# Supplementary material for: Desert-adapted tomato Solanum pennellii exhibit unique regulatory elements and stress-ready transcriptome patterns to drought
Source: PLoS One. 2025 May 20;20(5):e0324724. doi: 10.1371/journal.pone.0324724 (PMC12091751; doi:10.1371/journal.pone.0324724)
Supplement: S1 File — (ZIP) [file pone.0324724.s008.zip]

Archive with 2 entries (2 files):
- S1 File - desicion tree and plots.ipynb
- README.txt
