# Supplementary material for: Desert-adapted tomato Solanum pennellii exhibit unique regulatory elements and stress-ready transcriptome patterns to drought
Source: PLoS One. 2025 May 20;20(5):e0324724. doi: 10.1371/journal.pone.0324724 (PMC12091751; doi:10.1371/journal.pone.0324724)
Supplement: S1 File — (ZIP) [file pone.0324724.s008.zip › README.txt]

This file contains instructions for viewing S1 File – decision tree and plots.ipynb:

To view the notebook without running it, go to the GitHub repository:

https://github.com/JMALab/stress-ready/blob/main/desicion%20tree%20and%20plots.ipynb

To execute the notebook locally, you must have JupyterLab installed. Once installed, open a terminal and run:

jupyter-notebook

then navigate to the folder containing decision tree and plots.ipynb and open it.

If you prefer not to install anything, you can open and run the notebook in your browser via Google Colab:

Go to https://colab.google.com

Click File -> Upload notebook

Select S1 File – decision tree and plots.ipynb from your computer
