# Supplementary material for: Desert-adapted tomato Solanum pennellii exhibit unique regulatory elements and stress-ready transcriptome patterns to drought
Source: PLoS One. 2025 May 20;20(5):e0324724. doi: 10.1371/journal.pone.0324724 (PMC12091751; doi:10.1371/journal.pone.0324724)
Supplement: S1 Table — This table contains the results of the bidirectional BLAST between S. lycopersicum and S. pennellii, the non-bidirectional BLAST results, and the gene assignment based on BLAST between tomato and Arabidopsis thaliana. (XLSX) [file pone.0324724.s009.xlsx]

## Sheet: Bidirectional blastp & response
Ortholog ID	S. lycopersicum	S. pennellii	Response model
ortholog_1	Solyc10g008210	Sopen10g004070	No response case 3
ortholog_2	Solyc06g072480	Sopen06g028850	No response case 1
ortholog_3	Solyc05g015710	Sopen05g011160	No response case 1
ortholog_4	Solyc01g067380	Sopen01g029270	No response case 3
ortholog_5	Solyc07g006800	Sopen07g002900	Not expressed
ortholog_6	Solyc09g009280	Sopen09g004020	Unique response case 2
ortholog_7	Solyc06g005070	Sopen06g001060	Shared response case 1
ortholog_8	Solyc06g071540	Sopen06g027830	No response case 3
ortholog_9	Solyc10g081230	Sopen10g031730	No response case 3
ortholog_10	Solyc01g106390	Sopen01g048760	No response case 2
ortholog_11	Solyc09g007080	Sopen09g001940	Unique response case 3
ortholog_12	Solyc11g066500	Sopen11g026250	Shared response case 1
ortholog_13	Solyc03g060510	Sopen03g014480	No response case 2
ortholog_14	Solyc11g066460	Sopen11g026210	No response case 3
ortholog_15	Solyc06g082800	Sopen06g034150	No response case 3
ortholog_16	Solyc01g105290	Sopen01g047790	No response case 2
ortholog_17	Solyc03g007860	Sopen03g003800	Shared response case 2
ortholog_18	Solyc06g048620	Sopen06g014810	No response case 3
ortholog_19	Solyc03g006490	Sopen03g002490	Shared response case 2
ortholog_20	Solyc09g060100	Sopen09g023730	No response case 2
ortholog_21	Solyc03g114300	Sopen03g033400	Stress-ready case 1
ortholog_22	Solyc05g055160	Sopen05g033580	Shared response case 1
ortholog_23	Solyc06g053780	Sopen06g018900	Stress-ready case 4
ortholog_24	Solyc07g055920	Sopen07g029280	No response case 3
ortholog_25	Solyc02g062040	Sopen02g013000	Shared response case 1
ortholog_26	Solyc05g046390	Sopen05g027690	Shared response case 2
ortholog_27	Solyc11g067270	Sopen11g026960	No response case 1
ortholog_28	Solyc09g083370	Sopen09g032290	Stress-ready case 2
ortholog_29	Solyc07g065280	Sopen07g033490	Stress-ready case 4
ortholog_30	Solyc03g007680	Sopen03g003610	No response case 3
ortholog_31	Solyc03g115800	Sopen03g034780	No response case 1
ortholog_32	Solyc05g005910	Sopen05g001930	No response case 3
ortholog_33	Solyc01g091860	Sopen01g037630	No response case 3
ortholog_34	Solyc12g098660	Sopen12g033410	Unique response case 2
ortholog_35	Solyc04g057890	Sopen04g025740	Stress-ready case 2
ortholog_36	Solyc06g008960	Sopen06g003710	Shared response case 1
ortholog_37	Solyc10g044967	Sopen10g014750	Not expressed
ortholog_38	Solyc08g005440	Sopen08g001480	Stress-ready case 4
ortholog_39	Solyc01g005610	Sopen01g001630	Not expressed
ortholog_40	Solyc10g086290	Sopen10g035680	Not expressed
ortholog_41	Solyc12g035860	Sopen12g016140	No response case 3
ortholog_42	Solyc05g016473	Sopen05g013840	Not expressed
ortholog_43	Solyc05g026050	Sopen05g022290	No response case 1
ortholog_44	Solyc02g062375	Sopen02g013370	Stress-ready case 3
ortholog_45	Solyc12g009620	Sopen12g004610	No response case 3
ortholog_46	Solyc01g103803	Sopen01g046220	Not expressed
ortholog_47	Solyc12g087900	Sopen12g029940	Not expressed
ortholog_48	Solyc09g090660	Sopen09g033600	No response case 3
ortholog_49	Solyc02g081700	Sopen02g026310	Stress-ready case 4
ortholog_50	Solyc04g057880	Sopen04g025730	No response case 3
ortholog_51	Solyc05g021090	Sopen05g017290	Not expressed
ortholog_52	Solyc06g082000	Sopen06g033400	No response case 3
ortholog_53	Solyc11g045540	Sopen11g021250	Not expressed
ortholog_54	Solyc04g050550	Sopen04g021380	No response case 3
ortholog_55	Solyc05g055790	Sopen05g034200	Shared response case 2
ortholog_56	Solyc05g054170	Sopen05g032650	No response case 2
ortholog_57	Solyc01g005730	Sopen01g001730	No response case 1
ortholog_58	Solyc08g076830	Sopen08g025350	Shared response case 2
ortholog_59	Solyc02g085700	Sopen02g030400	Unique response case 2
ortholog_60	Solyc12g008580	Sopen12g003520	No response case 3
ortholog_61	Solyc08g014290	Sopen08g005200	No response case 3
ortholog_62	Solyc01g102970	Sopen01g045380	Unique response case 1
ortholog_63	Solyc08g044540	Sopen08g013660	Not expressed
ortholog_64	Solyc06g060270	Sopen06g020390	No response case 3
ortholog_65	Solyc06g072570	Sopen06g028920	No response case 3
ortholog_66	Solyc01g109070	Sopen01g051270	No response case 3
ortholog_67	Solyc05g041900	Sopen00g002550	Not expressed
ortholog_68	Solyc01g010050	Sopen01g005600	No response case 3
ortholog_69	Solyc08g061450	Sopen08g016790	No response case 3
ortholog_70	Solyc10g055740	Sopen10g025520	No response case 3
ortholog_71	Solyc01g086900	Sopen01g033910	No response case 1
ortholog_72	Solyc11g007120	Sopen11g003040	No response case 1
ortholog_73	Solyc02g080470	Sopen02g025150	Unique response case 2
ortholog_74	Solyc11g008720	Sopen11g004500	No response case 2
ortholog_75	Solyc05g051840	Sopen05g030360	No response case 3
ortholog_76	Solyc02g084550	Sopen02g029220	No response case 3
ortholog_77	Solyc07g045250	Sopen07g023800	No response case 1
ortholog_78	Solyc02g092420	Sopen02g036970	No response case 1
ortholog_79	Solyc10g055650	Sopen10g025450	Shared response case 2
ortholog_80	Solyc07g007290	Sopen07g003350	Not expressed
ortholog_81	Solyc06g068930	Sopen06g026220	Not expressed
ortholog_82	Solyc05g009050	Sopen05g004780	No response case 2
ortholog_83	Solyc04g054730	Sopen04g024490	Unique response case 3
ortholog_84	Solyc06g007165	Sopen06g002130	Unique response case 3
ortholog_85	Solyc03g013630	Sopen03g018630	No response case 3
ortholog_86	Solyc03g112200	Sopen03g031300	Stress-ready case 1
ortholog_87	Solyc02g083630	Sopen02g028410	Unique response case 2
ortholog_88	Solyc02g092810	Sopen02g037360	No response case 1
ortholog_89	Solyc01g087570	Sopen01g034540	Shared response case 2
ortholog_90	Solyc09g063140	Sopen09g025310	Unique response case 2
ortholog_91	Solyc02g069515	Sopen02g018660	No response case 3
ortholog_92	Solyc02g070210	Sopen02g019310	Unique response case 4
ortholog_93	Solyc03g116390	Sopen03g035320	Shared response case 1
ortholog_94	Solyc11g017470	Sopen11g009420	Stress-ready case 2
ortholog_95	Solyc08g083175	Sopen07g029560	Not expressed
ortholog_96	Solyc08g048250	Sopen08g015280	No response case 2
ortholog_97	Solyc12g032937	Sopen03g017160	Not expressed
ortholog_98	Solyc09g009190	Sopen09g003920	No response case 1
ortholog_99	Solyc12g006870	Sopen12g002840	Unique response case 4
ortholog_100	Solyc07g008350	Sopen07g004240	No response case 3
ortholog_101	Solyc09g007250	Sopen09g002120	Unique response case 4
ortholog_102	Solyc12g087870	Sopen12g029920	No response case 2
ortholog_103	Solyc02g079280	Sopen02g024100	Shared response case 1
ortholog_104	Solyc08g008630	Sopen08g004470	No response case 2
ortholog_105	Solyc06g005310	Sopen06g001290	Unique response case 2
ortholog_106	Solyc08g075540	Sopen08g024200	Stress-ready case 4
ortholog_107	Solyc09g091510	Sopen09g034440	Unique response case 1
ortholog_108	Solyc04g016177	Sopen04g008240	No response case 3
ortholog_109	Solyc07g065320	Sopen07g033520	Unique response case 2
ortholog_110	Solyc05g013560	Sopen05g008460	Unique response case 4
ortholog_111	Solyc01g108380	Sopen01g050600	Not expressed
ortholog_112	Solyc05g025810	Sopen05g021230	Unique response case 1
ortholog_113	Solyc12g011190	Sopen12g006550	No response case 2
ortholog_114	Solyc08g080585	Sopen08g028910	Opposite response case 1
ortholog_115	Solyc02g086660	Sopen02g031410	Unique response case 1
ortholog_116	Solyc02g065360	Sopen02g015570	No response case 1
ortholog_117	Solyc02g076790	Sopen02g021690	No response case 2
ortholog_118	Solyc03g005470	Sopen03g001500	Shared response case 2
ortholog_119	Solyc05g047540	Sopen05g027850	No response case 3
ortholog_120	Solyc05g005770	Sopen05g001770	Shared response case 1
ortholog_121	Solyc06g072135	Sopen06g028430	No response case 2
ortholog_122	Solyc04g054760	Sopen04g024580	No response case 2
ortholog_123	Solyc03g063290	Sopen03g015850	Shared response case 1
ortholog_124	Solyc09g020190	Sopen09g015250	Shared response case 1
ortholog_125	Solyc11g008340	Sopen11g004150	No response case 3
ortholog_126	Solyc09g082740	Sopen09g031600	Not expressed
ortholog_127	Solyc03g051820	Sopen03g011190	Not expressed
ortholog_128	Solyc01g108820	Sopen01g051020	No response case 3
ortholog_129	Solyc03g112770	Sopen03g031850	Unique response case 3
ortholog_130	Solyc04g083160	Sopen04g033160	No response case 1
ortholog_131	Solyc02g088510	Sopen02g033240	No response case 3
ortholog_132	Solyc02g086920	Sopen02g031690	Not expressed
ortholog_133	Solyc03g117720	Sopen03g036630	No response case 3
ortholog_134	Solyc04g074165	Sopen00g012820	Shared response case 2
ortholog_135	Solyc07g063080	Sopen07g031270	Unique response case 2
ortholog_136	Solyc07g062020	Sopen07g030280	Not expressed
ortholog_137	Solyc04g050823	Sopen04g021920	Not expressed
ortholog_138	Solyc08g006000	Sopen08g001970	No response case 3
ortholog_139	Solyc03g007825	Sopen03g003750	No response case 2
ortholog_140	Solyc09g066400	Sopen09g028100	Not expressed
ortholog_141	Solyc06g054690	Sopen09g013790	No response case 3
ortholog_142	Solyc09g065250	Sopen09g026980	Not expressed
ortholog_143	Solyc09g084460	Sopen09g032410	Unique response case 2
ortholog_144	Solyc02g067925	Sopen02g017040	Unique response case 2
ortholog_145	Solyc03g122240	Sopen03g040980	No response case 3
ortholog_146	Solyc01g109550	Sopen01g051740	Stress-ready case 4
ortholog_147	Solyc06g007920	Sopen06g002770	Not expressed
ortholog_148	Solyc01g109780	Sopen01g051970	No response case 3
ortholog_149	Solyc06g011460	Sopen06g006590	Not expressed
ortholog_150	Solyc01g081630	Sopen01g033180	Not expressed
ortholog_151	Solyc09g011040	Sopen09g005770	No response case 3
ortholog_152	Solyc01g080080	Sopen01g031870	Stress-ready case 4
ortholog_153	Solyc10g081420	Sopen10g031920	No response case 2
ortholog_154	Solyc01g094080	Sopen01g037890	No response case 2
ortholog_155	Solyc06g069570	Sopen06g026870	Unique response case 2
ortholog_156	Solyc01g104590	Sopen01g047100	Unique response case 4
ortholog_157	Solyc02g067510	Sopen02g016650	Not expressed
ortholog_158	Solyc12g062920	Sopen12g026720	No response case 1
ortholog_159	Solyc09g064220	Sopen09g021430	Not expressed
ortholog_160	Solyc12g038970	Sopen12g019180	No response case 1
ortholog_161	Solyc02g078430	Sopen02g023280	Not expressed
ortholog_162	Solyc10g054040	Sopen10g023900	No response case 3
ortholog_163	Solyc03g121770	Sopen03g040580	Not expressed
ortholog_164	Solyc03g063690	Sopen03g016890	No response case 3
ortholog_165	Solyc11g067200	Sopen11g026900	Shared response case 1
ortholog_166	Solyc09g055900	Sopen09g021730	No response case 2
ortholog_167	Solyc01g105230	Sopen01g047740	No response case 1
ortholog_168	Solyc03g120475	Sopen03g039350	Shared response case 2
ortholog_169	Solyc08g007950	Sopen08g003840	No response case 1
ortholog_170	Solyc04g016060	Sopen04g008140	No response case 3
ortholog_171	Solyc02g062170	Sopen02g013140	Unique response case 2
ortholog_172	Solyc08g066190	Sopen08g019870	Not expressed
ortholog_173	Solyc09g007320	Sopen09g002200	Shared response case 1
ortholog_174	Solyc05g012550	Sopen05g007380	No response case 3
ortholog_175	Solyc06g051060	Sopen06g016880	No response case 3
ortholog_176	Solyc03g007500	Sopen03g003460	No response case 3
ortholog_177	Solyc06g076130	Sopen06g032530	Unique response case 3
ortholog_178	Solyc06g076910	Sopen06g033300	No response case 2
ortholog_179	Solyc12g013870	Sopen12g007190	Unique response case 4
ortholog_180	Solyc02g081570	Sopen02g026190	No response case 3
ortholog_181	Solyc07g005740	Sopen07g001840	No response case 1
ortholog_182	Solyc02g086850	Sopen02g031620	Shared response case 2
ortholog_183	Solyc11g011130	Sopen11g005890	No response case 1
ortholog_184	Solyc03g118660	Sopen03g037620	No response case 3
ortholog_185	Solyc05g009890	Sopen05g005690	Shared response case 2
ortholog_186	Solyc02g030220	Sopen02g009540	Not expressed
ortholog_187	Solyc09g008940	Sopen09g003710	Unique response case 1
ortholog_188	Solyc05g006323	Sopen05g002290	Shared response case 1
ortholog_189	Solyc01g100590	Sopen01g044090	Shared response case 2
ortholog_190	Solyc11g068810	Sopen11g027530	Shared response case 2
ortholog_191	Solyc10g047480	Sopen10g017710	Not expressed
ortholog_192	Solyc01g086970	Sopen01g033960	Shared response case 1
ortholog_193	Solyc02g069730	Sopen02g018850	Not expressed
ortholog_194	Solyc09g055235	Sopen07g008050	No response case 3
ortholog_195	Solyc06g073100	Sopen06g029450	No response case 3
ortholog_196	Solyc10g080045	Sopen10g030650	No response case 1
ortholog_197	Solyc06g060970	Sopen06g021110	No response case 3
ortholog_198	Solyc03g025340	Sopen03g004180	Opposite response case 2
ortholog_199	Solyc03g118120	Sopen03g037020	Unique response case 1
ortholog_200	Solyc02g068620	Sopen02g017790	Not expressed
ortholog_201	Solyc03g082975	Sopen03g022780	No response case 1
ortholog_202	Solyc01g080530	Sopen01g032350	No response case 3
ortholog_203	Solyc05g014980	Sopen05g010070	No response case 2
ortholog_204	Solyc04g024340	Sopen04g010310	No response case 1
ortholog_205	Solyc02g069230	Sopen02g018390	No response case 2
ortholog_206	Solyc12g099420	Sopen12g034090	No response case 3
ortholog_207	Solyc11g012840	Sopen11g007580	Unique response case 3
ortholog_208	Solyc08g006290	Sopen08g002270	Not expressed
ortholog_209	Solyc03g005730	Sopen03g001740	Shared response case 2
ortholog_210	Solyc02g083130	Sopen02g027890	Shared response case 1
ortholog_211	Solyc03g025860	Sopen03g004670	No response case 1
ortholog_212	Solyc04g005030	Sopen04g001040	Shared response case 1
ortholog_213	Solyc01g073940	Sopen01g033510	Unique response case 1
ortholog_214	Solyc08g062700	Sopen08g018230	Stress-ready case 3
ortholog_215	Solyc06g084170	Sopen06g035550	No response case 3
ortholog_216	Solyc06g008150	Sopen06g002980	Unique response case 1
ortholog_217	Solyc09g075560	Sopen09g030350	Shared response case 2
ortholog_218	Solyc07g065970	Sopen07g034170	Shared response case 2
ortholog_219	Solyc06g072550	Sopen06g028910	No response case 2
ortholog_220	Solyc01g109710	Sopen01g051900	Stress-ready case 1
ortholog_221	Solyc10g078350	Sopen10g029010	No response case 3
ortholog_222	Solyc05g016710	Sopen05g014080	Not expressed
ortholog_223	Solyc07g006230	Sopen07g002330	No response case 1
ortholog_224	Solyc02g069900	Sopen02g019040	Not expressed
ortholog_225	Solyc06g074310	Sopen06g030760	No response case 2
ortholog_226	Solyc05g013207	Sopen05g007950	Shared response case 2
ortholog_227	Solyc01g034195	Sopen01g017880	Not expressed
ortholog_228	Solyc11g012920	Sopen11g007660	Unique response case 1
ortholog_229	Solyc01g094170	Sopen01g037970	No response case 3
ortholog_230	Solyc02g076810	Sopen02g021710	No response case 2
ortholog_231	Solyc06g076140	Sopen06g032540	Unique response case 2
ortholog_232	Solyc08g048470	Sopen05g015890	Not expressed
ortholog_233	Solyc11g011250	Sopen11g006030	Stress-ready case 2
ortholog_234	Solyc06g053830	Sopen06g018950	Unique response case 2
ortholog_235	Solyc03g115830	Sopen03g034810	No response case 3
ortholog_236	Solyc02g089700	Sopen02g034420	No response case 1
ortholog_237	Solyc09g005480	Sopen09g001370	No response case 2
ortholog_238	Solyc05g015300	Sopen05g010530	Not expressed
ortholog_239	Solyc01g097220	Sopen01g040890	No response case 2
ortholog_240	Solyc01g088380	Sopen01g035210	Shared response case 2
ortholog_241	Solyc05g013300	Sopen05g008080	No response case 2
ortholog_242	Solyc11g043160	Sopen11g019610	Not expressed
ortholog_243	Solyc03g098240	Sopen03g028950	Shared response case 1
ortholog_244	Solyc12g009210	Sopen12g004160	No response case 2
ortholog_245	Solyc12g095890	Sopen12g031790	No response case 3
ortholog_246	Solyc01g098610	Sopen01g042160	Stress-ready case 4
ortholog_247	Solyc05g013740	Sopen05g008660	Unique response case 1
ortholog_248	Solyc10g005840	Sopen10g001800	No response case 1
ortholog_249	Solyc06g053300	Sopen06g018360	No response case 3
ortholog_250	Solyc10g074405	Sopen01g014660	Not expressed
ortholog_251	Solyc06g074200	Sopen06g030620	Shared response case 2
ortholog_252	Solyc09g082085	Sopen09g030970	Not expressed
ortholog_253	Solyc02g091480	Sopen02g036100	No response case 3
ortholog_254	Solyc06g060620	Sopen06g020750	Shared response case 2
ortholog_255	Solyc09g009120	Sopen09g003830	No response case 3
ortholog_256	Solyc02g072120	Sopen02g021080	No response case 3
ortholog_257	Solyc10g076700	Sopen10g028300	Shared response case 2
ortholog_258	Solyc04g076290	Sopen04g030090	No response case 1
ortholog_259	Solyc01g067480	Sopen01g029390	Unique response case 4
ortholog_260	Solyc06g066370	Sopen06g021620	Stress-ready case 4
ortholog_261	Solyc01g080790	Sopen01g030690	No response case 3
ortholog_262	Solyc01g049680	Sopen01g025520	No response case 3
ortholog_263	Solyc06g019140	Sopen01g014040	Not expressed
ortholog_264	Solyc06g062330	Sopen06g021560	No response case 1
ortholog_265	Solyc01g109570	Sopen01g051760	Shared response case 2
ortholog_266	Solyc08g079280	Sopen08g027730	Unique response case 2
ortholog_267	Solyc10g080460	Sopen10g031000	Not expressed
ortholog_268	Solyc06g008230	Sopen06g003090	No response case 2
ortholog_269	Solyc04g081670	Sopen04g035260	Opposite response case 2
ortholog_270	Solyc02g087830	Sopen02g032550	No response case 1
ortholog_271	Solyc03g033320	Sopen03g006100	No response case 2
ortholog_272	Solyc04g053020	Sopen04g023320	No response case 2
ortholog_273	Solyc01g009750	Sopen01g005270	Unique response case 3
ortholog_274	Solyc11g010620	Sopen11g005420	No response case 3
ortholog_275	Solyc03g097860	Sopen03g028600	No response case 1
ortholog_276	Solyc05g021100	Sopen05g017300	Stress-ready case 3
ortholog_277	Solyc09g074380	Sopen09g029220	No response case 1
ortholog_278	Solyc03g123950	Sopen03g041670	No response case 3
ortholog_279	Solyc06g068400	Sopen06g025660	Unique response case 3
ortholog_280	Solyc02g068420	Sopen02g017560	Shared response case 1
ortholog_281	Solyc07g009060	Sopen07g005020	Not expressed
ortholog_282	Solyc02g076900	Sopen02g021830	No response case 3
ortholog_283	Solyc02g084200	Sopen02g028940	No response case 1
ortholog_284	Solyc09g064740	Sopen09g026400	Unique response case 1
ortholog_285	Solyc05g014150	Sopen05g009160	No response case 2
ortholog_286	Solyc04g009710	Sopen04g004830	Not expressed
ortholog_287	Solyc07g005850	Sopen07g001950	No response case 1
ortholog_288	Solyc01g057300	Sopen01g021920	Not expressed
ortholog_289	Solyc08g074715	Sopen08g023320	Not expressed
ortholog_290	Solyc06g043010	Sopen06g013420	Shared response case 2
ortholog_291	Solyc06g066340	Sopen06g021670	No response case 2
ortholog_292	Solyc07g063470	Sopen07g031650	No response case 3
ortholog_293	Solyc03g116640	Sopen03g035560	No response case 1
ortholog_294	Solyc07g008040	Sopen07g003920	Shared response case 1
ortholog_295	Solyc04g077160	Sopen04g030770	Unique response case 3
ortholog_296	Solyc07g062480	Sopen07g030720	Stress-ready case 3
ortholog_297	Solyc11g042500	Sopen11g018630	Unique response case 4
ortholog_298	Solyc08g069130	Sopen04g036190	No response case 3
ortholog_299	Solyc06g076740	Sopen06g033110	Not expressed
ortholog_300	Solyc09g005140	Sopen09g001120	No response case 1
ortholog_301	Solyc09g018500	Sopen09g011760	No response case 3
ortholog_302	Solyc12g007170	Sopen12g003160	Shared response case 1
ortholog_303	Solyc06g084045	Sopen06g035440	Shared response case 2
ortholog_304	Solyc07g042010	Sopen07g021600	No response case 3
ortholog_305	Solyc11g005350	Sopen11g001360	Stress-ready case 4
ortholog_306	Solyc04g071480	Sopen04g027440	Shared response case 2
ortholog_307	Solyc04g076200	Sopen04g030000	Shared response case 2
ortholog_308	Solyc12g010980	Sopen12g006340	Shared response case 2
ortholog_309	Solyc07g054830	Sopen07g028740	No response case 3
ortholog_310	Solyc01g109730	Sopen01g051920	Not expressed
ortholog_311	Solyc03g031610	Sopen03g005480	Not expressed
ortholog_312	Solyc01g090135	Sopen01g035930	Not expressed
ortholog_313	Solyc07g017780	Sopen07g006620	Opposite response case 2
ortholog_314	Solyc12g044540	Sopen01g019310	No response case 1
ortholog_315	Solyc02g085090	Sopen02g029780	No response case 3
ortholog_316	Solyc10g007720	Sopen10g003630	No response case 3
ortholog_317	Solyc11g062430	Sopen10g031650	No response case 2
ortholog_318	Solyc05g018785	Sopen05g016020	Not expressed
ortholog_319	Solyc09g005740	Sopen09g001630	No response case 3
ortholog_320	Solyc12g010680	Sopen12g005310	No response case 3
ortholog_321	Solyc06g050120	Sopen06g015510	Unique response case 4
ortholog_322	Solyc03g119890	Sopen03g038770	No response case 2
ortholog_323	Solyc08g068070	Sopen08g021960	Stress-ready case 2
ortholog_324	Solyc10g081410	Sopen10g031910	No response case 3
ortholog_325	Solyc04g082700	Sopen04g036330	No response case 2
ortholog_326	Solyc06g007860	Sopen06g002710	No response case 3
ortholog_327	Solyc08g061010	Sopen08g016270	No response case 2
ortholog_328	Solyc11g018625	Sopen11g009600	Not expressed
ortholog_329	Solyc01g087490	Sopen01g034410	Unique response case 1
ortholog_330	Solyc01g097790	Sopen01g041390	Shared response case 2
ortholog_331	Solyc01g109720	Sopen01g051910	No response case 1
ortholog_332	Solyc06g050560	Sopen06g016080	No response case 3
ortholog_333	Solyc06g009670	Sopen06g004310	Shared response case 2
ortholog_334	Solyc02g067760	Sopen02g016880	Not expressed
ortholog_335	Solyc11g010170	Sopen11g004950	Shared response case 1
ortholog_336	Solyc04g080660	Sopen04g034250	No response case 2
ortholog_337	Solyc12g040870	Sopen12g020630	Shared response case 1
ortholog_338	Solyc04g007020	Sopen04g002110	Unique response case 2
ortholog_339	Solyc01g100200	Sopen01g043700	No response case 3
ortholog_340	Solyc06g011370	Sopen06g006060	Unique response case 1
ortholog_341	Solyc05g050870	Sopen05g029370	Not expressed
ortholog_342	Solyc07g008900	Sopen07g004830	No response case 3
ortholog_343	Solyc12g005730	Sopen12g001660	No response case 3
ortholog_344	Solyc03g114070	Sopen03g033120	Shared response case 2
ortholog_345	Solyc01g098160	Sopen01g041730	Shared response case 2
ortholog_346	Solyc09g005430	Sopen09g001420	No response case 3
ortholog_347	Solyc11g068820	Sopen11g027540	Shared response case 2
ortholog_348	Solyc03g045140	Sopen03g009610	No response case 2
ortholog_349	Solyc12g014170	Sopen12g005960	Unique response case 1
ortholog_350	Solyc04g010260	Sopen04g005450	No response case 2
ortholog_351	Solyc01g107930	Sopen01g050100	No response case 3
ortholog_352	Solyc02g086408	Sopen02g031110	No response case 1
ortholog_353	Solyc07g065470	Sopen07g033680	No response case 3
ortholog_354	Solyc01g080010	Sopen01g031780	Unique response case 3
ortholog_355	Solyc08g078730	Sopen08g027200	No response case 3
ortholog_356	Solyc03g059490	Sopen03g014400	No response case 3
ortholog_357	Solyc01g109580	Sopen01g051770	Unique response case 4
ortholog_358	Solyc12g055830	Sopen12g024320	No response case 2
ortholog_359	Solyc01g108170	Sopen01g050400	No response case 3
ortholog_360	Solyc01g067750	Sopen01g029700	Shared response case 2
ortholog_361	Solyc12g008420	Sopen12g003370	No response case 2
ortholog_362	Solyc12g005850	Sopen12g001800	No response case 1
ortholog_363	Solyc03g115450	Sopen03g034450	No response case 3
ortholog_364	Solyc07g047830	Sopen07g024270	No response case 1
ortholog_365	Solyc12g089190	Sopen12g031070	No response case 1
ortholog_366	Solyc06g082380	Sopen06g033770	No response case 3
ortholog_367	Solyc05g014100	Sopen05g009120	Shared response case 1
ortholog_368	Solyc03g120270	Sopen03g039150	No response case 2
ortholog_369	Solyc03g120490	Sopen03g039370	No response case 2
ortholog_370	Solyc03g121070	Sopen03g039900	No response case 1
ortholog_371	Solyc11g066007	Sopen05g025670	Not expressed
ortholog_372	Solyc03g117760	Sopen03g036670	Stress-ready case 2
ortholog_373	Solyc03g119130	Sopen03g038020	No response case 2
ortholog_374	Solyc06g060960	Sopen06g021100	No response case 3
ortholog_375	Solyc01g079660	Sopen01g031440	No response case 3
ortholog_376	Solyc03g005110	Sopen03g001120	Unique response case 1
ortholog_377	Solyc06g073400	Sopen06g029780	No response case 2
ortholog_378	Solyc12g094640	Sopen12g031540	Unique response case 2
ortholog_379	Solyc04g082570	Sopen04g036200	Unique response case 2
ortholog_380	Solyc09g065400	Sopen09g027170	No response case 3
ortholog_381	Solyc09g064800	Sopen09g026500	No response case 1
ortholog_382	Solyc09g091460	Sopen09g034390	No response case 2
ortholog_383	Solyc08g061490	Sopen08g016830	Stress-ready case 2
ortholog_384	Solyc01g111610	Sopen01g053650	No response case 1
ortholog_385	Solyc07g042035	Sopen05g024130	No response case 1
ortholog_386	Solyc09g005630	Sopen09g001530	No response case 3
ortholog_387	Solyc01g006240	Sopen01g002240	No response case 3
ortholog_388	Solyc10g078240	Sopen10g028910	No response case 3
ortholog_389	Solyc06g048460	Sopen06g014600	No response case 3
ortholog_390	Solyc01g073690	Sopen01g033260	Unique response case 2
ortholog_391	Solyc02g079960	Sopen02g024710	Shared response case 1
ortholog_392	Solyc04g054720	Sopen04g024470	No response case 3
ortholog_393	Solyc03g120900	Sopen03g039730	Unique response case 2
ortholog_394	Solyc06g068450	Sopen06g025680	Shared response case 1
ortholog_395	Solyc09g091450	Sopen09g034380	No response case 3
ortholog_396	Solyc06g083470	Sopen06g034850	No response case 2
ortholog_397	Solyc08g006960	Sopen08g002930	No response case 3
ortholog_398	Solyc07g041650	Sopen07g021130	Not expressed
ortholog_399	Solyc09g007440	Sopen09g002320	Unique response case 1
ortholog_400	Solyc02g092390	Sopen02g036940	No response case 3
ortholog_401	Solyc07g007840	Sopen07g003740	Unique response case 1
ortholog_402	Solyc10g007710	Sopen10g003620	No response case 3
ortholog_403	Solyc12g017450	Sopen12g008220	Shared response case 2
ortholog_404	Solyc04g081340	Sopen04g034960	Stress-ready case 4
ortholog_405	Solyc05g054040	Sopen05g032530	Stress-ready case 4
ortholog_406	Solyc08g083320	Sopen08g031530	Unique response case 2
ortholog_407	Solyc12g040320	Sopen12g019730	No response case 2
ortholog_408	Solyc01g109860	Sopen01g052050	No response case 1
ortholog_409	Solyc02g086900	Sopen02g031670	Unique response case 1
ortholog_410	Solyc01g005060	Sopen01g001040	No response case 3
ortholog_411	Solyc01g097950	Sopen01g041530	Unique response case 2
ortholog_412	Solyc01g106430	Sopen01g048800	Shared response case 2
ortholog_413	Solyc07g042930	Sopen07g022530	No response case 1
ortholog_414	Solyc12g013650	Sopen12g007000	No response case 3
ortholog_415	Solyc03g032140	Sopen03g005990	Shared response case 1
ortholog_416	Solyc01g020371	Sopen04g011170	Not expressed
ortholog_417	Solyc03g044850	Sopen03g009110	No response case 3
ortholog_418	Solyc03g116790	Sopen03g035710	Stress-ready case 2
ortholog_419	Solyc05g052030	Sopen05g030580	Unique response case 2
ortholog_420	Solyc09g082120	Sopen09g031000	Stress-ready case 3
ortholog_421	Solyc03g025920	Sopen03g004730	No response case 3
ortholog_422	Solyc06g074540	Sopen06g031010	Shared response case 2
ortholog_423	Solyc08g081570	Sopen08g029880	Unique response case 1
ortholog_424	Solyc11g008820	Sopen11g004600	Not expressed
ortholog_425	Solyc01g014910	Sopen01g009900	Not expressed
ortholog_426	Solyc01g066690	Sopen01g028310	No response case 1
ortholog_427	Solyc02g088360	Sopen02g033050	Not expressed
ortholog_428	Solyc04g007310	Sopen04g002370	Not expressed
ortholog_429	Solyc07g066520	Sopen07g034680	No response case 2
ortholog_430	Solyc09g011350	Sopen09g006070	No response case 3
ortholog_431	Solyc09g089780	Sopen09g032720	No response case 1
ortholog_432	Solyc04g074685	Sopen04g029660	No response case 2
ortholog_433	Solyc02g079430	Sopen02g024230	No response case 2
ortholog_434	Solyc10g080080	Sopen10g030690	Shared response case 2
ortholog_435	Solyc08g078550	Sopen08g027030	No response case 3
ortholog_436	Solyc09g005650	Sopen09g001550	Not expressed
ortholog_437	Solyc11g062020	Sopen11g023990	No response case 1
ortholog_438	Solyc12g009610	Sopen12g004600	No response case 3
ortholog_439	Solyc04g079180	Sopen04g032790	No response case 3
ortholog_440	Solyc12g040375	Sopen12g019960	Not expressed
ortholog_441	Solyc07g065600	Sopen07g033810	Stress-ready case 4
ortholog_442	Solyc12g056790	Sopen12g029470	Shared response case 1
ortholog_443	Solyc01g096890	Sopen01g040600	No response case 1
ortholog_444	Solyc02g091310	Sopen02g035930	No response case 1
ortholog_445	Solyc06g035760	Sopen06g011550	No response case 1
ortholog_446	Solyc08g074410	Sopen08g023060	No response case 3
ortholog_447	Solyc06g066750	Sopen06g025030	Not expressed
ortholog_448	Solyc02g094420	Sopen02g039070	Stress-ready case 4
ortholog_449	Solyc02g071120	Sopen02g020190	Unique response case 2
ortholog_450	Solyc10g018520	Sopen10g008230	Unique response case 1
ortholog_451	Solyc10g076300	Sopen10g027920	Shared response case 2
ortholog_452	Solyc07g062920	Sopen07g031110	No response case 3
ortholog_453	Solyc08g080140	Sopen08g028500	Shared response case 2
ortholog_454	Solyc04g014210	Sopen04g006310	Unique response case 1
ortholog_455	Solyc07g008280	Sopen07g004170	Unique response case 3
ortholog_456	Solyc02g093120	Sopen02g037690	Unique response case 1
ortholog_457	Solyc07g064080	Sopen07g032220	No response case 3
ortholog_458	Solyc12g042640	Sopen12g021790	Not expressed
ortholog_459	Solyc01g104240	Sopen01g046680	No response case 3
ortholog_460	Solyc05g018030	Sopen05g014450	Not expressed
ortholog_461	Solyc10g085380	Sopen10g034840	Not expressed
ortholog_462	Solyc01g100130	Sopen01g043640	No response case 1
ortholog_463	Solyc08g063010	Sopen08g018590	No response case 3
ortholog_464	Solyc09g011730	Sopen09g006550	No response case 1
ortholog_465	Solyc09g090550	Sopen09g033480	Stress-ready case 3
ortholog_466	Solyc07g053220	Sopen07g026780	Stress-ready case 3
ortholog_467	Solyc01g099590	Sopen01g043120	Shared response case 1
ortholog_468	Solyc03g034390	Sopen03g007210	No response case 3
ortholog_469	Solyc06g064960	Sopen06g023470	Not expressed
ortholog_470	Solyc12g008730	Sopen12g003660	Shared response case 2
ortholog_471	Solyc05g012810	Sopen05g007650	No response case 3
ortholog_472	Solyc02g065590	Sopen02g015780	No response case 2
ortholog_473	Solyc05g051680	Sopen05g030150	Unique response case 2
ortholog_474	Solyc01g105460	Sopen01g047960	No response case 2
ortholog_475	Solyc04g079150	Sopen04g032760	No response case 3
ortholog_476	Solyc02g022920	Sopen02g006550	Shared response case 1
ortholog_477	Solyc01g110400	Sopen01g052550	No response case 3
ortholog_478	Solyc04g008830	Sopen04g004010	Stress-ready case 4
ortholog_479	Solyc06g005020	Sopen06g001020	No response case 1
ortholog_480	Solyc11g066160	Sopen11g025930	Unique response case 4
ortholog_481	Solyc09g005890	Sopen09g001760	No response case 3
ortholog_482	Solyc09g009890	Sopen09g004640	No response case 1
ortholog_483	Solyc02g067980	Sopen02g017110	No response case 1
ortholog_484	Solyc01g067620	Sopen01g029570	No response case 1
ortholog_485	Solyc01g088430	Sopen01g035290	No response case 3
ortholog_486	Solyc03g112210	Sopen03g031310	Shared response case 1
ortholog_487	Solyc02g084950	Sopen02g029620	No response case 3
ortholog_488	Solyc06g011450	Sopen06g006550	No response case 3
ortholog_489	Solyc06g076820	Sopen06g033200	No response case 3
ortholog_490	Solyc08g080120	Sopen08g028480	No response case 3
ortholog_491	Solyc03g115810	Sopen03g034790	No response case 2
ortholog_492	Solyc12g014290	Sopen12g006080	Stress-ready case 3
ortholog_493	Solyc10g081955	Sopen10g032470	No response case 1
ortholog_494	Solyc03g119755	Sopen03g038600	Stress-ready case 4
ortholog_495	Solyc02g090200	Sopen02g034890	Unique response case 1
ortholog_496	Solyc07g066370	Sopen07g034550	Stress-ready case 3
ortholog_497	Solyc07g066220	Sopen07g034400	Shared response case 1
ortholog_498	Solyc03g112280	Sopen03g031380	Shared response case 1
ortholog_499	Solyc07g026865	Sopen11g015850	No response case 2
ortholog_500	Solyc04g077610	Sopen04g031250	Stress-ready case 2
ortholog_501	Solyc01g102790	Sopen01g045190	No response case 3
ortholog_502	Solyc03g007900	Sopen03g003850	No response case 3
ortholog_503	Solyc09g009200	Sopen09g003930	Unique response case 1
ortholog_504	Solyc05g012080	Sopen05g006870	No response case 3
ortholog_505	Solyc01g006890	Sopen01g002880	Unique response case 4
ortholog_506	Solyc06g016760	Sopen06g005870	No response case 1
ortholog_507	Solyc09g037150	Sopen07g013620	Not expressed
ortholog_508	Solyc02g094260	Sopen02g038900	No response case 3
ortholog_509	Solyc02g023970	Sopen02g006660	No response case 3
ortholog_510	Solyc07g026770	Sopen07g016090	Stress-ready case 3
ortholog_511	Solyc02g032820	Sopen02g011130	No response case 3
ortholog_512	Solyc03g123440	Sopen03g041220	No response case 3
ortholog_513	Solyc03g113200	Sopen03g032260	No response case 3
ortholog_514	Solyc11g066010	Sopen11g025750	No response case 2
ortholog_515	Solyc09g075450	Sopen09g030240	Shared response case 2
ortholog_516	Solyc05g015847	Sopen05g021350	Not expressed
ortholog_517	Solyc11g044340	Sopen11g019850	Unique response case 1
ortholog_518	Solyc06g071725	Sopen06g028030	Unique response case 1
ortholog_519	Solyc01g088730	Sopen01g035570	No response case 3
ortholog_520	Solyc06g005813	Sopen06g001800	Not expressed
ortholog_521	Solyc04g071640	Sopen04g027630	Not expressed
ortholog_522	Solyc09g074340	Sopen09g029180	Stress-ready case 3
ortholog_523	Solyc03g007440	Sopen03g003400	Unique response case 1
ortholog_524	Solyc12g006330	Sopen12g002290	No response case 1
ortholog_525	Solyc01g106020	Sopen01g048400	No response case 3
ortholog_526	Solyc06g069700	Sopen06g027000	No response case 1
ortholog_527	Solyc08g007520	Sopen08g003480	No response case 1
ortholog_528	Solyc11g069340	Sopen11g028060	Unique response case 1
ortholog_529	Solyc07g043660	Sopen07g023220	No response case 3
ortholog_530	Solyc10g008960	Sopen10g004750	No response case 3
ortholog_531	Solyc09g090030	Sopen09g032940	Unique response case 1
ortholog_532	Solyc12g013920	Sopen12g005680	Shared response case 1
ortholog_533	Solyc01g107290	Sopen01g049540	No response case 2
ortholog_534	Solyc05g006700	Sopen05g002650	Shared response case 2
ortholog_535	Solyc01g111970	Sopen01g054020	Shared response case 2
ortholog_536	Solyc03g098420	Sopen03g029160	No response case 3
ortholog_537	Solyc01g080760	Sopen01g030760	No response case 1
ortholog_538	Solyc03g007090	Sopen03g003080	Stress-ready case 1
ortholog_539	Solyc01g096130	Sopen01g039860	Shared response case 1
ortholog_540	Solyc02g088920	Sopen02g033610	No response case 3
ortholog_541	Solyc01g059830	Sopen01g025100	No response case 2
ortholog_542	Solyc03g110905	Sopen03g030100	No response case 1
ortholog_543	Solyc03g046450	Sopen03g010670	No response case 2
ortholog_544	Solyc07g064800	Sopen07g032980	No response case 3
ortholog_545	Solyc11g006770	Sopen11g002700	No response case 2
ortholog_546	Solyc10g008990	Sopen10g004770	No response case 3
ortholog_547	Solyc01g100450	Sopen01g043970	No response case 3
ortholog_548	Solyc02g081580	Sopen02g026200	No response case 2
ortholog_549	Solyc02g062030	Sopen02g012990	Not expressed
ortholog_550	Solyc01g103850	Sopen01g046230	No response case 3
ortholog_551	Solyc06g009390	Sopen06g004120	No response case 3
ortholog_552	Solyc08g015620	Sopen08g005610	Shared response case 2
ortholog_553	Solyc09g082650	Sopen09g031500	Unique response case 1
ortholog_554	Solyc09g061350	Sopen09g024190	Not expressed
ortholog_555	Solyc10g005640	Sopen10g001610	No response case 3
ortholog_556	Solyc12g096320	Sopen12g032180	Unique response case 2
ortholog_557	Solyc06g069500	Sopen06g026790	No response case 2
ortholog_558	Solyc07g021180	Sopen12g025750	Opposite response case 1
ortholog_559	Solyc07g041368	Sopen10g018480	No response case 1
ortholog_560	Solyc11g061770	Sopen11g023670	No response case 3
ortholog_561	Solyc02g079010	Sopen02g023820	No response case 3
ortholog_562	Solyc11g072390	Sopen11g030040	No response case 2
ortholog_563	Solyc01g090510	Sopen01g036300	No response case 1
ortholog_564	Solyc08g014050	Sopen08g004930	Not expressed
ortholog_565	Solyc08g014080	Sopen08g004980	Unique response case 1
ortholog_566	Solyc05g008805	Sopen05g004560	No response case 1
ortholog_567	Solyc07g041200	Sopen07g020470	No response case 3
ortholog_568	Solyc09g005920	Sopen09g001780	No response case 3
ortholog_569	Solyc08g066960	Sopen08g020920	Not expressed
ortholog_570	Solyc10g078150	Sopen10g028830	Stress-ready case 2
ortholog_571	Solyc04g078145	Sopen04g031780	No response case 2
ortholog_572	Solyc11g012280	Sopen11g007060	Shared response case 2
ortholog_573	Solyc10g037940	Sopen10g011780	Not expressed
ortholog_574	Solyc05g055890	Sopen05g034290	Stress-ready case 3
ortholog_575	Solyc02g069950	Sopen02g019090	No response case 2
ortholog_576	Solyc06g076170	Sopen06g032570	Not expressed
ortholog_577	Solyc07g026675	Sopen07g014330	Opposite response case 1
ortholog_578	Solyc08g015692	Sopen08g005830	Not expressed
ortholog_579	Solyc02g087970	Sopen02g032710	Not expressed
ortholog_580	Solyc03g122180	Sopen03g040950	No response case 1
ortholog_581	Solyc03g025930	Sopen03g004750	No response case 1
ortholog_582	Solyc07g041150	Sopen07g020400	Stress-ready case 4
ortholog_583	Solyc05g016190	Sopen05g012490	Not expressed
ortholog_584	Solyc01g112150	Sopen01g054200	Stress-ready case 1
ortholog_585	Solyc11g008560	Sopen11g004360	No response case 3
ortholog_586	Solyc08g007740	Sopen08g003670	No response case 3
ortholog_587	Solyc01g008580	Sopen01g004110	Not expressed
ortholog_588	Solyc05g051180	Sopen05g029560	Not expressed
ortholog_589	Solyc02g094330	Sopen02g038980	Shared response case 2
ortholog_590	Solyc07g005880	Sopen07g001990	No response case 1
ortholog_591	Solyc05g025500	Sopen05g019700	No response case 3
ortholog_592	Solyc10g049850	Sopen10g019880	No response case 1
ortholog_593	Solyc08g079270	Sopen08g027720	No response case 3
ortholog_594	Solyc07g017570	Sopen07g006380	No response case 3
ortholog_595	Solyc04g009155	Sopen04g004290	No response case 3
ortholog_596	Solyc04g076880	Sopen04g030650	Unique response case 2
ortholog_597	Solyc05g050390	Sopen05g028800	Shared response case 1
ortholog_598	Solyc07g055740	Sopen07g029110	Unique response case 2
ortholog_599	Solyc08g076380	Sopen08g024960	Not expressed
ortholog_600	Solyc02g093080	Sopen02g037650	Shared response case 1
ortholog_601	Solyc09g018490	Sopen09g011740	No response case 2
ortholog_602	Solyc02g082800	Sopen02g027600	Stress-ready case 4
ortholog_603	Solyc05g018770	Sopen05g016960	No response case 3
ortholog_604	Solyc08g029090	Sopen08g009980	Shared response case 1
ortholog_605	Solyc06g062730	Sopen06g022200	No response case 1
ortholog_606	Solyc02g072510	Sopen02g021480	Stress-ready case 3
ortholog_607	Solyc02g083140	Sopen02g027900	No response case 1
ortholog_608	Solyc01g080940	Sopen01g032530	No response case 3
ortholog_609	Solyc09g007980	Sopen09g002780	No response case 3
ortholog_610	Solyc09g014400	Sopen09g007230	Stress-ready case 4
ortholog_611	Solyc12g070080	Sopen12g027140	Unique response case 1
ortholog_612	Solyc01g057850	Sopen01g023170	No response case 3
ortholog_613	Solyc11g056540	Sopen05g019800	Not expressed
ortholog_614	Solyc05g024240	Sopen05g019110	Stress-ready case 3
ortholog_615	Solyc08g078990	Sopen08g027460	No response case 3
ortholog_616	Solyc08g067970	Sopen08g021890	Shared response case 1
ortholog_617	Solyc05g012900	Sopen05g007710	No response case 2
ortholog_618	Solyc02g084700	Sopen02g029360	Stress-ready case 3
ortholog_619	Solyc02g088956	Sopen02g033640	Unique response case 3
ortholog_620	Solyc01g104300	Sopen01g046740	Unique response case 3
ortholog_621	Solyc08g061270	Sopen08g016680	Shared response case 2
ortholog_622	Solyc02g063050	Sopen02g014110	No response case 3
ortholog_623	Solyc11g066410	Sopen11g026160	Shared response case 2
ortholog_624	Solyc01g087320	Sopen01g034350	Unique response case 1
ortholog_625	Solyc01g106450	Sopen01g048820	Unique response case 2
ortholog_626	Solyc03g083615	Sopen03g023440	Shared response case 1
ortholog_627	Solyc07g006740	Sopen07g002840	Not expressed
ortholog_628	Solyc04g082320	Sopen04g035950	No response case 1
ortholog_629	Solyc06g066320	Sopen06g021700	No response case 2
ortholog_630	Solyc12g095860	Sopen12g031760	No response case 1
ortholog_631	Solyc01g103040	Sopen01g045450	No response case 3
ortholog_632	Solyc12g014480	Sopen12g007360	Shared response case 1
ortholog_633	Solyc01g090430	Sopen01g036220	No response case 3
ortholog_634	Solyc06g010270	Sopen06g005230	Not expressed
ortholog_635	Solyc11g008680	Sopen11g004460	No response case 1
ortholog_636	Solyc12g056240	Sopen12g028750	Unique response case 1
ortholog_637	Solyc04g051470	Sopen04g022850	No response case 1
ortholog_638	Solyc06g062980	Sopen06g022430	No response case 1
ortholog_639	Solyc10g082050	Sopen10g032560	No response case 3
ortholog_640	Solyc04g064740	Sopen04g026700	No response case 3
ortholog_641	Solyc05g007050	Sopen05g003020	No response case 3
ortholog_642	Solyc10g077120	Sopen10g028800	Shared response case 2
ortholog_643	Solyc01g090460	Sopen01g036250	Shared response case 1
ortholog_644	Solyc04g082070	Sopen04g035720	Stress-ready case 3
ortholog_645	Solyc03g081320	Sopen03g022040	No response case 2
ortholog_646	Solyc04g007710	Sopen04g002800	Unique response case 4
ortholog_647	Solyc05g052180	Sopen05g030710	No response case 1
ortholog_648	Solyc05g041200	Sopen05g024810	Unique response case 3
ortholog_649	Solyc06g069180	Sopen06g026450	No response case 3
ortholog_650	Solyc01g098230	Sopen01g041810	No response case 3
ortholog_651	Solyc06g053430	Sopen06g018490	No response case 3
ortholog_652	Solyc09g030385	Sopen09g013460	Unique response case 4
ortholog_653	Solyc01g090850	Sopen01g036590	No response case 1
ortholog_654	Solyc02g071830	Sopen02g020820	Unique response case 1
ortholog_655	Solyc05g031600	Sopen05g024410	Not expressed
ortholog_656	Solyc09g065270	Sopen09g027010	Shared response case 2
ortholog_657	Solyc07g062450	Sopen07g030690	No response case 1
ortholog_658	Solyc10g086280	Sopen10g035670	Unique response case 2
ortholog_659	Solyc02g079390	Sopen02g024190	Shared response case 2
ortholog_660	Solyc08g075520	Sopen08g024170	Unique response case 1
ortholog_661	Solyc01g106410	Sopen01g048780	Not expressed
ortholog_662	Solyc02g077230	Sopen02g022120	Not expressed
ortholog_663	Solyc08g067990	Sopen08g021910	Not expressed
ortholog_664	Solyc11g006980	Sopen11g002900	No response case 3
ortholog_665	Solyc12g035710	Sopen12g016120	No response case 2
ortholog_666	Solyc07g064690	Sopen07g032890	Unique response case 2
ortholog_667	Solyc02g067050	Sopen02g016240	Shared response case 1
ortholog_668	Solyc02g067450	Sopen02g016600	Not expressed
ortholog_669	Solyc09g042250	Sopen09g015390	No response case 1
ortholog_670	Solyc04g071470	Sopen04g027430	Unique response case 1
ortholog_671	Solyc01g009245	Sopen01g004730	No response case 1
ortholog_672	Solyc05g005370	Sopen05g001390	Not expressed
ortholog_673	Solyc07g005150	Sopen07g001290	Not expressed
ortholog_674	Solyc12g005720	Sopen12g001650	Not expressed
ortholog_675	Solyc07g053340	Sopen07g027300	No response case 1
ortholog_676	Solyc06g068770	Sopen06g026050	Shared response case 2
ortholog_677	Solyc08g005870	Sopen08g001830	Not expressed
ortholog_678	Solyc03g083470	Sopen03g023240	No response case 3
ortholog_679	Solyc09g015155	Sopen09g008440	No response case 2
ortholog_680	Solyc11g066830	Sopen11g026540	Unique response case 1
ortholog_681	Solyc12g042760	Sopen12g021940	No response case 3
ortholog_682	Solyc03g123610	Sopen03g041380	Shared response case 2
ortholog_683	Solyc09g072620	Sopen09g028430	No response case 2
ortholog_684	Solyc06g083690	Sopen06g035110	Shared response case 2
ortholog_685	Solyc04g005580	Sopen04g001620	No response case 3
ortholog_686	Solyc04g009060	Sopen04g004240	No response case 1
ortholog_687	Solyc08g006320	Sopen08g002300	No response case 3
ortholog_688	Solyc08g080745	Sopen08g029060	Not expressed
ortholog_689	Solyc02g032450	Sopen02g010770	No response case 2
ortholog_690	Solyc09g091990	Sopen09g034890	No response case 2
ortholog_691	Solyc03g043710	Sopen03g007550	Not expressed
ortholog_692	Solyc02g068240	Sopen02g017340	Shared response case 1
ortholog_693	Solyc07g055850	Sopen07g029220	Unique response case 1
ortholog_694	Solyc07g053870	Sopen07g027840	No response case 3
ortholog_695	Solyc07g017860	Sopen07g006650	No response case 2
ortholog_696	Solyc03g096460	Sopen03g026560	Shared response case 2
ortholog_697	Solyc12g088860	Sopen12g030750	Not expressed
ortholog_698	Solyc03g120440	Sopen03g039320	Unique response case 2
ortholog_699	Solyc10g084290	Sopen10g033740	Unique response case 4
ortholog_700	Solyc05g010660	Sopen05g006460	No response case 2
ortholog_701	Solyc11g009030	Sopen11g004800	No response case 2
ortholog_702	Solyc06g060250	Sopen06g020370	Unique response case 3
ortholog_703	Solyc06g066610	Sopen06g024880	No response case 3
ortholog_704	Solyc11g050730	Sopen10g012550	Not expressed
ortholog_705	Solyc06g054260	Sopen06g019380	Shared response case 2
ortholog_706	Solyc06g084270	Sopen06g035660	Unique response case 1
ortholog_707	Solyc09g005750	Sopen09g001640	No response case 3
ortholog_708	Solyc09g008760	Sopen09g003550	Not expressed
ortholog_709	Solyc07g007360	Sopen07g003430	Unique response case 1
ortholog_710	Solyc01g009740	Sopen01g005240	Not expressed
ortholog_711	Solyc03g094030	Sopen03g024920	Unique response case 1
ortholog_712	Solyc10g079350	Sopen10g029990	Shared response case 2
ortholog_713	Solyc06g008450	Sopen06g003240	No response case 2
ortholog_714	Solyc02g068070	Sopen02g017180	No response case 1
ortholog_715	Solyc09g005985	Sopen12g034920	Not expressed
ortholog_716	Solyc02g069140	Sopen02g018270	No response case 3
ortholog_717	Solyc03g007600	Sopen03g003550	Unique response case 4
ortholog_718	Solyc10g007660	Sopen10g003570	No response case 1
ortholog_719	Solyc04g077810	Sopen04g031410	No response case 3
ortholog_720	Solyc08g076700	Sopen08g025260	Not expressed
ortholog_721	Solyc05g007820	Sopen05g003680	No response case 3
ortholog_722	Solyc10g076220	Sopen10g027760	Not expressed
ortholog_723	Solyc09g008590	Sopen01g017760	Not expressed
ortholog_724	Solyc09g092750	Sopen09g035680	Unique response case 3
ortholog_725	Solyc02g068150	Sopen02g017260	Shared response case 2
ortholog_726	Solyc03g063880	Sopen03g017300	No response case 3
ortholog_727	Solyc02g064870	Sopen02g014990	Not expressed
ortholog_728	Solyc01g109650	Sopen01g051840	Shared response case 2
ortholog_729	Solyc09g058990	Sopen09g020080	No response case 2
ortholog_730	Solyc04g008910	Sopen04g004080	No response case 2
ortholog_731	Solyc05g006510	Sopen05g002460	Shared response case 2
ortholog_732	Solyc08g066160	Sopen08g019840	Shared response case 1
ortholog_733	Solyc01g107470	Sopen01g049710	Unique response case 2
ortholog_734	Solyc05g014370	Sopen05g009500	Unique response case 1
ortholog_735	Solyc09g010500	Sopen09g005230	Unique response case 1
ortholog_736	Solyc05g008060	Sopen05g003900	No response case 2
ortholog_737	Solyc03g026240	Sopen03g005120	Unique response case 3
ortholog_738	Solyc10g078680	Sopen10g029300	No response case 3
ortholog_739	Solyc12g007130	Sopen12g003120	No response case 3
ortholog_740	Solyc03g095860	Sopen03g025840	Unique response case 2
ortholog_741	Solyc01g096475	Sopen01g040210	Stress-ready case 3
ortholog_742	Solyc12g044630	Sopen12g023070	Unique response case 2
ortholog_743	Solyc02g080400	Sopen02g025090	Unique response case 2
ortholog_744	Solyc05g042055	Sopen05g026100	No response case 2
ortholog_745	Solyc08g076130	Sopen08g024770	No response case 3
ortholog_746	Solyc03g098740	Sopen03g029450	No response case 3
ortholog_747	Solyc07g005980	Sopen07g002110	Not expressed
ortholog_748	Solyc02g036310	Sopen02g011690	No response case 2
ortholog_749	Solyc07g007020	Sopen07g003090	No response case 2
ortholog_750	Solyc09g090200	Sopen09g033110	Stress-ready case 2
ortholog_751	Solyc01g095590	Sopen01g039340	No response case 3
ortholog_752	Solyc03g118240	Sopen03g037150	No response case 1
ortholog_753	Solyc08g016090	Sopen08g006420	No response case 2
ortholog_754	Solyc09g008450	Sopen09g003280	Stress-ready case 1
ortholog_755	Solyc04g014600	Sopen04g006740	No response case 1
ortholog_756	Solyc09g089950	Sopen09g032880	Not expressed
ortholog_757	Solyc03g097070	Sopen03g027810	No response case 3
ortholog_758	Solyc05g010392	Sopen08g005710	No response case 3
ortholog_759	Solyc03g117675	Sopen03g036590	Shared response case 2
ortholog_760	Solyc05g052570	Sopen05g031090	Stress-ready case 4
ortholog_761	Solyc05g024260	Sopen05g019130	Shared response case 1
ortholog_762	Solyc04g008710	Sopen04g003890	Shared response case 2
ortholog_763	Solyc04g081040	Sopen04g034660	Not expressed
ortholog_764	Solyc01g107280	Sopen01g049530	No response case 3
ortholog_765	Solyc03g123430	Sopen03g041210	Not expressed
ortholog_766	Solyc01g009970	Sopen01g005540	No response case 3
ortholog_767	Solyc06g009533	Sopen06g004210	Not expressed
ortholog_768	Solyc01g067600	Sopen01g029560	No response case 3
ortholog_769	Solyc06g051210	Sopen06g017120	No response case 3
ortholog_770	Solyc01g111060	Sopen01g053120	Stress-ready case 3
ortholog_771	Solyc11g007230	Sopen11g003140	No response case 3
ortholog_772	Solyc11g011330	Sopen11g006090	Not expressed
ortholog_773	Solyc04g056320	Sopen04g025220	Stress-ready case 1
ortholog_774	Solyc01g067590	Sopen01g029540	No response case 3
ortholog_775	Solyc10g006330	Sopen10g002280	Unique response case 2
ortholog_776	Solyc03g121850	Sopen03g040670	Unique response case 1
ortholog_777	Solyc03g116870	Sopen03g035800	Stress-ready case 4
ortholog_778	Solyc06g018100	Sopen06g008470	No response case 1
ortholog_779	Solyc08g007510	Sopen08g003470	No response case 3
ortholog_780	Solyc08g013900	Sopen08g004760	No response case 2
ortholog_781	Solyc06g075550	Sopen06g031930	No response case 3
ortholog_782	Solyc09g014450	Sopen09g007260	No response case 2
ortholog_783	Solyc08g066730	Sopen08g020700	Unique response case 1
ortholog_784	Solyc03g121900	Sopen03g040720	Shared response case 2
ortholog_785	Solyc09g066150	Sopen09g027910	Unique response case 2
ortholog_786	Solyc08g078460	Sopen08g026950	No response case 1
ortholog_787	Solyc04g074880	Sopen04g029830	Unique response case 2
ortholog_788	Solyc10g007690	Sopen10g003600	Shared response case 2
ortholog_789	Solyc07g005320	Sopen07g001470	No response case 3
ortholog_790	Solyc03g122140	Sopen03g040930	Unique response case 3
ortholog_791	Solyc11g013440	Sopen11g008430	No response case 3
ortholog_792	Solyc03g116530	Sopen03g035420	No response case 3
ortholog_793	Solyc07g056660	Sopen07g030000	No response case 3
ortholog_794	Solyc08g007320	Sopen08g003260	Unique response case 4
ortholog_795	Solyc08g079230	Sopen08g027380	No response case 2
ortholog_796	Solyc11g013450	Sopen11g008440	No response case 1
ortholog_797	Solyc10g080220	Sopen10g030830	No response case 3
ortholog_798	Solyc09g074060	Sopen09g028880	Shared response case 2
ortholog_799	Solyc02g064800	Sopen02g014910	Shared response case 2
ortholog_800	Solyc07g006130	Sopen07g002240	Shared response case 1
ortholog_801	Solyc02g081970	Sopen02g026600	No response case 1
ortholog_802	Solyc09g061760	Sopen09g024760	No response case 3
ortholog_803	Solyc12g094470	Sopen12g031360	Not expressed
ortholog_804	Solyc11g005810	Sopen11g001770	No response case 1
ortholog_805	Solyc02g069740	Sopen02g018860	No response case 3
ortholog_806	Solyc11g028090	Sopen11g012580	Not expressed
ortholog_807	Solyc02g082040	Sopen02g026690	No response case 3
ortholog_808	Solyc07g006145	Sopen07g002250	Shared response case 1
ortholog_809	Solyc07g015920	Sopen07g005750	Not expressed
ortholog_810	Solyc02g083510	Sopen02g028300	Not expressed
ortholog_811	Solyc09g075750	Sopen09g030560	Shared response case 2
ortholog_812	Solyc08g015660	Sopen08g005770	Unique response case 2
ortholog_813	Solyc01g005630	Sopen01g001650	Not expressed
ortholog_814	Solyc12g070200	Sopen12g027320	Not expressed
ortholog_815	Solyc01g098280	Sopen01g041850	No response case 3
ortholog_816	Solyc06g071630	Sopen06g027940	No response case 2
ortholog_817	Solyc02g090047	Sopen02g034750	No response case 3
ortholog_818	Solyc04g072800	Sopen04g028970	No response case 3
ortholog_819	Solyc09g010770	Sopen09g005490	No response case 3
ortholog_820	Solyc04g007660	Sopen04g002750	No response case 3
ortholog_821	Solyc01g103160	Sopen01g045570	No response case 3
ortholog_822	Solyc04g071085	Sopen04g027050	Shared response case 2
ortholog_823	Solyc06g082120	Sopen06g033500	Unique response case 2
ortholog_824	Solyc10g078170	Sopen10g028850	No response case 3
ortholog_825	Solyc07g063530	Sopen07g031710	Unique response case 3
ortholog_826	Solyc08g075910	Sopen08g024560	No response case 3
ortholog_827	Solyc11g005220	Sopen11g001230	No response case 2
ortholog_828	Solyc05g055185	Sopen05g033610	Unique response case 2
ortholog_829	Solyc01g104350	Sopen01g046790	Stress-ready case 4
ortholog_830	Solyc09g011240	Sopen09g005990	Unique response case 2
ortholog_831	Solyc03g119140	Sopen03g038030	Shared response case 2
ortholog_832	Solyc12g011300	Sopen12g006630	Not expressed
ortholog_833	Solyc04g058090	Sopen04g025920	Stress-ready case 3
ortholog_834	Solyc12g088720	Sopen12g030620	Unique response case 1
ortholog_835	Solyc02g068530	Sopen02g017670	No response case 2
ortholog_836	Solyc07g019440	Sopen07g007750	No response case 2
ortholog_837	Solyc05g052830	Sopen03g026500	No response case 1
ortholog_838	Solyc07g026580	Sopen06g013940	Not expressed
ortholog_839	Solyc11g056470	Sopen00g002760	Not expressed
ortholog_840	Solyc07g043590	Sopen07g023160	Shared response case 1
ortholog_841	Solyc11g068970	Sopen11g027680	Not expressed
ortholog_842	Solyc01g110350	Sopen01g052500	Stress-ready case 3
ortholog_843	Solyc04g005490	Sopen04g001510	No response case 3
ortholog_844	Solyc03g083050	Sopen03g022850	Stress-ready case 4
ortholog_845	Solyc11g011570	Sopen11g006440	Not expressed
ortholog_846	Solyc03g114680	Sopen03g033750	No response case 3
ortholog_847	Solyc05g015520	Sopen12g034970	No response case 3
ortholog_848	Solyc08g007770	Sopen08g003700	Unique response case 3
ortholog_849	Solyc12g007000	Sopen12g002970	Shared response case 1
ortholog_850	Solyc07g005640	Sopen07g001740	No response case 3
ortholog_851	Solyc06g072277	Sopen06g028640	No response case 3
ortholog_852	Solyc06g072610	Sopen06g028960	No response case 1
ortholog_853	Solyc10g074950	Sopen10g027450	Unique response case 2
ortholog_854	Solyc12g088810	Sopen12g030700	No response case 3
ortholog_855	Solyc02g070760	Sopen02g019830	No response case 1
ortholog_856	Solyc02g085980	Sopen02g030680	No response case 3
ortholog_857	Solyc09g015170	Sopen09g008450	Unique response case 2
ortholog_858	Solyc10g076740	Sopen10g028370	Opposite response case 2
ortholog_859	Solyc08g075690	Sopen08g024340	Shared response case 2
ortholog_860	Solyc11g068480	Sopen11g027190	No response case 1
ortholog_861	Solyc03g121260	Sopen03g040070	No response case 1
ortholog_862	Solyc03g096360	Sopen03g026480	Shared response case 2
ortholog_863	Solyc08g067450	Sopen08g021380	Not expressed
ortholog_864	Solyc02g083440	Sopen02g028230	Not expressed
ortholog_865	Solyc01g087420	Sopen01g034360	Unique response case 1
ortholog_866	Solyc03g097060	Sopen03g027800	No response case 2
ortholog_867	Solyc11g020860	Sopen11g011030	No response case 3
ortholog_868	Solyc11g011400	Sopen11g006200	No response case 3
ortholog_869	Solyc02g079540	Sopen02g024360	Not expressed
ortholog_870	Solyc03g093990	Sopen06g002160	No response case 2
ortholog_871	Solyc06g062920	Sopen06g022370	No response case 1
ortholog_872	Solyc02g082035	Sopen02g026680	Not expressed
ortholog_873	Solyc10g044670	Sopen10g013350	Shared response case 1
ortholog_874	Solyc07g054770	Sopen07g028700	No response case 3
ortholog_875	Solyc09g091565	Sopen09g034490	Stress-ready case 3
ortholog_876	Solyc04g008295	Sopen04g003420	Stress-ready case 1
ortholog_877	Solyc12g005760	Sopen12g001680	Stress-ready case 4
ortholog_878	Solyc03g115140	Sopen03g034200	No response case 2
ortholog_879	Solyc08g081120	Sopen08g029420	No response case 3
ortholog_880	Solyc06g073930	Sopen06g030330	No response case 3
ortholog_881	Solyc11g007790	Sopen11g003650	Not expressed
ortholog_882	Solyc03g115910	Sopen03g034890	No response case 3
ortholog_883	Solyc04g064650	Sopen04g026610	No response case 3
ortholog_884	Solyc11g010940	Sopen11g005680	No response case 3
ortholog_885	Solyc07g007560	Sopen07g003560	No response case 3
ortholog_886	Solyc08g059760	Sopen08g009450	Unique response case 4
ortholog_887	Solyc03g123370	Sopen03g041150	No response case 2
ortholog_888	Solyc05g014320	Sopen05g009440	No response case 3
ortholog_889	Solyc11g068710	Sopen11g027420	No response case 3
ortholog_890	Solyc08g079010	Sopen08g027470	No response case 2
ortholog_891	Solyc03g034417	Sopen00g008970	No response case 2
ortholog_892	Solyc08g014370	Sopen08g005340	Unique response case 1
ortholog_893	Solyc05g052710	Sopen05g031230	Shared response case 2
ortholog_894	Solyc05g046130	Sopen05g027350	Unique response case 2
ortholog_895	Solyc02g084380	Sopen02g029090	Shared response case 1
ortholog_896	Solyc01g008890	Sopen01g004380	No response case 2
ortholog_897	Solyc12g096020	Sopen12g031910	No response case 2
ortholog_898	Solyc04g071730	Sopen04g027710	No response case 3
ortholog_899	Solyc06g034410	Sopen06g011170	No response case 3
ortholog_900	Solyc03g111140	Sopen03g030290	No response case 3
ortholog_901	Solyc05g055290	Sopen05g033730	No response case 3
ortholog_902	Solyc11g069900	Sopen11g028380	Not expressed
ortholog_903	Solyc04g051590	Sopen04g022940	Not expressed
ortholog_904	Solyc01g005100	Sopen01g001120	Stress-ready case 3
ortholog_905	Solyc04g077570	Sopen04g031210	Stress-ready case 4
ortholog_906	Solyc07g041320	Sopen07g020650	Not expressed
ortholog_907	Solyc06g069590	Sopen06g026890	No response case 3
ortholog_908	Solyc07g041340	Sopen07g020740	Unique response case 2
ortholog_909	Solyc01g095540	Sopen01g039290	No response case 3
ortholog_910	Solyc03g115850	Sopen03g034840	Unique response case 3
ortholog_911	Solyc04g079780	Sopen04g033360	Unique response case 2
ortholog_912	Solyc03g118040	Sopen03g036940	Shared response case 2
ortholog_913	Solyc02g069910	Sopen02g019050	Shared response case 2
ortholog_914	Solyc07g007270	Sopen07g003330	Shared response case 1
ortholog_915	Solyc01g100030	Sopen01g043550	Stress-ready case 2
ortholog_916	Solyc03g098345	Sopen03g029090	No response case 3
ortholog_917	Solyc02g078550	Sopen02g023400	No response case 2
ortholog_918	Solyc09g064850	Sopen09g026550	No response case 1
ortholog_919	Solyc03g034190	Sopen03g006970	Unique response case 2
ortholog_920	Solyc02g064955	Sopen02g015070	No response case 3
ortholog_921	Solyc02g080520	Sopen02g025210	Unique response case 1
ortholog_922	Solyc03g083730	Sopen03g023540	Unique response case 2
ortholog_923	Solyc10g081690	Sopen10g032200	Not expressed
ortholog_924	Solyc03g019840	Sopen03g029780	Unique response case 1
ortholog_925	Solyc01g109310	Sopen01g051500	Not expressed
ortholog_926	Solyc09g007470	Sopen00g013370	No response case 3
ortholog_927	Solyc02g076760	Sopen02g021670	Unique response case 3
ortholog_928	Solyc03g120140	Sopen03g039010	No response case 3
ortholog_929	Solyc02g091170	Sopen02g035800	No response case 3
ortholog_930	Solyc09g016953	Sopen09g010220	Stress-ready case 3
ortholog_931	Solyc06g065250	Sopen06g023740	No response case 3
ortholog_932	Solyc08g078030	Sopen08g026540	Shared response case 2
ortholog_933	Solyc02g087220	Sopen02g031960	No response case 1
ortholog_934	Solyc06g076460	Sopen06g032870	No response case 2
ortholog_935	Solyc11g069190	Sopen11g027930	No response case 3
ortholog_936	Solyc08g077290	Sopen08g025870	Stress-ready case 4
ortholog_937	Solyc10g005050	Sopen10g001080	Shared response case 2
ortholog_938	Solyc01g105330	Sopen01g047830	No response case 3
ortholog_939	Solyc07g007930	Sopen07g003810	Unique response case 3
ortholog_940	Solyc01g108600	Sopen01g050820	No response case 1
ortholog_941	Solyc04g007690	Sopen04g002780	Unique response case 2
ortholog_942	Solyc09g090430	Sopen09g033350	Unique response case 1
ortholog_943	Solyc08g081220	Sopen08g029530	Shared response case 2
ortholog_944	Solyc12g009900	Sopen12g004780	Not expressed
ortholog_945	Solyc01g008010	Sopen01g003570	No response case 2
ortholog_946	Solyc09g061950	Sopen09g025050	Not expressed
ortholog_947	Solyc11g045240	Sopen11g020710	Shared response case 2
ortholog_948	Solyc02g067380	Sopen02g016520	No response case 1
ortholog_949	Solyc02g081610	Sopen02g026230	No response case 1
ortholog_950	Solyc07g053320	Sopen07g027280	Shared response case 1
ortholog_951	Solyc07g063900	Sopen07g032030	Unique response case 3
ortholog_952	Solyc08g068085	Sopen08g021970	No response case 1
ortholog_953	Solyc08g061100	Sopen08g006390	Stress-ready case 2
ortholog_954	Solyc10g006580	Sopen10g002530	Unique response case 2
ortholog_955	Solyc03g111850	Sopen03g030970	Shared response case 2
ortholog_956	Solyc02g082160	Sopen02g026820	No response case 3
ortholog_957	Solyc03g031800	Sopen03g005660	Shared response case 2
ortholog_958	Solyc01g102380	Sopen01g044830	No response case 2
ortholog_959	Solyc05g015220	Sopen05g010470	No response case 3
ortholog_960	Solyc08g008580	Sopen08g004400	No response case 3
ortholog_961	Solyc06g068860	Sopen06g026150	Unique response case 1
ortholog_962	Solyc03g118280	Sopen03g037190	No response case 3
ortholog_963	Solyc02g026080	Sopen02g009350	Not expressed
ortholog_964	Solyc03g114200	Sopen03g033280	Not expressed
ortholog_965	Solyc04g054150	Sopen04g023610	No response case 3
ortholog_966	Solyc01g111140	Sopen01g053200	No response case 2
ortholog_967	Solyc09g098240	Sopen09g036180	No response case 3
ortholog_968	Solyc05g054930	Sopen05g033390	Unique response case 2
ortholog_969	Solyc07g008530	Sopen07g004450	No response case 1
ortholog_970	Solyc06g067980	Sopen06g025260	Unique response case 1
ortholog_971	Solyc04g063400	Sopen04g026320	No response case 2
ortholog_972	Solyc11g006950	Sopen11g002870	No response case 3
ortholog_973	Solyc08g080970	Sopen08g029280	Not expressed
ortholog_974	Solyc05g013860	Sopen05g008790	No response case 3
ortholog_975	Solyc04g015270	Sopen04g007350	Shared response case 2
ortholog_976	Solyc11g010510	Sopen11g005290	No response case 3
ortholog_977	Solyc09g083310	Sopen09g032230	Not expressed
ortholog_978	Solyc06g084520	Sopen06g035900	No response case 3
ortholog_979	Solyc11g005840	Sopen11g001800	No response case 1
ortholog_980	Solyc02g086940	Sopen02g031710	Unique response case 2
ortholog_981	Solyc02g082920	Sopen02g027710	Unique response case 3
ortholog_982	Solyc06g050900	Sopen06g016590	Shared response case 2
ortholog_983	Solyc11g066130	Sopen11g025890	Unique response case 3
ortholog_984	Solyc02g081170	Sopen02g025810	Shared response case 1
ortholog_985	Solyc07g055215	Sopen07g027010	No response case 3
ortholog_986	Solyc07g040950	Sopen07g020020	Stress-ready case 1
ortholog_987	Solyc01g105810	Sopen01g048270	Unique response case 3
ortholog_988	Solyc02g088380	Sopen02g033060	Not expressed
ortholog_989	Solyc09g092470	Sopen09g035370	Not expressed
ortholog_990	Solyc02g086050	Sopen02g030730	No response case 2
ortholog_991	Solyc05g012700	Sopen05g007530	No response case 3
ortholog_992	Solyc09g005180	Sopen09g001160	No response case 3
ortholog_993	Solyc01g008977	Sopen01g004470	No response case 3
ortholog_994	Solyc11g067163	Sopen11g026860	Not expressed
ortholog_995	Solyc01g108270	Sopen01g050490	Not expressed
ortholog_996	Solyc05g041860	Sopen05g025870	No response case 3
ortholog_997	Solyc06g074980	Sopen06g031380	Shared response case 1
ortholog_998	Solyc03g097300	Sopen03g028070	Unique response case 1
ortholog_999	Solyc03g096000	Sopen03g026100	No response case 3
ortholog_1000	Solyc04g078920	Sopen04g032520	Shared response case 1
ortholog_1001	Solyc01g099970	Sopen01g043490	No response case 3
ortholog_1002	Solyc01g111765	Sopen01g053810	No response case 3
ortholog_1003	Solyc02g084020	Sopen02g028820	Unique response case 1
ortholog_1004	Solyc04g064490	Sopen04g026430	No response case 3
ortholog_1005	Solyc12g006050	Sopen12g002020	Stress-ready case 1
ortholog_1006	Solyc03g098440	Sopen03g029180	No response case 2
ortholog_1007	Solyc09g064890	Sopen09g026600	Stress-ready case 1
ortholog_1008	Solyc08g079970	Sopen08g028320	Not expressed
ortholog_1009	Solyc00g007010	Sopen02g012690	No response case 1
ortholog_1010	Solyc03g113410	Sopen03g032460	No response case 3
ortholog_1011	Solyc05g009300	Sopen05g005050	Unique response case 2
ortholog_1012	Solyc10g083150	Sopen10g032620	No response case 2
ortholog_1013	Solyc05g012190	Sopen05g007020	Stress-ready case 3
ortholog_1014	Solyc01g103770	Sopen01g046170	No response case 3
ortholog_1015	Solyc03g019980	Sopen03g029640	Not expressed
ortholog_1016	Solyc01g102360	Sopen01g044810	Not expressed
ortholog_1017	Solyc04g008850	Sopen04g004030	No response case 3
ortholog_1018	Solyc12g026420	Sopen12g012060	No response case 2
ortholog_1019	Solyc08g007340	Sopen08g003280	No response case 3
ortholog_1020	Solyc01g005600	Sopen01g001620	No response case 1
ortholog_1021	Solyc08g061890	Sopen08g017390	No response case 3
ortholog_1022	Solyc01g098480	Sopen01g042040	No response case 1
ortholog_1023	Solyc05g051770	Sopen05g030240	No response case 1
ortholog_1024	Solyc03g006890	Sopen03g002890	Not expressed
ortholog_1025	Solyc01g014095	Sopen01g008690	Not expressed
ortholog_1026	Solyc04g050930	Sopen04g022050	Stress-ready case 3
ortholog_1027	Solyc10g079880	Sopen10g030490	No response case 3
ortholog_1028	Solyc01g109300	Sopen01g051490	No response case 3
ortholog_1029	Solyc11g071790	Sopen11g029460	Shared response case 2
ortholog_1030	Solyc02g094540	Sopen02g039210	No response case 1
ortholog_1031	Solyc12g013570	Sopen12g006930	No response case 3
ortholog_1032	Solyc01g086710	Sopen01g033710	Unique response case 1
ortholog_1033	Solyc02g063450	Sopen02g014540	Shared response case 1
ortholog_1034	Solyc02g085740	Sopen02g030430	No response case 3
ortholog_1035	Solyc04g015210	Sopen04g007260	No response case 2
ortholog_1036	Solyc05g042170	Sopen05g026310	Not expressed
ortholog_1037	Solyc05g006620	Sopen05g002560	No response case 3
ortholog_1038	Solyc08g048450	Sopen08g010730	Shared response case 1
ortholog_1039	Solyc09g059040	Sopen09g022020	Shared response case 1
ortholog_1040	Solyc03g120020	Sopen03g038900	Shared response case 2
ortholog_1041	Solyc06g069410	Sopen06g026690	Unique response case 2
ortholog_1042	Solyc01g073890	Sopen01g033460	No response case 3
ortholog_1043	Solyc05g008020	Sopen05g003870	Not expressed
ortholog_1044	Solyc07g007860	Sopen07g003760	No response case 1
ortholog_1045	Solyc10g011960	Sopen10g005730	No response case 3
ortholog_1046	Solyc05g043320	Sopen05g026520	Not expressed
ortholog_1047	Solyc03g119740	Sopen03g038590	No response case 2
ortholog_1048	Solyc05g055450	Sopen05g033900	Shared response case 2
ortholog_1049	Solyc10g005430	Sopen10g001410	No response case 1
ortholog_1050	Solyc11g010340	Sopen11g005120	No response case 1
ortholog_1051	Solyc09g011780	Sopen09g006600	No response case 3
ortholog_1052	Solyc10g077080	Sopen10g028760	Not expressed
ortholog_1053	Solyc03g059190	Sopen03g013380	No response case 1
ortholog_1054	Solyc09g010610	Sopen09g005320	No response case 3
ortholog_1055	Solyc03g082885	Sopen03g022700	Unique response case 1
ortholog_1056	Solyc11g044310	Sopen11g019810	Shared response case 1
ortholog_1057	Solyc02g063180	Sopen02g014250	Stress-ready case 3
ortholog_1058	Solyc07g054560	Sopen07g028460	No response case 3
ortholog_1059	Solyc08g015680	Sopen08g005790	Unique response case 3
ortholog_1060	Solyc03g059200	Sopen03g013390	Not expressed
ortholog_1061	Solyc09g082660	Sopen09g031510	Unique response case 1
ortholog_1062	Solyc07g015910	Sopen07g005660	Not expressed
ortholog_1063	Solyc02g093110	Sopen02g037680	No response case 3
ortholog_1064	Solyc06g083320	Sopen06g034700	Not expressed
ortholog_1065	Solyc04g005770	Sopen04g001820	No response case 3
ortholog_1066	Solyc01g099120	Sopen01g042680	No response case 1
ortholog_1067	Solyc10g007430	Sopen10g003260	Not expressed
ortholog_1068	Solyc11g044880	Sopen11g020380	No response case 2
ortholog_1069	Solyc12g088640	Sopen12g030540	Unique response case 4
ortholog_1070	Solyc01g103800	Sopen01g046200	Stress-ready case 2
ortholog_1071	Solyc01g068510	Sopen01g030470	Not expressed
ortholog_1072	Solyc09g075570	Sopen09g030370	No response case 3
ortholog_1073	Solyc01g103020	Sopen01g045430	Shared response case 1
ortholog_1074	Solyc07g014750	Sopen11g020370	No response case 3
ortholog_1075	Solyc06g050270	Sopen06g015760	No response case 2
ortholog_1076	Solyc02g078360	Sopen02g023220	No response case 1
ortholog_1077	Solyc11g005150	Sopen11g001150	Shared response case 2
ortholog_1078	Solyc08g066245	Sopen08g020010	Not expressed
ortholog_1079	Solyc06g054070	Sopen06g019230	Unique response case 3
ortholog_1080	Solyc10g009030	Sopen10g004810	Shared response case 2
ortholog_1081	Solyc05g018700	Sopen05g015910	Unique response case 1
ortholog_1082	Solyc09g082190	Sopen09g031070	Stress-ready case 4
ortholog_1083	Solyc10g083560	Sopen10g033030	Not expressed
ortholog_1084	Solyc06g069710	Sopen06g027010	No response case 3
ortholog_1085	Solyc11g067150	Sopen11g026830	No response case 1
ortholog_1086	Solyc04g081570	Sopen04g035180	Stress-ready case 4
ortholog_1087	Solyc04g082250	Sopen04g035870	Unique response case 2
ortholog_1088	Solyc11g064750	Sopen11g024580	Unique response case 1
ortholog_1089	Solyc12g056550	Sopen12g029160	No response case 2
ortholog_1090	Solyc05g052950	Sopen05g031470	No response case 3
ortholog_1091	Solyc06g035490	Sopen06g011230	No response case 3
ortholog_1092	Solyc03g031700	Sopen03g005570	No response case 1
ortholog_1093	Solyc07g005380	Sopen07g001400	Not expressed
ortholog_1094	Solyc09g007500	Sopen09g002370	No response case 2
ortholog_1095	Solyc02g065380	Sopen02g015590	Unique response case 2
ortholog_1096	Solyc01g009100	Sopen01g004590	Shared response case 2
ortholog_1097	Solyc02g092270	Sopen02g036850	No response case 2
ortholog_1098	Solyc04g071870	Sopen04g027840	No response case 1
ortholog_1099	Solyc04g007590	Sopen04g002670	Not expressed
ortholog_1100	Solyc09g091280	Sopen09g034250	No response case 3
ortholog_1101	Solyc05g010363	Sopen05g006140	Not expressed
ortholog_1102	Solyc10g078360	Sopen10g029020	Not expressed
ortholog_1103	Solyc07g052970	Sopen07g026520	Unique response case 2
ortholog_1104	Solyc02g071270	Sopen02g020330	Unique response case 3
ortholog_1105	Solyc08g041700	Sopen08g011800	Not expressed
ortholog_1106	Solyc11g006420	Sopen11g002320	No response case 1
ortholog_1107	Solyc03g115500	Sopen03g034500	Unique response case 4
ortholog_1108	Solyc01g100700	Sopen01g044200	No response case 3
ortholog_1109	Solyc05g053170	Sopen05g031680	Not expressed
ortholog_1110	Solyc05g018600	Sopen05g015760	Unique response case 1
ortholog_1111	Solyc08g078470	Sopen08g026960	No response case 3
ortholog_1112	Solyc07g009150	Sopen07g017140	No response case 1
ortholog_1113	Solyc02g063255	Sopen01g020660	No response case 2
ortholog_1114	Solyc02g083760	Sopen02g028540	No response case 2
ortholog_1115	Solyc05g012280	Sopen05g007110	No response case 3
ortholog_1116	Solyc01g111740	Sopen01g053780	No response case 1
ortholog_1117	Solyc12g005190	Sopen12g001180	No response case 3
ortholog_1118	Solyc08g076170	Sopen08g024810	Stress-ready case 1
ortholog_1119	Solyc02g077820	Sopen02g022690	Not expressed
ortholog_1120	Solyc03g112910	Sopen03g031990	No response case 3
ortholog_1121	Solyc03g116560	Sopen03g035470	Unique response case 1
ortholog_1122	Solyc05g010570	Sopen05g006350	No response case 3
ortholog_1123	Solyc09g061380	Sopen09g024200	No response case 3
ortholog_1124	Solyc02g086960	Sopen02g031730	No response case 2
ortholog_1125	Solyc10g018190	Sopen10g007300	No response case 2
ortholog_1126	Solyc03g113480	Sopen03g032530	No response case 3
ortholog_1127	Solyc04g054910	Sopen04g024720	Shared response case 2
ortholog_1128	Solyc10g006310	Sopen10g002260	No response case 3
ortholog_1129	Solyc01g104540	Sopen01g047050	No response case 3
ortholog_1130	Solyc10g084040	Sopen10g033470	Stress-ready case 1
ortholog_1131	Solyc06g007780	Sopen06g002660	Unique response case 1
ortholog_1132	Solyc02g083790	Sopen02g028580	No response case 3
ortholog_1133	Solyc03g034375	Sopen03g007190	Unique response case 1
ortholog_1134	Solyc08g076430	Sopen08g025010	No response case 3
ortholog_1135	Solyc09g098420	Sopen09g036350	Not expressed
ortholog_1136	Solyc08g006890	Sopen08g002850	Shared response case 2
ortholog_1137	Solyc11g063590	Sopen00g005760	No response case 1
ortholog_1138	Solyc10g006540	Sopen10g002490	Unique response case 2
ortholog_1139	Solyc06g060490	Sopen06g020610	Unique response case 2
ortholog_1140	Solyc07g043240	Sopen07g022810	Stress-ready case 4
ortholog_1141	Solyc01g109680	Sopen01g051870	Unique response case 2
ortholog_1142	Solyc08g066170	Sopen08g019850	Not expressed
ortholog_1143	Solyc01g068500	Sopen01g030460	No response case 3
ortholog_1144	Solyc01g006490	Sopen01g002470	No response case 3
ortholog_1145	Solyc11g012190	Sopen11g006980	No response case 3
ortholog_1146	Solyc12g020110	Sopen12g011610	No response case 2
ortholog_1147	Solyc09g098140	Sopen09g036090	No response case 1
ortholog_1148	Solyc03g063720	Sopen03g016980	No response case 3
ortholog_1149	Solyc01g010760	Sopen01g006410	No response case 2
ortholog_1150	Solyc12g094510	Sopen12g031400	No response case 1
ortholog_1151	Solyc06g074350	Sopen06g030810	Not expressed
ortholog_1152	Solyc06g060350	Sopen06g020480	No response case 3
ortholog_1153	Solyc10g006510	Sopen10g002460	No response case 3
ortholog_1154	Solyc05g053540	Sopen05g032060	Unique response case 4
ortholog_1155	Solyc07g006540	Sopen07g002620	Unique response case 2
ortholog_1156	Solyc07g043170	Sopen07g022720	No response case 3
ortholog_1157	Solyc01g094530	Sopen01g038340	Stress-ready case 3
ortholog_1158	Solyc04g009760	Sopen04g004860	Not expressed
ortholog_1159	Solyc03g044470	Sopen03g008630	No response case 3
ortholog_1160	Solyc02g083410	Sopen02g028200	No response case 3
ortholog_1161	Solyc02g078140	Sopen02g022970	Unique response case 2
ortholog_1162	Solyc02g069960	Sopen02g019100	Not expressed
ortholog_1163	Solyc07g053480	Sopen07g027440	Unique response case 2
ortholog_1164	Solyc05g056230	Sopen05g034620	Shared response case 2
ortholog_1165	Solyc02g080330	Sopen02g025030	No response case 1
ortholog_1166	Solyc01g110480	Sopen01g052610	No response case 3
ortholog_1167	Solyc12g008610	Sopen12g003550	No response case 3
ortholog_1168	Solyc03g123910	Sopen03g041650	No response case 2
ortholog_1169	Solyc10g049300	Sopen10g020470	Not expressed
ortholog_1170	Solyc02g078210	Sopen02g023070	No response case 3
ortholog_1171	Solyc09g072790	Sopen09g028570	No response case 3
ortholog_1172	Solyc03g095240	Sopen03g025240	No response case 3
ortholog_1173	Solyc01g091130	Sopen01g036880	No response case 3
ortholog_1174	Solyc06g009220	Sopen06g003990	Unique response case 2
ortholog_1175	Solyc06g069820	Sopen06g027110	No response case 3
ortholog_1176	Solyc01g098580	Sopen01g042130	No response case 2
ortholog_1177	Solyc05g052610	Sopen05g031140	No response case 2
ortholog_1178	Solyc10g080150	Sopen10g030770	No response case 1
ortholog_1179	Solyc12g006940	Sopen12g002900	No response case 2
ortholog_1180	Solyc11g073270	Sopen11g030900	No response case 3
ortholog_1181	Solyc01g095390	Sopen01g039150	No response case 1
ortholog_1182	Solyc03g117960	Sopen03g036860	No response case 3
ortholog_1183	Solyc03g096350	Sopen03g026460	No response case 3
ortholog_1184	Solyc03g121240	Sopen03g040050	Shared response case 1
ortholog_1185	Solyc04g074380	Sopen00g008610	Stress-ready case 4
ortholog_1186	Solyc02g082340	Sopen02g027000	Shared response case 1
ortholog_1187	Solyc10g084050	Sopen10g033500	Shared response case 2
ortholog_1188	Solyc01g005490	Sopen01g001500	Stress-ready case 4
ortholog_1189	Solyc04g077510	Sopen04g031110	No response case 3
ortholog_1190	Solyc04g056740	Sopen04g025630	Not expressed
ortholog_1191	Solyc10g083690	Sopen10g033140	No response case 1
ortholog_1192	Solyc10g045380	Sopen10g015390	Unique response case 2
ortholog_1193	Solyc04g079410	Sopen04g033020	Unique response case 1
ortholog_1194	Solyc04g081510	Sopen04g035120	No response case 3
ortholog_1195	Solyc06g050570	Sopen06g016090	Unique response case 4
ortholog_1196	Solyc11g005140	Sopen11g001140	No response case 1
ortholog_1197	Solyc03g034250	Sopen03g007030	Shared response case 2
ortholog_1198	Solyc05g015470	Sopen05g010780	Shared response case 2
ortholog_1199	Solyc02g089970	Sopen02g034660	No response case 2
ortholog_1200	Solyc09g074750	Sopen09g029600	No response case 3
ortholog_1201	Solyc03g062710	Sopen03g015020	Stress-ready case 4
ortholog_1202	Solyc03g082590	Sopen03g022350	No response case 2
ortholog_1203	Solyc11g007250	Sopen11g003150	No response case 2
ortholog_1204	Solyc10g086700	Sopen10g036110	No response case 3
ortholog_1205	Solyc07g009100	Sopen07g005030	Not expressed
ortholog_1206	Solyc08g076080	Sopen08g024730	Unique response case 2
ortholog_1207	Solyc10g081890	Sopen10g032400	Not expressed
ortholog_1208	Solyc08g067860	Sopen08g021790	Unique response case 2
ortholog_1209	Solyc06g064730	Sopen06g023220	Not expressed
ortholog_1210	Solyc07g055900	Sopen07g029260	No response case 3
ortholog_1211	Solyc07g054820	Sopen07g028730	Shared response case 2
ortholog_1212	Solyc12g096230	Sopen12g032090	No response case 3
ortholog_1213	Solyc03g096250	Sopen03g026350	Not expressed
ortholog_1214	Solyc02g086370	Sopen02g031030	No response case 3
ortholog_1215	Solyc04g024530	Sopen04g010430	No response case 2
ortholog_1216	Solyc11g051160	Sopen11g022500	Shared response case 2
ortholog_1217	Solyc04g007580	Sopen04g002660	No response case 2
ortholog_1218	Solyc11g013490	Sopen11g008510	No response case 3
ortholog_1219	Solyc07g008140	Sopen07g004010	Shared response case 1
ortholog_1220	Solyc01g107380	Sopen01g049620	No response case 3
ortholog_1221	Solyc01g080720	Sopen01g030780	No response case 3
ortholog_1222	Solyc03g119700	Sopen03g038530	No response case 3
ortholog_1223	Solyc11g008490	Sopen11g004270	No response case 1
ortholog_1224	Solyc02g061610	Sopen02g012750	Not expressed
ortholog_1225	Solyc09g090860	Sopen09g033820	No response case 3
ortholog_1226	Solyc12g016220	Sopen12g008040	Unique response case 3
ortholog_1227	Solyc11g068620	Sopen11g027340	No response case 2
ortholog_1228	Solyc02g087710	Sopen02g032440	Shared response case 1
ortholog_1229	Solyc09g014170	Sopen09g007050	No response case 3
ortholog_1230	Solyc10g085600	Sopen10g035010	No response case 3
ortholog_1231	Solyc08g077100	Sopen08g025680	No response case 3
ortholog_1232	Solyc12g049510	Sopen12g024000	No response case 3
ortholog_1233	Solyc07g007050	Sopen07g003120	Shared response case 2
ortholog_1234	Solyc02g094485	Sopen02g039150	No response case 3
ortholog_1235	Solyc10g018590	Sopen10g008330	Shared response case 2
ortholog_1236	Solyc03g007490	Sopen03g003450	Unique response case 1
ortholog_1237	Solyc04g015260	Sopen04g007340	Not expressed
ortholog_1238	Solyc03g116470	Sopen03g035360	No response case 3
ortholog_1239	Solyc03g025880	Sopen03g004690	Unique response case 1
ortholog_1240	Solyc09g090470	Sopen09g033390	Unique response case 2
ortholog_1241	Solyc02g091720	Sopen02g036330	No response case 3
ortholog_1242	Solyc01g096180	Sopen01g039930	Unique response case 3
ortholog_1243	Solyc06g008260	Sopen06g003120	Shared response case 2
ortholog_1244	Solyc07g043390	Sopen07g022970	Shared response case 1
ortholog_1245	Solyc05g053210	Sopen05g031720	Unique response case 1
ortholog_1246	Solyc09g082400	Sopen09g031280	No response case 3
ortholog_1247	Solyc01g080270	Sopen01g032060	No response case 3
ortholog_1248	Solyc03g119270	Sopen03g038150	Unique response case 2
ortholog_1249	Solyc04g050950	Sopen04g022130	No response case 3
ortholog_1250	Solyc09g014890	Sopen09g007800	Stress-ready case 2
ortholog_1251	Solyc01g005140	Sopen01g001180	No response case 1
ortholog_1252	Solyc10g078285	Sopen10g028950	Shared response case 1
ortholog_1253	Solyc11g072580	Sopen11g030230	No response case 3
ortholog_1254	Solyc10g007780	Sopen10g003690	Unique response case 2
ortholog_1255	Solyc04g026235	Sopen04g014290	Unique response case 1
ortholog_1256	Solyc06g076780	Sopen06g033160	No response case 3
ortholog_1257	Solyc03g031460	Sopen03g005350	No response case 1
ortholog_1258	Solyc04g074840	Sopen00g009430	Not expressed
ortholog_1259	Solyc01g079840	Sopen01g031590	No response case 3
ortholog_1260	Solyc01g110510	Sopen01g052640	No response case 3
ortholog_1261	Solyc10g085215	Sopen10g034690	Unique response case 4
ortholog_1262	Solyc08g068410	Sopen08g022290	Not expressed
ortholog_1263	Solyc04g012060	Sopen04g006180	Shared response case 2
ortholog_1264	Solyc03g007060	Sopen03g003050	No response case 2
ortholog_1265	Solyc08g005490	Sopen08g001520	Unique response case 2
ortholog_1266	Solyc02g092860	Sopen02g037430	No response case 3
ortholog_1267	Solyc06g075090	Sopen06g031510	Stress-ready case 1
ortholog_1268	Solyc06g065620	Sopen06g024070	No response case 3
ortholog_1269	Solyc04g081880	Sopen04g035510	Shared response case 1
ortholog_1270	Solyc03g083510	Sopen03g023320	Unique response case 1
ortholog_1271	Solyc01g107910	Sopen01g050080	No response case 2
ortholog_1272	Solyc12g056080	Sopen12g028590	No response case 3
ortholog_1273	Solyc09g074800	Sopen09g029640	Not expressed
ortholog_1274	Solyc09g082390	Sopen09g031270	No response case 1
ortholog_1275	Solyc06g009760	Sopen06g004380	No response case 3
ortholog_1276	Solyc02g021480	Sopen02g005990	No response case 1
ortholog_1277	Solyc11g005390	Sopen11g001400	Stress-ready case 4
ortholog_1278	Solyc12g007230	Sopen12g003200	No response case 3
ortholog_1279	Solyc12g015935	Sopen01g026090	Not expressed
ortholog_1280	Solyc10g085990	Sopen10g035360	No response case 3
ortholog_1281	Solyc01g091360	Sopen01g037100	No response case 3
ortholog_1282	Solyc08g079620	Sopen08g027970	Shared response case 2
ortholog_1283	Solyc10g086390	Sopen10g035770	Unique response case 2
ortholog_1284	Solyc01g065700	Sopen01g027100	Shared response case 2
ortholog_1285	Solyc10g054730	Sopen10g024640	No response case 3
ortholog_1286	Solyc10g018160	Sopen10g007260	Stress-ready case 1
ortholog_1287	Solyc03g118900	Sopen03g037840	Not expressed
ortholog_1288	Solyc08g067050	Sopen08g021000	No response case 3
ortholog_1289	Solyc03g005380	Sopen03g001410	No response case 2
ortholog_1290	Solyc05g051700	Sopen05g030170	Unique response case 3
ortholog_1291	Solyc03g006700	Sopen03g002720	Unique response case 1
ortholog_1292	Solyc05g046145	Sopen05g027390	No response case 2
ortholog_1293	Solyc02g079850	Sopen02g024620	No response case 3
ortholog_1294	Solyc02g014770	Sopen02g004190	No response case 3
ortholog_1295	Solyc07g018240	Sopen07g007390	Shared response case 2
ortholog_1296	Solyc09g082240	Sopen09g031120	No response case 3
ortholog_1297	Solyc10g006480	Sopen07g032270	No response case 1
ortholog_1298	Solyc01g079200	Sopen01g030980	No response case 3
ortholog_1299	Solyc11g018620	Sopen11g009590	No response case 3
ortholog_1300	Solyc07g065050	Sopen07g033260	Unique response case 4
ortholog_1301	Solyc11g044530	Sopen11g020090	Shared response case 2
ortholog_1302	Solyc04g025170	Sopen04g011580	Unique response case 1
ortholog_1303	Solyc02g078380	Sopen02g023240	Unique response case 3
ortholog_1304	Solyc04g079300	Sopen04g032890	Shared response case 1
ortholog_1305	Solyc01g098940	Sopen01g042480	No response case 2
ortholog_1306	Solyc06g050700	Sopen06g016260	No response case 2
ortholog_1307	Solyc06g054550	Sopen06g019620	Unique response case 2
ortholog_1308	Solyc01g008040	Sopen01g003600	No response case 1
ortholog_1309	Solyc12g044420	Sopen12g022730	Shared response case 1
ortholog_1310	Solyc04g026380	Sopen04g015680	No response case 3
ortholog_1311	Solyc01g022740	Sopen01g016610	No response case 3
ortholog_1312	Solyc10g084660	Sopen10g034100	No response case 3
ortholog_1313	Solyc05g012770	Sopen05g007580	No response case 1
ortholog_1314	Solyc06g031675	Sopen06g010170	No response case 1
ortholog_1315	Solyc12g043070	Sopen03g025600	No response case 1
ortholog_1316	Solyc04g079760	Sopen04g033340	No response case 3
ortholog_1317	Solyc09g011340	Sopen09g006060	Unique response case 3
ortholog_1318	Solyc09g082160	Sopen09g031040	No response case 3
ortholog_1319	Solyc07g006045	Sopen07g002180	Shared response case 2
ortholog_1320	Solyc11g017190	Sopen11g009100	No response case 1
ortholog_1321	Solyc11g007870	Sopen11g003730	No response case 3
ortholog_1322	Solyc04g056350	Sopen04g025250	Shared response case 1
ortholog_1323	Solyc06g073380	Sopen06g029760	Stress-ready case 4
ortholog_1324	Solyc11g005590	Sopen11g001560	No response case 3
ortholog_1325	Solyc10g006910	Sopen08g010250	Stress-ready case 4
ortholog_1326	Solyc06g016790	Sopen06g005740	Shared response case 2
ortholog_1327	Solyc09g090640	Sopen09g033580	Shared response case 2
ortholog_1328	Solyc08g015860	Sopen08g006130	No response case 3
ortholog_1329	Solyc10g052880	Sopen10g023690	No response case 2
ortholog_1330	Solyc06g060140	Sopen06g020260	Shared response case 2
ortholog_1331	Solyc02g093250	Sopen02g037820	Unique response case 2
ortholog_1332	Solyc01g007800	Sopen01g003340	No response case 3
ortholog_1333	Solyc01g098527	Sopen01g042080	Stress-ready case 3
ortholog_1334	Solyc05g012150	Sopen05g006940	No response case 1
ortholog_1335	Solyc12g013710	Sopen12g007060	Shared response case 2
ortholog_1336	Solyc10g049800	Sopen10g020600	No response case 2
ortholog_1337	Solyc05g050430	Sopen05g032500	Not expressed
ortholog_1338	Solyc09g007860	Sopen09g002700	No response case 3
ortholog_1339	Solyc01g107940	Sopen01g050120	No response case 1
ortholog_1340	Solyc03g078770	Sopen03g027440	No response case 2
ortholog_1341	Solyc12g096510	Sopen12g032340	Unique response case 2
ortholog_1342	Solyc01g095770	Sopen01g039520	Not expressed
ortholog_1343	Solyc01g103180	Sopen01g045590	No response case 3
ortholog_1344	Solyc09g010170	Sopen09g004910	No response case 3
ortholog_1345	Solyc06g072050	Sopen06g028340	No response case 1
ortholog_1346	Solyc02g092100	Sopen02g036680	No response case 3
ortholog_1347	Solyc01g007910	Sopen01g003450	Shared response case 2
ortholog_1348	Solyc02g077190	Sopen02g022090	No response case 3
ortholog_1349	Solyc06g019200	Sopen06g009220	Unique response case 3
ortholog_1350	Solyc01g066850	Sopen01g028450	No response case 3
ortholog_1351	Solyc11g011502	Sopen11g006320	Not expressed
ortholog_1352	Solyc09g072630	Sopen09g028440	No response case 3
ortholog_1353	Solyc11g010610	Sopen11g005410	No response case 2
ortholog_1354	Solyc11g045680	Sopen11g017570	Not expressed
ortholog_1355	Solyc01g079390	Sopen01g031180	No response case 3
ortholog_1356	Solyc08g078300	Sopen08g026800	No response case 3
ortholog_1357	Solyc08g078760	Sopen08g027230	Shared response case 1
ortholog_1358	Solyc01g104250	Sopen01g046690	No response case 2
ortholog_1359	Solyc05g009790	Sopen05g005620	Unique response case 4
ortholog_1360	Solyc06g082810	Sopen06g034170	Stress-ready case 3
ortholog_1361	Solyc03g044150	Sopen03g008060	Unique response case 2
ortholog_1362	Solyc03g006270	Sopen03g002280	No response case 3
ortholog_1363	Solyc01g104417	Sopen01g046870	Stress-ready case 3
ortholog_1364	Solyc02g094445	Sopen02g039110	Stress-ready case 3
ortholog_1365	Solyc06g065470	Sopen06g023950	No response case 1
ortholog_1366	Solyc01g088620	Sopen01g035470	No response case 3
ortholog_1367	Solyc06g009640	Sopen06g004280	Stress-ready case 2
ortholog_1368	Solyc02g065540	Sopen02g015740	No response case 3
ortholog_1369	Solyc04g080970	Sopen04g034580	No response case 3
ortholog_1370	Solyc01g068180	Sopen01g030120	No response case 2
ortholog_1371	Solyc09g057710	Sopen09g021180	Unique response case 1
ortholog_1372	Solyc08g076590	Sopen08g025150	No response case 3
ortholog_1373	Solyc02g082500	Sopen02g027190	Shared response case 2
ortholog_1374	Solyc10g039280	Sopen10g012150	No response case 3
ortholog_1375	Solyc04g015740	Sopen04g007820	No response case 2
ortholog_1376	Solyc03g093260	Sopen03g024050	Shared response case 2
ortholog_1377	Solyc07g052490	Sopen07g026120	Not expressed
ortholog_1378	Solyc02g072040	Sopen02g021010	No response case 3
ortholog_1379	Solyc11g005370	Sopen11g001380	Unique response case 1
ortholog_1380	Solyc03g005080	Sopen03g001090	Shared response case 2
ortholog_1381	Solyc03g117450	Sopen03g036340	Not expressed
ortholog_1382	Solyc10g037980	Sopen10g011600	No response case 1
ortholog_1383	Solyc07g045230	Sopen07g023780	No response case 3
ortholog_1384	Solyc10g047370	Sopen10g017690	No response case 2
ortholog_1385	Solyc04g009860	Sopen04g005000	Shared response case 1
ortholog_1386	Solyc01g006740	Sopen01g002740	No response case 1
ortholog_1387	Solyc08g074870	Sopen08g023480	Not expressed
ortholog_1388	Solyc12g077655	Sopen07g011470	No response case 1
ortholog_1389	Solyc07g026640	Sopen07g014250	No response case 3
ortholog_1390	Solyc02g070540	Sopen02g019630	Unique response case 4
ortholog_1391	Solyc12g098860	Sopen12g033610	No response case 3
ortholog_1392	Solyc01g091110	Sopen01g036850	Not expressed
ortholog_1393	Solyc04g076670	Sopen04g030390	Shared response case 1
ortholog_1394	Solyc07g056040	Sopen07g029390	Stress-ready case 3
ortholog_1395	Solyc10g080600	Sopen10g031140	Unique response case 3
ortholog_1396	Solyc08g082600	Sopen08g017470	No response case 2
ortholog_1397	Solyc09g014415	Sopen09g007240	No response case 3
ortholog_1398	Solyc10g080750	Sopen10g031290	Not expressed
ortholog_1399	Solyc03g093270	Sopen03g024060	Not expressed
ortholog_1400	Solyc01g087120	Sopen01g034180	Shared response case 2
ortholog_1401	Solyc09g009380	Sopen09g004120	No response case 3
ortholog_1402	Solyc07g065570	Sopen07g033780	Not expressed
ortholog_1403	Solyc03g082610	Sopen03g022370	Unique response case 2
ortholog_1404	Solyc02g032910	Sopen02g011280	Stress-ready case 2
ortholog_1405	Solyc08g067160	Sopen08g021100	No response case 2
ortholog_1406	Solyc01g111800	Sopen01g053840	No response case 1
ortholog_1407	Solyc01g068540	Sopen01g030500	No response case 3
ortholog_1408	Solyc09g074370	Sopen09g029210	No response case 3
ortholog_1409	Solyc07g055690	Sopen07g029040	No response case 3
ortholog_1410	Solyc04g071760	Sopen04g027730	Not expressed
ortholog_1411	Solyc07g006070	Sopen07g002190	Stress-ready case 2
ortholog_1412	Solyc12g042750	Sopen12g021930	No response case 1
ortholog_1413	Solyc07g066030	Sopen07g034220	No response case 3
ortholog_1414	Solyc08g005780	Sopen08g001780	No response case 2
ortholog_1415	Solyc04g014360	Sopen04g006480	No response case 3
ortholog_1416	Solyc12g005440	Sopen12g001430	Not expressed
ortholog_1417	Solyc03g113620	Sopen03g032660	No response case 1
ortholog_1418	Solyc04g014290	Sopen04g006410	No response case 3
ortholog_1419	Solyc07g007750	Sopen07g001030	Unique response case 1
ortholog_1420	Solyc04g074130	Sopen04g029310	No response case 3
ortholog_1421	Solyc12g005830	Sopen12g001780	Not expressed
ortholog_1422	Solyc02g067920	Sopen02g017030	Unique response case 1
ortholog_1423	Solyc09g083300	Sopen09g032220	Not expressed
ortholog_1424	Solyc08g005760	Sopen08g001770	Not expressed
ortholog_1425	Solyc02g081960	Sopen02g026590	Stress-ready case 3
ortholog_1426	Solyc03g095820	Sopen03g025780	No response case 1
ortholog_1427	Solyc10g079690	Sopen10g030320	No response case 3
ortholog_1428	Solyc11g065425	Sopen11g025200	No response case 1
ortholog_1429	Solyc10g018340	Sopen10g007580	Not expressed
ortholog_1430	Solyc02g062960	Sopen02g014010	Unique response case 1
ortholog_1431	Solyc04g076040	Sopen00g010940	Stress-ready case 4
ortholog_1432	Solyc03g110940	Sopen03g030130	Shared response case 2
ortholog_1433	Solyc01g079380	Sopen01g031170	No response case 3
ortholog_1434	Solyc03g118260	Sopen03g037170	Stress-ready case 2
ortholog_1435	Solyc06g008520	Sopen06g003290	No response case 2
ortholog_1436	Solyc01g103540	Sopen01g045890	Unique response case 1
ortholog_1437	Solyc06g060340	Sopen06g020470	Unique response case 2
ortholog_1438	Solyc07g064660	Sopen07g032860	Not expressed
ortholog_1439	Solyc01g008340	Sopen01g003860	Stress-ready case 3
ortholog_1440	Solyc05g015861	Sopen05g011500	No response case 2
ortholog_1441	Solyc05g053710	Sopen05g032190	No response case 2
ortholog_1442	Solyc02g065000	Sopen02g015130	Shared response case 2
ortholog_1443	Solyc08g062190	Sopen08g017770	No response case 3
ortholog_1444	Solyc02g063075	Sopen02g014150	No response case 3
ortholog_1445	Solyc07g005510	Sopen07g001610	Shared response case 2
ortholog_1446	Solyc02g070550	Sopen02g019640	Unique response case 3
ortholog_1447	Solyc03g083060	Sopen03g022860	Unique response case 2
ortholog_1448	Solyc02g071260	Sopen02g020320	No response case 2
ortholog_1449	Solyc09g072810	Sopen09g028600	No response case 3
ortholog_1450	Solyc02g079870	Sopen02g024630	Shared response case 2
ortholog_1451	Solyc10g085335	Sopen10g034780	Stress-ready case 4
ortholog_1452	Solyc03g119650	Sopen03g038480	Unique response case 1
ortholog_1453	Solyc07g041940	Sopen07g021450	No response case 3
ortholog_1454	Solyc06g071330	Sopen06g027630	No response case 3
ortholog_1455	Solyc09g009920	Sopen09g004670	No response case 3
ortholog_1456	Solyc09g011850	Sopen09g006670	Stress-ready case 3
ortholog_1457	Solyc10g079050	Sopen10g029690	No response case 1
ortholog_1458	Solyc01g011200	Sopen01g007090	No response case 3
ortholog_1459	Solyc06g060510	Sopen06g020630	No response case 3
ortholog_1460	Solyc07g055110	Sopen07g027120	No response case 3
ortholog_1461	Solyc03g111190	Sopen03g030340	Not expressed
ortholog_1462	Solyc05g009730	Sopen05g017240	Stress-ready case 4
ortholog_1463	Solyc09g014990	Sopen09g007970	No response case 2
ortholog_1464	Solyc06g076930	Sopen06g033330	Not expressed
ortholog_1465	Solyc05g056170	Sopen05g034580	No response case 3
ortholog_1466	Solyc04g081440	Sopen04g035050	Unique response case 3
ortholog_1467	Solyc01g079450	Sopen01g031220	No response case 1
ortholog_1468	Solyc09g065670	Sopen09g027420	No response case 3
ortholog_1469	Solyc01g010350	Sopen01g005950	Not expressed
ortholog_1470	Solyc10g011660	Sopen10g005450	Unique response case 2
ortholog_1471	Solyc08g006450	Sopen08g002400	Not expressed
ortholog_1472	Solyc02g084730	Sopen02g029400	No response case 1
ortholog_1473	Solyc11g066390	Sopen11g026140	Shared response case 2
ortholog_1474	Solyc11g010630	Sopen11g005450	No response case 3
ortholog_1475	Solyc09g008360	Sopen09g003180	Not expressed
ortholog_1476	Solyc06g007880	Sopen06g002740	Not expressed
ortholog_1477	Solyc05g014167	Sopen08g020120	No response case 2
ortholog_1478	Solyc09g061330	Sopen09g024090	Not expressed
ortholog_1479	Solyc01g087620	Sopen01g034590	No response case 2
ortholog_1480	Solyc10g008450	Sopen10g004270	Unique response case 1
ortholog_1481	Solyc01g087003	Sopen01g034090	No response case 2
ortholog_1482	Solyc06g034110	Sopen06g010770	Stress-ready case 4
ortholog_1483	Solyc02g062550	Sopen02g013560	No response case 3
ortholog_1484	Solyc10g081920	Sopen10g032430	Unique response case 2
ortholog_1485	Solyc04g009460	Sopen04g004590	Not expressed
ortholog_1486	Solyc07g015930	Sopen04g008850	Not expressed
ortholog_1487	Solyc02g091890	Sopen02g036460	Stress-ready case 4
ortholog_1488	Solyc09g066000	Sopen09g027770	No response case 3
ortholog_1489	Solyc12g006430	Sopen12g002370	Not expressed
ortholog_1490	Solyc10g005360	Sopen10g001350	No response case 3
ortholog_1491	Solyc05g012210	Sopen05g007040	Shared response case 1
ortholog_1492	Solyc04g008800	Sopen04g003980	No response case 3
ortholog_1493	Solyc06g066270	Sopen06g021760	Unique response case 3
ortholog_1494	Solyc12g089000	Sopen12g030900	Stress-ready case 3
ortholog_1495	Solyc12g096820	Sopen12g032650	Unique response case 2
ortholog_1496	Solyc07g042910	Sopen07g022510	No response case 3
ortholog_1497	Solyc06g072990	Sopen06g029340	No response case 3
ortholog_1498	Solyc01g088800	Sopen01g035640	Shared response case 1
ortholog_1499	Solyc01g100580	Sopen01g044080	No response case 3
ortholog_1500	Solyc06g049080	Sopen06g015450	Unique response case 2
ortholog_1501	Solyc04g077590	Sopen04g031230	Unique response case 2
ortholog_1502	Solyc07g041000	Sopen07g020130	No response case 3
ortholog_1503	Solyc06g009650	Sopen06g004290	No response case 3
ortholog_1504	Solyc06g071680	Sopen06g027990	No response case 2
ortholog_1505	Solyc01g096870	Sopen01g040580	No response case 1
ortholog_1506	Solyc08g078420	Sopen08g026910	No response case 3
ortholog_1507	Solyc10g079490	Sopen10g030130	No response case 3
ortholog_1508	Solyc02g064930	Sopen02g015040	Not expressed
ortholog_1509	Solyc03g007510	Sopen03g003470	No response case 3
ortholog_1510	Solyc05g005850	Sopen05g001860	Not expressed
ortholog_1511	Solyc05g026180	Sopen05g022420	No response case 3
ortholog_1512	Solyc03g115890	Sopen03g034870	No response case 3
ortholog_1513	Solyc11g013520	Sopen11g008540	Unique response case 1
ortholog_1514	Solyc09g018730	Sopen09g012270	No response case 1
ortholog_1515	Solyc12g099090	Sopen12g033800	No response case 3
ortholog_1516	Solyc09g092180	Sopen09g035050	No response case 2
ortholog_1517	Solyc03g095970	Sopen03g026000	No response case 2
ortholog_1518	Solyc10g078460	Sopen10g029120	No response case 3
ortholog_1519	Solyc03g019870	Sopen03g029750	Not expressed
ortholog_1520	Solyc01g095210	Sopen01g039000	No response case 3
ortholog_1521	Solyc05g013450	Sopen05g008280	Shared response case 2
ortholog_1522	Solyc02g091830	Sopen02g036410	No response case 3
ortholog_1523	Solyc01g093965	Sopen01g037760	Stress-ready case 4
ortholog_1524	Solyc11g072450	Sopen11g030090	Shared response case 2
ortholog_1525	Solyc11g007990	Sopen11g003850	No response case 2
ortholog_1526	Solyc05g010160	Sopen05g005940	Stress-ready case 4
ortholog_1527	Solyc03g114690	Sopen03g033760	Shared response case 2
ortholog_1528	Solyc04g016540	Sopen04g008620	No response case 2
ortholog_1529	Solyc08g006070	Sopen08g002040	Stress-ready case 4
ortholog_1530	Solyc11g073050	Sopen11g030690	No response case 3
ortholog_1531	Solyc06g076620	Sopen06g033010	No response case 3
ortholog_1532	Solyc04g072890	Sopen04g029060	Shared response case 1
ortholog_1533	Solyc05g041690	Sopen05g022660	Not expressed
ortholog_1534	Solyc06g075570	Sopen06g031960	Not expressed
ortholog_1535	Solyc02g065715	Sopen02g015930	Not expressed
ortholog_1536	Solyc02g014300	Sopen02g003430	Not expressed
ortholog_1537	Solyc07g062220	Sopen07g030500	Unique response case 3
ortholog_1538	Solyc01g010270	Sopen01g005890	No response case 3
ortholog_1539	Solyc11g065520	Sopen11g025250	Not expressed
ortholog_1540	Solyc08g008280	Sopen08g004130	No response case 3
ortholog_1541	Solyc01g006460	Sopen01g002450	Not expressed
ortholog_1542	Solyc02g087600	Sopen02g032350	No response case 2
ortholog_1543	Solyc06g073410	Sopen06g029790	No response case 3
ortholog_1544	Solyc01g109200	Sopen01g051390	Unique response case 2
ortholog_1545	Solyc04g005010	Sopen04g001020	No response case 3
ortholog_1546	Solyc03g121640	Sopen03g040450	Stress-ready case 3
ortholog_1547	Solyc06g071350	Sopen06g027640	Shared response case 1
ortholog_1548	Solyc05g043217	Sopen05g026360	No response case 2
ortholog_1549	Solyc01g087430	Sopen01g034370	No response case 3
ortholog_1550	Solyc06g065970	Sopen06g024450	Shared response case 2
ortholog_1551	Solyc02g036393	Sopen05g008960	Not expressed
ortholog_1552	Solyc02g084570	Sopen02g029240	Shared response case 2
ortholog_1553	Solyc04g074100	Sopen04g028630	No response case 2
ortholog_1554	Solyc10g054930	Sopen10g024870	No response case 3
ortholog_1555	Solyc10g079570	Sopen10g030210	No response case 3
ortholog_1556	Solyc10g086500	Sopen10g035880	Unique response case 1
ortholog_1557	Solyc04g057950	Sopen04g025810	No response case 2
ortholog_1558	Solyc07g062160	Sopen07g030420	Unique response case 2
ortholog_1559	Solyc01g101250	Sopen01g044700	No response case 1
ortholog_1560	Solyc09g066100	Sopen09g027870	Stress-ready case 2
ortholog_1561	Solyc09g098310	Sopen09g036240	No response case 2
ortholog_1562	Solyc07g006570	Sopen07g002650	Unique response case 1
ortholog_1563	Solyc09g005060	Sopen09g001050	Not expressed
ortholog_1564	Solyc03g117610	Sopen03g036520	No response case 3
ortholog_1565	Solyc08g080060	Sopen08g028410	Not expressed
ortholog_1566	Solyc04g025990	Sopen04g013700	No response case 2
ortholog_1567	Solyc02g091930	Sopen02g036500	Shared response case 1
ortholog_1568	Solyc09g065595	Sopen09g027350	No response case 3
ortholog_1569	Solyc04g054270	Sopen04g023860	No response case 2
ortholog_1570	Solyc12g010000	Sopen12g004870	Not expressed
ortholog_1571	Solyc03g120730	Sopen03g039550	Shared response case 1
ortholog_1572	Solyc03g006420	Sopen03g002430	Shared response case 1
ortholog_1573	Solyc09g014621	Sopen05g007860	Not expressed
ortholog_1574	Solyc03g112540	Sopen03g031600	Shared response case 2
ortholog_1575	Solyc04g049800	Sopen04g020090	No response case 3
ortholog_1576	Solyc03g112075	Sopen03g031170	No response case 3
ortholog_1577	Solyc11g061750	Sopen11g023650	Not expressed
ortholog_1578	Solyc04g049970	Sopen04g020610	No response case 3
ortholog_1579	Solyc01g109250	Sopen01g051410	Shared response case 1
ortholog_1580	Solyc04g054890	Sopen04g024690	Shared response case 2
ortholog_1581	Solyc07g039345	Sopen07g019140	No response case 3
ortholog_1582	Solyc08g065380	Sopen08g018930	Not expressed
ortholog_1583	Solyc05g052260	Sopen05g030800	No response case 3
ortholog_1584	Solyc04g014680	Sopen04g006780	No response case 2
ortholog_1585	Solyc08g082000	Sopen08g030300	No response case 1
ortholog_1586	Solyc07g045350	Sopen07g023890	Shared response case 1
ortholog_1587	Solyc02g083900	Sopen02g028690	Shared response case 1
ortholog_1588	Solyc06g071960	Sopen06g028240	Stress-ready case 2
ortholog_1589	Solyc01g049910	Sopen01g019010	No response case 3
ortholog_1590	Solyc11g062400	Sopen11g024390	No response case 1
ortholog_1591	Solyc11g006320	Sopen11g002230	No response case 3
ortholog_1592	Solyc06g065480	Sopen06g023970	No response case 3
ortholog_1593	Solyc03g031900	Sopen03g005780	No response case 3
ortholog_1594	Solyc02g065770	Sopen02g015980	Unique response case 4
ortholog_1595	Solyc01g090560	Sopen01g036330	Unique response case 1
ortholog_1596	Solyc08g081420	Sopen08g029740	Unique response case 1
ortholog_1597	Solyc05g009160	Sopen05g004880	Stress-ready case 4
ortholog_1598	Solyc03g019810	Sopen03g029810	No response case 2
ortholog_1599	Solyc12g042840	Sopen12g022000	No response case 3
ortholog_1600	Solyc02g079200	Sopen02g024000	Shared response case 2
ortholog_1601	Solyc01g100080	Sopen01g043610	Stress-ready case 3
ortholog_1602	Solyc02g076890	Sopen02g021810	Not expressed
ortholog_1603	Solyc05g051370	Sopen05g029760	No response case 3
ortholog_1604	Solyc10g005550	Sopen10g001530	No response case 3
ortholog_1605	Solyc09g015380	Sopen09g009070	No response case 3
ortholog_1606	Solyc06g083800	Sopen06g035210	No response case 2
ortholog_1607	Solyc02g094140	Sopen02g038770	No response case 3
ortholog_1608	Solyc01g060400	Sopen01g026540	Not expressed
ortholog_1609	Solyc11g071910	Sopen11g029580	No response case 3
ortholog_1610	Solyc02g088830	Sopen02g033540	Shared response case 2
ortholog_1611	Solyc06g050430	Sopen06g015880	Unique response case 2
ortholog_1612	Solyc09g092070	Sopen09g034940	No response case 3
ortholog_1613	Solyc02g092070	Sopen02g036640	Shared response case 1
ortholog_1614	Solyc03g115330	Sopen03g034330	Stress-ready case 1
ortholog_1615	Solyc04g025530	Sopen04g012680	No response case 3
ortholog_1616	Solyc01g079370	Sopen01g031160	No response case 3
ortholog_1617	Solyc08g082730	Sopen08g030960	No response case 3
ortholog_1618	Solyc01g008870	Sopen01g004370	Not expressed
ortholog_1619	Solyc12g006590	Sopen12g002540	Unique response case 3
ortholog_1620	Solyc01g106300	Sopen01g048670	Not expressed
ortholog_1621	Solyc12g017510	Sopen12g008290	No response case 1
ortholog_1622	Solyc06g060300	Sopen06g020420	No response case 3
ortholog_1623	Solyc01g066390	Sopen01g028050	Not expressed
ortholog_1624	Solyc11g068540	Sopen11g027260	Stress-ready case 2
ortholog_1625	Solyc08g006240	Sopen08g002220	No response case 2
ortholog_1626	Solyc07g063400	Sopen07g031560	Not expressed
ortholog_1627	Solyc06g074820	Sopen06g031260	Shared response case 2
ortholog_1628	Solyc11g012050	Sopen11g006840	No response case 1
ortholog_1629	Solyc04g005560	Sopen04g001600	No response case 3
ortholog_1630	Solyc05g007960	Sopen05g003810	Unique response case 1
ortholog_1631	Solyc09g072950	Sopen09g028760	Not expressed
ortholog_1632	Solyc05g011970	Sopen05g006710	Unique response case 1
ortholog_1633	Solyc04g076420	Sopen04g030180	No response case 3
ortholog_1634	Solyc10g084325	Sopen10g033770	No response case 2
ortholog_1635	Solyc07g064410	Sopen07g032620	Unique response case 2
ortholog_1636	Solyc06g083670	Sopen06g035070	No response case 2
ortholog_1637	Solyc10g054840	Sopen10g024760	Shared response case 2
ortholog_1638	Solyc04g078290	Sopen04g031880	No response case 3
ortholog_1639	Solyc06g062790	Sopen06g022240	Unique response case 1
ortholog_1640	Solyc12g044920	Sopen12g023280	Stress-ready case 3
ortholog_1641	Solyc08g005890	Sopen08g001870	No response case 3
ortholog_1642	Solyc10g085560	Sopen10g034970	Stress-ready case 3
ortholog_1643	Solyc08g074600	Sopen08g023200	No response case 3
ortholog_1644	Solyc06g060110	Sopen06g020230	Stress-ready case 4
ortholog_1645	Solyc07g054590	Sopen07g028480	Not expressed
ortholog_1646	Solyc02g067320	Sopen02g016470	No response case 3
ortholog_1647	Solyc04g076860	Sopen00g011380	No response case 3
ortholog_1648	Solyc06g030590	Sopen06g009940	Not expressed
ortholog_1649	Solyc07g066140	Sopen07g034320	Not expressed
ortholog_1650	Solyc02g088040	Sopen02g032760	No response case 3
ortholog_1651	Solyc08g082790	Sopen08g031030	Unique response case 2
ortholog_1652	Solyc01g060180	Sopen01g026330	Unique response case 2
ortholog_1653	Solyc12g045030	Sopen12g023390	Stress-ready case 4
ortholog_1654	Solyc07g026650	Sopen07g014300	Not expressed
ortholog_1655	Solyc03g013160	Sopen03g009910	No response case 2
ortholog_1656	Solyc03g098790	Sopen03g029520	Unique response case 1
ortholog_1657	Solyc07g052440	Sopen07g026070	No response case 1
ortholog_1658	Solyc03g078440	Sopen03g021290	Not expressed
ortholog_1659	Solyc10g009150	Sopen10g004930	No response case 2
ortholog_1660	Solyc12g056990	Sopen00g003260	No response case 3
ortholog_1661	Solyc06g065720	Sopen06g024250	No response case 3
ortholog_1662	Solyc09g008720	Sopen09g003510	Not expressed
ortholog_1663	Solyc06g060630	Sopen06g020760	No response case 2
ortholog_1664	Solyc11g063610	Sopen05g012670	No response case 1
ortholog_1665	Solyc02g083430	Sopen02g028220	No response case 3
ortholog_1666	Solyc03g113010	Sopen03g032080	Stress-ready case 2
ortholog_1667	Solyc01g006510	Sopen01g002490	Shared response case 2
ortholog_1668	Solyc09g082540	Sopen09g031400	Unique response case 1
ortholog_1669	Solyc02g091260	Sopen02g035880	Not expressed
ortholog_1670	Solyc03g034430	Sopen03g007310	No response case 2
ortholog_1671	Solyc10g080320	Sopen10g030880	No response case 2
ortholog_1672	Solyc11g039650	Sopen11g017950	No response case 3
ortholog_1673	Solyc05g013780	Sopen05g008700	Stress-ready case 4
ortholog_1674	Solyc04g081280	Sopen04g034900	No response case 3
ortholog_1675	Solyc03g006920	Sopen03g002920	No response case 3
ortholog_1676	Solyc07g063200	Sopen07g031390	No response case 1
ortholog_1677	Solyc11g042940	Sopen11g019320	No response case 1
ortholog_1678	Solyc01g087250	Sopen01g034300	Shared response case 1
ortholog_1679	Solyc04g077270	Sopen04g030850	Shared response case 2
ortholog_1680	Solyc11g013750	Sopen11g008710	Unique response case 1
ortholog_1681	Solyc05g054150	Sopen05g032640	Stress-ready case 3
ortholog_1682	Solyc08g006850	Sopen08g002810	Not expressed
ortholog_1683	Solyc12g099860	Sopen12g034490	No response case 1
ortholog_1684	Solyc09g075390	Sopen09g030160	No response case 1
ortholog_1685	Solyc01g102730	Sopen01g045150	Unique response case 4
ortholog_1686	Solyc06g061070	Sopen06g021270	Shared response case 2
ortholog_1687	Solyc02g072030	Sopen02g021000	No response case 1
ortholog_1688	Solyc08g068160	Sopen08g022020	No response case 3
ortholog_1689	Solyc12g014570	Sopen12g007450	No response case 1
ortholog_1690	Solyc05g010565	Sopen05g006360	Not expressed
ortholog_1691	Solyc09g009470	Sopen09g004200	Stress-ready case 4
ortholog_1692	Solyc07g015970	Sopen07g005820	No response case 2
ortholog_1693	Solyc03g097840	Sopen03g028580	Unique response case 2
ortholog_1694	Solyc10g007470	Sopen10g003410	No response case 3
ortholog_1695	Solyc06g051390	Sopen06g017360	Stress-ready case 3
ortholog_1696	Solyc01g091910	Sopen01g037690	No response case 3
ortholog_1697	Solyc01g107860	Sopen01g050020	Unique response case 2
ortholog_1698	Solyc07g038190	Sopen07g017530	No response case 2
ortholog_1699	Solyc11g065180	Sopen11g024900	No response case 3
ortholog_1700	Solyc04g015460	Sopen04g007510	No response case 3
ortholog_1701	Solyc03g120130	Sopen03g039000	Unique response case 1
ortholog_1702	Solyc01g103550	Sopen01g045900	Not expressed
ortholog_1703	Solyc06g068010	Sopen06g025300	Shared response case 2
ortholog_1704	Solyc03g116600	Sopen03g035510	No response case 2
ortholog_1705	Solyc12g056170	Sopen12g028680	No response case 3
ortholog_1706	Solyc01g068360	Sopen01g030320	No response case 1
ortholog_1707	Solyc02g070630	Sopen02g019710	No response case 3
ortholog_1708	Solyc11g045610	Sopen11g021440	Shared response case 1
ortholog_1709	Solyc03g063240	Sopen03g015800	Unique response case 3
ortholog_1710	Solyc08g048500	Sopen08g010860	Stress-ready case 3
ortholog_1711	Solyc08g081240	Sopen08g029550	No response case 2
ortholog_1712	Solyc04g058100	Sopen04g025910	Shared response case 2
ortholog_1713	Solyc03g097170	Sopen03g027910	Shared response case 2
ortholog_1714	Solyc09g075130	Sopen09g029950	Unique response case 1
ortholog_1715	Solyc11g039880	Sopen11g016530	No response case 3
ortholog_1716	Solyc01g109480	Sopen01g051670	Shared response case 2
ortholog_1717	Solyc01g005000	Sopen01g001110	Stress-ready case 1
ortholog_1718	Solyc01g107450	Sopen01g049690	No response case 3
ortholog_1719	Solyc09g007730	Sopen09g002590	No response case 3
ortholog_1720	Solyc02g063090	Sopen02g014170	Stress-ready case 3
ortholog_1721	Solyc05g006210	Sopen05g002220	Stress-ready case 3
ortholog_1722	Solyc07g005610	Sopen07g001720	No response case 2
ortholog_1723	Solyc01g106570	Sopen01g048920	No response case 3
ortholog_1724	Solyc03g095290	Sopen03g025300	No response case 1
ortholog_1725	Solyc01g080100	Sopen01g031880	Shared response case 2
ortholog_1726	Solyc05g051220	Sopen05g029590	Unique response case 2
ortholog_1727	Solyc08g006120	Sopen08g002090	No response case 1
ortholog_1728	Solyc04g010080	Sopen04g005220	No response case 3
ortholog_1729	Solyc08g023660	Sopen08g010510	No response case 2
ortholog_1730	Solyc09g090150	Sopen09g033070	No response case 3
ortholog_1731	Solyc11g013530	Sopen11g008560	No response case 2
ortholog_1732	Solyc08g005070	Sopen08g001090	No response case 3
ortholog_1733	Solyc07g006720	Sopen07g002820	Not expressed
ortholog_1734	Solyc10g081980	Sopen10g032490	No response case 2
ortholog_1735	Solyc01g066957	Sopen01g028640	No response case 1
ortholog_1736	Solyc06g072280	Sopen06g028650	No response case 3
ortholog_1737	Solyc09g065850	Sopen09g027640	No response case 2
ortholog_1738	Solyc04g081690	Sopen04g035300	No response case 1
ortholog_1739	Solyc02g083780	Sopen02g028560	No response case 3
ortholog_1740	Solyc02g077420	Sopen02g022320	Stress-ready case 3
ortholog_1741	Solyc07g005830	Sopen07g001930	No response case 3
ortholog_1742	Solyc12g010850	Sopen12g006210	No response case 3
ortholog_1743	Solyc08g022240	Sopen08g008500	No response case 1
ortholog_1744	Solyc10g052470	Sopen10g023180	Stress-ready case 4
ortholog_1745	Solyc04g063350	Sopen04g026270	Shared response case 1
ortholog_1746	Solyc01g059857	Sopen11g021040	Not expressed
ortholog_1747	Solyc10g081500	Sopen10g032010	Not expressed
ortholog_1748	Solyc08g016580	Sopen08g006950	No response case 3
ortholog_1749	Solyc05g013050	Sopen05g007820	No response case 1
ortholog_1750	Solyc09g056260	Sopen09g019910	No response case 1
ortholog_1751	Solyc08g029110	Sopen08g010000	No response case 3
ortholog_1752	Solyc03g117440	Sopen03g036330	Unique response case 2
ortholog_1753	Solyc01g011040	Sopen01g034040	No response case 2
ortholog_1754	Solyc05g012660	Sopen05g007490	Not expressed
ortholog_1755	Solyc12g055910	Sopen12g024380	No response case 3
ortholog_1756	Solyc07g053400	Sopen07g027360	Stress-ready case 2
ortholog_1757	Solyc06g070980	Sopen06g027250	Shared response case 1
ortholog_1758	Solyc01g068330	Sopen01g030300	Stress-ready case 1
ortholog_1759	Solyc04g040180	Sopen04g009950	No response case 3
ortholog_1760	Solyc07g053590	Sopen07g027540	No response case 3
ortholog_1761	Solyc07g020800	Sopen07g008780	No response case 1
ortholog_1762	Solyc07g017500	Sopen07g006290	No response case 3
ortholog_1763	Solyc09g091250	Sopen09g034220	Unique response case 4
ortholog_1764	Solyc11g016995	Sopen11g008990	No response case 3
ortholog_1765	Solyc03g062890	Sopen03g015170	No response case 2
ortholog_1766	Solyc09g064860	Sopen09g026560	Unique response case 3
ortholog_1767	Solyc11g073210	Sopen11g030840	Not expressed
ortholog_1768	Solyc01g096740	Sopen01g040450	No response case 2
ortholog_1769	Solyc07g008480	Sopen07g004410	No response case 3
ortholog_1770	Solyc04g080630	Sopen04g034220	Shared response case 2
ortholog_1771	Solyc10g008100	Sopen10g003970	No response case 1
ortholog_1772	Solyc07g063000	Sopen07g031190	No response case 2
ortholog_1773	Solyc06g008620	Sopen06g003390	Unique response case 2
ortholog_1774	Solyc10g081670	Sopen10g032180	Not expressed
ortholog_1775	Solyc07g066570	Sopen07g034730	Stress-ready case 3
ortholog_1776	Solyc07g043260	Sopen07g022840	Unique response case 3
ortholog_1777	Solyc10g055240	Sopen10g025060	No response case 2
ortholog_1778	Solyc07g045090	Sopen07g023650	Unique response case 2
ortholog_1779	Solyc03g025645	Sopen08g020480	Not expressed
ortholog_1780	Solyc02g070915	Sopen02g020000	Stress-ready case 4
ortholog_1781	Solyc02g085960	Sopen02g030660	Not expressed
ortholog_1782	Solyc10g074870	Sopen10g027360	No response case 3
ortholog_1783	Solyc07g047970	Sopen07g024400	No response case 3
ortholog_1784	Solyc01g098840	Sopen01g042380	No response case 1
ortholog_1785	Solyc08g066310	Sopen08g020100	No response case 3
ortholog_1786	Solyc12g013530	Sopen12g006880	Unique response case 1
ortholog_1787	Solyc03g025600	Sopen03g004440	No response case 2
ortholog_1788	Solyc01g067710	Sopen01g029640	Unique response case 2
ortholog_1789	Solyc02g082140	Sopen02g026800	Stress-ready case 2
ortholog_1790	Solyc01g094810	Sopen01g038590	No response case 2
ortholog_1791	Solyc06g071200	Sopen06g027510	No response case 3
ortholog_1792	Solyc06g083760	Sopen06g035170	Shared response case 1
ortholog_1793	Solyc04g051247	Sopen04g022650	No response case 3
ortholog_1794	Solyc06g069490	Sopen06g026780	No response case 3
ortholog_1795	Solyc12g042910	Sopen12g022090	No response case 3
ortholog_1796	Solyc06g071160	Sopen06g027460	No response case 2
ortholog_1797	Solyc12g017850	Sopen12g008660	No response case 1
ortholog_1798	Solyc09g011030	Sopen09g005760	No response case 2
ortholog_1799	Solyc05g018610	Sopen05g015780	Stress-ready case 4
ortholog_1800	Solyc10g085610	Sopen10g035020	Shared response case 1
ortholog_1801	Solyc07g026860	Sopen07g014660	No response case 1
ortholog_1802	Solyc04g054930	Sopen04g024780	No response case 3
ortholog_1803	Solyc05g013370	Sopen05g008160	No response case 3
ortholog_1804	Solyc04g012120	Sopen04g006230	Shared response case 2
ortholog_1805	Solyc02g078530	Sopen02g023380	No response case 3
ortholog_1806	Solyc01g095320	Sopen01g039110	Shared response case 1
ortholog_1807	Solyc02g084455	Sopen01g043850	No response case 1
ortholog_1808	Solyc12g015910	Sopen12g007810	No response case 3
ortholog_1809	Solyc07g032710	Sopen07g016890	No response case 3
ortholog_1810	Solyc11g005110	Sopen11g001110	No response case 3
ortholog_1811	Solyc04g079090	Sopen04g032700	No response case 1
ortholog_1812	Solyc08g014350	Sopen08g005280	Unique response case 2
ortholog_1813	Solyc10g005960	Sopen10g001920	Shared response case 2
ortholog_1814	Solyc02g076720	Sopen02g021650	No response case 3
ortholog_1815	Solyc02g067200	Sopen02g016380	No response case 3
ortholog_1816	Solyc01g095780	Sopen01g039530	No response case 3
ortholog_1817	Solyc12g006040	Sopen12g002010	No response case 2
ortholog_1818	Solyc05g006910	Sopen05g002870	Shared response case 1
ortholog_1819	Solyc06g076800	Sopen06g033190	Not expressed
ortholog_1820	Solyc01g090680	Sopen01g036410	No response case 2
ortholog_1821	Solyc11g071230	Sopen11g028920	Unique response case 2
ortholog_1822	Solyc09g011840	Sopen09g006660	Shared response case 2
ortholog_1823	Solyc03g119560	Sopen03g038390	Not expressed
ortholog_1824	Solyc03g115900	Sopen03g034880	Shared response case 2
ortholog_1825	Solyc08g007440	Sopen08g003400	No response case 3
ortholog_1826	Solyc09g082760	Sopen09g031610	Unique response case 2
ortholog_1827	Solyc04g054180	Sopen04g023640	Unique response case 2
ortholog_1828	Solyc02g087540	Sopen02g032290	No response case 3
ortholog_1829	Solyc05g054760	Sopen05g033230	No response case 2
ortholog_1830	Solyc03g083270	Sopen03g023020	No response case 1
ortholog_1831	Solyc05g047560	Sopen05g027870	No response case 3
ortholog_1832	Solyc12g005240	Sopen12g001230	No response case 1
ortholog_1833	Solyc09g073040	Sopen09g028840	No response case 3
ortholog_1834	Solyc03g118140	Sopen03g037060	No response case 3
ortholog_1835	Solyc06g071010	Sopen06g027310	No response case 2
ortholog_1836	Solyc12g013860	Sopen12g007180	Not expressed
ortholog_1837	Solyc07g042980	Sopen07g022550	No response case 3
ortholog_1838	Solyc08g041760	Sopen08g011900	No response case 1
ortholog_1839	Solyc08g008660	Sopen08g004490	Not expressed
ortholog_1840	Solyc04g005440	Sopen04g001440	No response case 3
ortholog_1841	Solyc09g091580	Sopen09g034500	Shared response case 2
ortholog_1842	Solyc01g100610	Sopen01g044110	No response case 1
ortholog_1843	Solyc06g067910	Sopen06g025190	No response case 2
ortholog_1844	Solyc09g065030	Sopen09g026770	Stress-ready case 1
ortholog_1845	Solyc10g078890	Sopen10g029510	Not expressed
ortholog_1846	Solyc02g069280	Sopen02g018430	No response case 3
ortholog_1847	Solyc03g119950	Sopen03g038830	Stress-ready case 3
ortholog_1848	Solyc03g046580	Sopen03g010780	No response case 1
ortholog_1849	Solyc01g066950	Sopen01g028610	No response case 3
ortholog_1850	Solyc09g009270	Sopen09g004000	No response case 3
ortholog_1851	Solyc01g095600	Sopen01g039350	No response case 3
ortholog_1852	Solyc02g079180	Sopen02g023980	Not expressed
ortholog_1853	Solyc02g091100	Sopen02g035750	Stress-ready case 1
ortholog_1854	Solyc01g068250	Sopen01g030180	No response case 3
ortholog_1855	Solyc02g092950	Sopen02g037510	Shared response case 2
ortholog_1856	Solyc03g051900	Sopen03g011350	Stress-ready case 3
ortholog_1857	Solyc07g008770	Sopen07g004710	Shared response case 1
ortholog_1858	Solyc05g012800	Sopen05g007620	No response case 2
ortholog_1859	Solyc02g065630	Sopen02g015830	No response case 3
ortholog_1860	Solyc09g018950	Sopen09g012680	Shared response case 1
ortholog_1861	Solyc06g048710	Sopen06g014900	Not expressed
ortholog_1862	Solyc02g068230	Sopen02g017330	No response case 3
ortholog_1863	Solyc09g005500	Sopen09g001410	Not expressed
ortholog_1864	Solyc12g006680	Sopen12g002630	Not expressed
ortholog_1865	Solyc07g041300	Sopen07g020610	Not expressed
ortholog_1866	Solyc09g083320	Sopen09g032240	Unique response case 2
ortholog_1867	Solyc10g083760	Sopen10g033220	Unique response case 1
ortholog_1868	Solyc04g010110	Sopen04g005250	Unique response case 1
ortholog_1869	Solyc04g081840	Sopen04g035470	No response case 3
ortholog_1870	Solyc06g083640	Sopen06g035030	Stress-ready case 1
ortholog_1871	Solyc12g096540	Sopen12g032370	Shared response case 2
ortholog_1872	Solyc08g081370	Sopen08g029690	Unique response case 1
ortholog_1873	Solyc03g113960	Sopen03g033010	No response case 3
ortholog_1874	Solyc02g077575	Sopen02g022460	Not expressed
ortholog_1875	Solyc01g087400	Sopen01g034460	No response case 1
ortholog_1876	Solyc11g011508	Sopen11g006340	Unique response case 1
ortholog_1877	Solyc11g072210	Sopen11g029860	Not expressed
ortholog_1878	Solyc03g097450	Sopen03g028220	No response case 3
ortholog_1879	Solyc09g075740	Sopen09g030550	Unique response case 1
ortholog_1880	Solyc06g065990	Sopen06g024470	Shared response case 2
ortholog_1881	Solyc09g011570	Sopen09g006340	Unique response case 2
ortholog_1882	Solyc04g072265	Sopen04g028450	No response case 3
ortholog_1883	Solyc10g074490	Sopen10g026990	Not expressed
ortholog_1884	Solyc03g025810	Sopen03g004620	Shared response case 1
ortholog_1885	Solyc10g084910	Sopen10g034370	Not expressed
ortholog_1886	Solyc01g104140	Sopen01g046570	No response case 1
ortholog_1887	Solyc01g098010	Sopen01g041580	No response case 3
ortholog_1888	Solyc08g007460	Sopen08g003420	No response case 1
ortholog_1889	Solyc03g122030	Sopen03g040830	No response case 3
ortholog_1890	Solyc06g076830	Sopen06g033220	No response case 3
ortholog_1891	Solyc04g008770	Sopen04g003950	No response case 3
ortholog_1892	Solyc01g091310	Sopen01g037050	Unique response case 1
ortholog_1893	Solyc08g067760	Sopen08g021650	No response case 3
ortholog_1894	Solyc07g049780	Sopen07g025380	Not expressed
ortholog_1895	Solyc08g083350	Sopen08g031560	Shared response case 2
ortholog_1896	Solyc10g052590	Sopen10g023290	Stress-ready case 2
ortholog_1897	Solyc02g093130	Sopen02g037700	No response case 1
ortholog_1898	Solyc07g065250	Sopen07g033460	Stress-ready case 2
ortholog_1899	Solyc09g065380	Sopen09g027150	Unique response case 3
ortholog_1900	Solyc01g109630	Sopen01g051820	No response case 1
ortholog_1901	Solyc05g014510	Sopen05g009580	No response case 3
ortholog_1902	Solyc06g072940	Sopen06g029300	Not expressed
ortholog_1903	Solyc02g087280	Sopen02g032040	Unique response case 3
ortholog_1904	Solyc12g056630	Sopen12g029290	No response case 3
ortholog_1905	Solyc01g094920	Sopen01g038700	Shared response case 2
ortholog_1906	Solyc03g078710	Sopen03g021610	No response case 3
ortholog_1907	Solyc12g094540	Sopen12g031440	No response case 3
ortholog_1908	Solyc11g042557	Sopen02g012930	No response case 2
ortholog_1909	Solyc06g075110	Sopen06g031530	No response case 3
ortholog_1910	Solyc05g054130	Sopen05g032620	Shared response case 1
ortholog_1911	Solyc04g010030	Sopen04g005160	No response case 3
ortholog_1912	Solyc02g077630	Sopen02g022530	No response case 3
ortholog_1913	Solyc01g104710	Sopen01g047230	Shared response case 1
ortholog_1914	Solyc09g007380	Sopen09g002280	No response case 1
ortholog_1915	Solyc12g015790	Sopen12g007700	Not expressed
ortholog_1916	Solyc04g008100	Sopen04g003240	Not expressed
ortholog_1917	Solyc10g083530	Sopen10g033000	No response case 3
ortholog_1918	Solyc11g069720	Sopen11g028560	Unique response case 1
ortholog_1919	Solyc04g072240	Sopen04g028420	No response case 3
ortholog_1920	Solyc03g118250	Sopen03g037160	Unique response case 1
ortholog_1921	Solyc12g087930	Sopen12g029960	No response case 3
ortholog_1922	Solyc12g056040	Sopen12g028560	No response case 3
ortholog_1923	Solyc03g115920	Sopen03g034920	No response case 2
ortholog_1924	Solyc10g009070	Sopen10g004850	Unique response case 1
ortholog_1925	Solyc03g119910	Sopen03g038790	Stress-ready case 4
ortholog_1926	Solyc07g056270	Sopen07g029630	Shared response case 2
ortholog_1927	Solyc01g090110	Sopen01g035900	No response case 3
ortholog_1928	Solyc07g053160	Sopen07g026710	No response case 2
ortholog_1929	Solyc08g075080	Sopen08g023710	Unique response case 3
ortholog_1930	Solyc07g044750	Sopen07g023340	No response case 3
ortholog_1931	Solyc11g073300	Sopen11g030920	Shared response case 1
ortholog_1932	Solyc07g063600	Sopen07g031780	Shared response case 2
ortholog_1933	Solyc11g072920	Sopen11g030580	Not expressed
ortholog_1934	Solyc10g005930	Sopen10g001890	Unique response case 2
ortholog_1935	Solyc06g069250	Sopen06g026510	Not expressed
ortholog_1936	Solyc06g074380	Sopen06g030840	No response case 3
ortholog_1937	Solyc06g071520	Sopen06g027810	Not expressed
ortholog_1938	Solyc01g112270	Sopen01g054380	No response case 3
ortholog_1939	Solyc07g063130	Sopen07g031320	No response case 1
ortholog_1940	Solyc04g078490	Sopen04g032090	Unique response case 4
ortholog_1941	Solyc01g107640	Sopen01g049830	No response case 3
ortholog_1942	Solyc06g073620	Sopen06g030030	No response case 3
ortholog_1943	Solyc09g083420	Sopen09g032360	Unique response case 1
ortholog_1944	Solyc08g061260	Sopen08g016640	No response case 2
ortholog_1945	Solyc02g080760	Sopen02g025450	Not expressed
ortholog_1946	Solyc10g039390	Sopen10g012880	Not expressed
ortholog_1947	Solyc08g080910	Sopen08g029220	No response case 3
ortholog_1948	Solyc02g071050	Sopen02g020110	Not expressed
ortholog_1949	Solyc07g007380	Sopen07g003450	No response case 2
ortholog_1950	Solyc06g051730	Sopen06g017680	No response case 3
ortholog_1951	Solyc04g015040	Sopen04g007060	Shared response case 2
ortholog_1952	Solyc08g082860	Sopen08g031090	No response case 3
ortholog_1953	Solyc12g010390	Sopen12g005400	Unique response case 2
ortholog_1954	Solyc02g090490	Sopen02g035170	No response case 1
ortholog_1955	Solyc02g092990	Sopen02g037550	Unique response case 4
ortholog_1956	Solyc03g093643	Sopen03g024510	No response case 3
ortholog_1957	Solyc02g031860	Sopen02g010140	No response case 2
ortholog_1958	Solyc01g107040	Sopen01g049310	Unique response case 1
ortholog_1959	Solyc03g005180	Sopen03g001190	No response case 3
ortholog_1960	Solyc02g067700	Sopen02g016820	Unique response case 2
ortholog_1961	Solyc06g065170	Sopen06g023670	No response case 3
ortholog_1962	Solyc08g080380	Sopen08g028710	No response case 3
ortholog_1963	Solyc11g006960	Sopen11g002880	No response case 3
ortholog_1964	Solyc06g065630	Sopen06g024050	Not expressed
ortholog_1965	Solyc05g052420	Sopen05g030970	Not expressed
ortholog_1966	Solyc09g083020	Sopen09g031890	Shared response case 1
ortholog_1967	Solyc09g098530	Sopen09g036450	Unique response case 1
ortholog_1968	Solyc03g078260	Sopen03g020980	Not expressed
ortholog_1969	Solyc11g071540	Sopen11g029230	No response case 1
ortholog_1970	Solyc05g015150	Sopen05g010360	No response case 2
ortholog_1971	Solyc09g082970	Sopen09g031830	Unique response case 1
ortholog_1972	Solyc08g042140	Sopen08g012740	Unique response case 1
ortholog_1973	Solyc06g008720	Sopen06g003510	No response case 2
ortholog_1974	Solyc07g055490	Sopen07g028890	No response case 3
ortholog_1975	Solyc04g063440	Sopen04g026360	Not expressed
ortholog_1976	Solyc09g091850	Sopen09g034740	No response case 3
ortholog_1977	Solyc12g082760	Sopen00g001610	Not expressed
ortholog_1978	Solyc07g055870	Sopen07g029240	No response case 3
ortholog_1979	Solyc06g084450	Sopen06g035840	Shared response case 2
ortholog_1980	Solyc08g082135	Sopen08g030430	No response case 3
ortholog_1981	Solyc01g080050	Sopen01g031830	No response case 3
ortholog_1982	Solyc09g074185	Sopen05g013220	No response case 3
ortholog_1983	Solyc07g052805	Sopen06g030380	Not expressed
ortholog_1984	Solyc11g012640	Sopen11g007370	Shared response case 1
ortholog_1985	Solyc07g047625	Sopen09g032840	Not expressed
ortholog_1986	Solyc12g056950	Sopen12g029610	Stress-ready case 1
ortholog_1987	Solyc01g056697	Sopen04g007300	Not expressed
ortholog_1988	Solyc11g066270	Sopen11g026010	Shared response case 1
ortholog_1989	Solyc05g053570	Sopen05g032100	Unique response case 3
ortholog_1990	Solyc04g082050	Sopen04g035700	Shared response case 1
ortholog_1991	Solyc04g018100	Sopen04g009310	No response case 2
ortholog_1992	Solyc06g051090	Sopen06g016910	Not expressed
ortholog_1993	Solyc03g044380	Sopen03g008460	No response case 3
ortholog_1994	Solyc05g052240	Sopen05g030780	No response case 2
ortholog_1995	Solyc10g074600	Sopen10g027090	Stress-ready case 3
ortholog_1996	Solyc06g063020	Sopen06g022470	No response case 2
ortholog_1997	Solyc03g112760	Sopen03g031840	Unique response case 2
ortholog_1998	Solyc08g080150	Sopen08g028510	No response case 3
ortholog_1999	Solyc06g053160	Sopen06g018230	No response case 3
[truncated: 19,105 more rows]

## Sheet: S. lycopersicum orthologs
S. lycopersicum	S. pennellii	Score	E-value
Solyc12g009745	Sopen12g004670	1382	0.0
Solyc10g008210	Sopen10g004070	1675	0.0
Solyc06g072480	Sopen06g028850	173	8e-57
Solyc09g057715	Sopen07g016700	286	3e-98
Solyc05g015710	Sopen05g011160	244	2e-84
Solyc12g097070	Sopen12g032860	515	2e-179
Solyc01g067380	Sopen01g029270	739	0.0
Solyc07g006800	Sopen07g002900	926	0.0
Solyc09g009280	Sopen09g004020	460	7e-163
Solyc06g005070	Sopen06g001060	1271	0.0
Solyc11g066760	Sopen11g026490	1030	0.0
Solyc06g071540	Sopen06g027830	684	0.0
Solyc10g081230	Sopen10g031730	689	0.0
Solyc01g106390	Sopen01g048760	1109	0.0
Solyc09g007080	Sopen09g001940	775	0.0
Solyc11g066500	Sopen11g026250	1645	0.0
Solyc03g060510	Sopen03g014480	857	0.0
Solyc11g066460	Sopen11g026210	423	5e-153
Solyc06g082800	Sopen06g034150	650	0.0
Solyc01g105290	Sopen01g047790	461	2e-164
Solyc08g062965	Sopen11g026630	77.4	9e-19
Solyc03g058900	Sopen02g019620	225	2e-70
Solyc11g011542	Sopen11g006370	107	3e-30
Solyc03g007860	Sopen03g003800	367	6e-132
Solyc06g048620	Sopen06g014810	1918	0.0
Solyc03g006490	Sopen03g002490	527	0.0
Solyc11g017373	Sopen05g027110	288	1e-96
Solyc09g060100	Sopen09g023730	743	0.0
Solyc03g006950	Sopen03g002950	471	2e-168
Solyc03g114300	Sopen03g033400	441	2e-154
Solyc11g010105	Sopen05g029940	341	3e-112
Solyc09g092080	Sopen09g034950	261	1e-91
Solyc05g055160	Sopen05g033580	862	0.0
Solyc06g053780	Sopen06g018900	754	0.0
Solyc07g055920	Sopen07g029280	535	0.0
Solyc02g062040	Sopen02g013000	489	4e-178
Solyc05g046390	Sopen05g027690	113	8e-35
Solyc09g042300	Sopen05g014090	170	1e-52
Solyc03g044600	Sopen04g024760	122	4e-37
Solyc11g067270	Sopen11g026960	619	0.0
Solyc09g083370	Sopen09g032290	302	2e-107
Solyc09g018235	Sopen04g012960	242	2e-78
Solyc03g115845	Sopen03g034820	73.6	2e-16
Solyc07g065280	Sopen07g033490	205	3e-70
Solyc10g018885	Sopen10g008800	203	2e-67
Solyc10g051050	Sopen11g002570	1062	0.0
Solyc03g007680	Sopen03g003610	317	9e-112
Solyc03g115800	Sopen03g034780	880	0.0
Solyc05g005910	Sopen05g001930	1132	0.0
Solyc07g032300	Sopen03g021990	75.9	1e-17
Solyc01g091860	Sopen01g037630	1148	0.0
Solyc12g098660	Sopen12g033410	544	0.0
Solyc04g057890	Sopen04g025740	555	0.0
Solyc06g008960	Sopen06g003710	2700	0.0
Solyc10g044967	Sopen10g014750	216	2e-72
Solyc07g026705	Sopen12g022700	160	7e-46
Solyc07g039384	Sopen06g022110	95.9	4e-24
Solyc08g005440	Sopen08g001480	1870	0.0
Solyc01g005610	Sopen01g001630	563	0.0
Solyc04g050345	Sopen04g021330	185	2e-61
Solyc10g086290	Sopen10g035680	517	0.0
Solyc12g035860	Sopen12g016140	59.7	8e-13
Solyc05g016473	Sopen05g013840	48.1	8e-07
Solyc02g088954	Sopen02g027400	70.9	8e-14
Solyc05g026050	Sopen05g022290	414	2e-148
Solyc10g050630	Sopen09g028950	127	1e-35
Solyc07g039540	Sopen02g031030	51.6	6e-09
Solyc01g096185	Sopen01g039930	76.6	1e-17
Solyc07g021740	Sopen04g011170	63.9	2e-13
Solyc02g062375	Sopen02g013370	1735	0.0
Solyc12g009620	Sopen12g004610	565	0.0
Solyc05g012170	Sopen05g006960	175	1e-58
Solyc01g103803	Sopen01g046220	320	2e-112
Solyc12g087900	Sopen12g029940	446	1e-159
Solyc09g090660	Sopen09g033600	1075	0.0
Solyc02g081700	Sopen02g026310	510	0.0
Solyc08g079580	Sopen08g027930	148	3e-44
Solyc04g057880	Sopen04g025730	2814	0.0
Solyc05g021090	Sopen05g017290	426	9e-153
Solyc06g082000	Sopen06g033400	1097	0.0
Solyc11g045540	Sopen11g021250	280	1e-93
Solyc03g062745	Sopen09g028780	90.5	2e-24
Solyc04g050550	Sopen04g021380	1176	0.0
Solyc05g024454	Sopen10g023510	123	4e-33
Solyc09g016957	Sopen08g001100	66.2	1e-13
Solyc09g060170	Sopen09g020830	636	0.0
Solyc05g055790	Sopen05g034200	942	0.0
Solyc05g054170	Sopen05g032650	1162	0.0
Solyc01g005730	Sopen01g001730	1470	0.0
Solyc10g018355	Sopen10g007630	300	4e-104
Solyc08g076830	Sopen08g025350	687	0.0
Solyc03g081203	Sopen03g028100	43.1	2e-06
Solyc02g085700	Sopen02g030400	692	0.0
Solyc12g008580	Sopen12g003520	1013	0.0
Solyc08g014290	Sopen08g005200	798	0.0
Solyc01g102970	Sopen01g045380	1734	0.0
Solyc08g044540	Sopen08g013660	153	1e-50
Solyc06g060270	Sopen06g020390	1954	0.0
Solyc06g072570	Sopen06g028920	258	6e-89
Solyc01g109070	Sopen01g051270	167	6e-56
Solyc05g041900	Sopen00g002550	114	7e-35
Solyc01g010050	Sopen01g005600	734	0.0
Solyc08g061450	Sopen08g016790	748	0.0
Solyc10g055740	Sopen10g025520	937	0.0
Solyc01g086900	Sopen01g033910	532	0.0
Solyc11g007120	Sopen11g003040	573	0.0
Solyc01g104448	Sopen01g050640	138	2e-42
Solyc02g080470	Sopen02g025150	1556	0.0
Solyc11g008720	Sopen11g004500	829	0.0
Solyc05g051840	Sopen05g030360	765	0.0
Solyc02g084550	Sopen02g029220	442	3e-160
Solyc04g017965	Sopen04g004660	65.5	2e-13
Solyc07g045250	Sopen07g023800	108	2e-32
Solyc02g092420	Sopen02g036970	1001	0.0
Solyc10g055650	Sopen10g025450	800	0.0
Solyc07g007290	Sopen07g003350	579	0.0
Solyc06g068930	Sopen06g026220	404	3e-144
Solyc05g009050	Sopen05g004780	959	0.0
Solyc04g054730	Sopen04g024490	1372	0.0
Solyc06g007165	Sopen06g002130	706	0.0
Solyc03g013630	Sopen03g018630	1112	0.0
Solyc03g112200	Sopen03g031300	453	5e-164
Solyc02g083630	Sopen02g028410	590	0.0
Solyc02g092810	Sopen02g037360	298	2e-105
Solyc10g082060	Sopen01g003350	97.4	1e-23
Solyc01g087570	Sopen01g034540	180	9e-61
Solyc09g063140	Sopen09g025310	642	0.0
Solyc01g060210	Sopen06g032640	219	2e-68
Solyc02g069515	Sopen02g018660	155	1e-48
Solyc02g070210	Sopen02g019310	945	0.0
Solyc09g008950	Sopen09g003720	247	6e-83
Solyc03g116390	Sopen03g035320	295	8e-104
Solyc11g017470	Sopen11g009420	605	0.0
Solyc02g030630	Sopen02g016090	521	0.0
Solyc08g083175	Sopen07g029560	221	1e-73
Solyc08g048250	Sopen08g015280	701	0.0
Solyc12g032937	Sopen03g017160	120	8e-33
Solyc09g009190	Sopen09g003920	1709	0.0
Solyc12g006870	Sopen12g002840	525	0.0
Solyc07g008350	Sopen07g004240	560	0.0
Solyc08g068640	Sopen08g022370	852	0.0
Solyc02g021520	Sopen04g016440	109	2e-29
Solyc09g007250	Sopen09g002120	799	0.0
Solyc12g087870	Sopen12g029920	548	0.0
Solyc02g079280	Sopen02g024100	737	0.0
Solyc08g008630	Sopen08g004470	331	1e-115
Solyc06g005310	Sopen06g001290	351	6e-124
Solyc12g049120	Sopen12g023550	793	0.0
Solyc09g072940	Sopen09g031780	180	2e-53
Solyc08g075540	Sopen08g024200	722	0.0
Solyc09g091510	Sopen09g034440	798	0.0
Solyc04g016177	Sopen04g008240	755	0.0
Solyc05g018453	Sopen01g012730	471	7e-158
Solyc07g065320	Sopen07g033520	2963	0.0
Solyc05g013560	Sopen05g008460	189	4e-64
Solyc01g108380	Sopen01g050600	149	9e-49
Solyc06g035943	Sopen06g020320	256	2e-82
Solyc08g006251	Sopen00g009060	288	3e-93
Solyc05g025810	Sopen05g021230	301	5e-103
Solyc03g115350	Sopen03g034350	291	9e-101
Solyc12g011190	Sopen12g006550	592	0.0
Solyc11g071423	Sopen11g027060	1184	0.0
Solyc10g045555	Sopen09g020240	148	2e-42
Solyc08g080585	Sopen08g028910	430	3e-155
Solyc02g005115	Sopen10g034350	75.1	1e-16
Solyc02g086660	Sopen02g031410	1103	0.0
Solyc04g070987	Sopen04g026930	144	7e-42
Solyc03g096193	Sopen03g015620	178	1e-56
Solyc10g074520	Sopen10g027010	702	0.0
Solyc02g065360	Sopen02g015570	858	0.0
Solyc01g020570	Sopen10g029950	217	3e-64
Solyc02g076790	Sopen02g021690	387	1e-139
Solyc03g080115	Sopen00g013490	218	2e-67
Solyc03g005470	Sopen03g001500	313	2e-111
Solyc05g047540	Sopen05g027850	699	0.0
Solyc11g020471	Sopen02g027590	409	2e-139
Solyc05g005770	Sopen05g001770	783	0.0
Solyc06g072135	Sopen06g028430	169	6e-55
Solyc04g054760	Sopen04g024580	303	2e-107
Solyc03g111705	Sopen06g014770	373	3e-119
Solyc07g015850	Sopen07g005650	112	2e-31
Solyc03g063290	Sopen03g015850	463	2e-168
Solyc09g020190	Sopen09g015250	1106	0.0
Solyc11g008340	Sopen11g004150	2199	0.0
Solyc12g019777	Sopen01g029550	262	1e-87
Solyc09g082740	Sopen09g031600	183	9e-62
Solyc03g051820	Sopen03g011190	200	2e-64
Solyc01g108820	Sopen01g051020	441	4e-153
Solyc09g008917	Sopen10g034930	42.4	5e-06
Solyc11g072320	Sopen11g029990	1066	0.0
Solyc03g112770	Sopen03g031850	260	1e-91
Solyc04g083160	Sopen04g033160	1054	0.0
Solyc02g088510	Sopen02g033240	833	0.0
Solyc02g086920	Sopen02g031690	470	6e-171
Solyc08g062387	Sopen01g012920	82.8	4e-19
Solyc03g117720	Sopen03g036630	759	0.0
Solyc04g074165	Sopen00g012820	256	2e-89
Solyc07g063080	Sopen07g031270	1696	0.0
Solyc11g062195	Sopen11g024140	92.4	3e-24
Solyc07g062020	Sopen07g030280	222	1e-76
Solyc04g050823	Sopen04g021920	181	1e-58
Solyc08g066460	Sopen08g020280	116	4e-33
Solyc08g006000	Sopen08g001970	394	3e-142
Solyc03g007825	Sopen03g003750	601	0.0
Solyc09g066400	Sopen09g028100	1023	0.0
Solyc01g091800	Sopen01g037580	721	0.0
Solyc06g054690	Sopen09g013790	1087	0.0
Solyc12g056673	Sopen06g004480	451	8e-157
Solyc09g065250	Sopen09g026980	265	2e-91
Solyc09g084460	Sopen09g032410	185	5e-62
Solyc02g067925	Sopen02g017040	769	0.0
Solyc12g006750	Sopen12g002730	84.3	6e-23
Solyc03g122240	Sopen03g040980	1186	0.0
Solyc01g109550	Sopen01g051740	559	0.0
Solyc06g007920	Sopen06g002770	168	4e-56
Solyc01g109780	Sopen01g051970	1326	0.0
Solyc06g008460	Sopen09g029360	191	6e-59
Solyc06g011460	Sopen06g006590	316	8e-102
Solyc01g081630	Sopen01g033180	743	0.0
Solyc09g011040	Sopen09g005770	848	0.0
Solyc01g080080	Sopen01g031870	539	0.0
Solyc10g081420	Sopen10g031920	1545	0.0
Solyc06g005780	Sopen06g001750	132	5e-41
Solyc01g094080	Sopen01g037890	1002	0.0
Solyc06g069570	Sopen06g026870	630	0.0
Solyc01g104590	Sopen01g047100	800	0.0
Solyc02g067510	Sopen02g016650	362	3e-130
Solyc12g062920	Sopen12g026720	47.4	3e-08
Solyc12g007050	Sopen10g005520	60.5	6e-14
Solyc03g026413	Sopen03g004750	77.4	9e-19
Solyc09g064220	Sopen09g021430	230	8e-74
Solyc12g038970	Sopen12g019180	748	0.0
Solyc07g032745	Sopen01g026300	107	8e-25
Solyc02g078430	Sopen02g023280	248	6e-87
Solyc10g054040	Sopen10g023900	746	0.0
Solyc03g121770	Sopen03g040580	535	0.0
Solyc09g072870	Sopen09g033550	281	2e-99
Solyc03g063690	Sopen03g016890	1231	0.0
Solyc11g067200	Sopen11g026900	2192	0.0
Solyc09g055900	Sopen09g021730	911	0.0
Solyc01g105230	Sopen01g047740	2115	0.0
Solyc03g120475	Sopen03g039350	483	2e-175
Solyc08g007950	Sopen08g003840	1702	0.0
Solyc04g016060	Sopen04g008140	570	0.0
Solyc02g062170	Sopen02g013140	446	2e-161
Solyc08g066190	Sopen08g019870	728	0.0
Solyc09g007320	Sopen09g002200	1521	0.0
Solyc05g012550	Sopen05g007380	736	0.0
Solyc06g073033	Sopen06g029380	288	3e-98
Solyc02g090135	Sopen02g034830	973	0.0
Solyc06g051060	Sopen06g016880	741	0.0
Solyc03g007500	Sopen03g003460	565	0.0
Solyc07g042093	Sopen05g026030	210	1e-67
Solyc06g076130	Sopen06g032530	1417	0.0
Solyc06g076910	Sopen06g033300	2015	0.0
Solyc12g013870	Sopen12g007190	622	0.0
Solyc02g081570	Sopen02g026190	1404	0.0
Solyc07g005740	Sopen07g001840	972	0.0
Solyc02g086850	Sopen02g031620	736	0.0
Solyc11g011130	Sopen11g005890	370	8e-130
Solyc03g118660	Sopen03g037620	606	0.0
Solyc05g009890	Sopen05g005690	920	0.0
Solyc02g030220	Sopen02g009540	355	3e-123
Solyc02g069547	Sopen02g018680	426	4e-146
Solyc09g008940	Sopen09g003710	813	0.0
Solyc05g006323	Sopen05g002290	681	0.0
Solyc01g100590	Sopen01g044090	743	0.0
Solyc11g068810	Sopen11g027530	155	1e-51
Solyc10g047480	Sopen10g017710	830	0.0
Solyc01g086970	Sopen01g033960	345	3e-123
Solyc02g069730	Sopen02g018850	388	1e-139
Solyc09g055235	Sopen07g008050	305	6e-102
Solyc09g097865	Sopen09g035800	1786	0.0
Solyc06g073100	Sopen06g029450	762	0.0
Solyc10g080045	Sopen10g030650	667	0.0
Solyc06g060970	Sopen06g021110	397	3e-142
Solyc06g066470	Sopen06g024740	170	9e-53
Solyc03g025340	Sopen03g004180	659	0.0
Solyc02g091570	Sopen11g007270	210	1e-63
Solyc03g118120	Sopen03g037020	467	5e-170
Solyc02g068620	Sopen02g017790	182	5e-61
Solyc03g082975	Sopen03g022780	303	5e-106
Solyc12g089293	Sopen04g036640	264	5e-83
Solyc01g080530	Sopen01g032350	611	0.0
Solyc05g014980	Sopen05g010070	493	6e-180
Solyc04g024340	Sopen04g010310	292	1e-101
Solyc02g069230	Sopen02g018390	1104	0.0
Solyc12g099420	Sopen12g034090	1377	0.0
Solyc02g030185	Sopen03g008270	177	3e-54
Solyc11g012840	Sopen11g007580	681	0.0
Solyc09g098470	Sopen09g036390	657	0.0
Solyc08g006290	Sopen08g002270	521	0.0
Solyc03g005730	Sopen03g001740	987	0.0
Solyc02g083130	Sopen02g027890	1007	0.0
Solyc03g025860	Sopen03g004670	443	8e-161
Solyc04g005030	Sopen04g001040	879	0.0
Solyc01g073940	Sopen01g033510	579	0.0
Solyc08g062700	Sopen08g018230	997	0.0
Solyc06g084170	Sopen06g035550	164	1e-54
Solyc11g050810	Sopen04g028960	387	8e-128
Solyc03g083385	Sopen03g023150	215	2e-68
Solyc06g008150	Sopen06g002980	1339	0.0
Solyc09g075560	Sopen09g030350	755	0.0
Solyc01g067360	Sopen06g019610	493	8e-179
Solyc07g065970	Sopen07g034170	307	8e-107
Solyc06g072550	Sopen06g028910	365	3e-131
Solyc06g043034	Sopen11g008570	339	9e-115
Solyc01g109710	Sopen01g051900	357	6e-128
Solyc07g041440	Sopen07g020930	163	3e-50
Solyc10g078350	Sopen10g029010	741	0.0
Solyc05g016710	Sopen05g014080	132	2e-41
Solyc05g049915	Sopen12g010490	176	3e-52
Solyc06g010025	Sopen02g031060	191	1e-57
Solyc10g085490	Sopen10g034920	398	3e-142
Solyc07g006230	Sopen07g002330	202	4e-68
Solyc12g032930	Sopen12g013960	230	2e-73
Solyc02g069900	Sopen02g019040	109	1e-29
Solyc05g040010	Sopen02g011460	100	5e-24
Solyc06g074310	Sopen06g030760	1040	0.0
Solyc10g052861	Sopen11g006140	238	5e-75
Solyc05g013207	Sopen05g007950	1010	0.0
Solyc10g039213	Sopen09g018840	107	6e-28
Solyc01g034195	Sopen01g017880	218	4e-68
Solyc11g012920	Sopen11g007660	782	0.0
Solyc04g028460	Sopen04g010680	141	9e-43
Solyc01g094170	Sopen01g037970	942	0.0
Solyc08g016340	Sopen08g006700	87.0	1e-21
Solyc02g076810	Sopen02g021710	433	4e-155
Solyc10g046870	Sopen03g041110	104	1e-27
Solyc01g017760	Sopen03g013510	97.4	2e-23
Solyc06g076140	Sopen06g032540	132	2e-42
Solyc04g056705	Sopen09g022930	97.1	7e-25
Solyc08g048470	Sopen05g015890	1101	0.0
Solyc11g011250	Sopen11g006030	524	0.0
Solyc06g018115	Sopen08g019750	131	4e-32
Solyc06g053830	Sopen06g018950	445	2e-161
Solyc06g050180	Sopen06g015640	401	2e-126
Solyc03g115830	Sopen03g034810	955	0.0
Solyc02g089700	Sopen02g034420	889	0.0
Solyc09g005480	Sopen09g001370	736	0.0
Solyc05g015300	Sopen05g010530	676	0.0
Solyc01g097220	Sopen01g040890	747	0.0
Solyc01g088380	Sopen01g035210	2915	0.0
Solyc05g013300	Sopen05g008080	642	0.0
Solyc12g100110	Sopen12g034700	494	1e-175
Solyc08g061180	Sopen09g005190	92.8	4e-24
Solyc11g043160	Sopen11g019610	749	0.0
Solyc03g098240	Sopen03g028950	1030	0.0
Solyc12g009210	Sopen12g004160	1018	0.0
Solyc12g095890	Sopen12g031790	1238	0.0
Solyc01g098610	Sopen01g042160	1043	0.0
Solyc05g013740	Sopen05g008660	1647	0.0
Solyc10g005840	Sopen10g001800	615	0.0
Solyc06g053300	Sopen06g018360	768	0.0
Solyc10g074405	Sopen01g014660	382	1e-136
Solyc06g074200	Sopen06g030620	228	2e-78
Solyc09g082085	Sopen09g030970	211	4e-72
Solyc07g032317	Sopen07g021860	89.7	3e-21
Solyc02g091480	Sopen02g036100	166	2e-55
Solyc02g038703	Sopen01g013880	264	4e-89
Solyc03g096120	Sopen03g026250	169	4e-56
Solyc06g060620	Sopen06g020750	1119	0.0
Solyc09g009120	Sopen09g003830	2086	0.0
Solyc11g065460	Sopen11g025220	317	4e-104
Solyc10g006590	Sopen07g031990	200	2e-66
Solyc08g007830	Sopen08g003740	298	5e-103
Solyc02g072120	Sopen02g021080	436	6e-158
Solyc10g076700	Sopen10g028300	455	2e-165
Solyc04g076290	Sopen04g030090	1060	0.0
Solyc01g067480	Sopen01g029390	1429	0.0
Solyc06g066370	Sopen06g021620	1060	0.0
Solyc01g080790	Sopen01g030690	449	6e-163
Solyc12g010755	Sopen12g005240	439	2e-159
Solyc01g049680	Sopen01g025520	343	4e-121
Solyc06g019140	Sopen01g014040	198	1e-52
Solyc09g055670	Sopen09g018850	94.7	1e-24
Solyc06g062330	Sopen06g021560	974	0.0
Solyc01g109570	Sopen01g051760	937	0.0
Solyc08g079280	Sopen08g027730	1072	0.0
Solyc10g080460	Sopen10g031000	761	0.0
Solyc02g066860	Sopen02g016080	90.9	3e-23
Solyc06g008230	Sopen06g003090	1468	0.0
Solyc04g081670	Sopen04g035260	206	5e-70
Solyc10g005400	Sopen10g001380	704	0.0
Solyc04g064947	Sopen00g009060	198	2e-59
Solyc02g087830	Sopen02g032550	741	0.0
Solyc03g033320	Sopen03g006100	593	0.0
Solyc04g053020	Sopen04g023320	300	2e-106
Solyc01g009750	Sopen01g005270	200	4e-68
Solyc02g080200	Sopen02g024920	1091	0.0
Solyc11g010620	Sopen11g005420	2452	0.0
Solyc03g097860	Sopen03g028600	1570	0.0
Solyc12g017340	Sopen12g008130	107	4e-29
Solyc01g101220	Sopen01g044670	134	3e-38
Solyc05g021100	Sopen05g017300	896	0.0
Solyc06g062375	Sopen06g021850	206	5e-69
Solyc09g074380	Sopen09g029220	1481	0.0
Solyc03g123950	Sopen03g041670	227	1e-76
Solyc06g068400	Sopen06g025660	499	0.0
Solyc02g068420	Sopen02g017560	677	0.0
Solyc07g009060	Sopen07g005020	164	1e-54
Solyc02g076900	Sopen02g021830	280	7e-99
Solyc09g015730	Sopen04g023500	93.6	1e-25
Solyc02g084200	Sopen02g028940	1095	0.0
Solyc09g064740	Sopen09g026400	647	0.0
Solyc05g014150	Sopen05g009160	423	2e-151
Solyc04g009710	Sopen04g004830	198	8e-67
Solyc07g005850	Sopen07g001950	1612	0.0
Solyc01g057300	Sopen01g021920	603	0.0
Solyc08g074715	Sopen08g023320	239	3e-83
Solyc06g043010	Sopen06g013420	107	4e-29
Solyc06g066340	Sopen06g021670	795	0.0
Solyc07g063470	Sopen07g031650	140	2e-45
Solyc01g057907	Sopen02g032310	429	1e-146
Solyc03g116640	Sopen03g035560	227	1e-78
Solyc07g008040	Sopen07g003920	2333	0.0
Solyc08g014395	Sopen04g012020	139	6e-38
Solyc04g077160	Sopen04g030770	217	3e-74
Solyc07g062480	Sopen07g030720	604	0.0
Solyc11g042500	Sopen11g018630	740	0.0
Solyc12g049613	Sopen01g012120	45.8	6e-06
Solyc01g058000	Sopen01g023370	196	4e-66
Solyc08g069130	Sopen04g036190	393	1e-141
Solyc06g076740	Sopen06g033110	493	2e-179
Solyc09g005140	Sopen09g001120	1674	0.0
Solyc09g018500	Sopen09g011760	256	2e-88
Solyc08g023380	Sopen04g028960	63.2	3e-13
Solyc12g007170	Sopen12g003160	1468	0.0
Solyc06g084045	Sopen06g035440	252	4e-88
Solyc07g042010	Sopen07g021600	834	0.0
Solyc05g046370	Sopen09g029780	122	5e-34
Solyc11g005350	Sopen11g001360	758	0.0
Solyc04g071480	Sopen04g027440	806	0.0
Solyc04g076200	Sopen04g030000	341	4e-122
Solyc01g056450	Sopen01g019530	427	4e-139
Solyc12g010980	Sopen12g006340	894	0.0
Solyc07g054830	Sopen07g028740	929	0.0
Solyc11g071470	Sopen11g029150	862	0.0
Solyc01g103630	Sopen01g046040	208	4e-70
Solyc01g109730	Sopen01g051920	513	0.0
Solyc03g031610	Sopen03g005480	170	5e-57
Solyc01g090135	Sopen01g035930	107	4e-32
Solyc10g074438	Sopen07g032580	119	2e-32
Solyc06g009430	Sopen05g004950	45.8	4e-07
Solyc07g017780	Sopen07g006620	1952	0.0
Solyc12g044540	Sopen01g019310	183	2e-59
Solyc10g076430	Sopen11g022370	65.9	2e-14
Solyc02g085090	Sopen02g029780	604	0.0
Solyc10g007720	Sopen10g003630	1584	0.0
Solyc11g062430	Sopen10g031650	824	0.0
Solyc05g018785	Sopen05g016020	265	4e-86
Solyc01g058245	Sopen10g023470	70.5	3e-17
Solyc04g026027	Sopen03g025460	336	4e-107
Solyc09g005740	Sopen09g001630	483	3e-174
Solyc12g010680	Sopen12g005310	313	3e-111
Solyc06g050120	Sopen06g015510	521	0.0
Solyc10g005410	Sopen10g001400	88.6	3e-24
Solyc03g119890	Sopen03g038770	1133	0.0
Solyc08g068070	Sopen08g021960	347	3e-124
Solyc05g021555	Sopen06g019810	122	3e-33
Solyc10g081410	Sopen10g031910	390	5e-141
Solyc04g025080	Sopen04g018160	129	3e-39
Solyc04g082700	Sopen04g036330	1477	0.0
Solyc06g007860	Sopen06g002710	312	9e-111
Solyc08g061010	Sopen08g016270	1122	0.0
Solyc04g017655	Sopen06g023150	680	0.0
Solyc05g018595	Sopen07g022350	246	6e-81
Solyc11g018625	Sopen11g009600	151	1e-49
Solyc01g087490	Sopen01g034410	2382	0.0
Solyc01g097790	Sopen01g041390	617	0.0
Solyc01g109720	Sopen01g051910	590	0.0
Solyc09g011695	Sopen02g020140	313	4e-100
Solyc06g050560	Sopen06g016080	1653	0.0
Solyc07g039505	Sopen10g015440	59.7	2e-11
Solyc06g009670	Sopen06g004310	1189	0.0
Solyc08g062680	Sopen08g018220	330	3e-113
Solyc08g061015	Sopen10g008660	108	9e-29
Solyc02g067760	Sopen02g016880	402	3e-145
Solyc11g010170	Sopen11g004950	865	0.0
Solyc10g038060	Sopen10g033590	226	2e-76
Solyc04g080660	Sopen04g034250	660	0.0
Solyc12g040870	Sopen12g020630	385	8e-139
Solyc04g007020	Sopen04g002110	769	0.0
Solyc01g100200	Sopen01g043700	1387	0.0
Solyc06g068855	Sopen06g026120	163	2e-47
Solyc05g011825	Sopen05g006580	170	6e-50
Solyc06g011370	Sopen06g006060	1962	0.0
Solyc05g050870	Sopen05g029370	487	3e-176
Solyc07g008900	Sopen07g004830	1661	0.0
Solyc12g005730	Sopen12g001660	962	0.0
Solyc03g114070	Sopen03g033120	438	5e-159
Solyc01g098160	Sopen01g041730	1188	0.0
Solyc09g005430	Sopen09g001420	370	2e-129
Solyc11g068820	Sopen11g027540	369	1e-132
Solyc03g045140	Sopen03g009610	1764	0.0
Solyc12g014170	Sopen12g005960	1404	0.0
Solyc04g010260	Sopen04g005450	2409	0.0
Solyc01g107930	Sopen01g050100	1405	0.0
Solyc02g086408	Sopen02g031110	48.9	5e-07
Solyc07g065470	Sopen07g033680	853	0.0
Solyc01g080010	Sopen01g031780	871	0.0
Solyc08g078730	Sopen08g027200	214	9e-74
Solyc03g059490	Sopen03g014400	2254	0.0
Solyc01g109580	Sopen01g051770	961	0.0
Solyc12g055830	Sopen12g024320	437	1e-158
Solyc01g108170	Sopen01g050400	260	5e-91
Solyc01g067750	Sopen01g029700	1065	0.0
Solyc12g008420	Sopen12g003370	2157	0.0
Solyc12g005850	Sopen12g001800	1021	0.0
Solyc03g115450	Sopen03g034450	899	0.0
Solyc07g047830	Sopen07g024270	1553	0.0
Solyc12g089190	Sopen12g031070	186	2e-63
Solyc06g082380	Sopen06g033770	407	3e-147
Solyc08g061990	Sopen08g017580	482	2e-170
Solyc11g044595	Sopen08g012630	132	1e-36
Solyc05g014100	Sopen05g009120	620	0.0
Solyc02g014790	Sopen02g009120	264	9e-84
Solyc03g120270	Sopen03g039150	1901	0.0
Solyc03g120490	Sopen03g039370	890	0.0
Solyc03g121070	Sopen03g039900	1024	0.0
Solyc11g066007	Sopen05g025670	887	0.0
Solyc03g117760	Sopen03g036670	208	2e-71
Solyc03g119130	Sopen03g038020	976	0.0
Solyc06g060960	Sopen06g021100	2126	0.0
Solyc01g079660	Sopen01g031440	372	7e-134
Solyc03g005110	Sopen03g001120	402	1e-144
Solyc06g036467	Sopen02g020780	108	2e-28
Solyc06g073400	Sopen06g029780	756	0.0
Solyc12g094640	Sopen12g031540	920	0.0
Solyc07g018245	Sopen10g023730	86.3	2e-21
Solyc11g028170	Sopen05g022990	66.2	6e-12
Solyc04g082570	Sopen04g036200	1652	0.0
Solyc09g065400	Sopen09g027170	704	0.0
Solyc09g064800	Sopen09g026500	1749	0.0
Solyc09g091460	Sopen09g034390	2481	0.0
Solyc08g061490	Sopen08g016830	403	2e-145
Solyc01g111610	Sopen01g053650	440	1e-158
Solyc07g042035	Sopen05g024130	468	4e-164
Solyc04g039910	Sopen10g035600	161	2e-48
Solyc09g005630	Sopen09g001530	871	0.0
Solyc01g006240	Sopen01g002240	344	7e-123
Solyc10g078240	Sopen10g028910	1045	0.0
Solyc06g048460	Sopen06g014600	3613	0.0
Solyc01g073690	Sopen01g033260	524	0.0
Solyc02g079960	Sopen02g024710	256	6e-90
Solyc01g010580	Sopen04g001730	404	8e-146
Solyc04g054720	Sopen04g024470	440	4e-157
Solyc02g014620	Sopen02g004330	43.1	6e-06
Solyc03g120900	Sopen03g039730	540	0.0
Solyc06g068450	Sopen06g025680	918	0.0
Solyc09g091450	Sopen09g034380	249	5e-87
Solyc06g083470	Sopen06g034850	492	2e-176
Solyc08g006960	Sopen08g002930	902	0.0
Solyc07g041650	Sopen07g021130	456	8e-164
Solyc02g065440	Sopen11g024540	184	4e-56
Solyc02g084360	Sopen04g034710	318	3e-113
Solyc08g014617	Sopen09g026440	308	2e-103
Solyc01g106840	Sopen01g049080	152	5e-44
Solyc09g007440	Sopen09g002320	1108	0.0
Solyc02g092390	Sopen02g036940	380	2e-135
Solyc02g081480	Sopen02g026120	399	5e-138
Solyc07g007840	Sopen07g003740	1736	0.0
Solyc10g007710	Sopen10g003620	811	0.0
Solyc12g017450	Sopen12g008220	967	0.0
Solyc04g081340	Sopen04g034960	615	0.0
Solyc02g069855	Sopen02g019020	116	2e-33
Solyc05g054040	Sopen05g032530	1199	0.0
Solyc02g062875	Sopen08g002160	73.9	3e-17
Solyc08g083320	Sopen08g031530	1237	0.0
Solyc11g028201	Sopen11g009990	196	5e-64
Solyc07g056615	Sopen07g029720	137	6e-39
Solyc10g051255	Sopen08g029210	297	2e-97
Solyc12g040320	Sopen12g019730	511	0.0
Solyc01g011300	Sopen01g007190	167	1e-51
Solyc06g065140	Sopen06g023660	544	0.0
Solyc01g109860	Sopen01g052050	1188	0.0
Solyc02g086900	Sopen02g031670	844	0.0
Solyc09g010590	Sopen10g029830	283	1e-96
Solyc12g021210	Sopen12g011130	299	8e-103
Solyc01g005060	Sopen01g001040	692	0.0
Solyc01g097950	Sopen01g041530	1149	0.0
Solyc01g106430	Sopen01g048800	597	0.0
Solyc11g042920	Sopen09g012940	46.6	2e-06
Solyc07g042930	Sopen07g022530	675	0.0
Solyc12g013650	Sopen12g007000	377	1e-135
Solyc03g032140	Sopen03g005990	503	0.0
Solyc04g072605	Sopen04g028780	625	0.0
Solyc01g020371	Sopen04g011170	271	9e-94
Solyc10g012360	Sopen04g004220	133	2e-35
Solyc03g044850	Sopen03g009110	68.2	5e-17
Solyc03g116790	Sopen03g035710	877	0.0
Solyc05g052030	Sopen05g030580	404	5e-146
Solyc09g082120	Sopen09g031000	292	3e-103
Solyc06g076640	Sopen06g033030	895	0.0
Solyc03g025920	Sopen03g004730	617	0.0
Solyc03g044120	Sopen03g009450	634	0.0
Solyc06g074540	Sopen06g031010	175	6e-58
Solyc05g026040	Sopen05g022660	124	8e-37
Solyc08g081570	Sopen08g029880	509	0.0
Solyc11g008820	Sopen11g004600	1305	0.0
Solyc01g014910	Sopen01g009900	619	0.0
Solyc01g066690	Sopen01g028310	948	0.0
Solyc01g060355	Sopen01g026530	162	1e-50
Solyc02g088360	Sopen02g033050	261	2e-91
Solyc04g007310	Sopen04g002370	523	0.0
Solyc02g061680	Sopen02g012750	726	0.0
Solyc07g066520	Sopen07g034680	723	0.0
Solyc09g011350	Sopen09g006070	362	3e-128
Solyc09g089780	Sopen09g032720	712	0.0
Solyc04g074685	Sopen04g029660	191	3e-65
Solyc02g079430	Sopen02g024230	244	5e-84
Solyc10g080080	Sopen10g030690	1115	0.0
Solyc08g006145	Sopen08g002100	855	0.0
Solyc08g078550	Sopen08g027030	732	0.0
Solyc09g005650	Sopen09g001550	1160	0.0
Solyc11g062020	Sopen11g023990	542	0.0
Solyc12g009610	Sopen12g004600	1350	0.0
Solyc04g079180	Sopen04g032790	498	0.0
Solyc12g040375	Sopen12g019960	501	4e-174
Solyc10g055170	Sopen04g001560	137	2e-38
Solyc07g065600	Sopen07g033810	3758	0.0
Solyc12g056790	Sopen12g029470	1220	0.0
Solyc01g096890	Sopen01g040600	1093	0.0
Solyc02g091310	Sopen02g035930	614	0.0
Solyc11g044830	Sopen11g020310	174	1e-54
Solyc01g013790	Sopen06g015290	82.4	1e-19
Solyc10g009500	Sopen10g005320	190	2e-60
Solyc12g044730	Sopen03g040180	253	1e-88
Solyc06g035760	Sopen06g011550	1004	0.0
Solyc08g074410	Sopen08g023060	812	0.0
Solyc06g066750	Sopen06g025030	258	2e-90
Solyc02g094420	Sopen02g039070	509	0.0
Solyc02g071120	Sopen02g020190	1113	0.0
Solyc10g018520	Sopen10g008230	1769	0.0
Solyc10g076300	Sopen10g027920	406	9e-147
Solyc07g062920	Sopen07g031110	1179	0.0
Solyc08g080140	Sopen08g028500	620	0.0
Solyc08g075800	Sopen07g023210	1320	0.0
Solyc04g014210	Sopen04g006310	3549	0.0
Solyc08g013756	Sopen08g002910	85.9	1e-20
Solyc05g050875	Sopen12g022120	298	1e-91
Solyc07g008280	Sopen07g004170	286	5e-101
Solyc02g093120	Sopen02g037690	624	0.0
Solyc07g064080	Sopen07g032220	2360	0.0
Solyc12g042640	Sopen12g021790	740	0.0
Solyc01g104240	Sopen01g046680	915	0.0
Solyc05g018030	Sopen05g014450	245	8e-85
Solyc10g085380	Sopen10g034840	614	0.0
Solyc01g100130	Sopen01g043640	1837	0.0
Solyc08g063010	Sopen08g018590	437	1e-152
Solyc09g011730	Sopen09g006550	630	0.0
Solyc09g090550	Sopen09g033480	642	0.0
Solyc10g074447	Sopen10g026930	120	3e-33
Solyc11g044400	Sopen08g028960	122	3e-36
Solyc11g061814	Sopen11g023930	512	1e-176
Solyc07g053220	Sopen07g026780	1676	0.0
Solyc04g077050	Sopen12g030190	780	0.0
Solyc01g099590	Sopen01g043120	451	9e-164
Solyc03g034390	Sopen03g007210	135	8e-43
Solyc02g032987	Sopen06g016840	433	3e-138
Solyc06g064960	Sopen06g023470	673	0.0
Solyc12g008730	Sopen12g003660	255	1e-89
Solyc05g041623	Sopen01g006490	85.1	1e-21
Solyc05g012810	Sopen05g007650	260	2e-89
Solyc02g065590	Sopen02g015780	719	0.0
Solyc05g051680	Sopen05g030150	2120	0.0
Solyc10g018450	Sopen04g008850	121	2e-36
Solyc04g049875	Sopen04g021570	96.7	3e-25
Solyc01g105460	Sopen01g047960	691	0.0
Solyc03g117425	Sopen03g036280	88.2	6e-22
Solyc04g079150	Sopen04g032760	1179	0.0
Solyc02g022920	Sopen02g006550	800	0.0
Solyc03g078250	Sopen03g006680	52.0	2e-10
Solyc04g009650	Sopen04g004800	277	1e-93
Solyc01g110400	Sopen01g052550	185	1e-62
Solyc04g008830	Sopen04g004010	1169	0.0
Solyc06g005020	Sopen06g001020	313	2e-110
Solyc11g066160	Sopen11g025930	199	4e-68
Solyc09g005890	Sopen09g001760	1108	0.0
Solyc09g009890	Sopen09g004640	828	0.0
Solyc02g067980	Sopen02g017110	1075	0.0
Solyc01g067620	Sopen01g029570	754	0.0
Solyc01g088430	Sopen01g035290	1211	0.0
Solyc12g017550	Sopen01g045130	142	4e-40
Solyc11g072860	Sopen11g030530	200	3e-68
Solyc03g112210	Sopen03g031310	193	6e-66
Solyc02g084950	Sopen02g029620	756	0.0
Solyc08g028885	Sopen02g007410	318	3e-104
Solyc06g011450	Sopen06g006550	1307	0.0
Solyc06g076820	Sopen06g033200	739	0.0
Solyc08g080120	Sopen08g028480	634	0.0
Solyc03g115810	Sopen03g034790	1273	0.0
Solyc04g071207	Sopen04g027200	273	4e-92
Solyc12g014290	Sopen12g006080	275	8e-97
Solyc10g081955	Sopen10g032470	434	2e-157
Solyc03g119755	Sopen03g038600	1240	0.0
Solyc09g018363	Sopen04g016680	197	1e-62
Solyc02g090200	Sopen02g034890	1127	0.0
Solyc07g066370	Sopen07g034550	290	2e-102
Solyc07g066220	Sopen07g034400	1496	0.0
Solyc10g050350	Sopen11g022000	196	3e-61
Solyc03g112280	Sopen03g031380	2056	0.0
Solyc07g026865	Sopen11g015850	404	1e-137
Solyc03g112595	Sopen02g019700	55.8	9e-09
Solyc12g040814	Sopen11g024340	461	2e-161
Solyc04g026000	Sopen05g008710	86.3	3e-21
Solyc04g077610	Sopen04g031250	828	0.0
Solyc01g102790	Sopen01g045190	1551	0.0
Solyc03g007900	Sopen03g003850	665	0.0
Solyc09g009200	Sopen09g003930	558	0.0
Solyc05g012080	Sopen05g006870	271	2e-95
Solyc04g007115	Sopen04g002200	103	4e-30
Solyc09g061893	Sopen11g013630	233	7e-76
Solyc01g006890	Sopen01g002880	1566	0.0
Solyc08g006040	Sopen08g022890	499	0.0
Solyc06g016760	Sopen06g005870	296	3e-103
Solyc09g037150	Sopen07g013620	172	8e-51
Solyc02g094260	Sopen02g038900	816	0.0
Solyc02g012000	Sopen08g006620	132	1e-37
Solyc02g023970	Sopen02g006660	810	0.0
Solyc06g008440	Sopen09g029360	73.9	3e-17
Solyc07g026770	Sopen07g016090	266	3e-91
Solyc02g032820	Sopen02g011130	871	0.0
Solyc03g123440	Sopen03g041220	3020	0.0
Solyc03g113200	Sopen03g032260	245	3e-85
Solyc12g049050	Sopen12g023620	394	2e-138
Solyc11g066010	Sopen11g025750	446	7e-162
Solyc09g075450	Sopen09g030240	1021	0.0
Solyc05g015847	Sopen05g021350	742	0.0
Solyc11g044340	Sopen11g019850	2006	0.0
Solyc06g071725	Sopen06g028030	332	9e-118
Solyc01g088730	Sopen01g035570	587	0.0
Solyc06g005813	Sopen06g001800	327	3e-116
Solyc04g071640	Sopen04g027630	256	1e-89
Solyc09g074340	Sopen09g029180	855	0.0
Solyc03g007440	Sopen03g003400	560	0.0
Solyc12g017740	Sopen06g024620	350	5e-122
Solyc12g006330	Sopen12g002290	862	0.0
Solyc01g106020	Sopen01g048400	1290	0.0
Solyc06g069700	Sopen06g027000	1343	0.0
Solyc01g065820	Sopen01g052110	133	4e-40
Solyc08g007520	Sopen08g003480	579	0.0
Solyc08g022040	Sopen01g030290	109	1e-29
Solyc11g069340	Sopen11g028060	1850	0.0
Solyc05g024040	Sopen02g011460	125	4e-35
Solyc07g043660	Sopen07g023220	1139	0.0
Solyc08g016446	Sopen11g029170	209	4e-65
Solyc10g008960	Sopen10g004750	696	0.0
Solyc09g090030	Sopen09g032940	777	0.0
Solyc01g058735	Sopen01g024570	137	5e-39
Solyc12g013920	Sopen12g005680	264	8e-93
Solyc01g107290	Sopen01g049540	546	0.0
Solyc05g006700	Sopen05g002650	585	0.0
Solyc04g011870	Sopen04g006000	205	2e-70
Solyc01g111970	Sopen01g054020	1062	0.0
Solyc03g098420	Sopen03g029160	1703	0.0
Solyc01g080760	Sopen01g030760	1360	0.0
Solyc03g007090	Sopen03g003080	968	0.0
Solyc01g096130	Sopen01g039860	323	4e-115
Solyc08g065635	Sopen08g019090	172	4e-53
Solyc02g088920	Sopen02g033610	893	0.0
Solyc01g059830	Sopen01g025100	543	0.0
Solyc03g110905	Sopen03g030100	83.2	2e-20
Solyc01g009307	Sopen00g007500	826	0.0
Solyc03g046450	Sopen03g010670	4295	0.0
Solyc07g064800	Sopen07g032980	734	0.0
Solyc11g006770	Sopen11g002700	437	1e-158
Solyc10g008990	Sopen10g004770	445	1e-152
Solyc01g100450	Sopen01g043970	1233	0.0
Solyc02g081580	Sopen02g026200	556	0.0
Solyc04g049420	Sopen08g018070	122	3e-36
Solyc08g077600	Sopen01g030260	404	3e-134
Solyc03g083213	Sopen03g022980	297	1e-102
Solyc08g066480	Sopen10g020570	272	2e-89
Solyc02g091625	Sopen02g028020	65.5	1e-12
Solyc02g062030	Sopen02g012990	1031	0.0
Solyc03g093715	Sopen03g024620	148	2e-42
Solyc01g103850	Sopen01g046230	682	0.0
Solyc06g009390	Sopen06g004120	709	0.0
Solyc08g015620	Sopen08g005610	572	0.0
Solyc11g020351	Sopen11g010000	141	1e-42
Solyc09g082650	Sopen09g031500	403	2e-143
Solyc10g018290	Sopen05g001760	122	2e-34
Solyc09g061350	Sopen09g024190	197	7e-67
Solyc10g005640	Sopen10g001610	995	0.0
Solyc12g096320	Sopen12g032180	463	2e-168
Solyc06g069500	Sopen06g026790	3492	0.0
Solyc07g021180	Sopen12g025750	192	9e-63
Solyc10g017715	Sopen05g026030	222	4e-70
Solyc07g041368	Sopen10g018480	123	2e-37
Solyc04g017833	Sopen01g026140	94.7	1e-24
Solyc11g061770	Sopen11g023670	346	5e-124
Solyc02g079010	Sopen02g023820	490	7e-176
Solyc11g072390	Sopen11g030040	1284	0.0
Solyc01g090510	Sopen01g036300	1403	0.0
Solyc08g014050	Sopen08g004930	991	0.0
Solyc10g074370	Sopen03g024620	132	1e-35
Solyc12g089143	Sopen07g014500	179	3e-51
Solyc02g030550	Sopen06g014060	55.8	2e-10
Solyc03g046205	Sopen06g004480	192	5e-58
Solyc07g043415	Sopen00g002540	70.1	2e-15
Solyc08g014080	Sopen08g004980	540	0.0
Solyc05g008805	Sopen05g004560	517	0.0
Solyc06g009055	Sopen06g003860	53.9	9e-09
Solyc12g019040	Sopen09g003510	47.8	3e-07
Solyc07g041200	Sopen07g020470	669	0.0
Solyc06g010005	Sopen11g027950	87.0	7e-21
Solyc09g005920	Sopen09g001780	813	0.0
Solyc08g066960	Sopen08g020920	1347	0.0
Solyc10g078150	Sopen10g028830	301	9e-106
Solyc04g078145	Sopen04g031780	117	1e-35
Solyc11g012280	Sopen11g007060	437	2e-158
Solyc10g037940	Sopen10g011780	966	0.0
Solyc05g055890	Sopen05g034290	233	3e-81
Solyc02g069950	Sopen02g019090	781	0.0
Solyc09g037025	Sopen05g022990	68.2	5e-13
Solyc06g065930	Sopen06g024410	252	1e-86
Solyc07g004997	Sopen00g009060	356	1e-118
Solyc02g030387	Sopen02g005540	109	3e-29
Solyc03g007595	Sopen03g003540	406	6e-142
Solyc11g045560	Sopen11g021250	227	1e-73
Solyc06g076170	Sopen06g032570	899	0.0
Solyc01g010397	Sopen01g006000	80.5	2e-19
Solyc07g026675	Sopen07g014330	140	6e-44
Solyc08g015692	Sopen08g005830	330	3e-111
Solyc02g087970	Sopen02g032710	186	5e-63
Solyc01g068263	Sopen01g030190	434	2e-149
Solyc06g048573	Sopen06g004790	188	1e-54
Solyc03g122180	Sopen03g040950	860	0.0
Solyc02g076730	Sopen02g021660	242	2e-78
Solyc03g025930	Sopen03g004750	632	0.0
Solyc07g041150	Sopen07g020400	1485	0.0
Solyc03g083217	Sopen09g006970	204	4e-62
Solyc05g016190	Sopen05g012490	95.5	1e-27
Solyc12g038135	Sopen04g007300	132	1e-35
Solyc02g085270	Sopen05g010500	241	2e-78
Solyc01g112150	Sopen01g054200	1238	0.0
Solyc10g077131	Sopen09g028760	71.6	4e-16
Solyc11g008560	Sopen11g004360	1430	0.0
Solyc08g007740	Sopen08g003670	753	0.0
Solyc01g011270	Sopen01g007190	92.8	2e-23
Solyc01g008580	Sopen01g004110	271	4e-95
Solyc10g079405	Sopen10g030040	1295	0.0
Solyc05g051180	Sopen05g029560	298	5e-105
Solyc02g094330	Sopen02g038980	343	8e-123
Solyc07g005880	Sopen07g001990	1808	0.0
Solyc05g025500	Sopen05g019700	992	0.0
Solyc10g049850	Sopen10g019880	525	0.0
Solyc08g029230	Sopen08g010170	664	0.0
Solyc08g079270	Sopen08g027720	572	0.0
Solyc07g047640	Sopen12g002090	125	4e-33
Solyc07g017570	Sopen07g006380	182	7e-62
Solyc09g064695	Sopen01g046010	449	2e-156
Solyc04g009155	Sopen04g004290	215	2e-72
Solyc04g052895	Sopen11g006500	77.4	2e-20
Solyc04g076880	Sopen04g030650	1385	0.0
Solyc05g050390	Sopen05g028800	1053	0.0
Solyc07g055740	Sopen07g029110	707	0.0
Solyc08g076380	Sopen08g024960	605	0.0
Solyc02g093080	Sopen02g037650	678	0.0
Solyc09g018490	Sopen09g011740	852	0.0
Solyc04g049620	Sopen04g019720	313	8e-108
Solyc02g082800	Sopen02g027600	1096	0.0
Solyc05g018770	Sopen05g016960	278	5e-98
Solyc08g029090	Sopen08g009980	1141	0.0
Solyc06g062730	Sopen06g022200	906	0.0
Solyc10g076340	Sopen09g008410	329	1e-108
Solyc02g072510	Sopen02g021480	904	0.0
Solyc07g021735	Sopen04g011170	73.2	2e-16
Solyc02g084430	Sopen02g029130	101	3e-29
Solyc02g083140	Sopen02g027900	1887	0.0
Solyc01g080940	Sopen01g032530	686	0.0
Solyc09g007980	Sopen09g002780	156	2e-51
Solyc08g006252	Sopen00g012730	157	2e-50
Solyc09g014400	Sopen09g007230	811	0.0
Solyc01g007040	Sopen01g002990	293	1e-99
Solyc12g070080	Sopen12g027140	1094	0.0
Solyc01g057850	Sopen01g023170	1169	0.0
Solyc12g014550	Sopen07g033240	217	2e-72
Solyc11g056540	Sopen05g019800	80.1	1e-16
Solyc05g024240	Sopen05g019110	436	1e-156
Solyc08g078990	Sopen08g027460	384	7e-137
Solyc08g041666	Sopen05g024130	260	6e-87
Solyc03g034110	Sopen03g006890	271	6e-94
Solyc08g067970	Sopen08g021890	820	0.0
Solyc05g012900	Sopen05g007710	2395	0.0
Solyc02g084700	Sopen02g029360	1438	0.0
Solyc02g088956	Sopen02g033640	162	9e-51
Solyc12g096880	Sopen12g032710	304	4e-102
Solyc06g053265	Sopen09g021110	172	8e-53
Solyc01g104300	Sopen01g046740	1698	0.0
Solyc10g031560	Sopen09g020550	67.4	5e-14
Solyc02g083340	Sopen02g028120	342	1e-112
Solyc08g061270	Sopen08g016680	235	1e-81
Solyc02g063050	Sopen02g014110	1343	0.0
Solyc11g066410	Sopen11g026160	382	3e-137
Solyc08g005120	Sopen08g001130	327	1e-113
Solyc01g087320	Sopen01g034350	1414	0.0
Solyc01g106450	Sopen01g048820	645	0.0
Solyc03g083615	Sopen03g023440	358	3e-128
Solyc01g060223	Sopen10g020660	115	3e-31
Solyc07g006740	Sopen07g002840	949	0.0
Solyc04g082320	Sopen04g035950	1608	0.0
Solyc06g066320	Sopen06g021700	1039	0.0
Solyc12g095860	Sopen12g031760	606	0.0
Solyc01g103040	Sopen01g045450	1362	0.0
Solyc12g014480	Sopen12g007360	322	1e-114
Solyc07g039520	Sopen07g019090	112	3e-32
Solyc01g090430	Sopen01g036220	1791	0.0
Solyc06g010270	Sopen06g005230	892	0.0
Solyc10g011840	Sopen04g028670	382	2e-133
Solyc11g008680	Sopen11g004460	820	0.0
Solyc12g056240	Sopen12g028750	317	1e-109
Solyc04g051470	Sopen04g022850	160	4e-53
Solyc05g050770	Sopen05g029230	700	0.0
Solyc06g062980	Sopen06g022430	260	3e-91
Solyc10g082050	Sopen10g032560	361	1e-129
Solyc04g064740	Sopen04g026700	856	0.0
Solyc05g007050	Sopen05g003020	981	0.0
Solyc10g054276	Sopen03g020840	125	9e-35
Solyc10g077120	Sopen10g028800	381	6e-137
Solyc12g016180	Sopen12g007960	419	2e-151
Solyc01g090460	Sopen01g036250	570	0.0
Solyc04g082070	Sopen04g035720	1199	0.0
Solyc03g081320	Sopen03g022040	865	0.0
Solyc04g007710	Sopen04g002800	1061	0.0
Solyc02g033035	Sopen08g013650	231	5e-67
Solyc05g052180	Sopen05g030710	328	7e-117
Solyc09g057790	Sopen11g017270	236	3e-80
Solyc07g009090	Sopen07g005050	169	2e-56
Solyc10g052790	Sopen02g024450	65.9	5e-13
Solyc05g041200	Sopen05g024810	905	0.0
Solyc06g069180	Sopen06g026450	1169	0.0
Solyc01g098230	Sopen01g041810	1010	0.0
Solyc06g053430	Sopen06g018490	320	6e-114
Solyc09g030385	Sopen09g013460	174	4e-56
Solyc01g090850	Sopen01g036590	1242	0.0
Solyc02g071830	Sopen02g020820	262	3e-85
Solyc05g031600	Sopen05g024410	811	0.0
Solyc09g065270	Sopen09g027010	539	0.0
Solyc05g026317	Sopen12g016160	167	6e-49
Solyc07g008107	Sopen07g003990	247	3e-83
Solyc07g062450	Sopen07g030690	929	0.0
Solyc10g086280	Sopen10g035670	618	0.0
Solyc09g091720	Sopen09g029280	379	4e-130
Solyc02g079390	Sopen02g024190	255	7e-87
Solyc09g015255	Sopen10g017900	110	2e-28
Solyc12g077546	Sopen09g009630	199	4e-60
Solyc08g075520	Sopen08g024170	799	0.0
Solyc01g106410	Sopen01g048780	2256	0.0
Solyc02g077230	Sopen02g022120	256	3e-88
Solyc10g047350	Sopen10g017630	624	0.0
Solyc03g013500	Sopen00g002650	95.9	5e-26
Solyc03g005400	Sopen00g012730	39.3	8e-06
Solyc08g067990	Sopen08g021910	1556	0.0
Solyc01g067277	Sopen01g028890	63.9	1e-13
Solyc11g006980	Sopen11g002900	419	1e-151
Solyc12g035710	Sopen12g016120	999	0.0
Solyc07g064690	Sopen07g032890	249	4e-87
Solyc02g067050	Sopen02g016240	614	0.0
Solyc07g025230	Sopen07g013020	635	0.0
Solyc02g067450	Sopen02g016600	886	0.0
Solyc09g042250	Sopen09g015390	933	0.0
Solyc04g071470	Sopen04g027430	749	0.0
Solyc01g009245	Sopen01g004730	224	1e-77
Solyc05g005370	Sopen05g001390	446	1e-161
Solyc04g010135	Sopen04g005270	99.0	2e-25
Solyc09g063040	Sopen05g026660	106	5e-26
Solyc07g005150	Sopen07g001290	919	0.0
Solyc12g005720	Sopen12g001650	491	3e-179
Solyc07g016130	Sopen07g005870	263	2e-90
Solyc07g053340	Sopen07g027300	176	2e-53
Solyc06g068770	Sopen06g026050	862	0.0
Solyc09g064950	Sopen09g026710	122	2e-36
Solyc03g096220	Sopen10g029960	173	6e-56
Solyc08g005870	Sopen08g001830	564	0.0
Solyc03g083470	Sopen03g023240	1259	0.0
Solyc09g015155	Sopen09g008440	425	9e-154
Solyc11g066830	Sopen11g026540	640	0.0
Solyc12g042760	Sopen12g021940	873	0.0
Solyc03g123610	Sopen03g041380	1129	0.0
Solyc09g072620	Sopen09g028430	1001	0.0
Solyc01g014397	Sopen06g012370	55.5	2e-10
Solyc07g009175	Sopen01g016380	134	3e-41
Solyc06g083690	Sopen06g035110	369	2e-132
Solyc04g005580	Sopen04g001620	244	2e-84
Solyc04g009060	Sopen04g004240	658	0.0
Solyc08g006320	Sopen08g002300	614	0.0
Solyc08g080745	Sopen08g029060	716	0.0
Solyc06g082890	Sopen06g034250	288	8e-100
Solyc02g032450	Sopen02g010770	1126	0.0
Solyc09g091990	Sopen09g034890	1945	0.0
Solyc03g043710	Sopen03g007550	1318	0.0
Solyc03g007220	Sopen03g023250	53.9	1e-09
Solyc02g068240	Sopen02g017340	656	0.0
Solyc07g055850	Sopen07g029220	662	0.0
Solyc07g053870	Sopen07g027840	1819	0.0
Solyc07g017860	Sopen07g006650	1389	0.0
Solyc03g096460	Sopen03g026560	375	7e-135
Solyc12g088860	Sopen12g030750	199	4e-68
Solyc03g120440	Sopen03g039320	803	0.0
Solyc10g084290	Sopen10g033740	1044	0.0
Solyc12g070156	Sopen04g011170	52.8	5e-09
Solyc07g049130	Sopen07g024560	323	1e-114
Solyc05g010660	Sopen05g006460	2024	0.0
Solyc11g009030	Sopen11g004800	216	1e-73
Solyc08g061696	Sopen11g009990	161	7e-51
Solyc06g060250	Sopen06g020370	957	0.0
Solyc06g066610	Sopen06g024880	1982	0.0
Solyc11g050730	Sopen10g012550	391	9e-141
Solyc06g054260	Sopen06g019380	413	4e-149
Solyc06g084270	Sopen06g035660	749	0.0
Solyc12g049140	Sopen12g023590	442	3e-158
Solyc09g072840	Sopen07g033410	72.8	3e-16
Solyc09g005750	Sopen09g001640	2026	0.0
Solyc10g050710	Sopen02g014930	196	4e-60
Solyc09g008760	Sopen09g003550	261	6e-89
Solyc06g009440	Sopen06g004160	150	4e-43
Solyc07g007360	Sopen07g003430	902	0.0
Solyc01g009740	Sopen01g005240	219	3e-69
Solyc04g051067	Sopen10g028950	46.6	1e-06
Solyc06g036420	Sopen03g003600	525	0.0
Solyc11g039410	Sopen04g015620	64.7	5e-12
Solyc03g094030	Sopen03g024920	410	2e-148
Solyc12g019190	Sopen01g050120	85.9	3e-21
Solyc10g079350	Sopen10g029990	985	0.0
Solyc04g017595	Sopen09g003310	369	4e-124
Solyc06g008450	Sopen06g003240	2268	0.0
Solyc02g068070	Sopen02g017180	794	0.0
Solyc09g005985	Sopen12g034920	62.0	2e-12
Solyc01g089840	Sopen01g035680	189	6e-59
Solyc02g069140	Sopen02g018270	2089	0.0
Solyc03g007600	Sopen03g003550	615	0.0
Solyc10g007660	Sopen10g003570	374	2e-134
Solyc11g027777	Sopen10g008940	56.2	1e-10
Solyc04g077810	Sopen04g031410	483	1e-175
Solyc07g020920	Sopen03g035870	181	3e-55
Solyc11g020153	Sopen01g026580	160	3e-50
Solyc08g076700	Sopen08g025260	572	0.0
Solyc05g007820	Sopen05g003680	817	0.0
Solyc10g076220	Sopen10g027760	591	0.0
Solyc09g008590	Sopen01g017760	307	6e-109
Solyc02g092730	Sopen02g038310	385	6e-137
Solyc08g013800	Sopen08g004650	397	7e-136
Solyc09g092750	Sopen09g035680	98.2	1e-28
Solyc02g068150	Sopen02g017260	232	1e-79
Solyc03g063880	Sopen03g017300	756	0.0
Solyc02g064870	Sopen02g014990	564	0.0
Solyc03g097330	Sopen03g028090	141	2e-40
Solyc04g051040	Sopen04g025410	106	6e-29
Solyc06g011371	Sopen00g001810	69.3	2e-15
Solyc01g109650	Sopen01g051840	1764	0.0
Solyc09g058990	Sopen09g020080	486	4e-177
Solyc04g008910	Sopen04g004080	706	0.0
Solyc05g006510	Sopen05g002460	756	0.0
Solyc08g066160	Sopen08g019840	226	4e-78
Solyc01g107470	Sopen01g049710	177	1e-59
Solyc05g014370	Sopen05g009500	429	1e-155
Solyc12g036010	Sopen08g009650	100	1e-28
Solyc09g010500	Sopen09g005230	287	1e-101
Solyc05g008060	Sopen05g003900	1338	0.0
Solyc02g032557	Sopen09g008000	405	6e-132
Solyc03g026240	Sopen03g005120	587	0.0
Solyc10g078680	Sopen10g029300	1601	0.0
Solyc12g007130	Sopen12g003120	525	0.0
Solyc03g095860	Sopen03g025840	966	0.0
Solyc01g096475	Sopen01g040210	355	2e-127
Solyc12g044630	Sopen12g023070	276	1e-97
Solyc02g080400	Sopen02g025090	2293	0.0
Solyc05g042055	Sopen05g026100	380	5e-133
Solyc08g076130	Sopen08g024770	369	7e-133
Solyc03g098740	Sopen03g029450	389	4e-140
Solyc07g005980	Sopen07g002110	452	2e-163
Solyc02g036310	Sopen02g011690	209	3e-70
Solyc07g007020	Sopen07g003090	1581	0.0
Solyc10g005170	Sopen02g026830	431	6e-150
Solyc09g090200	Sopen09g033110	1139	0.0
Solyc12g042260	Sopen02g002840	483	8e-168
Solyc01g095590	Sopen01g039340	1957	0.0
Solyc03g118240	Sopen03g037150	669	0.0
Solyc11g064950	Sopen11g024740	333	9e-116
Solyc08g016090	Sopen08g006420	1189	0.0
Solyc04g051427	Sopen05g021350	423	2e-145
Solyc09g008450	Sopen09g003280	417	7e-151
Solyc08g061960	Sopen08g017480	483	4e-176
Solyc04g014600	Sopen04g006740	324	1e-115
Solyc06g036725	Sopen02g011110	190	5e-57
Solyc01g013920	Sopen06g015290	222	2e-66
Solyc09g089950	Sopen09g032880	94.7	6e-27
Solyc03g097070	Sopen03g027810	809	0.0
Solyc05g010392	Sopen08g005710	281	3e-95
Solyc04g025820	Sopen04g004250	261	9e-79
Solyc03g117675	Sopen03g036590	1077	0.0
Solyc05g052570	Sopen05g031090	1430	0.0
Solyc05g024260	Sopen05g019130	592	0.0
Solyc04g008710	Sopen04g003890	187	2e-61
Solyc06g075300	Sopen06g031700	457	1e-161
Solyc03g044560	Sopen03g008860	186	4e-56
Solyc04g081040	Sopen04g034660	186	5e-63
Solyc01g107280	Sopen01g049530	176	5e-59
Solyc03g123430	Sopen03g041210	1123	0.0
Solyc01g009970	Sopen01g005540	691	0.0
Solyc06g009533	Sopen06g004210	782	0.0
Solyc01g067600	Sopen01g029560	3358	0.0
Solyc06g051210	Sopen06g017120	1399	0.0
Solyc01g111060	Sopen01g053120	520	0.0
Solyc11g007230	Sopen11g003140	1267	0.0
Solyc11g011330	Sopen11g006090	716	0.0
Solyc04g056320	Sopen04g025220	743	0.0
Solyc10g049820	Sopen10g020570	196	8e-60
Solyc01g067590	Sopen01g029540	943	0.0
Solyc10g006330	Sopen10g002280	1772	0.0
Solyc01g067255	Sopen06g023490	186	1e-55
Solyc01g098455	Sopen12g005880	117	5e-32
Solyc03g121850	Sopen03g040670	1115	0.0
Solyc03g116870	Sopen03g035800	950	0.0
Solyc08g006258	Sopen00g012860	190	2e-57
Solyc06g018100	Sopen06g008470	876	0.0
Solyc08g007510	Sopen08g003470	279	2e-98
Solyc08g013900	Sopen08g004760	1907	0.0
Solyc06g075550	Sopen06g031930	855	0.0
Solyc01g099560	Sopen01g043070	362	3e-128
Solyc03g013225	Sopen02g026630	86.3	3e-22
Solyc02g076695	Sopen04g030790	67.8	3e-14
Solyc09g014450	Sopen09g007260	457	3e-165
Solyc08g066730	Sopen08g020700	1514	0.0
Solyc03g121900	Sopen03g040720	189	5e-64
Solyc09g066150	Sopen09g027910	810	0.0
Solyc08g078460	Sopen08g026950	766	0.0
Solyc04g074880	Sopen04g029830	701	0.0
Solyc02g068845	Sopen03g002040	55.5	3e-10
Solyc01g010400	Sopen04g020520	236	9e-81
Solyc01g067690	Sopen01g029630	172	2e-53
Solyc10g007690	Sopen10g003600	551	0.0
Solyc07g005320	Sopen07g001470	2770	0.0
Solyc10g055160	Sopen12g004040	285	9e-99
Solyc03g122140	Sopen03g040930	730	0.0
Solyc11g013440	Sopen11g008430	583	0.0
Solyc03g116530	Sopen03g035420	367	4e-132
Solyc07g056660	Sopen07g030000	2046	0.0
Solyc08g007320	Sopen08g003260	467	5e-169
Solyc07g064150	Sopen07g032290	175	3e-58
Solyc08g079230	Sopen08g027380	268	4e-94
Solyc11g013450	Sopen11g008440	353	1e-125
Solyc10g080220	Sopen10g030830	1163	0.0
Solyc06g036020	Sopen03g004370	68.6	2e-13
Solyc09g074060	Sopen09g028880	805	0.0
Solyc02g064800	Sopen02g014910	1568	0.0
Solyc07g006130	Sopen07g002240	888	0.0
Solyc02g081970	Sopen02g026600	1286	0.0
Solyc03g098360	Sopen03g029140	619	0.0
Solyc10g047700	Sopen10g018730	178	1e-52
Solyc02g005315	Sopen02g001310	63.2	5e-13
Solyc09g061760	Sopen09g024760	1264	0.0
Solyc12g094470	Sopen12g031360	1096	0.0
Solyc11g005810	Sopen11g001770	702	0.0
Solyc02g069740	Sopen02g018860	1881	0.0
Solyc11g028090	Sopen11g012580	285	2e-99
Solyc02g082040	Sopen02g026690	658	0.0
Solyc07g006145	Sopen07g002250	938	0.0
Solyc07g015920	Sopen07g005750	467	2e-169
Solyc02g083510	Sopen02g028300	515	0.0
Solyc09g075750	Sopen09g030560	638	0.0
Solyc03g093945	Sopen03g032700	212	1e-64
Solyc06g009967	Sopen02g010700	147	2e-41
Solyc06g076650	Sopen06g033040	344	9e-119
Solyc08g015660	Sopen08g005770	468	6e-170
Solyc01g005630	Sopen01g001650	403	2e-144
Solyc12g070200	Sopen12g027320	320	1e-112
Solyc01g098280	Sopen01g041850	658	0.0
Solyc06g071630	Sopen06g027940	1011	0.0
Solyc08g065130	Sopen06g022110	52.4	4e-08
Solyc02g090047	Sopen02g034750	222	2e-74
Solyc01g057670	Sopen01g029730	185	5e-55
Solyc11g050934	Sopen04g031140	115	5e-31
Solyc04g072800	Sopen04g028970	541	0.0
Solyc09g010770	Sopen09g005490	929	0.0
Solyc04g007660	Sopen04g002750	746	0.0
Solyc04g005150	Sopen04g001160	353	8e-120
Solyc01g012700	Sopen01g007640	542	0.0
Solyc01g103160	Sopen01g045570	1968	0.0
Solyc04g071085	Sopen04g027050	207	3e-65
Solyc06g082120	Sopen06g033500	585	0.0
Solyc10g078170	Sopen10g028850	1176	0.0
Solyc07g063530	Sopen07g031710	340	5e-120
Solyc07g005670	Sopen09g025190	310	5e-106
Solyc11g071580	Sopen11g029260	1218	0.0
Solyc01g074060	Sopen01g033610	221	2e-72
Solyc08g075910	Sopen08g024560	613	0.0
Solyc11g005220	Sopen11g001230	332	1e-118
Solyc07g021230	Sopen12g014140	261	7e-84
Solyc04g025281	Sopen04g011920	349	1e-115
Solyc05g055185	Sopen05g033610	117	7e-36
Solyc01g104350	Sopen01g046790	779	0.0
Solyc09g011240	Sopen09g005990	656	0.0
Solyc03g119140	Sopen03g038030	1208	0.0
Solyc10g052868	Sopen02g008430	80.1	8e-19
Solyc10g076845	Sopen10g028500	358	9e-125
Solyc03g013480	Sopen02g009120	159	4e-46
Solyc12g011300	Sopen12g006630	420	8e-152
Solyc04g058090	Sopen04g025920	791	0.0
Solyc12g088720	Sopen12g030620	1370	0.0
Solyc02g068530	Sopen02g017670	1007	0.0
Solyc10g075080	Sopen03g020920	134	3e-41
Solyc07g019440	Sopen07g007750	1068	0.0
Solyc08g062170	Sopen09g024990	137	4e-41
Solyc05g052830	Sopen03g026500	1186	0.0
Solyc07g026580	Sopen06g013940	211	2e-65
Solyc11g056470	Sopen00g002760	159	1e-49
Solyc07g043590	Sopen07g023160	1007	0.0
Solyc11g068970	Sopen11g027680	947	0.0
Solyc01g110350	Sopen01g052500	454	2e-164
Solyc05g041170	Sopen12g004040	355	4e-126
Solyc01g105920	Sopen01g048290	826	0.0
Solyc04g005490	Sopen04g001510	1146	0.0
Solyc03g083050	Sopen03g022850	419	1e-151
Solyc12g036020	Sopen08g009650	62.8	5e-14
Solyc11g011570	Sopen11g006440	511	0.0
Solyc10g007460	Sopen10g003400	528	0.0
Solyc03g114680	Sopen03g033750	876	0.0
Solyc05g015520	Sopen12g034970	961	0.0
Solyc08g007770	Sopen08g003700	591	0.0
Solyc07g026990	Sopen10g026920	62.8	3e-13
Solyc08g068017	Sopen08g021930	192	4e-55
Solyc12g007000	Sopen12g002970	128	5e-39
Solyc07g005640	Sopen07g001740	451	7e-164
Solyc06g072277	Sopen06g028640	1282	0.0
Solyc06g072610	Sopen06g028960	908	0.0
Solyc10g074950	Sopen10g027450	441	2e-159
Solyc12g088810	Sopen12g030700	1348	0.0
Solyc02g070760	Sopen02g019830	509	0.0
Solyc02g085980	Sopen02g030680	298	1e-105
Solyc09g015170	Sopen09g008450	1598	0.0
Solyc01g013810	Sopen06g015290	66.2	3e-14
Solyc10g076740	Sopen10g028370	337	2e-120
Solyc08g075690	Sopen08g024340	182	1e-61
Solyc11g068480	Sopen11g027190	339	5e-121
Solyc03g121260	Sopen03g040070	1154	0.0
Solyc03g096360	Sopen03g026480	230	8e-80
Solyc08g067450	Sopen08g021380	635	0.0
Solyc01g014390	Sopen01g009080	43.5	1e-06
Solyc02g083440	Sopen02g028230	242	1e-84
Solyc01g087420	Sopen01g034360	1522	0.0
Solyc03g097060	Sopen03g027800	793	0.0
Solyc03g116950	Sopen03g035880	449	3e-151
Solyc11g020860	Sopen11g011030	159	1e-52
Solyc01g058360	Sopen01g040450	450	1e-157
Solyc11g011400	Sopen11g006200	198	1e-67
Solyc08g062703	Sopen10g013040	59.7	3e-12
Solyc02g079540	Sopen02g024360	1684	0.0
Solyc03g093990	Sopen06g002160	1066	0.0
Solyc06g062920	Sopen06g022370	952	0.0
Solyc04g012200	Sopen00g012860	107	4e-29
Solyc02g082035	Sopen02g026680	149	4e-49
Solyc01g088327	Sopen01g040270	97.4	5e-24
Solyc10g044670	Sopen10g013350	2325	0.0
Solyc07g054770	Sopen07g028700	175	8e-59
Solyc09g091565	Sopen09g034490	1026	0.0
Solyc04g008295	Sopen04g003420	1072	0.0
Solyc11g006465	Sopen11g002350	224	2e-73
Solyc12g005760	Sopen12g001680	534	0.0
Solyc03g115140	Sopen03g034200	984	0.0
Solyc08g081120	Sopen08g029420	1000	0.0
Solyc06g073930	Sopen06g030330	1751	0.0
Solyc01g056530	Sopen02g028520	325	5e-107
Solyc11g007790	Sopen11g003650	1079	0.0
Solyc03g115910	Sopen03g034890	412	1e-145
Solyc04g064650	Sopen04g026610	1092	0.0
Solyc11g010940	Sopen11g005680	731	0.0
Solyc07g007560	Sopen07g003560	1070	0.0
Solyc08g059760	Sopen08g009450	657	0.0
Solyc03g123370	Sopen03g041150	1492	0.0
Solyc05g014320	Sopen05g009440	819	0.0
Solyc11g068710	Sopen11g027420	525	0.0
Solyc08g079010	Sopen08g027470	323	3e-113
Solyc03g034417	Sopen00g008970	112	5e-34
Solyc09g018000	Sopen07g013310	53.1	3e-09
Solyc08g014370	Sopen08g005340	236	1e-75
Solyc05g052710	Sopen05g031230	238	1e-82
Solyc09g057945	Sopen02g018990	115	9e-30
Solyc05g046130	Sopen05g027350	317	6e-113
Solyc02g084380	Sopen02g029090	246	3e-85
Solyc01g008890	Sopen01g004380	573	0.0
Solyc12g096020	Sopen12g031910	1097	0.0
Solyc04g071730	Sopen04g027710	644	0.0
Solyc06g034410	Sopen06g011170	432	1e-156
Solyc10g019230	Sopen05g027800	224	2e-74
Solyc03g111140	Sopen03g030290	1187	0.0
Solyc05g055290	Sopen05g033730	706	0.0
Solyc11g069900	Sopen11g028380	128	5e-41
Solyc04g051590	Sopen04g022940	967	0.0
Solyc12g089297	Sopen00g009060	112	2e-30
Solyc01g005100	Sopen01g001120	565	0.0
Solyc04g077570	Sopen04g031210	196	2e-66
Solyc07g041320	Sopen07g020650	233	3e-79
Solyc06g069590	Sopen06g026890	390	1e-140
Solyc07g041340	Sopen07g020740	219	8e-76
Solyc03g114220	Sopen03g033310	313	1e-108
Solyc04g080925	Sopen04g034530	97.8	8e-26
Solyc01g066953	Sopen01g030280	232	9e-74
Solyc01g095540	Sopen01g039290	674	0.0
Solyc03g115850	Sopen03g034840	679	0.0
Solyc04g079780	Sopen04g033360	1080	0.0
Solyc03g118040	Sopen03g036940	1038	0.0
Solyc09g010490	Sopen06g033810	74.7	3e-15
Solyc06g050820	Sopen02g017560	121	1e-34
Solyc02g069910	Sopen02g019050	209	4e-71
Solyc07g007270	Sopen07g003330	277	8e-98
Solyc01g100030	Sopen01g043550	335	1e-118
Solyc03g098345	Sopen03g029090	1122	0.0
Solyc09g061390	Sopen01g008040	229	4e-74
Solyc02g078550	Sopen02g023400	1946	0.0
Solyc09g064850	Sopen09g026550	340	2e-121
Solyc03g034190	Sopen03g006970	351	9e-126
Solyc02g064955	Sopen02g015070	610	0.0
Solyc02g080520	Sopen02g025210	548	0.0
Solyc03g083730	Sopen03g023540	353	1e-125
Solyc10g081690	Sopen10g032200	183	1e-61
Solyc03g019840	Sopen03g029780	556	0.0
Solyc01g109310	Sopen01g051500	862	0.0
Solyc09g007470	Sopen00g013370	434	3e-155
Solyc02g076760	Sopen02g021670	536	0.0
Solyc03g120140	Sopen03g039010	1557	0.0
Solyc09g057767	Sopen05g016700	64.3	4e-13
Solyc02g091170	Sopen02g035800	246	5e-80
Solyc04g015975	Sopen10g028380	244	1e-72
Solyc08g013863	Sopen08g004730	278	5e-88
Solyc04g056494	Sopen04g025360	178	3e-52
Solyc09g016953	Sopen09g010220	154	7e-47
Solyc06g065250	Sopen06g023740	1318	0.0
Solyc08g078030	Sopen08g026540	755	0.0
Solyc02g087220	Sopen02g031960	593	0.0
Solyc05g021243	Sopen05g017700	70.1	2e-12
Solyc08g061748	Sopen11g023930	485	5e-164
Solyc06g076460	Sopen06g032870	205	2e-70
Solyc12g088180	Sopen12g030180	462	2e-164
Solyc11g069190	Sopen11g027930	1662	0.0
Solyc08g077290	Sopen08g025870	641	0.0
Solyc12g055685	Sopen11g010630	129	5e-35
Solyc10g005050	Sopen10g001080	359	6e-129
Solyc01g105330	Sopen01g047830	1827	0.0
Solyc07g007930	Sopen07g003810	1789	0.0
Solyc02g061640	Sopen02g012750	225	2e-72
Solyc01g108600	Sopen01g050820	2194	0.0
Solyc04g007690	Sopen04g002780	1245	0.0
Solyc09g090430	Sopen09g033350	338	7e-121
Solyc01g057320	Sopen01g021940	1266	0.0
Solyc04g057850	Sopen04g001560	338	7e-107
Solyc08g081220	Sopen08g029530	1142	0.0
Solyc12g009900	Sopen12g004780	1094	0.0
Solyc01g008010	Sopen01g003570	676	0.0
Solyc09g061950	Sopen09g025050	312	1e-110
Solyc11g045240	Sopen11g020710	1202	0.0
Solyc02g067380	Sopen02g016520	176	2e-59
Solyc02g081610	Sopen02g026230	605	0.0
Solyc07g053320	Sopen07g027280	683	0.0
Solyc07g063900	Sopen07g032030	299	5e-106
Solyc08g068085	Sopen08g021970	343	7e-123
Solyc08g061100	Sopen08g006390	2249	0.0
Solyc10g006580	Sopen10g002530	530	0.0
Solyc03g111850	Sopen03g030970	829	0.0
Solyc02g082160	Sopen02g026820	1445	0.0
Solyc08g029408	Sopen05g026030	214	6e-71
Solyc04g078350	Sopen04g032260	127	5e-35
Solyc03g031800	Sopen03g005660	613	0.0
Solyc01g102380	Sopen01g044830	425	1e-147
Solyc05g015220	Sopen05g010470	1741	0.0
Solyc08g008580	Sopen08g004400	907	0.0
Solyc08g076710	Sopen08g025260	261	6e-86
Solyc06g068860	Sopen06g026150	2094	0.0
Solyc03g083990	Sopen08g027360	131	2e-40
Solyc03g118280	Sopen03g037190	2064	0.0
Solyc02g026080	Sopen02g009350	655	0.0
Solyc06g036803	Sopen10g025390	50.1	2e-09
Solyc03g114200	Sopen03g033280	450	1e-162
Solyc02g030605	Sopen02g016080	90.5	4e-23
Solyc04g054150	Sopen04g023610	377	2e-135
Solyc01g111140	Sopen01g053200	603	0.0
Solyc09g098240	Sopen09g036180	1834	0.0
Solyc05g054930	Sopen05g033390	1830	0.0
Solyc07g008530	Sopen07g004450	1052	0.0
Solyc06g067980	Sopen06g025260	213	3e-73
Solyc02g030505	Sopen10g029950	148	1e-41
Solyc04g063400	Sopen04g026320	819	0.0
Solyc11g006950	Sopen11g002870	158	5e-52
Solyc07g042740	Sopen07g022390	492	8e-172
Solyc08g080970	Sopen08g029280	162	9e-53
Solyc05g013860	Sopen05g008790	1393	0.0
Solyc04g015270	Sopen04g007350	1402	0.0
Solyc11g010510	Sopen11g005290	514	0.0
Solyc09g083310	Sopen09g032230	361	6e-126
Solyc10g084940	Sopen10g034400	249	1e-80
Solyc06g084520	Sopen06g035900	1529	0.0
Solyc11g005840	Sopen11g001800	1364	0.0
Solyc08g007050	Sopen01g032490	507	3e-177
Solyc02g086940	Sopen02g031710	665	0.0
Solyc02g082920	Sopen02g027710	509	0.0
Solyc06g050900	Sopen06g016590	1195	0.0
Solyc11g066130	Sopen11g025890	514	0.0
Solyc02g081170	Sopen02g025810	641	0.0
Solyc07g055215	Sopen07g027010	400	3e-144
Solyc07g040950	Sopen07g020020	407	3e-147
Solyc01g105810	Sopen01g048270	873	0.0
Solyc02g088380	Sopen02g033060	268	2e-93
Solyc05g010245	Sopen05g006000	65.1	2e-12
Solyc09g092470	Sopen09g035370	788	0.0
Solyc02g086050	Sopen02g030730	632	0.0
Solyc05g012700	Sopen05g007530	591	0.0
Solyc09g005180	Sopen09g001160	1033	0.0
Solyc01g008977	Sopen01g004470	252	5e-85
Solyc11g067163	Sopen11g026860	197	2e-65
Solyc01g108270	Sopen01g050490	1036	0.0
Solyc07g019550	Sopen07g005420	194	9e-56
Solyc05g041860	Sopen05g025870	393	1e-141
Solyc06g074980	Sopen06g031380	1650	0.0
Solyc04g011950	Sopen06g021170	52.0	4e-09
Solyc04g074260	Sopen02g012230	135	2e-41
Solyc03g097300	Sopen03g028070	674	0.0
Solyc04g050890	Sopen04g022040	101	2e-26
Solyc03g096000	Sopen03g026100	3521	0.0
Solyc04g078920	Sopen04g032520	249	4e-87
Solyc01g099970	Sopen01g043490	1281	0.0
Solyc01g111765	Sopen01g053810	1029	0.0
Solyc02g084020	Sopen02g028820	271	2e-95
Solyc04g064490	Sopen04g026430	1111	0.0
Solyc12g006050	Sopen12g002020	1210	0.0
Solyc03g098440	Sopen03g029180	419	3e-150
Solyc09g064890	Sopen09g026600	302	7e-107
Solyc06g033880	Sopen06g014140	92.8	1e-22
Solyc02g044007	Sopen06g011880	803	0.0
Solyc08g079970	Sopen08g028320	1482	0.0
Solyc00g007010	Sopen02g012690	1233	0.0
Solyc03g113410	Sopen03g032460	274	4e-95
Solyc05g009300	Sopen05g005050	304	1e-107
Solyc03g096437	Sopen10g016770	320	1e-100
Solyc10g083150	Sopen10g032620	1800	0.0
Solyc02g032760	Sopen02g011060	142	1e-42
Solyc04g025117	Sopen04g018160	70.9	7e-16
Solyc05g026003	Sopen04g023760	270	3e-88
Solyc11g050997	Sopen11g022370	144	3e-42
Solyc05g012190	Sopen05g007020	1241	0.0
Solyc06g035900	Sopen06g011690	65.5	2e-14
Solyc01g103770	Sopen01g046170	94.4	1e-26
Solyc03g019980	Sopen03g029640	2046	0.0
Solyc01g102360	Sopen01g044810	1146	0.0
Solyc04g008850	Sopen04g004030	963	0.0
Solyc02g014600	Sopen02g004330	63.2	2e-10
Solyc12g026420	Sopen12g012060	171	1e-56
Solyc02g079860	Sopen02g024620	892	0.0
Solyc08g007340	Sopen08g003280	2845	0.0
Solyc01g103045	Sopen08g029210	223	1e-70
Solyc01g005600	Sopen01g001620	493	8e-179
Solyc08g061890	Sopen08g017390	1280	0.0
Solyc08g028975	Sopen08g013500	88.2	7e-22
Solyc01g098480	Sopen01g042040	1069	0.0
Solyc05g051770	Sopen05g030240	427	1e-150
Solyc03g006890	Sopen03g002890	681	0.0
Solyc01g014095	Sopen01g008690	136	7e-41
Solyc10g044980	Sopen10g014680	124	2e-38
Solyc04g050930	Sopen04g022050	988	0.0
Solyc10g079880	Sopen10g030490	906	0.0
Solyc01g008490	Sopen01g004020	338	2e-118
Solyc01g109300	Sopen01g051490	958	0.0
Solyc11g071790	Sopen11g029460	301	7e-107
Solyc02g094540	Sopen02g039210	2002	0.0
Solyc12g013570	Sopen12g006930	253	6e-88
Solyc12g089195	Sopen04g034180	50.8	4e-09
Solyc01g086710	Sopen01g033710	2450	0.0
Solyc02g063450	Sopen02g014540	1529	0.0
Solyc12g005030	Sopen12g001040	656	0.0
Solyc02g085740	Sopen02g030430	912	0.0
Solyc04g015210	Sopen04g007260	1425	0.0
Solyc05g042170	Sopen05g026310	133	3e-42
Solyc05g006620	Sopen05g002560	2867	0.0
Solyc08g048450	Sopen08g010730	964	0.0
Solyc09g059040	Sopen09g022020	656	0.0
Solyc02g084080	Sopen02g028880	120	1e-32
Solyc03g120020	Sopen03g038900	1372	0.0
Solyc09g082440	Sopen09g031290	159	4e-52
Solyc07g055100	Sopen12g006250	205	7e-64
Solyc06g069410	Sopen06g026690	635	0.0
Solyc01g073890	Sopen01g033460	285	1e-96
Solyc05g008020	Sopen05g003870	1051	0.0
Solyc07g007860	Sopen07g003760	234	4e-81
Solyc10g011960	Sopen10g005730	287	8e-100
Solyc02g092740	Sopen02g038310	61.6	3e-13
Solyc04g026210	Sopen04g014290	308	6e-106
Solyc05g043320	Sopen05g026520	718	0.0
Solyc03g119740	Sopen03g038590	615	0.0
Solyc05g055450	Sopen05g033900	660	0.0
Solyc09g009330	Sopen09g004010	234	3e-76
Solyc06g050905	Sopen09g007300	153	1e-41
Solyc12g062425	Sopen10g020460	124	1e-33
Solyc10g005430	Sopen10g001410	390	2e-140
Solyc09g018060	Sopen09g010510	358	6e-125
Solyc11g010340	Sopen11g005120	600	0.0
Solyc09g011780	Sopen09g006600	767	0.0
Solyc07g019497	Sopen09g029870	815	0.0
Solyc10g077080	Sopen10g028760	1358	0.0
Solyc01g104700	Sopen01g047220	364	3e-130
Solyc03g059190	Sopen03g013380	528	0.0
Solyc07g039195	Sopen07g017540	270	4e-88
Solyc09g010610	Sopen09g005320	515	0.0
Solyc03g082885	Sopen03g022700	154	4e-51
Solyc07g043030	Sopen07g022610	400	1e-137
Solyc11g044310	Sopen11g019810	823	0.0
Solyc03g120630	Sopen12g004370	53.9	6e-10
Solyc02g063180	Sopen02g014250	676	0.0
Solyc09g072920	Sopen01g028730	102	1e-25
Solyc07g054560	Sopen07g028460	549	0.0
Solyc10g078177	Sopen10g028860	67.8	7e-15
Solyc08g015680	Sopen08g005790	1631	0.0
Solyc02g038707	Sopen04g013370	203	4e-62
Solyc03g059200	Sopen03g013390	531	0.0
Solyc09g082660	Sopen09g031510	478	5e-174
Solyc07g015910	Sopen07g005660	572	0.0
Solyc02g093110	Sopen02g037680	336	3e-120
Solyc06g083320	Sopen06g034700	146	2e-46
Solyc01g058327	Sopen01g023740	129	1e-37
Solyc04g005770	Sopen04g001820	1232	0.0
Solyc01g099120	Sopen01g042680	967	0.0
Solyc10g007430	Sopen10g003260	434	2e-149
Solyc11g044880	Sopen11g020380	2184	0.0
Solyc01g017875	Sopen10g028470	369	2e-117
Solyc01g099870	Sopen01g043390	186	2e-60
Solyc12g088640	Sopen12g030540	467	2e-169
Solyc01g103800	Sopen01g046200	288	9e-102
Solyc01g068510	Sopen01g030470	169	6e-55
Solyc09g075570	Sopen09g030370	280	9e-99
Solyc01g103020	Sopen01g045430	520	0.0
Solyc07g014750	Sopen11g020370	276	9e-96
Solyc09g015613	Sopen06g010930	93.6	2e-21
Solyc06g050270	Sopen06g015760	840	0.0
Solyc02g078360	Sopen02g023220	994	0.0
Solyc11g005150	Sopen11g001150	961	0.0
Solyc08g066245	Sopen08g020010	287	2e-101
Solyc05g052430	Sopen06g016640	531	4e-179
Solyc07g024093	Sopen12g023520	70.9	5e-15
Solyc07g055360	Sopen07g028970	152	1e-44
Solyc06g054070	Sopen06g019230	249	2e-86
Solyc10g009030	Sopen10g004810	654	0.0
Solyc05g018700	Sopen05g015910	784	0.0
Solyc09g082190	Sopen09g031070	238	6e-83
Solyc11g065710	Sopen11g025470	1215	0.0
Solyc10g083560	Sopen10g033030	380	1e-136
Solyc06g069710	Sopen06g027010	694	0.0
Solyc10g048000	Sopen10g018960	297	6e-102
Solyc11g067150	Sopen11g026830	369	1e-132
Solyc04g081570	Sopen04g035180	1635	0.0
Solyc10g051397	Sopen06g024630	288	5e-98
Solyc04g082250	Sopen04g035870	1424	0.0
Solyc11g064750	Sopen11g024580	1041	0.0
Solyc04g074950	Sopen04g029910	386	9e-138
Solyc05g045900	Sopen05g027040	108	7e-31
Solyc08g045643	Sopen01g016220	170	6e-50
Solyc12g056550	Sopen12g029160	774	0.0
Solyc05g052950	Sopen05g031470	972	0.0
Solyc06g035490	Sopen06g011230	517	0.0
Solyc03g031700	Sopen03g005570	1144	0.0
Solyc02g024055	Sopen02g009980	180	3e-52
Solyc07g005380	Sopen07g001400	318	2e-113
Solyc05g015095	Sopen01g022800	543	0.0
Solyc09g007500	Sopen09g002370	159	7e-53
Solyc02g065380	Sopen02g015590	406	9e-147
Solyc01g009100	Sopen01g004590	230	8e-80
Solyc02g092270	Sopen02g036850	320	3e-114
Solyc03g025660	Sopen09g005850	116	4e-34
Solyc04g071870	Sopen04g027840	776	0.0
Solyc04g007590	Sopen04g002670	688	0.0
Solyc09g091280	Sopen09g034250	2039	0.0
Solyc05g010363	Sopen05g006140	664	0.0
Solyc10g078360	Sopen10g029020	509	0.0
Solyc08g029342	Sopen01g026140	143	2e-41
Solyc07g052970	Sopen07g026520	1073	0.0
Solyc02g071270	Sopen02g020330	990	0.0
Solyc08g041700	Sopen08g011800	832	0.0
Solyc11g006420	Sopen11g002320	620	0.0
Solyc10g018630	Sopen10g008390	186	6e-61
Solyc03g115500	Sopen03g034500	1085	0.0
Solyc01g100700	Sopen01g044200	222	1e-76
Solyc05g053170	Sopen05g031680	662	0.0
Solyc01g110255	Sopen01g052370	95.9	7e-26
Solyc05g018600	Sopen05g015760	893	0.0
Solyc08g078470	Sopen08g026960	828	0.0
Solyc07g009150	Sopen07g017140	979	0.0
Solyc12g017264	Sopen12g016970	107	9e-32
Solyc02g063255	Sopen01g020660	65.5	8e-13
Solyc09g015220	Sopen09g008900	348	1e-118
Solyc07g020900	Sopen08g006700	77.8	4e-18
Solyc02g083760	Sopen02g028540	506	0.0
Solyc05g012280	Sopen05g007110	616	0.0
Solyc01g111740	Sopen01g053780	1481	0.0
Solyc06g011374	Sopen06g006080	61.2	2e-11
Solyc12g005190	Sopen12g001180	752	0.0
Solyc11g010860	Sopen12g003430	94.7	8e-25
Solyc08g076170	Sopen08g024810	172	9e-58
Solyc02g077820	Sopen02g022690	320	6e-113
Solyc08g077670	Sopen01g030260	390	3e-130
Solyc03g112910	Sopen03g031990	1855	0.0
Solyc03g116560	Sopen03g035470	1653	0.0
Solyc07g027025	Sopen07g014930	677	0.0
Solyc05g010570	Sopen05g006350	425	5e-154
Solyc09g061380	Sopen09g024200	1543	0.0
Solyc02g086960	Sopen02g031730	430	2e-148
Solyc10g018190	Sopen10g007300	664	0.0
Solyc03g113480	Sopen03g032530	299	1e-104
Solyc04g054910	Sopen04g024720	534	0.0
Solyc10g037965	Sopen00g012720	242	3e-68
Solyc11g062300	Sopen11g024300	1088	0.0
Solyc10g006310	Sopen10g002260	239	2e-83
Solyc01g104540	Sopen01g047050	1071	0.0
Solyc12g062457	Sopen03g023750	169	3e-50
Solyc10g084040	Sopen10g033470	441	9e-160
Solyc10g055100	Sopen12g004040	307	5e-107
Solyc06g007780	Sopen06g002660	1078	0.0
Solyc02g083790	Sopen02g028580	575	0.0
Solyc11g010845	Sopen02g014900	602	0.0
Solyc03g034375	Sopen03g007190	169	1e-56
Solyc11g067350	Sopen11g027040	397	2e-140
Solyc06g008390	Sopen06g003230	123	2e-35
Solyc08g076430	Sopen08g025010	610	0.0
Solyc09g059620	Sopen09g022790	123	3e-37
Solyc09g098420	Sopen09g036350	2487	0.0
Solyc08g006890	Sopen08g002850	939	0.0
Solyc11g063590	Sopen00g005760	184	2e-58
Solyc10g006540	Sopen10g002490	1830	0.0
Solyc06g060490	Sopen06g020610	549	0.0
Solyc03g046300	Sopen02g015790	196	5e-63
Solyc07g043240	Sopen07g022810	798	0.0
Solyc05g025820	Sopen05g021290	342	1e-118
Solyc08g060880	Sopen00g011690	247	3e-85
Solyc12g041870	Sopen11g006180	360	4e-125
Solyc01g109680	Sopen01g051870	189	3e-64
Solyc11g030830	Sopen00g002650	68.2	3e-15
Solyc08g066170	Sopen08g019850	175	7e-59
Solyc01g068500	Sopen01g030460	1429	0.0
Solyc01g006490	Sopen01g002470	1186	0.0
Solyc02g030410	Sopen02g009620	123	2e-33
Solyc04g047820	Sopen04g017990	193	8e-59
Solyc11g012190	Sopen11g006980	756	0.0
Solyc02g088513	Sopen02g033240	273	3e-90
Solyc12g020110	Sopen12g011610	1805	0.0
Solyc09g098140	Sopen09g036090	265	2e-92
Solyc04g018055	Sopen01g020870	60.1	8e-12
Solyc03g063720	Sopen03g016980	1335	0.0
Solyc01g010760	Sopen01g006410	556	0.0
Solyc12g094510	Sopen12g031400	207	3e-71
Solyc06g074350	Sopen06g030810	360	2e-129
Solyc06g050915	Sopen11g010840	178	2e-53
Solyc06g060350	Sopen06g020480	2513	0.0
Solyc10g006510	Sopen10g002460	471	1e-171
Solyc05g053540	Sopen05g032060	1251	0.0
Solyc07g006540	Sopen07g002620	2124	0.0
Solyc02g014405	Sopen10g024010	114	9e-35
Solyc07g043170	Sopen07g022720	985	0.0
Solyc01g094530	Sopen01g038340	866	0.0
Solyc12g098240	Sopen12g033070	50.1	2e-09
Solyc04g009760	Sopen04g004860	701	0.0
Solyc03g044470	Sopen03g008630	633	0.0
Solyc03g063420	Sopen05g034570	317	3e-107
Solyc02g083410	Sopen02g028200	922	0.0
Solyc02g078140	Sopen02g022970	1041	0.0
Solyc02g069960	Sopen02g019100	563	0.0
Solyc07g053480	Sopen07g027440	445	1e-161
Solyc07g020720	Sopen07g004530	108	2e-28
Solyc05g056230	Sopen05g034620	801	0.0
Solyc02g080330	Sopen02g025030	1031	0.0
Solyc01g005710	Sopen01g001720	273	4e-88
Solyc09g066050	Sopen11g006760	765	0.0
Solyc01g110480	Sopen01g052610	1098	0.0
Solyc12g008610	Sopen12g003550	192	3e-63
Solyc03g123910	Sopen03g041650	834	0.0
Solyc10g049300	Sopen10g020470	169	4e-55
Solyc02g078210	Sopen02g023070	1865	0.0
Solyc09g072790	Sopen09g028570	716	0.0
Solyc03g095240	Sopen03g025240	1563	0.0
Solyc01g091130	Sopen01g036880	754	0.0
Solyc06g009220	Sopen06g003990	1498	0.0
Solyc06g069820	Sopen06g027110	483	5e-176
Solyc01g098580	Sopen01g042130	631	0.0
Solyc04g017880	Sopen07g032580	211	1e-64
Solyc05g052610	Sopen05g031140	496	0.0
Solyc10g080150	Sopen10g030770	763	0.0
Solyc12g006940	Sopen12g002900	860	0.0
Solyc09g014833	Sopen09g007770	107	2e-31
Solyc11g073270	Sopen11g030900	1835	0.0
Solyc01g095390	Sopen01g039150	1290	0.0
Solyc03g117960	Sopen03g036860	1850	0.0
Solyc03g096350	Sopen03g026460	551	0.0
Solyc10g054737	Sopen01g052910	68.6	7e-17
Solyc12g027700	Sopen06g024840	65.9	1e-14
Solyc01g005830	Sopen01g001830	348	3e-118
Solyc03g121240	Sopen03g040050	753	0.0
Solyc01g067145	Sopen10g028470	571	0.0
Solyc04g074380	Sopen00g008610	982	0.0
Solyc02g082340	Sopen02g027000	1261	0.0
Solyc10g084050	Sopen10g033500	1653	0.0
Solyc01g005490	Sopen01g001500	903	0.0
Solyc04g077510	Sopen04g031110	1219	0.0
Solyc05g024100	Sopen05g034030	144	3e-42
Solyc04g056740	Sopen04g025630	333	1e-118
Solyc10g083690	Sopen10g033140	1002	0.0
Solyc10g045380	Sopen10g015390	1167	0.0
Solyc05g051994	Sopen05g030540	264	5e-85
Solyc04g079410	Sopen04g033020	552	0.0
Solyc09g007595	Sopen09g002480	157	2e-51
Solyc04g081510	Sopen04g035120	1236	0.0
Solyc06g050570	Sopen06g016090	381	1e-136
Solyc11g005140	Sopen11g001140	1184	0.0
Solyc03g034250	Sopen03g007030	470	7e-171
Solyc05g015470	Sopen05g010780	190	2e-64
Solyc02g089970	Sopen02g034660	3102	0.0
Solyc09g074750	Sopen09g029600	620	0.0
Solyc05g014065	Sopen07g010120	77.8	1e-15
Solyc03g062710	Sopen03g015020	781	0.0
Solyc04g051720	Sopen06g022770	54.3	2e-09
Solyc11g007030	Sopen11g002950	468	7e-168
Solyc03g082590	Sopen03g022350	1065	0.0
Solyc11g007250	Sopen11g003150	909	0.0
Solyc01g091720	Sopen01g037480	433	1e-152
Solyc04g050305	Sopen04g021060	266	6e-91
Solyc10g019010	Sopen10g008920	127	9e-36
Solyc08g060813	Sopen08g018660	152	6e-42
Solyc01g056590	Sopen05g029760	262	6e-85
Solyc03g095383	Sopen09g021100	503	6e-175
Solyc10g086700	Sopen10g036110	410	4e-148
Solyc07g009100	Sopen07g005030	172	1e-57
Solyc08g076080	Sopen08g024730	709	0.0
Solyc10g081890	Sopen10g032400	668	0.0
Solyc08g067860	Sopen08g021790	4450	0.0
Solyc09g057903	Sopen02g008430	60.1	5e-12
Solyc03g058930	Sopen06g027350	218	7e-71
Solyc05g018655	Sopen05g027110	516	0.0
Solyc06g064730	Sopen06g023220	1146	0.0
Solyc07g055900	Sopen07g029260	1009	0.0
Solyc07g054820	Sopen07g028730	506	0.0
Solyc12g096230	Sopen12g032090	705	0.0
Solyc10g007905	Sopen10g003790	109	8e-30
Solyc03g096250	Sopen03g026350	262	3e-92
Solyc02g086370	Sopen02g031030	800	0.0
Solyc11g042460	Sopen01g045650	1183	0.0
Solyc04g024530	Sopen04g010430	896	0.0
Solyc11g051160	Sopen11g022500	1131	0.0
Solyc04g007580	Sopen04g002660	318	3e-113
Solyc11g013490	Sopen11g008510	831	0.0
Solyc07g008140	Sopen07g004010	350	1e-123
Solyc01g087332	Sopen01g034370	87.8	2e-22
Solyc01g107380	Sopen01g049620	734	0.0
Solyc01g080720	Sopen01g030780	1050	0.0
Solyc03g119700	Sopen03g038530	333	3e-119
Solyc11g008490	Sopen11g004270	1261	0.0
Solyc02g061610	Sopen02g012750	918	0.0
Solyc09g090860	Sopen09g033820	578	0.0
Solyc12g016220	Sopen12g008040	1288	0.0
Solyc05g050080	Sopen10g022780	116	2e-31
Solyc11g068620	Sopen11g027340	412	6e-148
Solyc10g054960	Sopen10g024970	140	5e-43
Solyc02g087710	Sopen02g032440	1310	0.0
Solyc09g014170	Sopen09g007050	906	0.0
Solyc06g050445	Sopen04g015050	316	4e-100
Solyc02g089010	Sopen02g025710	172	2e-50
Solyc01g058007	Sopen11g022600	320	2e-102
Solyc08g066365	Sopen02g035500	504	3e-177
Solyc10g085600	Sopen10g035010	1920	0.0
Solyc08g077100	Sopen08g025680	793	0.0
Solyc12g049510	Sopen12g024000	2294	0.0
Solyc07g007050	Sopen07g003120	239	3e-83
Solyc09g059912	Sopen04g009020	56.2	8e-11
Solyc02g094485	Sopen02g039150	855	0.0
Solyc10g047315	Sopen10g014380	280	1e-88
Solyc10g018590	Sopen10g008330	413	2e-149
Solyc01g094160	Sopen08g029310	56.6	5e-10
Solyc03g007490	Sopen03g003450	266	2e-93
Solyc04g015260	Sopen04g007340	271	4e-94
Solyc03g116470	Sopen03g035360	414	7e-149
Solyc09g007910	Sopen09g002750	1454	0.0
Solyc03g025880	Sopen03g004690	414	4e-150
Solyc09g090470	Sopen09g033390	1239	0.0
Solyc05g050434	Sopen05g032440	166	4e-53
Solyc02g091720	Sopen02g036330	805	0.0
Solyc01g096180	Sopen01g039930	390	1e-139
Solyc06g008260	Sopen06g003120	265	6e-93
Solyc07g043390	Sopen07g022970	910	0.0
Solyc05g053210	Sopen05g031720	927	0.0
Solyc01g056900	Sopen10g005560	99.0	4e-28
Solyc09g082400	Sopen09g031280	1525	0.0
Solyc01g058675	Sopen02g031290	94.7	2e-24
Solyc08g060960	Sopen04g020180	45.4	8e-06
Solyc03g071537	Sopen11g003490	86.3	1e-18
Solyc11g068880	Sopen11g027570	150	1e-44
Solyc04g080920	Sopen04g034530	392	1e-137
Solyc01g080270	Sopen01g032060	1166	0.0
Solyc11g072370	Sopen11g020870	88.2	2e-23
Solyc03g119270	Sopen03g038150	1491	0.0
Solyc03g044350	Sopen10g031440	387	8e-134
Solyc06g054625	Sopen06g019680	290	5e-98
Solyc09g062990	Sopen05g008570	57.8	3e-10
Solyc04g050950	Sopen04g022130	297	3e-105
Solyc09g014890	Sopen09g007800	1424	0.0
Solyc01g005140	Sopen01g001180	391	8e-138
Solyc10g078285	Sopen10g028950	1669	0.0
Solyc11g072580	Sopen11g030230	1093	0.0
Solyc10g007780	Sopen10g003690	376	3e-133
Solyc04g026235	Sopen04g014290	471	2e-169
Solyc02g021380	Sopen01g030630	102	6e-27
Solyc07g009415	Sopen07g005210	136	5e-37
Solyc06g076780	Sopen06g033160	1229	0.0
Solyc03g031460	Sopen03g005350	761	0.0
Solyc04g074840	Sopen00g009430	984	0.0
Solyc01g079840	Sopen01g031590	924	0.0
Solyc01g110510	Sopen01g052640	529	0.0
Solyc10g085215	Sopen10g034690	144	7e-47
Solyc08g068410	Sopen08g022290	949	0.0
Solyc04g012060	Sopen04g006180	1687	0.0
Solyc03g007060	Sopen03g003050	826	0.0
Solyc08g005490	Sopen08g001520	1238	0.0
Solyc02g092860	Sopen02g037430	1001	0.0
Solyc06g075090	Sopen06g031510	394	1e-141
Solyc06g065620	Sopen06g024070	722	0.0
Solyc04g081880	Sopen04g035510	353	2e-123
Solyc03g083510	Sopen03g023320	1377	0.0
Solyc07g041627	Sopen09g035390	95.5	3e-24
Solyc01g107910	Sopen01g050080	510	0.0
Solyc12g042300	Sopen02g002840	1083	0.0
Solyc04g080810	Sopen04g034410	391	4e-132
Solyc12g056080	Sopen12g028590	1400	0.0
Solyc09g074800	Sopen09g029640	1509	0.0
Solyc09g082390	Sopen09g031270	1191	0.0
Solyc06g009760	Sopen06g004380	90.5	1e-23
Solyc02g021480	Sopen02g005990	1139	0.0
Solyc01g009380	Sopen11g027390	919	0.0
Solyc11g005390	Sopen11g001400	330	2e-117
Solyc05g041627	Sopen03g010950	142	1e-42
Solyc12g007230	Sopen12g003200	590	0.0
Solyc12g015935	Sopen01g026090	155	1e-49
Solyc02g014020	Sopen12g030970	83.6	6e-20
Solyc10g085990	Sopen10g035360	753	0.0
Solyc11g069160	Sopen11g027900	821	0.0
Solyc01g091360	Sopen01g037100	445	1e-161
Solyc08g079620	Sopen08g027970	593	0.0
Solyc10g086390	Sopen10g035770	659	0.0
Solyc01g065700	Sopen01g027100	744	0.0
Solyc10g054730	Sopen10g024640	872	0.0
Solyc05g025687	Sopen05g021750	416	2e-140
Solyc12g009550	Sopen12g007020	259	2e-80
Solyc10g018160	Sopen10g007260	616	0.0
Solyc03g118900	Sopen03g037840	712	0.0
Solyc08g067050	Sopen08g021000	781	0.0
Solyc03g005380	Sopen03g001410	1595	0.0
Solyc11g022423	Sopen09g020830	168	1e-51
Solyc05g051700	Sopen05g030170	356	1e-127
Solyc03g006700	Sopen03g002720	673	0.0
Solyc05g046145	Sopen05g027390	292	3e-103
Solyc02g079850	Sopen02g024620	1932	0.0
Solyc11g018833	Sopen07g022050	238	2e-79
Solyc02g014770	Sopen02g004190	1526	0.0
Solyc07g018240	Sopen07g007390	395	2e-141
Solyc05g005400	Sopen05g001450	476	7e-168
Solyc09g082240	Sopen09g031120	352	3e-125
Solyc03g114880	Sopen03g033970	298	2e-99
Solyc10g006480	Sopen07g032270	903	0.0
Solyc09g031705	Sopen09g014650	119	2e-33
Solyc01g079200	Sopen01g030980	699	0.0
Solyc11g018620	Sopen11g009590	572	0.0
Solyc07g065050	Sopen07g033260	832	0.0
Solyc11g044530	Sopen11g020090	330	2e-116
Solyc04g025170	Sopen04g011580	839	0.0
Solyc01g009303	Sopen09g030900	243	4e-74
Solyc12g077660	Sopen12g027460	135	1e-40
Solyc08g078870	Sopen08g027660	159	1e-51
Solyc06g043120	Sopen12g032900	540	0.0
Solyc02g078380	Sopen02g023240	523	0.0
Solyc04g079300	Sopen04g032890	2077	0.0
Solyc03g046203	Sopen03g009650	179	2e-52
Solyc01g098940	Sopen01g042480	1142	0.0
Solyc01g080410	Sopen10g018890	233	2e-79
Solyc12g062580	Sopen08g009660	74.3	9e-16
Solyc06g050700	Sopen06g016260	247	2e-86
Solyc06g054550	Sopen06g019620	726	0.0
Solyc01g008040	Sopen01g003600	734	0.0
Solyc02g063325	Sopen09g004350	85.9	5e-23
Solyc10g052770	Sopen06g006590	181	3e-52
Solyc12g044420	Sopen12g022730	444	2e-161
Solyc12g017790	Sopen12g008540	169	7e-55
Solyc04g026380	Sopen04g015680	877	0.0
Solyc01g022740	Sopen01g016610	904	0.0
Solyc03g111780	Sopen05g008820	332	8e-111
Solyc10g084660	Sopen10g034100	285	1e-100
Solyc11g018740	Sopen11g009760	440	9e-154
Solyc05g012770	Sopen05g007580	1028	0.0
Solyc06g031675	Sopen06g010170	186	4e-58
Solyc07g041740	Sopen09g012310	75.5	4e-17
Solyc12g043070	Sopen03g025600	543	0.0
Solyc04g079760	Sopen04g033340	462	6e-167
Solyc09g011340	Sopen09g006060	851	0.0
Solyc09g082160	Sopen09g031040	503	0.0
Solyc07g040900	Sopen07g019920	129	1e-38
Solyc07g006045	Sopen07g002180	966	0.0
Solyc11g017190	Sopen11g009100	2182	0.0
Solyc11g007870	Sopen11g003730	193	9e-66
Solyc04g056350	Sopen04g025250	207	3e-71
Solyc06g073380	Sopen06g029760	705	0.0
Solyc11g005590	Sopen11g001560	536	0.0
Solyc10g006910	Sopen08g010250	76.3	8e-19
Solyc06g016790	Sopen06g005740	298	6e-104
Solyc09g090640	Sopen09g033580	1237	0.0
Solyc08g015860	Sopen08g006130	913	0.0
Solyc08g016730	Sopen12g004350	143	5e-46
Solyc10g052880	Sopen10g023690	915	0.0
Solyc06g060140	Sopen06g020260	2304	0.0
Solyc02g093250	Sopen02g037820	499	0.0
Solyc01g007800	Sopen01g003340	379	1e-136
Solyc01g098527	Sopen01g042080	139	2e-43
Solyc05g012150	Sopen05g006940	481	2e-175
Solyc12g013710	Sopen12g007060	812	0.0
Solyc10g049800	Sopen10g020600	1330	0.0
Solyc05g050430	Sopen05g032500	1910	0.0
Solyc09g007860	Sopen09g002700	972	0.0
Solyc01g091705	Sopen09g034950	115	1e-34
Solyc08g029345	Sopen09g008040	269	7e-84
Solyc01g107940	Sopen01g050120	1370	0.0
Solyc03g078770	Sopen03g027440	942	0.0
Solyc12g096510	Sopen12g032340	1205	0.0
Solyc01g095770	Sopen01g039520	1425	0.0
Solyc10g044783	Sopen12g012510	106	2e-28
Solyc01g103180	Sopen01g045590	1425	0.0
Solyc08g048300	Sopen12g024300	233	2e-77
Solyc09g010170	Sopen09g004910	230	5e-80
Solyc07g053495	Sopen09g035530	127	4e-36
Solyc06g072050	Sopen06g028340	1090	0.0
Solyc02g092100	Sopen02g036680	238	6e-83
Solyc01g007910	Sopen01g003450	667	0.0
Solyc02g077190	Sopen02g022090	1610	0.0
Solyc01g057135	Sopen01g013480	149	3e-40
Solyc07g062907	Sopen07g031090	63.2	7e-14
Solyc06g019200	Sopen06g009220	955	0.0
Solyc01g066850	Sopen01g028450	782	0.0
Solyc11g011502	Sopen11g006320	642	0.0
Solyc09g072630	Sopen09g028440	799	0.0
Solyc11g010610	Sopen11g005410	1515	0.0
Solyc08g065193	Sopen02g021550	190	7e-56
Solyc03g071840	Sopen11g026520	169	4e-51
Solyc11g045680	Sopen11g017570	318	2e-112
Solyc01g079390	Sopen01g031180	1204	0.0
Solyc08g078300	Sopen08g026800	552	0.0
Solyc08g078760	Sopen08g027230	1484	0.0
Solyc01g104250	Sopen01g046690	674	0.0
Solyc05g009790	Sopen05g005620	723	0.0
Solyc06g082810	Sopen06g034170	472	1e-171
Solyc09g014973	Sopen11g008570	348	5e-121
Solyc03g044150	Sopen03g008060	1228	0.0
Solyc03g006270	Sopen03g002280	444	3e-161
Solyc01g104417	Sopen01g046870	200	3e-65
Solyc02g094445	Sopen02g039110	124	1e-34
Solyc06g065470	Sopen06g023950	1301	0.0
Solyc06g069800	Sopen06g027110	290	1e-99
Solyc01g088620	Sopen01g035470	470	5e-171
Solyc06g009640	Sopen06g004280	286	4e-101
Solyc02g065540	Sopen02g015740	426	4e-154
Solyc10g018192	Sopen08g006410	117	1e-32
Solyc04g080970	Sopen04g034580	718	0.0
Solyc01g068180	Sopen01g030120	1475	0.0
Solyc09g057710	Sopen09g021180	946	0.0
Solyc08g076590	Sopen08g025150	987	0.0
Solyc04g076523	Sopen12g022570	980	0.0
Solyc02g082500	Sopen02g027190	320	3e-114
Solyc10g039280	Sopen10g012150	632	0.0
Solyc10g061980	Sopen04g035050	78.2	3e-17
Solyc04g015740	Sopen04g007820	1104	0.0
Solyc05g055080	Sopen11g002160	84.7	2e-22
Solyc03g031535	Sopen03g005430	125	3e-35
Solyc03g093260	Sopen03g024050	2320	0.0
Solyc07g052490	Sopen07g026120	271	2e-94
Solyc02g072040	Sopen02g021010	1031	0.0
Solyc11g005370	Sopen11g001380	191	5e-65
Solyc01g011370	Sopen01g053420	192	3e-59
Solyc03g005080	Sopen03g001090	1041	0.0
Solyc03g117450	Sopen03g036340	291	5e-100
Solyc11g050826	Sopen10g012360	615	0.0
Solyc05g015020	Sopen09g020770	201	2e-68
Solyc10g037980	Sopen10g011600	271	2e-95
Solyc07g045230	Sopen07g023780	1590	0.0
Solyc10g047370	Sopen10g017690	884	0.0
Solyc04g009860	Sopen04g005000	695	0.0
Solyc05g023940	Sopen01g025010	61.2	2e-12
Solyc01g006740	Sopen01g002740	872	0.0
Solyc08g074870	Sopen08g023480	820	0.0
Solyc12g077655	Sopen07g011470	201	1e-64
Solyc02g032000	Sopen02g010260	161	3e-52
Solyc07g026640	Sopen07g014250	986	0.0
Solyc02g070540	Sopen02g019630	803	0.0
Solyc12g098860	Sopen12g033610	1411	0.0
Solyc01g091110	Sopen01g036850	440	4e-159
Solyc04g076670	Sopen04g030390	395	2e-142
Solyc10g012245	Sopen01g011050	111	2e-30
Solyc07g056040	Sopen07g029390	395	2e-142
Solyc03g042522	Sopen10g027430	419	1e-132
Solyc10g080600	Sopen10g031140	227	2e-76
Solyc08g082600	Sopen08g017470	193	8e-60
[truncated: 28,638 more rows]

## Sheet: S. pennellii orthologs
S. pennellii	S. lycopersicum	Score	E-value
Sopen00g001010	Solyc10g076170	89.7	3e-24
Sopen00g001030	Solyc00g019730	290	5e-101
Sopen00g001040	Solyc11g039980	381	1e-134
Sopen00g001050	Solyc06g042990	94.0	2e-24
Sopen00g001080	Solyc00g313030	104	9e-32
Sopen00g001090	Solyc06g066447	201	3e-55
Sopen00g001100	Solyc01g113450	134	1e-34
Sopen00g001110	Solyc01g113450	90.1	5e-20
Sopen00g001120	Solyc00g222063	110	4e-28
Sopen00g001130	Solyc00g012704	669	0.0
Sopen00g001140	Solyc06g016695	99.8	7e-25
Sopen00g001150	Solyc06g016695	108	7e-28
Sopen00g001160	Solyc06g016680	98.2	2e-24
Sopen00g001170	Solyc00g012704	714	0.0
Sopen00g001180	Solyc12g027587	323	2e-92
Sopen00g001190	Solyc00g012704	419	4e-127
Sopen00g001200	Solyc06g024203	290	5e-88
Sopen00g001210	Solyc00g012704	349	7e-107
Sopen00g001220	Solyc06g016695	80.9	2e-19
Sopen00g001230	Solyc00g012704	502	2e-149
Sopen00g001240	Solyc00g009148	336	3e-102
Sopen00g001250	Solyc00g012704	493	9e-152
Sopen00g001260	Solyc06g024203	320	8e-100
Sopen00g001270	Solyc00g222063	55.5	5e-09
Sopen00g001280	Solyc06g024203	385	3e-122
Sopen00g001290	Solyc00g012704	420	2e-129
Sopen00g001300	Solyc00g006655	114	1e-33
Sopen00g001310	Solyc00g012704	498	1e-153
Sopen00g001320	Solyc00g012704	975	0.0
Sopen00g001330	Solyc00g012704	567	1e-179
Sopen00g001340	Solyc00g012704	540	3e-161
Sopen00g001350	Solyc00g012704	390	1e-119
Sopen00g001360	Solyc12g026370	113	7e-29
Sopen00g001370	Solyc06g016695	93.6	3e-22
Sopen00g001380	Solyc00g012704	501	7e-156
Sopen00g001390	Solyc11g027693	278	4e-84
Sopen00g001400	Solyc00g012704	872	0.0
Sopen00g001410	Solyc06g024207	345	2e-117
Sopen00g001420	Solyc00g012704	828	0.0
Sopen00g001430	Solyc06g024207	284	4e-94
Sopen00g001440	Solyc00g008915	409	6e-123
Sopen00g001450	Solyc06g024203	644	0.0
Sopen00g001460	Solyc06g024400	61.6	2e-12
Sopen00g001470	Solyc00g012704	898	0.0
Sopen00g001480	Solyc07g041215	80.5	4e-18
Sopen00g001490	Solyc12g027587	385	2e-114
Sopen00g001500	Solyc01g056697	358	2e-108
Sopen00g001510	Solyc06g016695	99.4	3e-24
Sopen00g001520	Solyc00g012704	216	8e-64
Sopen00g001530	Solyc06g016695	92.4	7e-22
Sopen00g001540	Solyc00g222063	93.2	5e-22
Sopen00g001550	Solyc06g016695	97.8	5e-24
Sopen00g001560	Solyc00g012704	549	2e-175
Sopen00g001570	Solyc06g016680	107	4e-26
Sopen00g001580	Solyc00g012704	681	0.0
Sopen00g001590	Solyc06g016695	96.7	4e-23
Sopen00g001600	Solyc06g024203	184	5e-52
Sopen00g001610	Solyc12g082760	116	1e-31
Sopen00g001620	Solyc00g012704	478	6e-145
Sopen00g001630	Solyc06g016695	103	8e-26
Sopen00g001640	Solyc00g012704	565	3e-170
Sopen00g001650	Solyc00g012704	672	0.0
Sopen00g001660	Solyc06g016680	99.4	2e-25
Sopen00g001670	Solyc12g026370	85.5	3e-19
Sopen00g001690	Solyc11g027693	95.1	3e-23
Sopen00g001700	Solyc11g027665	327	8e-103
Sopen00g001720	Solyc00g012440	209	1e-63
Sopen00g001730	Solyc11g027660	190	5e-62
Sopen00g001740	Solyc11g027665	347	2e-106
Sopen00g001750	Solyc09g061797	163	2e-42
Sopen00g001770	Solyc11g027690	63.9	7e-14
Sopen00g001780	Solyc11g027697	240	1e-75
Sopen00g001790	Solyc00g012704	800	0.0
Sopen00g001800	Solyc11g027693	103	2e-25
Sopen00g001810	Solyc09g061797	588	0.0
Sopen00g001820	Solyc09g061797	171	3e-45
Sopen00g001830	Solyc09g061797	177	4e-47
Sopen00g001850	Solyc11g027665	95.5	2e-22
Sopen00g001860	Solyc00g222063	79.0	1e-17
Sopen00g001870	Solyc11g027665	272	5e-83
Sopen00g001880	Solyc12g026370	95.1	9e-23
Sopen00g001890	Solyc05g017855	127	7e-34
Sopen00g001900	Solyc07g009470	94.7	5e-21
Sopen00g001910	Solyc11g051145	205	2e-62
Sopen00g001920	Solyc11g065647	124	6e-29
Sopen00g001930	Solyc06g016695	107	2e-27
Sopen00g001940	Solyc00g012704	594	0.0
Sopen00g001950	Solyc06g016680	108	1e-28
Sopen00g001960	Solyc12g082760	107	6e-27
Sopen00g001970	Solyc12g082760	104	4e-29
Sopen00g002000	Solyc11g017476	82.8	3e-17
Sopen00g002010	Solyc00g012704	1001	0.0
Sopen00g002020	Solyc00g222063	112	1e-28
Sopen00g002030	Solyc00g012704	912	0.0
Sopen00g002040	Solyc00g012704	729	0.0
Sopen00g002050	Solyc11g027660	198	5e-64
Sopen00g002060	Solyc06g024207	204	5e-65
Sopen00g002070	Solyc00g012704	962	0.0
Sopen00g002080	Solyc00g222063	79.7	2e-17
Sopen00g002090	Solyc00g012704	1019	0.0
Sopen00g002100	Solyc00g222063	90.5	2e-22
Sopen00g002110	Solyc00g012704	825	0.0
Sopen00g002120	Solyc00g222063	112	1e-28
Sopen00g002130	Solyc00g012704	912	0.0
Sopen00g002140	Solyc00g012704	865	0.0
Sopen00g002150	Solyc00g222063	74.7	9e-18
Sopen00g002160	Solyc06g024207	207	8e-66
Sopen00g002170	Solyc00g012704	538	4e-160
Sopen00g002180	Solyc00g012704	419	5e-129
Sopen00g002190	Solyc00g012704	726	0.0
Sopen00g002200	Solyc00g012704	572	1e-172
Sopen00g002210	Solyc11g027665	141	2e-36
Sopen00g002220	Solyc06g024240	106	1e-31
Sopen00g002230	Solyc00g009760	100	5e-25
Sopen00g002240	Solyc11g027665	271	4e-79
Sopen00g002250	Solyc00g012440	119	1e-31
Sopen00g002260	Solyc11g027693	100	4e-23
Sopen00g002270	Solyc09g076053	120	3e-31
Sopen00g002280	Solyc00g012440	200	1e-59
Sopen00g002290	Solyc00g009760	108	8e-32
Sopen00g002300	Solyc11g027645	140	2e-37
Sopen00g002320	Solyc11g027665	255	1e-79
Sopen00g002340	Solyc06g016695	101	1e-25
Sopen00g002350	Solyc00g012704	526	1e-168
Sopen00g002360	Solyc08g074290	191	1e-60
Sopen00g002370	Solyc04g076523	305	1e-89
Sopen00g002380	Solyc05g010770	49.7	2e-09
Sopen00g002390	Solyc04g026272	57.4	1e-11
Sopen00g002400	Solyc05g010810	1369	0.0
Sopen00g002410	Solyc05g010800	464	2e-167
Sopen00g002420	Solyc05g010810	1279	0.0
Sopen00g002430	Solyc00g020540	1437	0.0
Sopen00g002440	Solyc06g016695	82.8	8e-19
Sopen00g002450	Solyc00g008915	348	2e-111
Sopen00g002460	Solyc00g222063	118	2e-31
Sopen00g002470	Solyc00g012704	446	3e-142
Sopen00g002480	Solyc08g054575	128	2e-39
Sopen00g002490	Solyc00g222063	70.9	4e-14
Sopen00g002500	Solyc00g012704	857	0.0
Sopen00g002510	Solyc00g222063	87.8	7e-20
Sopen00g002520	Solyc00g020020	211	7e-70
Sopen00g002530	Solyc05g023720	65.9	1e-13
Sopen00g002540	Solyc00g019950	218	2e-70
Sopen00g002550	Solyc05g041900	114	3e-35
Sopen00g002560	Solyc08g029260	130	2e-39
Sopen00g002570	Solyc00g025400	228	8e-75
Sopen00g002580	Solyc06g024203	293	2e-89
Sopen00g002590	Solyc12g026380	92.0	2e-23
Sopen00g002600	Solyc00g012704	575	0.0
Sopen00g002610	Solyc12g026380	88.2	6e-22
Sopen00g002620	Solyc12g026380	91.3	3e-23
Sopen00g002630	Solyc06g016680	85.5	2e-20
Sopen00g002640	Solyc11g056360	188	1e-62
Sopen00g002650	Solyc10g018990	192	9e-61
Sopen00g002660	Solyc11g056510	252	7e-88
Sopen00g002670	Solyc11g056500	414	4e-148
Sopen00g002680	Solyc11g038340	155	2e-51
Sopen00g002720	Solyc11g039360	445	1e-158
Sopen00g002730	Solyc00g052540	176	1e-56
Sopen00g002740	Solyc11g056410	240	2e-78
Sopen00g002750	Solyc09g015880	99.4	3e-22
Sopen00g002760	Solyc11g056470	159	2e-50
Sopen00g002770	Solyc09g015880	677	0.0
Sopen00g002780	Solyc11g027693	164	3e-46
Sopen00g002790	Solyc00g012704	744	0.0
Sopen00g002800	Solyc00g017937	100	3e-25
Sopen00g002810	Solyc11g017476	327	1e-96
Sopen00g002820	Solyc08g042063	581	0.0
Sopen00g002830	Solyc00g012704	603	0.0
Sopen00g002840	Solyc06g016710	66.6	9e-14
Sopen00g002850	Solyc00g012704	606	0.0
Sopen00g002860	Solyc00g008910	57.0	1e-12
Sopen00g002870	Solyc00g012704	763	0.0
Sopen00g002880	Solyc11g010845	215	4e-62
Sopen00g002890	Solyc01g065500	554	0.0
Sopen00g002900	Solyc10g054278	342	6e-108
Sopen00g002910	Solyc01g056697	297	2e-90
Sopen00g002920	Solyc00g012704	580	7e-180
Sopen00g002930	Solyc02g022835	61.2	9e-10
Sopen00g002940	Solyc12g027587	286	8e-81
Sopen00g002950	Solyc12g027587	400	3e-122
Sopen00g002960	Solyc00g012704	520	5e-162
Sopen00g002980	Solyc08g007716	838	0.0
Sopen00g002990	Solyc12g026380	80.1	2e-17
Sopen00g003000	Solyc07g041368	84.7	9e-21
Sopen00g003010	Solyc08g062510	399	2e-137
Sopen00g003020	Solyc06g082803	167	1e-49
Sopen00g003030	Solyc12g027587	206	3e-55
Sopen00g003040	Solyc06g076715	142	1e-41
Sopen00g003050	Solyc01g056697	340	2e-103
Sopen00g003070	Solyc06g024203	325	2e-100
Sopen00g003080	Solyc00g012704	290	1e-87
Sopen00g003100	Solyc10g062340	1518	0.0
Sopen00g003110	Solyc07g009470	94.7	1e-20
Sopen00g003120	Solyc07g021490	46.2	4e-06
Sopen00g003130	Solyc02g066830	528	0.0
Sopen00g003140	Solyc09g064425	47.0	9e-06
Sopen00g003170	Solyc11g020217	220	7e-73
Sopen00g003200	Solyc11g028275	75.1	5e-14
Sopen00g003210	Solyc10g055700	919	0.0
Sopen00g003220	Solyc04g075000	980	0.0
Sopen00g003230	Solyc12g049617	96.7	1e-24
Sopen00g003240	Solyc12g036475	220	2e-62
Sopen00g003250	Solyc01g056697	279	2e-82
Sopen00g003260	Solyc12g056990	566	0.0
Sopen00g003270	Solyc12g056980	521	0.0
Sopen00g003280	Solyc07g017340	121	6e-37
Sopen00g003290	Solyc07g009500	77.0	3e-19
Sopen00g003310	Solyc11g050710	842	0.0
Sopen00g003320	Solyc11g040267	51.6	5e-07
Sopen00g003330	Solyc04g076523	322	6e-97
Sopen00g003340	Solyc07g009470	89.4	5e-19
Sopen00g003350	Solyc06g059720	124	1e-35
Sopen00g003360	Solyc01g080640	552	0.0
Sopen00g003370	Solyc06g016695	88.2	8e-21
Sopen00g003380	Solyc06g066447	242	1e-74
Sopen00g003390	Solyc06g066447	258	1e-74
Sopen00g003400	Solyc01g113450	95.9	5e-22
Sopen00g003410	Solyc08g075600	1361	0.0
Sopen00g003420	Solyc08g075610	2033	0.0
Sopen00g003430	Solyc08g075630	1403	0.0
Sopen00g003440	Solyc05g018403	67.8	1e-13
Sopen00g003450	Solyc06g016680	69.7	3e-14
Sopen00g003460	Solyc06g016695	89.0	2e-22
Sopen00g003470	Solyc06g016695	80.1	7e-19
Sopen00g003480	Solyc06g016695	89.7	3e-22
Sopen00g003490	Solyc00g032943	202	1e-63
Sopen00g003500	Solyc00g012704	626	0.0
Sopen00g003510	Solyc00g012704	351	9e-106
Sopen00g003520	Solyc12g032937	56.6	2e-09
Sopen00g003530	Solyc06g016695	100	4e-25
Sopen00g003540	Solyc06g066447	243	4e-70
Sopen00g003550	Solyc01g097640	2450	0.0
Sopen00g003560	Solyc01g097650	728	0.0
Sopen00g003570	Solyc00g012704	572	1e-172
Sopen00g003580	Solyc01g021623	117	7e-31
Sopen00g003590	Solyc11g017476	224	8e-62
Sopen00g003600	Solyc04g024775	171	5e-47
Sopen00g003610	Solyc07g009470	87.4	1e-18
Sopen00g003620	Solyc03g046370	235	5e-79
Sopen00g003630	Solyc00g006170	218	2e-65
Sopen00g003640	Solyc00g012704	535	8e-164
Sopen00g003650	Solyc06g024203	285	6e-86
Sopen00g003660	Solyc07g016170	760	0.0
Sopen00g003670	Solyc07g016170	850	0.0
Sopen00g003680	Solyc07g016180	1739	0.0
Sopen00g003690	Solyc10g050115	240	7e-68
Sopen00g003700	Solyc12g042963	79.3	4e-17
Sopen00g003710	Solyc04g077020	862	0.0
Sopen00g003720	Solyc04g077030	1110	0.0
Sopen00g003730	Solyc06g016695	76.6	9e-18
Sopen00g003740	Solyc05g018403	72.4	2e-14
Sopen00g003750	Solyc01g021627	61.2	4e-12
Sopen00g003760	Solyc11g017476	316	4e-93
Sopen00g003770	Solyc01g021627	73.6	2e-16
Sopen00g003780	Solyc00g222063	85.1	1e-19
Sopen00g003790	Solyc00g009148	612	0.0
Sopen00g003800	Solyc00g012704	531	2e-173
Sopen00g003810	Solyc06g016695	90.9	6e-22
Sopen00g003820	Solyc00g008915	459	1e-147
Sopen00g003830	Solyc06g024207	229	4e-73
Sopen00g003840	Solyc06g011667	156	2e-49
Sopen00g003850	Solyc00g222063	96.7	5e-26
Sopen00g003860	Solyc00g009148	441	2e-139
Sopen00g003870	Solyc12g038740	252	2e-82
Sopen00g003880	Solyc00g012704	480	2e-153
Sopen00g003890	Solyc00g012704	277	8e-85
Sopen00g003900	Solyc01g066340	147	5e-48
Sopen00g003910	Solyc00g012704	521	2e-163
Sopen00g003940	Solyc03g043580	508	1e-170
Sopen00g003960	Solyc12g038740	275	2e-91
Sopen00g003970	Solyc00g012704	588	0.0
Sopen00g003980	Solyc12g027587	335	4e-97
Sopen00g003990	Solyc09g060130	263	2e-88
Sopen00g004000	Solyc06g024203	372	1e-115
Sopen00g004010	Solyc12g026380	84.3	4e-19
Sopen00g004020	Solyc06g016695	89.4	5e-21
Sopen00g004030	Solyc06g016695	93.6	1e-22
Sopen00g004040	Solyc00g012704	832	0.0
Sopen00g004050	Solyc00g012440	211	4e-72
Sopen00g004070	Solyc11g066007	127	2e-34
Sopen00g004080	Solyc02g068970	281	1e-99
Sopen00g004090	Solyc04g074390	980	0.0
Sopen00g004100	Solyc04g074390	409	1e-143
Sopen00g004110	Solyc04g074400	301	9e-105
Sopen00g004130	Solyc09g061797	308	2e-94
Sopen00g004140	Solyc11g027665	335	4e-98
Sopen00g004150	Solyc00g222063	85.9	1e-19
Sopen00g004160	Solyc00g012704	448	6e-140
Sopen00g004170	Solyc07g041215	82.8	1e-19
Sopen00g004190	Solyc04g076790	884	0.0
Sopen00g004200	Solyc04g076800	1508	0.0
Sopen00g004210	Solyc04g076810	898	0.0
Sopen00g004220	Solyc08g023545	142	1e-39
Sopen00g004230	Solyc11g020217	70.1	8e-13
Sopen00g004240	Solyc01g110465	168	9e-46
Sopen00g004250	Solyc00g012704	447	3e-136
Sopen00g004260	Solyc12g032937	59.7	9e-11
Sopen00g004270	Solyc06g065080	72.0	1e-14
Sopen00g004280	Solyc06g051320	887	0.0
Sopen00g004290	Solyc00g006090	346	1e-109
Sopen00g004300	Solyc04g076050	174	1e-57
Sopen00g004310	Solyc04g076060	517	0.0
Sopen00g004320	Solyc04g076070	1043	0.0
Sopen00g004330	Solyc04g076080	156	4e-51
Sopen00g004340	Solyc00g012704	934	0.0
Sopen00g004350	Solyc03g044110	275	7e-94
Sopen00g004360	Solyc01g110465	278	1e-89
Sopen00g004370	Solyc03g046594	72.8	6e-18
Sopen00g004380	Solyc11g027693	305	7e-95
Sopen00g004390	Solyc00g012704	437	3e-134
Sopen00g004400	Solyc11g027693	256	4e-76
Sopen00g004410	Solyc00g012704	601	0.0
Sopen00g004420	Solyc06g024203	466	4e-148
Sopen00g004430	Solyc07g037940	615	0.0
Sopen00g004440	Solyc12g027587	398	5e-120
Sopen00g004450	Solyc01g021623	117	6e-31
Sopen00g004460	Solyc03g070435	166	6e-51
Sopen00g004470	Solyc11g027693	317	2e-100
Sopen00g004480	Solyc06g024203	565	0.0
Sopen00g004490	Solyc12g026370	104	1e-26
Sopen00g004500	Solyc06g024203	487	4e-160
Sopen00g004510	Solyc00g012704	482	2e-145
Sopen00g004520	Solyc02g049103	97.1	2e-25
Sopen00g004530	Solyc00g006170	275	4e-86
Sopen00g004540	Solyc04g076523	315	7e-97
Sopen00g004550	Solyc00g012704	594	0.0
Sopen00g004560	Solyc04g077020	862	0.0
Sopen00g004570	Solyc04g077040	1108	0.0
Sopen00g004580	Solyc02g082180	278	6e-90
Sopen00g004590	Solyc02g082180	278	6e-90
Sopen00g004600	Solyc09g059587	105	2e-26
Sopen00g004630	Solyc03g063510	124	1e-36
Sopen00g004640	Solyc11g030783	150	6e-47
Sopen00g004650	Solyc07g037940	730	0.0
Sopen00g004660	Solyc03g078175	131	8e-32
Sopen00g004670	Solyc00g006090	244	3e-74
Sopen00g004680	Solyc09g057522	174	7e-58
Sopen00g004690	Solyc00g222063	79.0	1e-17
Sopen00g004700	Solyc00g006170	279	2e-86
Sopen00g004710	Solyc06g024203	368	1e-115
Sopen00g004720	Solyc00g009148	307	3e-94
Sopen00g004730	Solyc00g006170	230	5e-69
Sopen00g004740	Solyc10g048100	89.7	4e-25
Sopen00g004750	Solyc12g027587	373	3e-110
Sopen00g004780	Solyc00g032943	226	1e-74
Sopen00g004790	Solyc00g222063	72.4	4e-15
Sopen00g004800	Solyc07g041215	81.3	3e-19
Sopen00g004810	Solyc11g027665	349	3e-103
Sopen00g004830	Solyc11g027693	45.1	8e-07
Sopen00g004840	Solyc00g008910	68.2	4e-17
Sopen00g004850	Solyc00g012704	990	0.0
Sopen00g004860	Solyc00g012704	605	0.0
Sopen00g004870	Solyc06g016695	96.7	8e-24
Sopen00g004890	Solyc05g021247	130	1e-38
Sopen00g004900	Solyc00g006020	181	8e-55
Sopen00g004910	Solyc02g021255	62.8	1e-10
Sopen00g004920	Solyc10g019105	331	1e-113
Sopen00g004930	Solyc11g050710	478	5e-165
Sopen00g004940	Solyc00g012704	557	3e-173
Sopen00g004950	Solyc12g036475	230	1e-65
Sopen00g004960	Solyc12g027587	378	9e-114
Sopen00g004970	Solyc06g016695	89.0	1e-20
Sopen00g004980	Solyc11g017476	300	3e-89
Sopen00g004990	Solyc07g041215	72.4	2e-15
Sopen00g005000	Solyc12g040760	544	0.0
Sopen00g005010	Solyc00g006020	122	5e-33
Sopen00g005020	Solyc05g007065	63.2	2e-13
Sopen00g005050	Solyc11g017476	324	1e-95
Sopen00g005060	Solyc04g077110	118	3e-36
Sopen00g005070	Solyc04g077120	659	0.0
Sopen00g005080	Solyc00g222063	117	5e-31
Sopen00g005090	Solyc08g023277	158	1e-46
Sopen00g005100	Solyc11g051200	135	3e-37
Sopen00g005120	Solyc11g027665	310	3e-91
Sopen00g005130	Solyc01g099160	1624	0.0
Sopen00g005140	Solyc01g099180	377	6e-125
Sopen00g005150	Solyc01g099180	1697	0.0
Sopen00g005160	Solyc01g021623	117	3e-30
Sopen00g005170	Solyc00g012704	676	0.0
Sopen00g005180	Solyc12g027587	228	4e-64
Sopen00g005190	Solyc09g076053	97.8	2e-24
Sopen00g005200	Solyc11g027665	93.6	6e-22
Sopen00g005210	Solyc00g012704	544	2e-167
Sopen00g005220	Solyc00g008910	49.7	3e-08
Sopen00g005230	Solyc00g006020	156	2e-48
Sopen00g005240	Solyc06g034232	103	3e-25
Sopen00g005250	Solyc01g056697	207	2e-57
Sopen00g005260	Solyc04g050827	516	4e-173
Sopen00g005270	Solyc07g041215	73.6	5e-16
Sopen00g005280	Solyc00g012704	369	2e-114
Sopen00g005290	Solyc04g050753	637	0.0
Sopen00g005300	Solyc00g012704	772	0.0
Sopen00g005310	Solyc12g027587	383	4e-115
Sopen00g005320	Solyc00g006170	274	4e-84
Sopen00g005330	Solyc06g016695	80.5	3e-18
Sopen00g005340	Solyc06g024203	191	2e-54
Sopen00g005350	Solyc12g062875	125	4e-31
Sopen00g005360	Solyc08g014247	274	4e-86
Sopen00g005370	Solyc06g016680	98.2	3e-24
Sopen00g005380	Solyc12g027587	106	3e-27
Sopen00g005390	Solyc07g041215	79.0	3e-18
Sopen00g005400	Solyc00g012704	454	2e-141
Sopen00g005410	Solyc01g010065	59.7	5e-11
Sopen00g005420	Solyc07g041215	85.1	8e-20
Sopen00g005430	Solyc12g027587	142	2e-37
Sopen00g005440	Solyc11g027693	286	3e-88
Sopen00g005450	Solyc00g007990	66.2	4e-13
Sopen00g005460	Solyc12g082760	105	2e-29
Sopen00g005470	Solyc12g026370	105	7e-30
Sopen00g005480	Solyc00g032943	204	4e-65
Sopen00g005500	Solyc02g005555	92.0	6e-23
Sopen00g005510	Solyc06g024203	279	2e-84
Sopen00g005520	Solyc00g012704	833	0.0
Sopen00g005530	Solyc10g068350	171	2e-57
Sopen00g005540	Solyc07g017225	280	5e-90
Sopen00g005550	Solyc00g012704	437	9e-135
Sopen00g005560	Solyc00g006090	286	5e-94
Sopen00g005570	Solyc11g027693	279	1e-86
Sopen00g005580	Solyc06g024203	311	2e-97
Sopen00g005590	Solyc01g099830	252	2e-88
Sopen00g005600	Solyc01g099820	205	9e-71
Sopen00g005610	Solyc01g110465	169	8e-46
Sopen00g005620	Solyc00g006090	251	1e-75
Sopen00g005630	Solyc04g018143	201	3e-58
Sopen00g005640	Solyc00g005280	89.4	1e-21
Sopen00g005650	Solyc01g096580	250	6e-88
Sopen00g005660	Solyc01g096580	250	6e-88
Sopen00g005670	Solyc00g222063	120	4e-32
Sopen00g005680	Solyc06g024415	114	4e-33
Sopen00g005690	Solyc06g016695	86.3	8e-20
Sopen00g005700	Solyc07g041215	53.9	4e-09
Sopen00g005710	Solyc00g032943	158	2e-47
Sopen00g005720	Solyc04g076910	600	0.0
Sopen00g005730	Solyc02g084033	51.6	1e-06
Sopen00g005740	Solyc09g055263	108	3e-27
Sopen00g005750	Solyc00g013140	164	2e-50
Sopen00g005760	Solyc11g063590	184	1e-58
Sopen00g005770	Solyc00g012704	892	0.0
Sopen00g005780	Solyc00g012704	302	2e-91
Sopen00g005790	Solyc06g024388	181	9e-53
Sopen00g005800	Solyc00g006170	289	2e-94
Sopen00g005810	Solyc04g077180	514	0.0
Sopen00g005820	Solyc04g074380	911	0.0
Sopen00g005830	Solyc04g074390	147	7e-44
Sopen00g005840	Solyc04g074390	975	0.0
Sopen00g005850	Solyc04g076210	2131	0.0
Sopen00g005860	Solyc03g078175	132	3e-33
Sopen00g005870	Solyc11g017476	62.4	2e-10
Sopen00g005880	Solyc04g018100	177	1e-52
Sopen00g005890	Solyc05g017855	169	2e-47
Sopen00g005900	Solyc00g012704	511	8e-160
Sopen00g005910	Solyc11g020217	51.6	3e-07
Sopen00g005920	Solyc11g061818	623	0.0
Sopen00g005930	Solyc02g062100	114	6e-31
Sopen00g005940	Solyc07g017220	427	9e-155
Sopen00g005950	Solyc06g016695	87.4	2e-21
Sopen00g005960	Solyc11g027693	220	5e-64
Sopen00g005970	Solyc04g077180	686	0.0
Sopen00g005980	Solyc00g012704	482	4e-151
Sopen00g005990	Solyc05g018403	88.2	3e-20
Sopen00g006000	Solyc04g076250	419	7e-151
Sopen00g006010	Solyc06g024203	231	6e-69
Sopen00g006020	Solyc12g027587	289	4e-82
Sopen00g006030	Solyc11g027665	191	3e-51
Sopen00g006040	Solyc00g032943	194	8e-62
Sopen00g006050	Solyc03g046594	87.8	7e-21
Sopen00g006060	Solyc00g012704	443	3e-136
Sopen00g006070	Solyc00g006170	82.4	2e-18
Sopen00g006080	Solyc06g024203	437	2e-141
Sopen00g006090	Solyc00g009148	672	0.0
Sopen00g006100	Solyc08g014375	89.4	2e-20
Sopen00g006120	Solyc00g012704	577	0.0
Sopen00g006130	Solyc01g014095	48.1	2e-06
Sopen00g006140	Solyc08g042063	193	3e-52
Sopen00g006150	Solyc06g016695	87.4	2e-21
Sopen00g006160	Solyc06g024203	241	5e-72
Sopen00g006180	Solyc00g012704	492	3e-151
Sopen00g006190	Solyc05g046310	492	2e-179
Sopen00g006200	Solyc05g046300	358	3e-125
Sopen00g006220	Solyc06g024203	365	2e-112
Sopen00g006230	Solyc09g066280	1486	0.0
Sopen00g006240	Solyc00g012704	352	1e-106
Sopen00g006250	Solyc06g024203	412	9e-130
Sopen00g006260	Solyc11g027693	194	3e-56
Sopen00g006270	Solyc11g066007	133	7e-32
Sopen00g006280	Solyc04g076910	466	2e-155
Sopen00g006290	Solyc00g012704	348	4e-103
Sopen00g006300	Solyc00g012704	207	9e-61
Sopen00g006310	Solyc00g222063	81.6	2e-20
Sopen00g006330	Solyc00g009148	238	7e-69
Sopen00g006340	Solyc00g006170	207	3e-61
Sopen00g006350	Solyc11g065647	81.6	3e-16
Sopen00g006360	Solyc06g016695	117	4e-32
Sopen00g006370	Solyc00g012704	620	0.0
Sopen00g006380	Solyc00g012704	379	2e-114
Sopen00g006390	Solyc01g110465	163	9e-44
Sopen00g006400	Solyc06g024203	225	7e-67
Sopen00g006410	Solyc00g032943	160	1e-48
Sopen00g006420	Solyc04g076070	1043	0.0
Sopen00g006430	Solyc04g076060	429	3e-154
Sopen00g006440	Solyc03g026417	172	9e-50
Sopen00g006450	Solyc00g006170	338	9e-108
Sopen00g006460	Solyc11g017040	95.9	2e-23
Sopen00g006470	Solyc04g076230	922	0.0
Sopen00g006490	Solyc03g034206	51.2	2e-07
Sopen00g006530	Solyc00g008915	437	2e-142
Sopen00g006540	Solyc04g076140	1064	0.0
Sopen00g006550	Solyc00g032943	192	6e-60
Sopen00g006560	Solyc06g016695	96.3	1e-23
Sopen00g006570	Solyc06g024203	501	1e-165
Sopen00g006580	Solyc01g098170	1286	0.0
Sopen00g006590	Solyc01g098170	422	7e-141
Sopen00g006600	Solyc11g011850	804	0.0
Sopen00g006610	Solyc07g026580	195	4e-63
Sopen00g006620	Solyc10g047065	231	7e-70
Sopen00g006630	Solyc01g067145	50.4	5e-07
Sopen00g006640	Solyc02g005550	76.3	2e-19
Sopen00g006650	Solyc11g017476	361	2e-112
Sopen00g006660	Solyc07g041215	68.9	2e-14
Sopen00g006670	Solyc00g012704	330	1e-102
Sopen00g006680	Solyc11g027693	263	7e-80
Sopen00g006700	Solyc11g027693	243	5e-73
Sopen00g006710	Solyc00g006170	349	2e-112
Sopen00g006720	Solyc07g039287	59.3	3e-11
Sopen00g006730	Solyc11g027665	220	6e-65
Sopen00g006760	Solyc11g051200	226	3e-76
Sopen00g006770	Solyc00g012440	211	4e-72
Sopen00g006780	Solyc10g055180	128	5e-38
Sopen00g006790	Solyc03g063470	410	1e-142
Sopen00g006800	Solyc09g008180	52.0	3e-10
Sopen00g006810	Solyc03g063480	243	1e-83
Sopen00g006820	Solyc12g032937	60.5	3e-11
Sopen00g006830	Solyc04g024995	61.2	3e-10
Sopen00g006850	Solyc02g049101	112	1e-31
Sopen00g006860	Solyc11g027693	260	5e-78
Sopen00g006870	Solyc00g006170	258	6e-80
Sopen00g006880	Solyc12g027587	372	1e-112
Sopen00g006890	Solyc00g012704	664	0.0
Sopen00g006900	Solyc01g110465	260	1e-78
Sopen00g006910	Solyc06g016695	115	5e-32
Sopen00g006920	Solyc04g024995	61.2	1e-10
Sopen00g006930	Solyc06g024203	353	1e-111
Sopen00g006940	Solyc04g076910	529	9e-179
Sopen00g006950	Solyc07g041215	66.6	8e-14
Sopen00g006970	Solyc00g032943	95.1	2e-24
Sopen00g006980	Solyc06g011667	163	9e-48
Sopen00g006990	Solyc00g222063	100	2e-27
Sopen00g007000	Solyc09g061797	291	9e-87
Sopen00g007020	Solyc08g054575	169	4e-55
Sopen00g007030	Solyc04g076050	300	5e-106
Sopen00g007040	Solyc04g076060	182	2e-58
Sopen00g007050	Solyc00g006090	241	6e-73
Sopen00g007060	Solyc04g076480	1731	0.0
Sopen00g007070	Solyc10g050115	165	5e-47
Sopen00g007080	Solyc04g076080	69.3	6e-17
Sopen00g007090	Solyc04g076090	763	0.0
Sopen00g007100	Solyc03g118990	311	8e-109
Sopen00g007110	Solyc06g076715	144	5e-38
Sopen00g007120	Solyc00g222063	91.7	5e-22
Sopen00g007130	Solyc00g006090	353	1e-112
Sopen00g007140	Solyc08g023545	147	3e-41
Sopen00g007150	Solyc09g057687	97.1	1e-23
Sopen00g007160	Solyc00g012704	249	1e-74
Sopen00g007170	Solyc08g054575	192	1e-63
Sopen00g007180	Solyc01g099330	165	4e-49
Sopen00g007190	Solyc01g066445	153	4e-43
Sopen00g007200	Solyc01g010065	151	2e-43
Sopen00g007220	Solyc04g074750	563	0.0
Sopen00g007230	Solyc09g007160	459	2e-155
Sopen00g007240	Solyc06g024203	218	3e-63
Sopen00g007250	Solyc06g024203	365	5e-117
Sopen00g007260	Solyc03g078175	164	6e-42
Sopen00g007270	Solyc06g024203	311	2e-98
Sopen00g007280	Solyc06g024203	280	1e-85
Sopen00g007290	Solyc00g020540	1443	0.0
Sopen00g007300	Solyc08g061493	223	2e-64
Sopen00g007310	Solyc01g105893	340	2e-116
Sopen00g007320	Solyc07g056630	436	3e-155
Sopen00g007330	Solyc12g026370	88.6	7e-22
Sopen00g007340	Solyc00g032943	144	4e-43
Sopen00g007360	Solyc10g078650	816	0.0
Sopen00g007370	Solyc12g027587	380	7e-113
Sopen00g007380	Solyc09g075860	1752	0.0
Sopen00g007390	Solyc00g012704	567	2e-180
Sopen00g007410	Solyc04g074160	1393	0.0
Sopen00g007420	Solyc00g222063	69.7	3e-14
Sopen00g007430	Solyc06g050300	447	2e-159
Sopen00g007440	Solyc00g009760	79.7	2e-17
Sopen00g007450	Solyc02g079550	1676	0.0
Sopen00g007460	Solyc11g017476	304	2e-91
Sopen00g007470	Solyc06g024203	615	0.0
Sopen00g007480	Solyc06g024203	743	0.0
Sopen00g007490	Solyc00g222063	78.2	1e-17
Sopen00g007500	Solyc08g007716	1300	0.0
Sopen00g007510	Solyc00g009148	348	4e-107
Sopen00g007530	Solyc00g006020	128	5e-37
Sopen00g007550	Solyc00g008915	172	4e-50
Sopen00g007560	Solyc06g016695	95.5	1e-26
Sopen00g007570	Solyc06g024203	386	6e-122
Sopen00g007580	Solyc06g024203	275	1e-83
Sopen00g007590	Solyc11g027693	196	2e-54
Sopen00g007600	Solyc06g007170	285	6e-98
Sopen00g007610	Solyc00g006903	106	7e-29
Sopen00g007620	Solyc05g018515	43.9	6e-06
Sopen00g007630	Solyc12g027587	141	4e-36
Sopen00g007640	Solyc00g015737	120	7e-37
Sopen00g007660	Solyc00g222063	69.3	3e-14
Sopen00g007670	Solyc06g076715	120	7e-30
Sopen00g007680	Solyc05g025895	46.6	9e-07
Sopen00g007690	Solyc06g048430	156	1e-46
Sopen00g007710	Solyc04g076050	300	5e-106
Sopen00g007720	Solyc09g005560	475	1e-171
Sopen00g007730	Solyc08g023545	147	4e-44
Sopen00g007740	Solyc04g076910	705	0.0
Sopen00g007750	Solyc06g011667	135	1e-41
Sopen00g007760	Solyc11g027693	268	1e-80
Sopen00g007770	Solyc00g222063	101	4e-25
Sopen00g007780	Solyc00g007910	137	2e-41
Sopen00g007790	Solyc00g222063	87.4	2e-21
Sopen00g007810	Solyc07g008865	68.9	8e-16
Sopen00g007820	Solyc06g024388	203	1e-59
Sopen00g007830	Solyc05g021247	159	4e-46
Sopen00g007840	Solyc09g076057	83.2	5e-18
Sopen00g007850	Solyc00g006090	203	5e-59
Sopen00g007860	Solyc02g030630	370	2e-130
Sopen00g007870	Solyc12g082760	82.8	3e-20
Sopen00g007880	Solyc03g096525	177	1e-51
Sopen00g007890	Solyc07g026580	162	1e-46
Sopen00g007900	Solyc06g024203	286	3e-87
Sopen00g007910	Solyc04g063440	533	0.0
Sopen00g007930	Solyc12g062295	533	1e-179
Sopen00g007940	Solyc01g097420	1794	0.0
Sopen00g007950	Solyc00g006090	348	1e-110
Sopen00g007960	Solyc07g009470	86.3	2e-18
Sopen00g007970	Solyc08g066417	130	4e-31
Sopen00g007980	Solyc10g083400	815	0.0
Sopen00g007990	Solyc02g072300	197	3e-64
Sopen00g008000	Solyc00g006170	285	2e-88
Sopen00g008010	Solyc12g027587	203	1e-53
Sopen00g008020	Solyc00g012704	466	1e-143
Sopen00g008030	Solyc08g013751	197	5e-57
Sopen00g008040	Solyc10g054827	89.4	2e-19
Sopen00g008050	Solyc03g119390	474	2e-172
Sopen00g008060	Solyc00g009148	228	1e-66
Sopen00g008070	Solyc00g222063	91.3	2e-23
Sopen00g008080	Solyc06g071990	232	1e-77
Sopen00g008090	Solyc04g076350	3064	0.0
Sopen00g008100	Solyc04g076360	1113	0.0
Sopen00g008110	Solyc08g077920	328	6e-110
Sopen00g008120	Solyc08g077920	114	3e-31
Sopen00g008130	Solyc07g041215	44.3	9e-06
Sopen00g008140	Solyc12g088940	1269	0.0
Sopen00g008150	Solyc06g024203	381	1e-119
Sopen00g008160	Solyc12g082760	97.4	5e-26
Sopen00g008170	Solyc03g119360	388	4e-140
Sopen00g008180	Solyc03g120600	355	2e-126
Sopen00g008190	Solyc03g120610	327	3e-117
Sopen00g008200	Solyc04g077010	1701	0.0
Sopen00g008210	Solyc06g024203	713	0.0
Sopen00g008220	Solyc00g006655	93.6	8e-26
Sopen00g008230	Solyc00g006170	275	4e-85
Sopen00g008240	Solyc09g059587	104	4e-27
Sopen00g008260	Solyc07g017290	91.7	1e-24
Sopen00g008270	Solyc01g097840	1336	0.0
Sopen00g008280	Solyc02g071220	328	3e-117
Sopen00g008290	Solyc00g006020	127	2e-36
Sopen00g008300	Solyc00g222063	87.0	1e-20
Sopen00g008310	Solyc06g024203	619	0.0
Sopen00g008320	Solyc00g012704	997	0.0
Sopen00g008330	Solyc07g009470	83.6	4e-17
Sopen00g008340	Solyc00g012704	416	6e-129
Sopen00g008350	Solyc00g006020	184	1e-54
Sopen00g008360	Solyc01g100750	328	1e-117
Sopen00g008370	Solyc03g120470	1680	0.0
Sopen00g008380	Solyc07g009500	172	3e-56
Sopen00g008390	Solyc00g069887	143	3e-36
Sopen00g008400	Solyc01g100810	546	0.0
Sopen00g008410	Solyc00g012704	562	0.0
Sopen00g008420	Solyc09g005250	422	7e-145
Sopen00g008430	Solyc09g098040	54.3	3e-09
Sopen00g008440	Solyc00g222063	53.1	3e-08
Sopen00g008450	Solyc01g099020	760	0.0
Sopen00g008460	Solyc12g098870	2119	0.0
Sopen00g008470	Solyc06g016695	89.0	1e-21
Sopen00g008480	Solyc07g005510	322	9e-111
Sopen00g008490	Solyc00g012704	660	0.0
Sopen00g008500	Solyc01g097640	518	2e-171
Sopen00g008510	Solyc01g098250	1660	0.0
Sopen00g008520	Solyc00g006090	302	8e-94
Sopen00g008530	Solyc01g097500	164	1e-50
Sopen00g008540	Solyc00g008915	375	1e-120
Sopen00g008550	Solyc09g031524	424	3e-140
Sopen00g008560	Solyc07g052490	271	1e-94
Sopen00g008570	Solyc09g005030	51.2	2e-09
Sopen00g008590	Solyc06g024203	612	0.0
Sopen00g008600	Solyc00g006090	372	2e-119
Sopen00g008610	Solyc04g074380	982	0.0
Sopen00g008620	Solyc04g074340	897	0.0
Sopen00g008630	Solyc01g098725	867	0.0
Sopen00g008640	Solyc05g021247	165	2e-49
Sopen00g008650	Solyc00g009148	556	0.0
Sopen00g008660	Solyc00g012704	1048	0.0
Sopen00g008670	Solyc11g017472	50.1	7e-07
Sopen00g008680	Solyc00g006170	382	1e-124
Sopen00g008690	Solyc09g007290	259	3e-90
Sopen00g008700	Solyc09g007030	1475	0.0
Sopen00g008710	Solyc00g007030	88.2	8e-23
Sopen00g008720	Solyc04g079680	412	1e-144
Sopen00g008730	Solyc12g097030	391	2e-135
Sopen00g008740	Solyc01g010415	403	9e-136
Sopen00g008750	Solyc04g076330	1081	0.0
Sopen00g008760	Solyc06g066570	143	1e-42
Sopen00g008770	Solyc00g012704	717	0.0
Sopen00g008780	Solyc00g006170	367	9e-120
Sopen00g008790	Solyc06g024203	493	5e-160
Sopen00g008800	Solyc10g051257	80.9	2e-20
Sopen00g008820	Solyc04g074180	206	2e-62
Sopen00g008830	Solyc07g005300	61.6	6e-15
Sopen00g008840	Solyc03g026417	219	8e-67
Sopen00g008850	Solyc00g012704	604	0.0
Sopen00g008860	Solyc06g024203	794	0.0
Sopen00g008870	Solyc00g222063	81.3	6e-18
Sopen00g008880	Solyc00g222063	126	8e-34
Sopen00g008890	Solyc00g222063	112	1e-28
Sopen00g008900	Solyc06g024203	751	0.0
Sopen00g008910	Solyc00g222063	106	5e-27
Sopen00g008920	Solyc03g120440	773	0.0
Sopen00g008930	Solyc04g076523	344	4e-105
Sopen00g008940	Solyc00g222063	104	3e-26
Sopen00g008950	Solyc08g061635	332	4e-99
Sopen00g008960	Solyc10g074827	424	2e-133
Sopen00g008970	Solyc03g034417	112	2e-34
Sopen00g008980	Solyc03g034430	633	0.0
Sopen00g008990	Solyc03g026417	224	2e-69
Sopen00g009000	Solyc00g006170	275	4e-86
Sopen00g009010	Solyc01g100110	877	0.0
Sopen00g009020	Solyc00g222063	102	1e-25
Sopen00g009030	Solyc00g008915	181	4e-51
Sopen00g009040	Solyc12g027587	383	5e-115
Sopen00g009050	Solyc09g076057	266	4e-78
Sopen00g009060	Solyc04g005210	565	0.0
Sopen00g009070	Solyc00g012704	474	5e-145
Sopen00g009080	Solyc00g222063	80.1	1e-17
Sopen00g009090	Solyc07g018250	367	2e-130
Sopen00g009100	Solyc12g026370	122	7e-32
Sopen00g009110	Solyc00g012704	845	0.0
Sopen00g009120	Solyc01g099190	1701	0.0
Sopen00g009130	Solyc06g048945	403	9e-128
Sopen00g009140	Solyc09g007460	516	0.0
Sopen00g009150	Solyc04g076523	362	3e-109
Sopen00g009160	Solyc00g013184	358	2e-119
Sopen00g009170	Solyc04g077210	413	2e-147
Sopen00g009180	Solyc09g007300	237	2e-75
Sopen00g009190	Solyc10g084125	412	1e-133
Sopen00g009210	Solyc00g012704	900	0.0
Sopen00g009220	Solyc03g026417	226	5e-70
Sopen00g009230	Solyc00g006020	125	3e-34
Sopen00g009240	Solyc11g016945	486	3e-158
Sopen00g009260	Solyc09g007300	1317	0.0
Sopen00g009270	Solyc12g035193	471	7e-151
Sopen00g009280	Solyc00g006020	166	5e-50
Sopen00g009290	Solyc00g006170	332	4e-109
Sopen00g009300	Solyc00g009148	136	3e-37
Sopen00g009310	Solyc01g016417	57.4	7e-11
Sopen00g009320	Solyc00g006090	329	1e-111
Sopen00g009330	Solyc02g032550	276	2e-91
Sopen00g009340	Solyc03g118970	288	1e-96
Sopen00g009350	Solyc03g118970	177	1e-53
Sopen00g009360	Solyc01g099840	252	2e-88
Sopen00g009370	Solyc01g113450	134	5e-35
Sopen00g009380	Solyc01g086953	90.5	1e-19
Sopen00g009390	Solyc06g016695	77.4	4e-17
Sopen00g009400	Solyc04g077140	906	0.0
Sopen00g009410	Solyc12g098570	1853	0.0
Sopen00g009430	Solyc04g074840	984	0.0
Sopen00g009440	Solyc00g012704	540	4e-174
Sopen00g009450	Solyc00g006020	129	2e-35
Sopen00g009460	Solyc01g110465	269	9e-82
Sopen00g009470	Solyc04g076850	690	0.0
Sopen00g009480	Solyc00g013184	294	2e-95
Sopen00g009500	Solyc01g097750	87.0	1e-22
Sopen00g009510	Solyc09g014605	255	8e-79
Sopen00g009520	Solyc08g054575	148	3e-47
Sopen00g009530	Solyc00g222063	83.6	7e-19
Sopen00g009540	Solyc06g053657	315	3e-97
Sopen00g009550	Solyc07g005520	910	0.0
Sopen00g009560	Solyc00g006170	94.0	2e-24
Sopen00g009570	Solyc06g016695	85.5	5e-21
Sopen00g009580	Solyc01g017960	69.7	6e-12
Sopen00g009590	Solyc04g076910	54.7	3e-10
Sopen00g009600	Solyc12g032937	47.0	2e-06
Sopen00g009610	Solyc04g077170	286	2e-101
Sopen00g009620	Solyc00g006090	196	4e-61
Sopen00g009630	Solyc07g062520	505	3e-169
Sopen00g009640	Solyc09g009090	419	1e-142
Sopen00g009650	Solyc00g006170	288	3e-90
Sopen00g009660	Solyc04g074820	389	2e-137
Sopen00g009680	Solyc00g008060	88.6	2e-23
Sopen00g009690	Solyc06g024384	147	6e-40
Sopen00g009700	Solyc01g056697	272	1e-80
Sopen00g009710	Solyc01g099660	1342	0.0
Sopen00g009730	Solyc04g015980	1541	0.0
Sopen00g009740	Solyc09g005200	311	1e-110
Sopen00g009750	Solyc00g222063	80.1	1e-17
Sopen00g009760	Solyc01g100230	187	2e-62
Sopen00g009770	Solyc01g110465	129	1e-32
Sopen00g009780	Solyc06g024203	269	2e-80
Sopen00g009800	Solyc06g034232	119	4e-32
Sopen00g009810	Solyc04g076220	606	0.0
Sopen00g009820	Solyc03g078175	118	2e-27
Sopen00g009830	Solyc12g062680	57.8	7e-13
Sopen00g009850	Solyc06g024203	624	0.0
Sopen00g009860	Solyc01g098720	647	0.0
Sopen00g009880	Solyc01g102910	292	3e-102
Sopen00g009890	Solyc06g024203	402	2e-129
Sopen00g009900	Solyc12g098390	899	0.0
Sopen00g009920	Solyc08g054575	133	7e-41
Sopen00g009930	Solyc00g006170	225	2e-73
Sopen00g009950	Solyc06g034232	109	7e-27
Sopen00g009960	Solyc10g055050	244	4e-82
Sopen00g009970	Solyc09g005620	590	0.0
Sopen00g009980	Solyc04g074340	599	0.0
Sopen00g009990	Solyc00g222063	78.2	3e-17
Sopen00g010000	Solyc00g069887	53.9	2e-08
Sopen00g010010	Solyc10g052862	110	3e-27
Sopen00g010020	Solyc07g041215	80.1	6e-18
Sopen00g010030	Solyc03g078655	390	1e-136
Sopen00g010040	Solyc01g021627	62.8	3e-11
Sopen00g010050	Solyc05g021247	164	1e-49
Sopen00g010060	Solyc07g021460	170	2e-55
Sopen00g010070	Solyc12g026370	63.2	2e-11
Sopen00g010080	Solyc05g021247	184	1e-54
Sopen00g010090	Solyc12g100030	491	2e-169
Sopen00g010100	Solyc11g027693	294	2e-89
Sopen00g010110	Solyc09g092270	387	2e-135
Sopen00g010120	Solyc06g005050	130	1e-36
Sopen00g010130	Solyc00g222063	120	7e-32
Sopen00g010140	Solyc04g064440	797	0.0
Sopen00g010150	Solyc07g017225	218	5e-63
Sopen00g010160	Solyc00g032943	169	6e-52
Sopen00g010170	Solyc06g024203	322	3e-100
Sopen00g010180	Solyc04g007750	127	2e-39
Sopen00g010190	Solyc01g100050	262	7e-83
Sopen00g010200	Solyc07g018000	359	7e-118
Sopen00g010210	Solyc06g024400	65.1	1e-13
Sopen00g010220	Solyc07g005480	405	2e-128
Sopen00g010230	Solyc04g074090	408	4e-139
Sopen00g010240	Solyc00g008915	518	6e-170
Sopen00g010250	Solyc00g006170	203	2e-60
Sopen00g010260	Solyc01g100095	271	1e-95
Sopen00g010270	Solyc03g006680	148	2e-44
Sopen00g010280	Solyc12g026370	62.4	3e-11
Sopen00g010290	Solyc00g222063	105	4e-29
Sopen00g010300	Solyc02g005555	74.7	8e-16
Sopen00g010310	Solyc00g012704	525	6e-168
Sopen00g010320	Solyc00g012704	686	0.0
Sopen00g010330	Solyc02g030133	122	2e-32
Sopen00g010340	Solyc00g222063	90.5	9e-22
Sopen00g010350	Solyc09g072725	182	1e-52
Sopen00g010360	Solyc11g027665	199	7e-60
Sopen00g010370	Solyc03g120620	561	0.0
Sopen00g010380	Solyc00g222063	68.2	1e-15
Sopen00g010390	Solyc08g013970	171	7e-50
Sopen00g010400	Solyc00g222063	112	5e-31
Sopen00g010410	Solyc05g053610	431	1e-138
Sopen00g010420	Solyc00g006090	348	3e-117
Sopen00g010430	Solyc01g096040	952	0.0
Sopen00g010440	Solyc03g120460	1166	0.0
Sopen00g010450	Solyc12g036475	193	1e-53
Sopen00g010460	Solyc00g222063	89.0	6e-23
Sopen00g010480	Solyc06g016695	108	5e-28
Sopen00g010490	Solyc00g222063	112	8e-29
Sopen00g010500	Solyc02g022932	94.4	1e-20
Sopen00g010510	Solyc04g076810	172	1e-53
Sopen00g010520	Solyc01g096380	629	0.0
Sopen00g010530	Solyc06g024203	407	3e-132
Sopen00g010540	Solyc00g012704	597	0.0
Sopen00g010550	Solyc03g119010	479	3e-174
Sopen00g010560	Solyc10g084600	92.4	3e-26
Sopen00g010570	Solyc00g222063	94.4	3e-23
Sopen00g010590	Solyc00g012704	627	0.0
Sopen00g010600	Solyc10g009590	877	0.0
Sopen00g010610	Solyc03g120470	231	8e-72
Sopen00g010620	Solyc00g008915	487	5e-162
Sopen00g010630	Solyc03g078175	124	7e-31
Sopen00g010640	Solyc00g013184	172	1e-51
Sopen00g010650	Solyc11g027693	164	4e-47
Sopen00g010660	Solyc01g013885	60.1	2e-09
Sopen00g010670	Solyc00g009148	457	1e-145
Sopen00g010680	Solyc00g008915	374	3e-119
Sopen00g010690	Solyc00g222063	94.4	1e-22
Sopen00g010700	Solyc01g099180	610	0.0
Sopen00g010710	Solyc11g012610	345	3e-120
Sopen00g010720	Solyc09g005650	563	0.0
Sopen00g010730	Solyc06g024203	797	0.0
Sopen00g010740	Solyc00g222063	68.6	2e-13
Sopen00g010750	Solyc00g009148	686	0.0
Sopen00g010760	Solyc07g009490	224	9e-74
Sopen00g010770	Solyc09g007160	645	0.0
Sopen00g010780	Solyc06g024203	694	0.0
Sopen00g010790	Solyc09g020155	332	4e-118
Sopen00g010800	Solyc01g098580	330	8e-116
Sopen00g010810	Solyc04g005210	616	0.0
Sopen00g010820	Solyc06g024203	411	8e-133
Sopen00g010830	Solyc07g009470	105	2e-25
Sopen00g010840	Solyc06g024203	281	5e-85
Sopen00g010850	Solyc03g098530	143	3e-43
Sopen00g010870	Solyc09g072725	272	4e-85
Sopen00g010880	Solyc03g119130	146	2e-43
Sopen00g010900	Solyc10g084900	436	9e-154
Sopen00g010910	Solyc07g041215	65.5	6e-13
Sopen00g010920	Solyc00g222063	93.6	2e-22
Sopen00g010930	Solyc01g100890	183	2e-61
Sopen00g010940	Solyc04g076040	468	1e-168
Sopen00g010950	Solyc06g024203	651	0.0
Sopen00g010960	Solyc00g008915	215	6e-62
Sopen00g010970	Solyc00g006170	276	1e-88
Sopen00g010980	Solyc00g032943	131	1e-37
Sopen00g010990	Solyc00g222063	84.0	4e-19
Sopen00g011000	Solyc03g097886	561	0.0
Sopen00g011010	Solyc06g024203	297	2e-91
Sopen00g011020	Solyc03g026417	192	8e-57
Sopen00g011030	Solyc06g008010	181	7e-59
Sopen00g011050	Solyc05g021247	154	6e-47
Sopen00g011060	Solyc08g016797	123	1e-37
Sopen00g011070	Solyc06g024203	625	0.0
Sopen00g011080	Solyc00g006090	398	3e-133
Sopen00g011090	Solyc02g086500	821	0.0
Sopen00g011100	Solyc06g024203	806	0.0
Sopen00g011110	Solyc00g222063	80.1	3e-18
Sopen00g011120	Solyc00g008915	635	0.0
Sopen00g011130	Solyc00g222063	83.6	3e-19
Sopen00g011140	Solyc00g009148	491	1e-159
Sopen00g011150	Solyc04g074410	602	0.0
Sopen00g011160	Solyc06g016680	77.4	1e-18
Sopen00g011170	Solyc00g009148	479	1e-155
Sopen00g011180	Solyc06g024207	197	3e-61
Sopen00g011190	Solyc12g098310	464	4e-169
Sopen00g011200	Solyc00g008915	337	6e-106
Sopen00g011210	Solyc06g082803	291	1e-92
Sopen00g011220	Solyc00g008915	719	0.0
Sopen00g011230	Solyc00g222063	76.3	2e-18
Sopen00g011240	Solyc00g222063	97.1	1e-23
Sopen00g011250	Solyc01g021627	68.2	1e-14
Sopen00g011260	Solyc02g005555	73.2	1e-15
Sopen00g011270	Solyc06g024203	624	0.0
Sopen00g011280	Solyc06g024203	549	0.0
Sopen00g011290	Solyc07g017225	283	2e-86
Sopen00g011300	Solyc00g032943	170	3e-53
Sopen00g011310	Solyc00g012704	644	0.0
Sopen00g011320	Solyc07g026580	182	2e-55
Sopen00g011330	Solyc06g016695	100	4e-26
Sopen00g011340	Solyc00g097960	283	4e-100
Sopen00g011350	Solyc01g099770	336	2e-120
Sopen00g011360	Solyc00g222063	93.6	9e-23
Sopen00g011370	Solyc10g051015	370	9e-119
Sopen00g011380	Solyc04g076860	1540	0.0
Sopen00g011390	Solyc01g013885	59.7	2e-09
Sopen00g011400	Solyc00g008915	564	0.0
Sopen00g011410	Solyc04g005210	642	0.0
Sopen00g011420	Solyc01g098090	378	2e-128
Sopen00g011430	Solyc06g016710	98.2	2e-24
Sopen00g011450	Solyc11g027835	364	3e-125
Sopen00g011460	Solyc06g024203	446	2e-143
Sopen00g011470	Solyc04g076260	254	2e-89
Sopen00g011480	Solyc00g006170	278	2e-93
Sopen00g011490	Solyc06g024207	304	3e-99
Sopen00g011500	Solyc00g222063	94.0	3e-23
Sopen00g011510	Solyc06g025415	145	5e-44
Sopen00g011520	Solyc00g008915	531	8e-177
Sopen00g011530	Solyc01g096120	460	4e-166
Sopen00g011540	Solyc00g012704	321	2e-97
Sopen00g011560	Solyc00g222063	77.8	1e-16
Sopen00g011570	Solyc00g021655	160	6e-46
Sopen00g011580	Solyc07g026580	200	5e-63
Sopen00g011590	Solyc03g026417	202	9e-61
Sopen00g011600	Solyc01g098710	347	2e-117
Sopen00g011610	Solyc06g024203	656	0.0
Sopen00g011620	Solyc02g062570	195	5e-65
Sopen00g011640	Solyc00g222063	61.2	2e-11
Sopen00g011660	Solyc12g040285	176	3e-47
Sopen00g011670	Solyc03g026417	224	1e-69
Sopen00g011680	Solyc07g017430	353	5e-118
Sopen00g011690	Solyc08g060870	306	1e-108
Sopen00g011700	Solyc03g026417	245	3e-77
Sopen00g011710	Solyc00g006170	268	1e-86
Sopen00g011720	Solyc01g094430	256	3e-89
Sopen00g011740	Solyc00g008915	466	4e-154
Sopen00g011750	Solyc04g005210	496	1e-165
Sopen00g011770	Solyc11g051200	194	1e-60
Sopen00g011790	Solyc08g006256	127	2e-34
Sopen00g011800	Solyc07g021490	54.3	2e-08
Sopen00g011820	Solyc06g066640	207	1e-70
Sopen00g011830	Solyc03g120650	390	3e-137
Sopen00g011840	Solyc00g222063	115	8e-34
Sopen00g011850	Solyc12g026370	100	2e-26
Sopen00g011860	Solyc00g032943	177	2e-55
Sopen00g011870	Solyc06g024203	801	0.0
Sopen00g011880	Solyc04g081150	274	8e-97
Sopen00g011890	Solyc00g032943	213	2e-68
Sopen00g011900	Solyc06g024203	280	1e-85
Sopen00g011910	Solyc11g017472	134	1e-33
Sopen00g011920	Solyc00g009148	526	1e-175
Sopen00g011940	Solyc11g027693	239	9e-71
Sopen00g011950	Solyc00g013184	97.4	5e-25
Sopen00g011960	Solyc00g009148	494	2e-161
Sopen00g011970	Solyc07g014640	508	0.0
Sopen00g011980	Solyc00g012704	741	0.0
Sopen00g011990	Solyc06g016680	99.8	6e-27
Sopen00g012000	Solyc04g076600	144	8e-45
Sopen00g012010	Solyc03g026417	201	3e-60
Sopen00g012020	Solyc00g008910	63.9	2e-15
Sopen00g012030	Solyc03g098705	130	5e-39
Sopen00g012040	Solyc02g094751	197	5e-59
Sopen00g012050	Solyc08g066417	111	1e-25
Sopen00g012060	Solyc06g024203	641	0.0
Sopen00g012070	Solyc06g024400	72.4	6e-16
Sopen00g012080	Solyc01g096850	1568	0.0
Sopen00g012090	Solyc11g027693	242	4e-73
Sopen00g012100	Solyc00g222063	134	9e-37
Sopen00g012110	Solyc06g024203	407	2e-133
Sopen00g012120	Solyc12g036475	228	2e-68
Sopen00g012130	Solyc00g013184	424	6e-145
Sopen00g012140	Solyc00g012704	658	0.0
Sopen00g012150	Solyc00g009148	127	2e-35
Sopen00g012160	Solyc04g076620	536	3e-174
Sopen00g012170	Solyc00g021655	278	2e-88
Sopen00g012180	Solyc00g017933	153	2e-47
Sopen00g012190	Solyc07g008505	179	2e-52
Sopen00g012200	Solyc00g012704	731	0.0
Sopen00g012210	Solyc06g024203	491	6e-161
Sopen00g012220	Solyc03g026417	198	4e-59
Sopen00g012230	Solyc09g009345	154	6e-49
Sopen00g012240	Solyc11g027693	180	5e-51
Sopen00g012250	Solyc03g120460	801	0.0
Sopen00g012260	Solyc00g222063	127	3e-34
Sopen00g012270	Solyc08g054575	81.3	3e-21
Sopen00g012280	Solyc11g027693	317	8e-101
Sopen00g012290	Solyc06g024203	342	4e-107
Sopen00g012300	Solyc00g008915	692	0.0
Sopen00g012310	Solyc00g222063	72.8	2e-15
Sopen00g012320	Solyc00g008915	372	2e-118
Sopen00g012330	Solyc12g026370	94.0	3e-22
Sopen00g012340	Solyc11g017472	97.1	4e-22
Sopen00g012350	Solyc01g010760	154	1e-48
Sopen00g012360	Solyc06g024203	755	0.0
Sopen00g012380	Solyc00g032943	262	3e-87
Sopen00g012390	Solyc01g098570	325	1e-112
Sopen00g012400	Solyc01g100910	498	6e-180
Sopen00g012410	Solyc01g021720	113	5e-35
Sopen00g012420	Solyc12g026370	83.2	1e-18
Sopen00g012430	Solyc06g024203	541	0.0
Sopen00g012440	Solyc00g013184	364	9e-122
Sopen00g012450	Solyc06g024203	712	0.0
Sopen00g012460	Solyc11g027693	451	8e-150
Sopen00g012470	Solyc06g024203	537	0.0
Sopen00g012480	Solyc06g024203	592	0.0
Sopen00g012490	Solyc09g007170	348	2e-117
Sopen00g012500	Solyc00g006090	280	4e-93
Sopen00g012510	Solyc03g111460	222	3e-75
Sopen00g012530	Solyc00g008915	619	0.0
Sopen00g012540	Solyc00g222063	87.0	1e-20
Sopen00g012550	Solyc04g076380	179	2e-54
Sopen00g012560	Solyc07g005460	203	1e-64
Sopen00g012570	Solyc00g222063	132	5e-36
Sopen00g012580	Solyc11g017472	65.1	1e-11
Sopen00g012590	Solyc00g222063	91.3	6e-22
Sopen00g012600	Solyc04g076340	338	5e-121
Sopen00g012610	Solyc06g016695	94.0	5e-26
Sopen00g012620	Solyc11g017476	213	3e-61
Sopen00g012630	Solyc01g100045	164	2e-54
Sopen00g012640	Solyc11g027665	147	5e-42
Sopen00g012660	Solyc00g006170	293	4e-99
Sopen00g012670	Solyc01g099620	829	0.0
Sopen00g012680	Solyc06g024400	63.5	2e-15
Sopen00g012690	Solyc00g222063	71.6	1e-14
Sopen00g012700	Solyc00g006090	170	6e-49
Sopen00g012710	Solyc02g086500	546	0.0
Sopen00g012720	Solyc08g007716	498	9e-158
Sopen00g012730	Solyc01g008471	187	6e-62
Sopen00g012740	Solyc01g056697	293	9e-93
Sopen00g012750	Solyc04g064440	511	0.0
Sopen00g012760	Solyc06g016695	70.5	7e-16
Sopen00g012770	Solyc00g222063	105	6e-27
Sopen00g012780	Solyc12g056020	287	2e-98
Sopen00g012790	Solyc10g076405	156	2e-43
Sopen00g012800	Solyc11g027693	324	7e-101
Sopen00g012810	Solyc09g059587	110	1e-28
Sopen00g012820	Solyc04g074165	256	1e-89
Sopen00g012830	Solyc00g069887	122	2e-29
Sopen00g012840	Solyc09g076053	101	2e-25
Sopen00g012850	Solyc07g008910	110	1e-32
Sopen00g012860	Solyc03g026417	211	4e-64
Sopen00g012890	Solyc01g098100	390	4e-141
Sopen00g012900	Solyc11g027693	330	1e-104
Sopen00g012910	Solyc06g065790	241	1e-79
Sopen00g012920	Solyc11g027693	216	5e-64
Sopen00g012930	Solyc09g075880	136	3e-44
Sopen00g012950	Solyc04g076523	75.9	5e-18
Sopen00g012960	Solyc08g006256	175	7e-52
Sopen00g012970	Solyc08g007716	699	0.0
Sopen00g012980	Solyc10g018120	216	2e-69
Sopen00g012990	Solyc04g074090	314	1e-103
Sopen00g013000	Solyc06g016695	89.0	4e-22
Sopen00g013010	Solyc12g036475	169	6e-46
Sopen00g013020	Solyc05g021247	161	2e-49
Sopen00g013030	Solyc02g071365	321	2e-102
Sopen00g013050	Solyc04g074830	685	0.0
Sopen00g013060	Solyc09g061797	253	4e-76
Sopen00g013070	Solyc04g076580	223	1e-75
Sopen00g013080	Solyc04g074090	585	0.0
Sopen00g013090	Solyc04g074090	247	1e-77
Sopen00g013100	Solyc04g005210	673	0.0
Sopen00g013110	Solyc04g076820	322	3e-110
Sopen00g013120	Solyc05g014070	179	4e-60
Sopen00g013130	Solyc00g010525	100	1e-26
Sopen00g013140	Solyc00g009760	56.2	7e-11
Sopen00g013150	Solyc00g006170	287	2e-98
Sopen00g013160	Solyc04g074310	286	2e-99
Sopen00g013180	Solyc07g008900	86.7	6e-22
Sopen00g013190	Solyc05g012367	54.7	5e-09
Sopen00g013200	Solyc03g026417	226	2e-70
Sopen00g013210	Solyc09g005660	721	0.0
Sopen00g013220	Solyc00g009148	250	1e-74
Sopen00g013230	Solyc00g278110	432	3e-156
Sopen00g013240	Solyc03g070435	245	1e-79
Sopen00g013250	Solyc06g024375	90.5	8e-23
Sopen00g013260	Solyc00g032943	136	1e-39
Sopen00g013270	Solyc07g041215	63.2	3e-12
Sopen00g013280	Solyc06g016695	79.0	2e-20
Sopen00g013290	Solyc00g222063	71.6	1e-14
Sopen00g013300	Solyc01g100680	233	1e-79
Sopen00g013310	Solyc00g032943	196	5e-62
Sopen00g013320	Solyc06g016695	94.7	1e-24
Sopen00g013330	Solyc11g066007	171	2e-47
Sopen00g013340	Solyc05g021247	160	3e-48
Sopen00g013350	Solyc00g007990	71.6	7e-16
Sopen00g013360	Solyc06g016680	77.4	1e-18
Sopen00g013370	Solyc09g007470	457	5e-165
Sopen00g013380	Solyc03g120510	451	6e-164
Sopen00g013390	Solyc03g044024	378	8e-128
Sopen00g013400	Solyc07g041215	84.3	1e-19
Sopen00g013410	Solyc04g076240	277	9e-97
Sopen00g013420	Solyc07g008950	317	8e-105
Sopen00g013430	Solyc02g062870	307	2e-104
Sopen00g013450	Solyc06g016695	86.3	4e-22
Sopen00g013480	Solyc01g100930	587	0.0
Sopen00g013490	Solyc11g061985	306	1e-99
Sopen00g013500	Solyc05g021247	165	1e-48
Sopen00g013510	Solyc03g063510	200	1e-63
Sopen00g013520	Solyc01g096370	836	0.0
Sopen00g013530	Solyc09g009345	195	7e-65
Sopen00g013540	Solyc09g037133	110	5e-30
Sopen00g013550	Solyc01g097320	145	3e-42
Sopen00g013560	Solyc00g013184	369	1e-123
Sopen00g013570	Solyc02g091030	106	4e-28
Sopen00g013580	Solyc09g059587	115	1e-30
Sopen00g013590	Solyc09g065940	68.6	1e-16
Sopen00g013600	Solyc00g140060	222	1e-75
Sopen00g013610	Solyc09g059107	64.3	2e-12
Sopen00g013620	Solyc05g018403	54.3	4e-09
Sopen00g013630	Solyc05g017855	73.9	1e-16
Sopen00g013640	Solyc00g011175	120	9e-36
Sopen00g013650	Solyc06g016695	91.7	2e-23
Sopen00g013660	Solyc07g041215	63.9	1e-12
Sopen00g013670	Solyc00g009148	204	4e-59
Sopen00g013680	Solyc06g024207	165	4e-50
Sopen00g013690	Solyc12g027587	103	5e-25
Sopen00g013700	Solyc07g016020	306	5e-108
Sopen00g013710	Solyc00g032943	174	6e-52
Sopen00g013720	Solyc01g067145	49.3	1e-06
Sopen00g013730	Solyc04g074410	554	0.0
Sopen00g013740	Solyc11g027693	261	7e-79
Sopen00g013750	Solyc12g088370	317	4e-109
Sopen00g013770	Solyc05g018403	75.1	7e-17
Sopen00g013780	Solyc01g097750	130	2e-39
Sopen00g013790	Solyc02g022835	66.6	1e-11
Sopen00g013800	Solyc07g017733	51.2	2e-09
Sopen00g013810	Solyc10g076405	199	1e-58
Sopen00g013820	Solyc01g098110	132	9e-38
Sopen00g013830	Solyc02g062210	280	7e-98
Sopen00g013840	Solyc08g066417	113	2e-26
Sopen00g013850	Solyc01g067145	58.2	3e-09
Sopen00g013870	Solyc04g008530	269	4e-91
Sopen00g013880	Solyc07g020803	92.8	2e-23
Sopen00g013890	Solyc07g041810	73.9	3e-18
Sopen00g013900	Solyc07g051940	71.2	6e-16
Sopen00g013910	Solyc06g016695	102	5e-29
Sopen00g013920	Solyc00g006170	281	2e-94
Sopen00g013940	Solyc01g100900	154	4e-48
Sopen00g013950	Solyc08g074655	194	1e-56
Sopen00g013960	Solyc03g120570	836	0.0
Sopen00g013970	Solyc12g099740	89.4	4e-22
Sopen00g013980	Solyc12g098420	85.5	2e-21
Sopen00g013990	Solyc07g041215	83.6	5e-20
Sopen00g014010	Solyc06g082803	246	1e-76
Sopen00g014020	Solyc09g055325	221	5e-71
Sopen00g014030	Solyc04g011963	56.2	1e-09
Sopen00g014040	Solyc06g024203	255	4e-77
Sopen00g014050	Solyc07g008505	155	1e-44
Sopen00g014060	Solyc04g076040	246	9e-83
Sopen00g014070	Solyc03g119130	832	0.0
Sopen00g014080	Solyc06g005000	546	0.0
Sopen00g014090	Solyc01g097290	186	6e-62
Sopen00g014110	Solyc07g041215	82.0	6e-19
Sopen00g014120	Solyc11g051200	119	9e-33
Sopen00g014130	Solyc04g076780	347	2e-114
Sopen00g014140	Solyc11g027693	253	1e-76
Sopen00g014150	Solyc11g027665	162	4e-46
Sopen00g014160	Solyc04g076970	491	5e-179
Sopen00g014170	Solyc04g014857	72.4	6e-18
Sopen00g014180	Solyc01g096220	393	3e-141
Sopen00g014190	Solyc03g120620	394	2e-134
Sopen00g014200	Solyc04g024995	58.5	6e-10
Sopen00g014210	Solyc06g024388	119	4e-34
Sopen00g014230	Solyc07g038133	198	9e-56
Sopen00g014240	Solyc04g076523	278	9e-86
Sopen00g014250	Solyc11g027693	239	2e-71
Sopen00g014260	Solyc06g066443	89.4	9e-19
Sopen00g014270	Solyc07g026580	184	5e-57
Sopen00g014280	Solyc10g054827	89.0	5e-19
Sopen00g014290	Solyc07g041215	74.3	3e-16
Sopen00g014300	Solyc06g024375	90.9	3e-23
Sopen00g014310	Solyc00g032943	160	5e-48
Sopen00g014320	Solyc00g012704	134	7e-38
Sopen00g014330	Solyc08g054575	132	1e-40
Sopen00g014340	Solyc00g006903	112	1e-31
Sopen00g014360	Solyc11g051200	213	3e-65
Sopen00g014370	Solyc08g054575	117	3e-35
Sopen00g014380	Solyc08g054575	130	1e-40
Sopen00g014390	Solyc06g024207	94.7	2e-24
Sopen00g014400	Solyc11g051200	213	8e-64
Sopen00g014420	Solyc11g051200	223	2e-70
Sopen00g014430	Solyc11g051200	212	2e-67
Sopen01g001010	Solyc01g005090	458	1e-163
Sopen01g001020	Solyc01g005080	1217	0.0
Sopen01g001030	Solyc01g005070	808	0.0
Sopen01g001040	Solyc01g005060	692	0.0
Sopen01g001050	Solyc01g005030	159	2e-45
Sopen01g001060	Solyc01g005030	1114	0.0
Sopen01g001070	Solyc01g005030	1257	0.0
Sopen01g001090	Solyc01g005020	672	0.0
Sopen01g001100	Solyc01g005010	516	0.0
Sopen01g001110	Solyc01g005000	999	0.0
Sopen01g001120	Solyc01g005100	519	0.0
Sopen01g001130	Solyc01g005110	180	5e-61
Sopen01g001140	Solyc01g005120	683	0.0
Sopen01g001150	Solyc01g005130	514	0.0
Sopen01g001160	Solyc05g018500	400	1e-133
Sopen01g001170	Solyc01g005140	304	5e-104
Sopen01g001180	Solyc01g005140	391	2e-138
Sopen01g001190	Solyc01g005160	834	0.0
Sopen01g001200	Solyc01g005170	671	0.0
Sopen01g001210	Solyc01g005180	182	6e-62
Sopen01g001220	Solyc01g005200	440	6e-155
Sopen01g001230	Solyc01g005200	427	7e-150
Sopen01g001240	Solyc01g005210	1778	0.0
Sopen01g001250	Solyc01g005220	867	0.0
Sopen01g001260	Solyc01g005230	688	0.0
Sopen01g001270	Solyc01g005240	1156	0.0
Sopen01g001280	Solyc01g005250	785	0.0
Sopen01g001290	Solyc01g005260	459	7e-167
Sopen01g001300	Solyc01g005270	494	1e-180
Sopen01g001310	Solyc01g005280	494	1e-180
Sopen01g001320	Solyc01g005300	1209	0.0
Sopen01g001330	Solyc01g005310	1020	0.0
Sopen01g001340	Solyc01g005310	483	3e-162
Sopen01g001350	Solyc01g005310	1217	0.0
Sopen01g001360	Solyc01g005340	1006	0.0
Sopen01g001370	Solyc00g029190	664	0.0
Sopen01g001380	Solyc01g005360	700	0.0
Sopen01g001390	Solyc01g005370	276	4e-97
Sopen01g001400	Solyc01g005385	805	0.0
Sopen01g001410	Solyc01g005400	408	7e-148
Sopen01g001420	Solyc01g005410	391	1e-141
Sopen01g001430	Solyc01g005420	145	4e-46
Sopen01g001440	Solyc01g005430	894	0.0
Sopen01g001450	Solyc01g005440	598	0.0
Sopen01g001460	Solyc01g005460	251	2e-83
Sopen01g001470	Solyc01g005460	240	5e-82
Sopen01g001480	Solyc01g005470	300	2e-106
Sopen01g001490	Solyc01g005480	757	0.0
Sopen01g001500	Solyc01g005490	903	0.0
Sopen01g001510	Solyc12g056710	344	3e-120
Sopen01g001520	Solyc01g005500	559	0.0
Sopen01g001530	Solyc01g005510	1150	0.0
Sopen01g001540	Solyc01g005520	540	0.0
Sopen01g001550	Solyc01g005530	255	1e-89
Sopen01g001560	Solyc01g005540	1187	0.0
Sopen01g001570	Solyc04g076523	256	4e-72
Sopen01g001580	Solyc01g005550	892	0.0
Sopen01g001590	Solyc01g005560	864	0.0
Sopen01g001600	Solyc01g005575	384	4e-138
Sopen01g001610	Solyc01g005575	406	3e-147
Sopen01g001620	Solyc01g005600	493	5e-179
Sopen01g001630	Solyc01g005610	563	0.0
Sopen01g001640	Solyc01g005620	608	0.0
Sopen01g001650	Solyc01g005630	400	3e-143
Sopen01g001660	Solyc01g005640	654	0.0
Sopen01g001670	Solyc01g005665	230	4e-77
Sopen01g001680	Solyc01g005670	571	0.0
Sopen01g001690	Solyc01g005680	409	6e-148
Sopen01g001700	Solyc01g005690	811	0.0
Sopen01g001710	Solyc01g005700	1566	0.0
Sopen01g001720	Solyc01g005730	875	0.0
Sopen01g001730	Solyc01g005730	1470	0.0
Sopen01g001740	Solyc01g005730	345	9e-114
Sopen01g001750	Solyc01g005755	414	6e-145
Sopen01g001760	Solyc01g005790	125	7e-36
Sopen01g001770	Solyc01g005730	986	0.0
Sopen01g001780	Solyc01g005790	944	0.0
Sopen01g001790	Solyc10g049427	413	8e-148
Sopen01g001800	Solyc01g005800	1277	0.0
Sopen01g001810	Solyc01g005810	611	0.0
Sopen01g001820	Solyc01g080660	59.3	8e-13
Sopen01g001830	Solyc08g005000	503	7e-176
Sopen01g001840	Solyc01g005840	363	6e-131
Sopen01g001850	Solyc01g005850	486	1e-171
Sopen01g001860	Solyc03g082790	373	3e-123
Sopen01g001870	Solyc01g005730	1206	0.0
Sopen01g001880	Solyc01g005880	298	2e-100
Sopen01g001890	Solyc01g005880	380	2e-132
Sopen01g001900	Solyc01g005895	730	0.0
Sopen01g001910	Solyc01g034080	624	0.0
Sopen01g001920	Solyc01g005910	522	0.0
Sopen01g001930	Solyc01g034080	751	0.0
Sopen01g001940	Solyc01g005930	799	0.0
Sopen01g001950	Solyc01g005940	556	0.0
Sopen01g001960	Solyc01g005950	652	0.0
Sopen01g001970	Solyc01g005960	1246	0.0
Sopen01g001980	Solyc01g005970	908	0.0
Sopen01g001990	Solyc01g005980	358	7e-128
Sopen01g002000	Solyc01g005990	387	1e-139
Sopen01g002010	Solyc01g006000	253	2e-83
Sopen01g002020	Solyc01g006010	1571	0.0
Sopen01g002030	Solyc01g006020	503	0.0
Sopen01g002040	Solyc01g006040	1062	0.0
Sopen01g002050	Solyc01g006050	637	0.0
Sopen01g002060	Solyc01g006060	217	6e-74
Sopen01g002070	Solyc11g066007	216	2e-62
Sopen01g002080	Solyc01g006080	188	2e-61
Sopen01g002090	Solyc01g006090	402	8e-144
Sopen01g002100	Solyc01g006100	1718	0.0
Sopen01g002110	Solyc01g006110	831	0.0
Sopen01g002120	Solyc01g006120	1206	0.0
Sopen01g002130	Solyc01g006130	336	3e-119
Sopen01g002140	Solyc01g006140	1061	0.0
Sopen01g002160	Solyc01g006150	825	0.0
Sopen01g002170	Solyc01g006160	216	2e-74
Sopen01g002180	Solyc01g006170	602	0.0
Sopen01g002190	Solyc01g006180	1190	0.0
Sopen01g002200	Solyc01g006190	649	0.0
Sopen01g002210	Solyc01g006210	569	0.0
Sopen01g002220	Solyc01g006220	801	0.0
Sopen01g002230	Solyc01g006230	1071	0.0
Sopen01g002240	Solyc01g006240	344	3e-123
Sopen01g002250	Solyc01g006250	147	8e-49
Sopen01g002260	Solyc01g006260	323	1e-115
Sopen01g002270	Solyc01g006280	1295	0.0
Sopen01g002280	Solyc11g066007	216	2e-62
Sopen01g002290	Solyc01g006290	570	0.0
Sopen01g002300	Solyc01g006300	653	0.0
Sopen01g002310	Solyc01g006310	537	0.0
Sopen01g002320	Solyc01g006320	294	9e-104
Sopen01g002330	Solyc01g006340	744	0.0
Sopen01g002340	Solyc01g006340	1050	0.0
Sopen01g002350	Solyc01g006360	1696	0.0
Sopen01g002360	Solyc01g006370	4019	0.0
Sopen01g002370	Solyc01g006380	820	0.0
Sopen01g002380	Solyc01g006390	177	1e-58
Sopen01g002390	Solyc01g006400	266	4e-92
Sopen01g002400	Solyc01g006400	120	2e-35
Sopen01g002410	Solyc01g006410	171	8e-56
Sopen01g002420	Solyc01g006430	795	0.0
Sopen01g002430	Solyc01g006440	1218	0.0
Sopen01g002440	Solyc01g006450	793	0.0
Sopen01g002450	Solyc01g006460	629	0.0
Sopen01g002460	Solyc01g006480	480	3e-175
Sopen01g002470	Solyc01g006490	1186	0.0
Sopen01g002480	Solyc01g006500	1001	0.0
Sopen01g002490	Solyc01g006510	723	0.0
Sopen01g002500	Solyc01g006530	1639	0.0
Sopen01g002510	Solyc01g006530	1524	0.0
Sopen01g002520	Solyc01g006540	1047	0.0
Sopen01g002530	Solyc01g006540	1071	0.0
Sopen01g002540	Solyc01g005730	662	0.0
Sopen01g002550	Solyc12g011040	947	0.0
Sopen01g002560	Solyc00g136565	459	7e-163
Sopen01g002570	Solyc01g006580	476	9e-172
Sopen01g002580	Solyc01g006530	1577	0.0
Sopen01g002590	Solyc01g006640	2898	0.0
Sopen01g002600	Solyc01g006610	484	2e-175
Sopen01g002610	Solyc01g006620	1399	0.0
Sopen01g002620	Solyc01g006630	738	0.0
Sopen01g002630	Solyc01g006640	4687	0.0
Sopen01g002640	Solyc01g006650	1337	0.0
Sopen01g002650	Solyc01g006660	1412	0.0
Sopen01g002660	Solyc01g006660	816	0.0
Sopen01g002670	Solyc01g006660	785	0.0
Sopen01g002680	Solyc01g006690	1238	0.0
Sopen01g002690	Solyc01g006700	1286	0.0
Sopen01g002700	Solyc01g006710	2365	0.0
Sopen01g002710	Solyc01g006720	1534	0.0
Sopen01g002720	Solyc01g006730	1194	0.0
Sopen01g002730	Solyc01g006735	229	2e-78
Sopen01g002740	Solyc01g006740	872	0.0
Sopen01g002750	Solyc01g006755	229	3e-79
Sopen01g002760	Solyc01g006760	213	2e-73
Sopen01g002770	Solyc10g081700	143	3e-44
Sopen01g002780	Solyc01g006800	781	0.0
Sopen01g002790	Solyc01g006810	581	0.0
Sopen01g002810	Solyc01g006825	753	0.0
Sopen01g002820	Solyc01g006830	898	0.0
Sopen01g002830	Solyc01g006840	1232	0.0
Sopen01g002840	Solyc01g006850	2207	0.0
Sopen01g002850	Solyc01g006870	331	4e-109
Sopen01g002860	Solyc01g006870	1206	0.0
Sopen01g002870	Solyc01g006880	3216	0.0
Sopen01g002880	Solyc01g006890	1566	0.0
Sopen01g002890	Solyc01g006900	324	6e-116
Sopen01g002900	Solyc01g006910	363	9e-131
Sopen01g002910	Solyc01g006920	1219	0.0
Sopen01g002920	Solyc01g006930	631	0.0
Sopen01g002930	Solyc01g006940	621	0.0
Sopen01g002940	Solyc01g006950	618	0.0
Sopen01g002950	Solyc01g006960	2582	0.0
Sopen01g002960	Solyc01g006970	1902	0.0
Sopen01g002970	Solyc01g006980	698	0.0
Sopen01g002980	Solyc01g006990	970	0.0
Sopen01g002990	Solyc01g007010	768	0.0
Sopen01g003000	Solyc01g007010	761	0.0
Sopen01g003010	Solyc01g007010	759	0.0
Sopen01g003020	Solyc01g007010	740	0.0
Sopen01g003030	Solyc01g007050	798	0.0
Sopen01g003040	Solyc01g007060	890	0.0
Sopen01g003050	Solyc01g007070	1409	0.0
Sopen01g003060	Solyc01g007080	556	0.0
Sopen01g003070	Solyc01g007090	462	2e-161
Sopen01g003080	Solyc01g007100	1575	0.0
Sopen01g003090	Solyc01g007110	523	0.0
Sopen01g003100	Solyc01g007120	922	0.0
Sopen01g003110	Solyc01g007130	1929	0.0
Sopen01g003120	Solyc01g007140	1761	0.0
Sopen01g003130	Solyc01g007150	1943	0.0
Sopen01g003140	Solyc01g007160	667	0.0
Sopen01g003150	Solyc01g007170	1949	0.0
Sopen01g003160	Solyc01g007180	277	9e-98
Sopen01g003170	Solyc01g007190	467	3e-169
Sopen01g003180	Solyc01g007200	441	4e-160
Sopen01g003190	Solyc11g068900	54.7	2e-09
Sopen01g003200	Solyc10g081950	86.3	8e-20
Sopen01g003210	Solyc01g007220	254	3e-88
Sopen01g003220	Solyc01g007230	463	1e-168
Sopen01g003230	Solyc01g007240	410	9e-149
Sopen01g003240	Solyc01g007250	601	0.0
Sopen01g003250	Solyc01g007260	1699	0.0
Sopen01g003260	Solyc10g082020	371	1e-132
Sopen01g003270	Solyc01g097130	268	5e-82
Sopen01g003280	Solyc01g007740	539	0.0
Sopen01g003290	Solyc01g007750	629	0.0
Sopen01g003300	Solyc01g007760	979	0.0
Sopen01g003310	Solyc01g007770	340	6e-122
Sopen01g003320	Solyc01g007780	190	5e-63
Sopen01g003330	Solyc01g007790	594	0.0
Sopen01g003340	Solyc01g007800	379	7e-137
Sopen01g003350	Solyc01g007810	580	0.0
Sopen01g003370	Solyc01g007830	167	7e-56
Sopen01g003380	Solyc01g007840	587	0.0
Sopen01g003390	Solyc01g007850	2026	0.0
Sopen01g003400	Solyc01g007860	308	6e-110
Sopen01g003410	Solyc01g007880	1543	0.0
Sopen01g003420	Solyc01g007890	425	4e-146
Sopen01g003430	Solyc01g007895	198	2e-64
Sopen01g003440	Solyc01g007900	598	0.0
Sopen01g003450	Solyc01g007910	667	0.0
Sopen01g003460	Solyc01g007920	426	1e-154
Sopen01g003470	Solyc01g007930	728	0.0
Sopen01g003480	Solyc01g007940	964	0.0
Sopen01g003490	Solyc01g007950	889	0.0
Sopen01g003500	Solyc01g007955	824	0.0
Sopen01g003510	Solyc01g007960	1288	0.0
Sopen01g003520	Solyc01g007960	1079	0.0
Sopen01g003530	Solyc02g064895	1074	0.0
Sopen01g003540	Solyc01g007960	1186	0.0
Sopen01g003550	Solyc01g008000	374	2e-134
Sopen01g003560	Solyc01g028930	307	6e-108
Sopen01g003570	Solyc01g008010	676	0.0
Sopen01g003580	Solyc01g008020	822	0.0
Sopen01g003590	Solyc01g008030	110	5e-34
Sopen01g003600	Solyc01g008040	734	0.0
Sopen01g003610	Solyc01g008050	859	0.0
Sopen01g003620	Solyc01g008070	552	0.0
Sopen01g003630	Solyc01g008070	846	0.0
Sopen01g003640	Solyc01g008090	166	2e-54
Sopen01g003650	Solyc01g008100	434	9e-158
Sopen01g003660	Solyc01g008110	1004	0.0
Sopen01g003670	Solyc01g008120	3516	0.0
Sopen01g003680	Solyc01g008130	1263	0.0
Sopen01g003690	Solyc01g008140	2051	0.0
Sopen01g003700	Solyc01g008160	308	4e-107
Sopen01g003710	Solyc01g008170	1313	0.0
Sopen01g003720	Solyc01g008180	1029	0.0
Sopen01g003730	Solyc01g008200	179	3e-57
Sopen01g003750	Solyc01g008230	498	0.0
Sopen01g003760	Solyc01g008240	1009	0.0
Sopen01g003770	Solyc01g008240	374	1e-127
Sopen01g003780	Solyc01g008260	333	2e-119
Sopen01g003790	Solyc01g008270	293	7e-104
Sopen01g003800	Solyc01g008280	642	0.0
Sopen01g003810	Solyc01g008290	929	0.0
Sopen01g003820	Solyc01g008300	176	1e-56
Sopen01g003830	Solyc01g008310	1162	0.0
Sopen01g003840	Solyc01g008320	1130	0.0
Sopen01g003850	Solyc01g008320	1109	0.0
Sopen01g003860	Solyc01g008340	508	0.0
Sopen01g003870	Solyc01g008350	309	5e-108
Sopen01g003880	Solyc01g008360	253	9e-89
Sopen01g003890	Solyc01g008370	631	0.0
Sopen01g003900	Solyc01g008405	123	4e-38
Sopen01g003910	Solyc01g005730	677	0.0
Sopen01g003920	Solyc01g008390	449	7e-156
Sopen01g003930	Solyc01g008420	1037	0.0
Sopen01g003940	Solyc01g008430	585	0.0
Sopen01g003950	Solyc11g012540	64.3	7e-14
Sopen01g003960	Solyc01g008440	1094	0.0
Sopen01g003980	Solyc01g008460	416	6e-151
Sopen01g003990	Solyc01g008470	733	0.0
Sopen01g004000	Solyc01g008480	1090	0.0
Sopen01g004010	Solyc01g008470	187	7e-60
Sopen01g004020	Solyc11g065700	373	2e-130
Sopen01g004030	Solyc01g008497	776	0.0
Sopen01g004040	Solyc01g008500	790	0.0
Sopen01g004050	Solyc01g008510	228	2e-79
Sopen01g004060	Solyc01g008520	668	0.0
Sopen01g004070	Solyc01g008550	649	0.0
Sopen01g004080	Solyc01g008550	557	0.0
Sopen01g004090	Solyc01g008550	554	0.0
Sopen01g004100	Solyc01g008560	1100	0.0
Sopen01g004110	Solyc01g008580	271	2e-95
Sopen01g004120	Solyc01g008600	1332	0.0
Sopen01g004130	Solyc01g008610	699	0.0
Sopen01g004140	Solyc01g008620	573	0.0
Sopen01g004150	Solyc11g066007	216	3e-62
Sopen01g004160	Solyc01g008640	869	0.0
Sopen01g004170	Solyc01g008650	1025	0.0
Sopen01g004180	Solyc01g008660	799	0.0
Sopen01g004190	Solyc01g008640	584	0.0
Sopen01g004200	Solyc01g008670	351	3e-115
Sopen01g004210	Solyc01g008670	480	7e-163
Sopen01g004220	Solyc01g008700	577	0.0
Sopen01g004230	Solyc01g008710	573	0.0
Sopen01g004240	Solyc01g008710	525	0.0
Sopen01g004250	Solyc01g008730	658	0.0
Sopen01g004260	Solyc01g008740	1117	0.0
Sopen01g004270	Solyc01g008760	149	3e-47
Sopen01g004280	Solyc01g008770	1790	0.0
Sopen01g004290	Solyc01g008780	498	0.0
Sopen01g004300	Solyc01g008790	1089	0.0
Sopen01g004310	Solyc01g008800	2640	0.0
Sopen01g004320	Solyc01g008800	494	5e-165
Sopen01g004330	Solyc01g008820	686	0.0
Sopen01g004340	Solyc01g008830	1113	0.0
Sopen01g004350	Solyc11g062430	783	0.0
Sopen01g004360	Solyc01g008840	837	0.0
Sopen01g004370	Solyc01g008870	1274	0.0
Sopen01g004380	Solyc01g008890	573	0.0
Sopen01g004390	Solyc01g008900	899	0.0
Sopen01g004400	Solyc01g008910	971	0.0
Sopen01g004410	Solyc01g008925	348	3e-120
Sopen01g004420	Solyc01g008930	466	3e-169
Sopen01g004430	Solyc01g008940	147	4e-48
Sopen01g004440	Solyc01g008950	300	1e-106
Sopen01g004450	Solyc01g008960	1887	0.0
Sopen01g004460	Solyc01g008970	617	0.0
Sopen01g004470	Solyc01g008977	252	1e-85
Sopen01g004480	Solyc01g008990	478	4e-174
Sopen01g004490	Solyc01g009000	651	0.0
Sopen01g004500	Solyc01g009010	816	0.0
Sopen01g004510	Solyc01g009020	174	8e-59
Sopen01g004520	Solyc01g009030	1226	0.0
Sopen01g004530	Solyc01g009040	860	0.0
Sopen01g004540	Solyc01g009050	1352	0.0
Sopen01g004550	Solyc01g009060	833	0.0
Sopen01g004560	Solyc01g009070	1091	0.0
Sopen01g004570	Solyc01g009080	402	2e-145
Sopen01g004580	Solyc01g009090	1492	0.0
Sopen01g004590	Solyc01g009100	230	4e-80
Sopen01g004600	Solyc01g009120	944	0.0
Sopen01g004620	Solyc11g071510	379	1e-135
Sopen01g004630	Solyc01g009160	530	0.0
Sopen01g004640	Solyc01g009170	1160	0.0
Sopen01g004650	Solyc01g009180	1555	0.0
Sopen01g004660	Solyc01g009190	848	0.0
Sopen01g004670	Solyc01g009200	457	4e-166
Sopen01g004680	Solyc01g009215	441	3e-160
Sopen01g004690	Solyc01g009220	421	2e-152
Sopen01g004700	Solyc01g009235	2509	0.0
Sopen01g004710	Solyc08g042063	561	0.0
Sopen01g004720	Solyc06g073750	965	0.0
Sopen01g004730	Solyc01g009245	224	5e-78
Sopen01g004740	Solyc01g009250	304	4e-108
Sopen01g004750	Solyc01g009260	848	0.0
Sopen01g004760	Solyc01g009270	791	0.0
Sopen01g004770	Solyc01g009280	2004	0.0
Sopen01g004780	Solyc01g009290	899	0.0
Sopen01g004790	Solyc01g009300	2053	0.0
Sopen01g004810	Solyc01g009310	894	0.0
Sopen01g004820	Solyc01g009320	838	0.0
Sopen01g004830	Solyc01g009330	322	4e-111
Sopen01g004840	Solyc01g009340	744	0.0
Sopen01g004850	Solyc11g068770	263	6e-88
Sopen01g004860	Solyc11g068770	270	7e-91
Sopen01g004870	Solyc11g068770	280	9e-95
Sopen01g004880	Solyc01g009370	1043	0.0
Sopen01g004890	Solyc01g009380	671	0.0
Sopen01g004900	Solyc06g074210	499	3e-178
Sopen01g004910	Solyc01g009400	645	0.0
Sopen01g004920	Solyc01g009400	620	0.0
Sopen01g004930	Solyc01g009420	807	0.0
Sopen01g004940	Solyc01g009430	381	2e-137
Sopen01g004950	Solyc08g042063	577	0.0
Sopen01g004960	Solyc01g009440	372	4e-134
Sopen01g004970	Solyc08g042063	585	0.0
Sopen01g004980	Solyc01g009470	440	4e-145
Sopen01g004990	Solyc01g009470	122	2e-33
Sopen01g005000	Solyc01g009470	1588	0.0
Sopen01g005010	Solyc01g009480	548	0.0
Sopen01g005020	Solyc01g009500	731	0.0
Sopen01g005030	Solyc01g009500	152	2e-46
Sopen01g005040	Solyc08g061985	434	4e-138
Sopen01g005050	Solyc01g014095	93.6	3e-22
Sopen01g005060	Solyc01g009510	367	2e-132
Sopen01g005070	Solyc01g009520	437	1e-158
Sopen01g005080	Solyc01g009530	140	1e-43
Sopen01g005090	Solyc01g009580	356	3e-127
Sopen01g005100	Solyc01g009565	61.6	6e-14
Sopen01g005110	Solyc01g009580	359	2e-128
Sopen01g005120	Solyc01g009590	148	6e-48
Sopen01g005130	Solyc01g009600	1296	0.0
Sopen01g005140	Solyc01g009610	155	2e-50
Sopen01g005150	Solyc01g009620	414	5e-150
Sopen01g005160	Solyc01g009630	417	2e-151
Sopen01g005170	Solyc06g066447	775	0.0
Sopen01g005180	Solyc05g050402	346	2e-121
Sopen01g005190	Solyc01g009670	1026	0.0
Sopen01g005200	Solyc04g050827	105	4e-25
Sopen01g005210	Solyc08g042063	584	0.0
Sopen01g005220	Solyc01g009715	670	0.0
Sopen01g005230	Solyc01g009740	179	8e-56
Sopen01g005240	Solyc01g009740	219	9e-70
Sopen01g005250	Solyc08g042063	585	0.0
Sopen01g005260	Solyc01g009740	213	2e-67
Sopen01g005270	Solyc01g009750	200	2e-68
Sopen01g005290	Solyc06g066447	112	3e-29
Sopen01g005300	Solyc01g009760	482	5e-176
Sopen01g005310	Solyc01g009770	331	3e-116
Sopen01g005330	Solyc01g009780	313	6e-112
Sopen01g005340	Solyc08g029402	115	8e-31
Sopen01g005350	Solyc01g009820	1267	0.0
Sopen01g005360	Solyc08g042063	585	0.0
Sopen01g005370	Solyc01g009830	525	0.0
Sopen01g005380	Solyc01g009845	149	1e-48
Sopen01g005390	Solyc01g009860	509	0.0
Sopen01g005400	Solyc01g009870	664	0.0
Sopen01g005410	Solyc11g066007	216	2e-62
Sopen01g005420	Solyc01g009880	1355	0.0
Sopen01g005430	Solyc01g009890	264	5e-93
Sopen01g005440	Solyc01g009900	244	1e-85
Sopen01g005450	Solyc01g009910	244	1e-85
Sopen01g005460	Solyc08g042063	583	0.0
Sopen01g005470	Solyc01g057185	391	1e-126
Sopen01g005480	Solyc01g009920	1417	0.0
Sopen01g005490	Solyc11g066007	394	1e-128
Sopen01g005500	Solyc01g009935	288	5e-102
Sopen01g005510	Solyc10g018775	390	2e-119
Sopen01g005520	Solyc01g009940	539	0.0
Sopen01g005530	Solyc01g009960	642	0.0
Sopen01g005540	Solyc01g009970	691	0.0
Sopen01g005550	Solyc01g009990	503	0.0
Sopen01g005560	Solyc01g010000	929	0.0
Sopen01g005570	Solyc03g083440	416	7e-134
Sopen01g005580	Solyc01g010020	321	8e-115
Sopen01g005590	Solyc01g010030	1420	0.0
Sopen01g005600	Solyc01g010050	734	0.0
Sopen01g005610	Solyc01g010060	254	4e-88
Sopen01g005630	Solyc01g010080	1296	0.0
Sopen01g005650	Solyc09g061530	80.5	4e-18
Sopen01g005660	Solyc08g042063	474	4e-157
Sopen01g005670	Solyc01g010135	1073	0.0
Sopen01g005680	Solyc01g014745	48.9	2e-07
Sopen01g005690	Solyc11g066007	52.8	7e-08
Sopen01g005700	Solyc01g010140	894	0.0
Sopen01g005720	Solyc01g010150	913	0.0
Sopen01g005730	Solyc10g012095	253	3e-78
Sopen01g005740	Solyc01g010390	324	8e-111
Sopen01g005750	Solyc12g096845	153	1e-44
Sopen01g005760	Solyc10g012095	444	1e-142
Sopen01g005770	Solyc01g010180	312	1e-110
Sopen01g005790	Solyc01g010190	318	7e-112
Sopen01g005800	Solyc01g010200	156	1e-50
Sopen01g005810	Solyc08g067745	491	2e-158
Sopen01g005820	Solyc01g010220	246	1e-84
Sopen01g005830	Solyc01g010230	244	7e-86
Sopen01g005840	Solyc01g058400	96.7	6e-28
Sopen01g005850	Solyc01g010240	254	6e-83
Sopen01g005860	Solyc01g010250	532	0.0
Sopen01g005880	Solyc01g010260	1050	0.0
Sopen01g005890	Solyc01g010270	205	2e-70
Sopen01g005900	Solyc01g010280	665	0.0
Sopen01g005910	Solyc01g010290	665	0.0
Sopen01g005920	Solyc04g076523	258	5e-73
Sopen01g005930	Solyc01g010310	203	3e-68
Sopen01g005940	Solyc12g019090	336	4e-113
Sopen01g005950	Solyc01g010350	603	0.0
Sopen01g005960	Solyc01g010360	512	0.0
Sopen01g005970	Solyc01g010370	1272	0.0
Sopen01g005980	Solyc11g020217	56.6	1e-08
Sopen01g005990	Solyc11g020217	57.8	4e-09
Sopen01g006000	Solyc01g010390	1039	0.0
Sopen01g006010	Solyc04g050827	516	7e-172
Sopen01g006020	Solyc01g010410	1167	0.0
Sopen01g006030	Solyc01g067145	66.6	7e-12
Sopen01g006040	Solyc02g064895	1087	0.0
Sopen01g006050	Solyc01g010430	611	0.0
Sopen01g006060	Solyc01g010440	896	0.0
Sopen01g006070	Solyc01g010460	584	0.0
Sopen01g006090	Solyc01g010480	763	0.0
Sopen01g006100	Solyc01g010490	1014	0.0
Sopen01g006110	Solyc12g100280	100	6e-28
Sopen01g006130	Solyc04g076523	258	1e-73
Sopen01g006140	Solyc01g010500	451	9e-160
Sopen01g006160	Solyc01g010510	1010	0.0
Sopen01g006170	Solyc01g010520	726	0.0
Sopen01g006180	Solyc01g010530	753	0.0
Sopen01g006190	Solyc01g010540	404	4e-146
Sopen01g006200	Solyc01g021627	64.3	2e-12
Sopen01g006210	Solyc08g042063	587	0.0
Sopen01g006220	Solyc01g010570	629	0.0
Sopen01g006230	Solyc01g010540	404	4e-146
Sopen01g006240	Solyc01g010590	454	2e-165
Sopen01g006250	Solyc01g010600	427	9e-154
Sopen01g006270	Solyc01g010640	397	2e-143
Sopen01g006280	Solyc01g010650	684	0.0
Sopen01g006290	Solyc10g055425	229	1e-71
Sopen01g006300	Solyc01g010660	855	0.0
Sopen01g006310	Solyc01g010690	200	3e-64
Sopen01g006320	Solyc01g010700	887	0.0
Sopen01g006330	Solyc01g010710	170	2e-57
Sopen01g006340	Solyc04g076523	289	1e-84
Sopen01g006350	Solyc07g009470	121	1e-29
Sopen01g006360	Solyc01g010720	1447	0.0
Sopen01g006370	Solyc05g056330	125	3e-32
Sopen01g006380	Solyc08g066417	120	6e-32
Sopen01g006390	Solyc01g010740	908	0.0
Sopen01g006400	Solyc08g029402	313	2e-93
Sopen01g006410	Solyc01g010760	556	0.0
Sopen01g006420	Solyc01g010770	542	0.0
Sopen01g006430	Solyc01g010780	964	0.0
Sopen01g006450	Solyc03g044995	125	1e-33
Sopen01g006470	Solyc09g014626	835	0.0
Sopen01g006480	Solyc02g081084	273	3e-86
Sopen01g006490	Solyc08g062990	219	2e-75
Sopen01g006500	Solyc11g066007	216	1e-60
Sopen01g006510	Solyc06g076715	163	1e-44
Sopen01g006530	Solyc10g051070	165	1e-53
Sopen01g006540	Solyc11g066007	318	1e-95
Sopen01g006550	Solyc01g066575	374	8e-115
Sopen01g006560	Solyc07g038133	111	6e-27
Sopen01g006570	Solyc02g079590	393	2e-125
Sopen01g006580	Solyc01g014095	65.9	3e-13
Sopen01g006590	Solyc10g012095	445	9e-147
Sopen01g006600	Solyc02g079630	772	0.0
Sopen01g006610	Solyc03g044024	342	2e-110
Sopen01g006620	Solyc07g041215	83.6	6e-19
Sopen01g006640	Solyc01g010810	408	1e-147
Sopen01g006650	Solyc01g010820	1529	0.0
Sopen01g006660	Solyc01g010830	318	1e-111
Sopen01g006670	Solyc11g065647	225	1e-65
Sopen01g006680	Solyc01g010860	550	0.0
Sopen01g006690	Solyc01g010870	1269	0.0
Sopen01g006700	Solyc01g010880	629	0.0
Sopen01g006710	Solyc01g010890	368	2e-131
Sopen01g006720	Solyc01g010900	950	0.0
Sopen01g006730	Solyc08g060975	362	4e-118
Sopen01g006740	Solyc04g076523	179	2e-46
Sopen01g006750	Solyc01g010910	667	0.0
Sopen01g006760	Solyc01g010930	866	0.0
Sopen01g006770	Solyc01g010930	146	8e-44
Sopen01g006780	Solyc01g010940	447	1e-162
Sopen01g006790	Solyc01g010950	890	0.0
Sopen01g006800	Solyc11g017472	331	5e-93
Sopen01g006810	Solyc12g027587	94.4	4e-20
Sopen01g006820	Solyc08g061985	434	1e-142
Sopen01g006830	Solyc04g010240	92.4	2e-25
Sopen01g006840	Solyc01g010970	2053	0.0
Sopen01g006850	Solyc07g038133	82.8	2e-18
Sopen01g006870	Solyc11g020217	60.1	3e-09
Sopen01g006890	Solyc06g076715	117	9e-30
Sopen01g006920	Solyc06g076715	119	2e-29
Sopen01g006940	Solyc01g010990	726	0.0
Sopen01g006960	Solyc01g011000	328	2e-117
Sopen01g006970	Solyc01g011010	67.0	5e-15
Sopen01g006990	Solyc02g014385	350	3e-122
Sopen01g007000	Solyc08g066417	67.4	3e-13
Sopen01g007010	Solyc01g011080	103	3e-31
Sopen01g007020	Solyc08g075485	157	8e-51
Sopen01g007030	Solyc01g011093	2070	0.0
Sopen01g007040	Solyc08g042063	518	0.0
Sopen01g007050	Solyc06g065080	58.5	2e-10
Sopen01g007060	Solyc03g032215	775	0.0
Sopen01g007070	Solyc11g017476	90.9	6e-21
Sopen01g007080	Solyc01g055165	63.2	1e-11
Sopen01g007090	Solyc01g011200	278	2e-96
Sopen01g007100	Solyc12g027587	359	2e-105
Sopen01g007120	Solyc12g027587	285	1e-79
Sopen01g007130	Solyc11g017472	238	1e-63
Sopen01g007140	Solyc01g056697	310	3e-92
Sopen01g007150	Solyc12g027587	347	6e-101
Sopen01g007160	Solyc00g006090	194	1e-60
Sopen01g007170	Solyc12g027587	345	2e-101
Sopen01g007180	Solyc12g027587	109	5e-25
Sopen01g007190	Solyc09g008600	471	3e-165
Sopen01g007200	Solyc01g011233	215	7e-63
Sopen01g007210	Solyc04g076523	141	6e-39
Sopen01g007230	Solyc12g033030	109	2e-32
Sopen01g007240	Solyc11g017472	96.7	9e-22
Sopen01g007270	Solyc01g015210	199	6e-65
Sopen01g007280	Solyc11g017476	96.3	4e-20
Sopen01g007290	Solyc12g027587	392	2e-118
Sopen01g007300	Solyc12g027587	213	5e-59
Sopen01g007310	Solyc01g056697	317	5e-95
Sopen01g007320	Solyc12g027587	71.2	3e-14
Sopen01g007330	Solyc12g044580	117	5e-30
Sopen01g007340	Solyc02g064895	1070	0.0
Sopen01g007350	Solyc04g050827	341	1e-112
Sopen01g007360	Solyc08g067745	490	3e-159
Sopen01g007370	Solyc01g011340	642	0.0
Sopen01g007380	Solyc01g011350	632	0.0
Sopen01g007390	Solyc11g066007	184	2e-48
Sopen01g007400	Solyc01g011390	271	2e-95
Sopen01g007410	Solyc01g021627	70.9	9e-14
Sopen01g007420	Solyc12g027587	99.4	3e-21
Sopen01g007430	Solyc09g014626	485	4e-170
Sopen01g007450	Solyc11g017472	159	5e-42
Sopen01g007460	Solyc12g027587	400	2e-119
Sopen01g007470	Solyc09g020155	131	2e-35
Sopen01g007480	Solyc07g009470	63.9	2e-12
Sopen01g007490	Solyc08g042063	585	0.0
Sopen01g007500	Solyc03g045095	109	7e-28
Sopen01g007510	Solyc05g018403	76.6	2e-16
Sopen01g007520	Solyc01g011430	924	0.0
Sopen01g007530	Solyc05g025655	889	0.0
Sopen01g007550	Solyc05g010360	68.9	3e-14
Sopen01g007560	Solyc03g044930	135	3e-42
Sopen01g007580	Solyc03g044930	197	4e-66
Sopen01g007590	Solyc05g025895	118	6e-33
Sopen01g007610	Solyc11g020217	50.1	8e-07
Sopen01g007630	Solyc08g042063	585	0.0
Sopen01g007640	Solyc01g011510	961	0.0
Sopen01g007650	Solyc04g051785	223	3e-70
Sopen01g007670	Solyc11g010845	196	2e-55
Sopen01g007680	Solyc07g009470	90.5	2e-19
Sopen01g007700	Solyc12g006770	73.6	4e-19
Sopen01g007710	Solyc09g061530	204	8e-69
Sopen01g007720	Solyc02g032590	117	1e-33
Sopen01g007730	Solyc08g061985	363	1e-118
Sopen01g007740	Solyc09g061530	114	4e-32
Sopen01g007780	Solyc10g018813	363	1e-119
Sopen01g007790	Solyc12g027587	368	2e-108
Sopen01g007800	Solyc04g076523	315	3e-93
Sopen01g007810	Solyc12g027587	101	8e-22
Sopen01g007820	Solyc01g056697	353	6e-108
Sopen01g007830	Solyc11g017476	289	6e-84
Sopen01g007840	Solyc02g077250	433	3e-154
Sopen01g007850	Solyc09g014626	889	0.0
Sopen01g007880	Solyc01g110465	244	3e-72
Sopen01g007900	Solyc04g076523	199	2e-53
Sopen01g007910	Solyc02g032590	129	5e-39
Sopen01g007930	Solyc11g017472	98.6	2e-22
Sopen01g007940	Solyc11g017476	75.1	2e-16
Sopen01g007950	Solyc12g027587	89.0	2e-20
Sopen01g007960	Solyc10g047065	240	8e-73
Sopen01g007970	Solyc11g017472	291	4e-81
Sopen01g007980	Solyc05g040055	94.7	2e-21
Sopen01g007990	Solyc02g032590	151	8e-44
Sopen01g008000	Solyc11g045260	45.8	8e-07
Sopen01g008030	Solyc12g027587	48.9	1e-07
Sopen01g008040	Solyc05g041360	238	7e-77
Sopen01g008050	Solyc02g011990	286	4e-96
Sopen01g008060	Solyc01g005730	168	2e-49
Sopen01g008080	Solyc02g091890	72.4	2e-12
Sopen01g008110	Solyc01g106750	94.7	1e-22
Sopen01g008120	Solyc09g061530	76.6	1e-16
Sopen01g008140	Solyc01g014060	241	8e-83
Sopen01g008150	Solyc10g009590	879	0.0
Sopen01g008160	Solyc06g024388	183	2e-52
Sopen01g008180	Solyc00g029190	503	2e-168
Sopen01g008190	Solyc11g066007	69.7	1e-13
Sopen01g008200	Solyc01g110465	273	6e-83
Sopen01g008210	Solyc07g009470	129	4e-32
Sopen01g008230	Solyc01g008390	159	5e-48
Sopen01g008240	Solyc01g008390	283	4e-96
Sopen01g008250	Solyc06g010035	274	4e-87
Sopen01g008260	Solyc03g044024	144	1e-43
Sopen01g008270	Solyc12g036485	476	5e-156
Sopen01g008280	Solyc03g082770	70.9	5e-13
Sopen01g008290	Solyc06g024388	117	2e-29
Sopen01g008300	Solyc02g086460	55.5	3e-08
Sopen01g008310	Solyc01g014230	1664	0.0
Sopen01g008330	Solyc09g076057	53.5	7e-07
Sopen01g008340	Solyc01g087070	106	2e-29
Sopen01g008350	Solyc08g028885	183	6e-53
Sopen01g008360	Solyc12g036475	202	2e-57
Sopen01g008370	Solyc05g018403	74.7	3e-16
Sopen01g008390	Solyc01g056697	345	3e-105
Sopen01g008410	Solyc08g061985	413	1e-136
Sopen01g008420	Solyc08g028885	184	5e-53
Sopen01g008430	Solyc12g036475	202	2e-57
Sopen01g008440	Solyc05g018403	74.7	3e-16
Sopen01g008460	Solyc01g056697	345	3e-105
Sopen01g008480	Solyc08g061985	413	1e-136
Sopen01g008490	Solyc11g061770	260	3e-90
Sopen01g008500	Solyc01g008390	236	1e-78
Sopen01g008510	Solyc05g016615	167	1e-48
Sopen01g008520	Solyc01g014145	196	4e-62
Sopen01g008530	Solyc08g023475	52.8	2e-08
Sopen01g008550	Solyc07g009470	89.0	1e-20
Sopen01g008560	Solyc02g014385	206	2e-65
Sopen01g008570	Solyc08g042063	586	0.0
Sopen01g008580	Solyc06g083960	62.8	4e-11
Sopen01g008590	Solyc08g023545	125	5e-34
Sopen01g008600	Solyc06g042953	169	2e-50
Sopen01g008610	Solyc11g017472	198	1e-51
Sopen01g008640	Solyc01g006690	765	0.0
Sopen01g008650	Solyc06g009963	85.1	2e-19
Sopen01g008660	Solyc11g017476	111	8e-26
Sopen01g008670	Solyc04g076523	303	2e-94
Sopen01g008680	Solyc07g041215	75.9	1e-16
Sopen01g008690	Solyc01g014095	135	4e-41
Sopen01g008700	Solyc08g042063	53.5	1e-07
Sopen01g008730	Solyc01g014095	128	8e-36
Sopen01g008750	Solyc12g096845	261	3e-78
Sopen01g008760	Solyc03g034206	129	2e-34
Sopen01g008780	Solyc01g056697	241	9e-69
Sopen01g008790	Solyc11g017472	119	2e-27
Sopen01g008800	Solyc12g027587	284	2e-80
Sopen01g008810	Solyc11g017476	74.3	7e-14
Sopen01g008820	Solyc12g042963	97.8	2e-23
Sopen01g008840	Solyc04g076523	285	2e-83
Sopen01g008850	Solyc07g041215	49.3	9e-08
Sopen01g008860	Solyc11g017472	65.9	1e-11
Sopen01g008870	Solyc11g017472	104	9e-25
Sopen01g008890	Solyc01g010065	87.4	2e-18
Sopen01g008900	Solyc06g009963	45.8	8e-06
Sopen01g008920	Solyc08g067745	490	3e-160
Sopen01g008930	Solyc06g060735	240	4e-74
Sopen01g008940	Solyc08g023515	108	2e-27
Sopen01g008950	Solyc11g017476	104	2e-23
Sopen01g008960	Solyc07g041215	50.8	2e-08
Sopen01g009000	Solyc07g041215	62.0	5e-12
Sopen01g009010	Solyc11g017472	113	7e-26
Sopen01g009020	Solyc01g010065	67.0	6e-12
Sopen01g009030	Solyc12g096845	241	8e-79
Sopen01g009040	Solyc10g049427	411	9e-135
Sopen01g009050	Solyc01g056697	352	6e-108
Sopen01g009060	Solyc12g009790	107	2e-29
Sopen01g009070	Solyc07g025280	56.2	8e-11
Sopen01g009080	Solyc01g106360	119	5e-31
Sopen01g009090	Solyc10g018813	282	4e-88
Sopen01g009100	Solyc09g072725	100	2e-22
Sopen01g009110	Solyc01g010065	74.3	1e-14
Sopen01g009120	Solyc11g065595	125	7e-33
Sopen01g009130	Solyc09g061797	163	1e-41
Sopen01g009140	Solyc08g061985	362	1e-118
Sopen01g009150	Solyc06g082803	221	6e-63
Sopen01g009170	Solyc08g023545	142	3e-40
Sopen01g009180	Solyc01g014470	287	9e-102
Sopen01g009190	Solyc01g014480	1388	0.0
Sopen01g009200	Solyc01g014490	376	3e-132
Sopen01g009210	Solyc01g014520	1446	0.0
Sopen01g009220	Solyc01g014530	235	1e-80
Sopen01g009230	Solyc08g061985	422	9e-139
Sopen01g009240	Solyc11g017472	60.1	9e-11
Sopen01g009250	Solyc01g014561	72.8	2e-18
Sopen01g009260	Solyc04g076523	113	5e-30
Sopen01g009270	Solyc08g042063	585	0.0
Sopen01g009280	Solyc01g014560	426	2e-151
Sopen01g009290	Solyc03g051905	100	3e-24
Sopen01g009300	Solyc01g014562	223	7e-76
Sopen01g009320	Solyc04g018177	45.4	5e-06
Sopen01g009330	Solyc12g027587	68.2	2e-11
Sopen01g009340	Solyc01g014561	97.1	5e-28
Sopen01g009350	Solyc12g032937	48.1	8e-07
Sopen01g009370	Solyc08g048255	154	3e-41
Sopen01g009380	Solyc11g010845	188	2e-52
Sopen01g009390	Solyc07g009470	88.2	6e-19
Sopen01g009400	Solyc12g027587	368	2e-109
Sopen01g009410	Solyc07g038133	321	5e-101
[truncated: 37,638 more rows]

## Sheet: Best Blast Sly_Ath
S. lycopersucum	A. thaliana	Gene Symbol	Score	E-value
Solyc10g008210	AT1G03780	TPX2	684.0	0.0
Solyc06g072480	AT1G14760	KNATM	75.9	7.63e-18
Solyc05g015710	AT1G27290	AT1G27290	122.0	2.19e-36
Solyc01g067380	AT5G18640	AT5G18640	460.0	3.3600000000000005e-163
Solyc07g006800	AT2G15480	UGT73B5	198.0	5.89e-58
Solyc09g009280	AT2G27770	AT2G27770	209.0	7.86e-66
Solyc06g005070	AT1G68570	AT1G68570	629.0	0.0
Solyc06g071540	AT5G62960	AT5G62960	397.0	9.58e-139
Solyc10g081230	AT1G08700	PS1	421.0	1.07e-145
Solyc01g106390	AT1G58290	HEMA1	710.0	0.0
Solyc09g007080	AT3G12620	AT3G12620	556.0	0.0
Solyc11g066500	AT2G27950	AT2G27950	289.0	3.94e-85
Solyc03g060510	AT5G24000	AT5G24000	467.0	4.7300000000000005e-163
Solyc11g066460	AT1G11510	AT1G11510	45.1	1.89e-05
Solyc06g082800	AT3G20000	TOM40	473.0	1.04e-169
Solyc01g105290	AT5G64230	AT5G64230	316.0	2.9500000000000003e-105
Solyc03g007860	AT5G52780	AT5G52780	114.0	2.32e-32
Solyc06g048620	AT3G56370	AT3G56370	1214.0	0.0
Solyc03g006490	AT4G27450	AT4G27450	331.0	1.9999999999999999e-115
Solyc09g060100	AT4G13150	AT4G13150	399.0	7.54e-139
Solyc03g114300	AT4G23660	PPT1	186.0	7.43e-54
Solyc05g055160	AT5G22060	J2	669.0	0.0
Solyc06g053780	AT3G23090	AT3G23090	208.0	3.09e-64
Solyc07g055920	AT3G58780	SHP1	307.0	1.03e-105
Solyc02g062040	AT4G35840	AT4G35840	342.0	2.73e-120
Solyc05g046390	AT2G31490	AT2G31490	98.6	3.02e-29
Solyc11g067270	AT3G26040	AT3G26040	214.0	1.41e-64
Solyc09g083370	AT1G04270	RPS15	246.0	6.49e-85
Solyc07g065280	AT4G16450	AT4G16450	175.0	2.0400000000000002e-58
Solyc03g007680	AT1G51160	AT1G51160	300.0	3.73e-105
Solyc03g115800	AT1G74400	AT1G74400	395.0	6.11e-135
Solyc05g005910	AT1G52190	AT1G52190	561.0	0.0
Solyc01g091860	AT1G01920	AT1G01920	707.0	0.0
Solyc12g098660	AT5G19850	AT5G19850	451.0	1.65e-158
Solyc04g057890	AT1G77290	AT1G77290	398.0	2.64e-141
Solyc06g008960	AT3G23590	RFR1	1457.0	0.0
Solyc10g044967	AT2G14210	AGL44	148.0	6.7e-44
Solyc08g005440	AT3G07040	RPM1	636.0	0.0
Solyc01g005610	AT1G56670	AT1G56670	329.0	2.28e-111
Solyc10g086290	AT1G66370	MYB113	189.0	2.63e-59
Solyc12g035860	ATCG00750	rps11	110.0	2.4e-32
Solyc05g016473	AT2G18250	COAD	33.1	67
Solyc05g026050	AT4G29160	SNF7.1	313.0	9.440000000000001e-109
Solyc02g062375	AT3G51120	AT3G51120	128.0	8.33e-30
Solyc12g009620	AT5G32440	AT5G32440	243.0	5.2e-80
Solyc01g103803	AT1G14440	HB31	103.0	1.81e-26
Solyc12g087900	AT2G22490	CYCD2;1	219.0	8.689999999999999e-69
Solyc09g090660	AT1G04510	MAC3A	821.0	0.0
Solyc02g081700	AT3G22110	PAC1	464.0	5.46e-168
Solyc04g057880	AT1G77300	EFS	469.0	5.779999999999999e-141
Solyc05g021090	AT2G43000	NAC042	263.0	1.54e-87
Solyc06g082000	AT3G08510	PLC2	577.0	0.0
Solyc11g045540	AT3G61600	POB1	29.6	1.3
Solyc04g050550	AT5G38730	AT5G38730	674.0	0.0
Solyc05g055790	AT3G02750	AT3G02750	582.0	0.0
Solyc05g054170	AT4G17230	SCL13	595.0	0.0
Solyc01g005730	AT3G05650	RLP32	426.0	3.51e-136
Solyc08g076830	AT5G17600	AT5G17600	222.0	7.3e-70
Solyc02g085700	AT4G36810	GGPPS1	446.0	9.629999999999999e-149
Solyc12g008580	AT5G56590	AT5G56590	696.0	0.0
Solyc08g014290	AT1G18480	SLP2	513.0	0.0
Solyc01g102970	AT4G24270	EMB140	842.0	0.0
Solyc08g044540	AT3G57450	AT3G57450	57.4	2.22e-12
Solyc06g060270	AT1G21740	AT1G21740	674.0	0.0
Solyc06g072570	AT5G50870	UBC27	307.0	2.92e-107
Solyc01g109070	AT2G15910	AT2G15910	140.0	1.31e-45
Solyc05g041900	AT3G05270	AT3G05270	28.5	1.0
Solyc01g010050	AT3G25570	AT3G25570	466.0	1.84e-165
Solyc08g061450	AT5G25500	AT5G25500	298.0	3.46e-96
Solyc10g055740	AT1G47670	AT1G47670	430.0	5.75e-147
Solyc01g086900	AT5G26880	AGL26	308.0	4.87e-106
Solyc11g007120	AT3G20970	NFU4	357.0	8.18e-125
Solyc02g080470	AT1G11660	AT1G11660	1020.0	0.0
Solyc11g008720	AT5G36890	BGLU42	587.0	0.0
Solyc05g051840	AT4G39820	AT4G39820	421.0	1.34e-146
Solyc02g084550	AT3G51100	AT3G51100	181.0	1.62e-57
Solyc07g045250	AT3G57930	AT3G57930	37.4	0.000163
Solyc02g092420	AT3G49900	AT3G49900	353.0	2.2e-116
Solyc10g055650	AT4G38520	AT4G38520	619.0	0.0
Solyc07g007290	AT1G19250	FMO1	377.0	1.81e-125
Solyc06g068930	AT3G17860	JAZ3	109.0	2.75e-28
Solyc05g009050	AT5G38260	AT5G38260	420.0	8.13e-134
Solyc04g054730	AT5G10180	SULTR2;1	826.0	0.0
Solyc06g007165	AT2G29990	NDA2	459.0	1.7700000000000002e-160
Solyc03g013630	AT3G01040	GAUT13	899.0	0.0
Solyc03g112200	AT5G47920	AT5G47920	30.8	0.78
Solyc02g083630	AT4G35000	APX3	172.0	7.58e-52
Solyc02g092810	AT4G24204	AT4G24204	103.0	9.07e-29
Solyc01g087570	AT3G57450	AT3G57450	65.9	1.62e-15
Solyc09g063140	AT4G28740	AT4G28740	367.0	3.85e-127
Solyc02g069515	AT1G55080	MED9	117.0	2.6200000000000002e-33
Solyc02g070210	AT1G30690	AT1G30690	459.0	6.6399999999999996e-158
Solyc03g116390	AT3G15670	AT3G15670	117.0	6.850000000000001e-33
Solyc11g017470	AT1G01720	ATAF1	375.0	1.99e-131
Solyc08g083175	AT1G26190	AT1G26190	29.3	1.2
Solyc08g048250	AT4G18360	GOX3	599.0	0.0
Solyc12g032937	AT3G29255	AT3G29255	32.0	0.1
Solyc09g009190	AT5G03650	SBE2.2	1274.0	0.0
Solyc12g006870	AT5G20060	AT5G20060	387.0	9.92e-138
Solyc07g008350	AT5G57490	VDAC4	352.0	6.390000000000001e-123
Solyc09g007250	AT3G09630	AT3G09630	663.0	0.0
Solyc12g087870	AT1G28220	PUP3	333.0	4.4800000000000005e-110
Solyc02g079280	AT4G21440	MYB102	348.0	6.559999999999999e-119
Solyc08g008630	AT1G64680	AT1G64680	201.0	1.2e-65
Solyc06g005310	AT3G46130	MYB48	226.0	2.0300000000000003e-73
Solyc08g075540	AT3G22370	AOX1A	497.0	4.3300000000000006e-173
Solyc09g091510	AT5G13930	TT4	691.0	0.0
Solyc04g016177	AT2G15490	UGT73B4	149.0	4.49e-40
Solyc07g065320	AT3G13080	ABCC3	2051.0	0.0
Solyc05g013560	AT1G67910	AT1G67910	70.5	2.26e-17
Solyc01g108380	AT2G38900	AT2G38900	55.5	8.15e-12
Solyc05g025810	AT3G51420	SSL4	185.0	3.48e-55
Solyc12g011190	AT1G06500	AT1G06500	75.5	1.31e-16
Solyc08g080585	AT4G11650	OSM34	287.0	2.1e-98
Solyc02g086660	AT5G14610	AT5G14610	798.0	0.0
Solyc02g065360	AT2G23470	RUS4	438.0	1.57e-146
Solyc02g076790	AT3G56210	AT3G56210	234.0	3.8600000000000003e-79
Solyc03g005470	AT4G14420	AT4G14420	203.0	6.319999999999999e-68
Solyc05g047540	AT3G42630	AT3G42630	437.0	4.19e-152
Solyc05g005770	AT1G23890	AT1G23890	285.0	8.28e-93
Solyc06g072135	AT1G73350	AT1G73350	92.4	5.0599999999999996e-24
Solyc04g054760	AT1G22160	AT1G22160	114.0	4.2500000000000004e-33
Solyc03g063290	AT5G19630	AT5G19630	288.0	4.77e-99
Solyc09g020190	AT1G07230	NPC1	826.0	0.0
Solyc11g008340	AT3G10380	SEC8	1508.0	0.0
Solyc09g082740	AT1G11760	MED32	57.8	9e-12
Solyc03g051820	AT5G07860	AT5G07860	28.5	2.2
Solyc01g108820	AT2G23610	MES3	189.0	2.97e-59
Solyc03g112770	AT5G63030	GRXC1	181.0	4.01e-60
Solyc04g083160	AT5G25900	GA3	649.0	0.0
Solyc02g088510	AT5G39410	AT5G39410	612.0	0.0
Solyc02g086920	AT5G62850	AtVEX1	217.0	6.34e-71
Solyc03g117720	AT1G16060	ADAP	357.0	3.17e-122
Solyc04g074165	AT3G55980	SZF1	35.0	17
Solyc07g063080	AT1G53140	DRP5A	1221.0	0.0
Solyc07g062020	AT1G78520	AT1G78520	125.0	1.25e-38
Solyc04g050823	AT3G20270	AT3G20270	28.9	4.0
Solyc08g006000	AT4G31130	AT4G31130	281.0	2.01e-97
Solyc03g007825	AT5G24090	CHIA	432.0	1.08e-153
Solyc09g066400	AT3G26300	CYP71B34	380.0	3.41e-127
Solyc06g054690	AT3G08670	AT3G08670	440.0	1.02e-148
Solyc09g065250	AT5G26330	AT5G26330	123.0	2.1e-35
Solyc09g084460	AT2G38870	AT2G38870	66.2	1.03e-15
Solyc02g067925	AT5G14390	AT5G14390	574.0	0.0
Solyc03g122240	AT1G72470	EXO70D1	799.0	0.0
Solyc01g109550	AT3G18870	AT3G18870	292.0	4.5e-99
Solyc06g007920	AT1G74670	GASA6	89.0	2.31e-24
Solyc01g109780	AT2G16365	AT2G16365	77.4	1.01e-14
Solyc06g011460	AT3G54850	PUB14	29.6	2.2
Solyc01g081630	AT1G05577	AT1G05577	249.0	9.28e-80
Solyc09g011040	AT2G39710	AT2G39710	526.0	0.0
Solyc01g080080	AT3G06140	LUL4	305.0	1.37e-103
Solyc10g081420	AT3G03770	AT3G03770	781.0	0.0
Solyc01g094080	AT2G45510	CYP704A2	538.0	0.0
Solyc06g069570	AT5G61210	SNAP33	368.0	2.0899999999999998e-128
Solyc01g104590	AT1G43170	RP1	696.0	0.0
Solyc02g067510	AT3G28630	AT3G28630	182.0	7.08e-57
Solyc12g062920	AT1G16110	WAKL6	28.9	0.25
Solyc09g064220	AT1G19260	AT1G19260	84.0	1.81e-19
Solyc12g038970	AT5G08170	EMB1873	562.0	0.0
Solyc02g078430	AT4G21720	AT4G21720	153.0	7.07e-49
Solyc10g054040	AT5G43010	RPT4A	666.0	0.0
Solyc03g121770	AT3G58480	AT3G58480	327.0	4e-109
Solyc03g063690	AT5G52630	MEF1	823.0	0.0
Solyc11g067200	AT3G44530	HIRA	1357.0	0.0
Solyc09g055900	AT3G22400	LOX5	561.0	0.0
Solyc01g105230	AT5G64220	AT5G64220	938.0	0.0
Solyc03g120475	AT3G16240	DELTA-TIP	371.0	2.17e-131
Solyc08g007950	AT1G12800	AT1G12800	726.0	0.0
Solyc04g016060	AT2G41660	MIZ1	252.0	3.65e-83
Solyc02g062170	AT5G66230	AT5G66230	118.0	1.39e-31
Solyc08g066190	AT5G41020	AT5G41020	384.0	2.1300000000000002e-129
Solyc09g007320	AT3G09650	HCF152	990.0	0.0
Solyc05g012550	AT5G61280	AT5G61280	91.7	4.860000000000001e-21
Solyc06g051060	AT2G38300	AT2G38300	162.0	9.720000000000001e-47
Solyc03g007500	AT5G53280	PDV1	240.0	7e-79
Solyc06g076130	AT5G02390	DAU1	127.0	5.3199999999999996e-30
Solyc06g076910	AT3G47570	AT3G47570	914.0	0.0
Solyc12g013870	AT1G53120	AT1G53120	410.0	5.53e-144
Solyc02g081570	AT1G65730	YSL7	1121.0	0.0
Solyc07g005740	AT4G21065	AT4G21065	315.0	3.76e-101
Solyc02g086850	AT3G27970	AT3G27970	528.0	0.0
Solyc11g011130	AT5G37720	ALY4	177.0	3.5599999999999996e-54
Solyc03g118660	AT1G48550	AT1G48550	446.0	7.149999999999999e-159
Solyc05g009890	AT3G25700	AT3G25700	530.0	0.0
Solyc02g030220	AT1G59660	AT1G59660	35.4	84
Solyc09g008940	AT4G12080	AHL1	197.0	3.94e-59
Solyc05g006323	AT1G70180	AT1G70180	81.6	9.4e-17
Solyc01g100590	AT3G62370	AT3G62370	498.0	6.2e-178
Solyc11g068810	AT5G22210	AT5G22210	89.7	2.16e-25
Solyc10g047480	AT4G17895	UBP20	264.0	1.18e-80
Solyc01g086970	AT1G51200	AT1G51200	164.0	1.26e-51
Solyc02g069730	AT5G44550	AT5G44550	197.0	3.15e-64
Solyc09g055235	AT4G23160	CRK8	142.0	4.55e-39
Solyc06g073100	AT3G27950	AT3G27950	374.0	2.9e-128
Solyc10g080045	AT4G37510	AT4G37510	498.0	2.9e-174
Solyc06g060970	AT4G17030	EXLB1	263.0	6.2399999999999994e-89
Solyc03g025340	AT5G23950	AT5G23950	159.0	3.0700000000000004e-47
Solyc03g118120	AT3G23760	AT3G23760	263.0	7.93e-90
Solyc02g068620	AT2G41960	AT2G41960	30.8	0.3
Solyc03g082975	AT5G24314	PTAC7	173.0	3.1000000000000003e-56
Solyc01g080530	AT5G18900	AT5G18900	451.0	2.5600000000000002e-161
Solyc05g014980	AT5G63400	ADK1	417.0	1.57e-149
Solyc04g024340	AT1G24350	AT1G24350	237.0	1.3700000000000003e-79
Solyc02g069230	AT4G19670	AT4G19670	608.0	0.0
Solyc12g099420	AT3G16730	HEB2	544.0	0.0
Solyc11g012840	AT1G21780	AT1G21780	519.0	0.0
Solyc08g006290	AT2G24450	FLA3	165.0	9.95e-50
Solyc03g005730	AT4G13430	IIL1	855.0	0.0
Solyc02g083130	AT4G35730	AT4G35730	412.0	2.7499999999999997e-140
Solyc03g025860	AT5G52270	AT5G52270	234.0	3.9e-78
Solyc04g005030	AT5G17530	AT5G17530	726.0	0.0
Solyc01g073940	AT3G12130	AT3G12130	195.0	1.45e-61
Solyc08g062700	AT4G33060	AT4G33060	610.0	0.0
Solyc06g084170	AT3G20993	LCR56	31.2	32
Solyc06g008150	AT1G31150	AT1G31150	66.6	4.52e-11
Solyc09g075560	AT3G62660	GATL7	611.0	0.0
Solyc07g065970	AT3G13310	AT3G13310	108.0	2.96e-29
Solyc06g072550	AT4G25040	AT4G25040	104.0	1.99e-28
Solyc01g109710	AT2G21620	RD2	264.0	4.0499999999999996e-91
Solyc10g078350	AT5G05140	AT5G05140	198.0	6.97e-59
Solyc05g016710	AT1G78080	RAP2.4	26.9	4.1
Solyc07g006230	None	None	None	None
Solyc02g069900	AT1G75170	AT1G75170	28.1	1.5
Solyc06g074310	AT1G08350	AT1G08350	577.0	0.0
Solyc05g013207	AT2G26640	KCS11	640.0	0.0
Solyc01g034195	ATMG00810	ATMG00810	115.0	1.3600000000000001e-31
Solyc11g012920	AT4G08310	AT4G08310	220.0	1.9900000000000002e-66
Solyc01g094170	AT4G00550	DGD2	620.0	0.0
Solyc02g076810	AT3G58630	AT3G58630	196.0	1.68e-61
Solyc06g076140	AT3G09390	MT2A	45.8	4.93e-08
Solyc08g048470	AT3G06910	ULP1A	50.8	3.71e-06
Solyc11g011250	AT5G16710	DHAR3	365.0	2.01e-128
Solyc06g053830	AT4G14550	IAA14	296.0	1.44e-102
Solyc03g115830	AT2G03220	FT1	596.0	0.0
Solyc02g089700	AT5G15900	TBL19	394.0	2.1399999999999999e-134
Solyc09g005480	AT3G16210	AT3G16210	79.7	3.28e-16
Solyc05g015300	AT5G25610	RD22	183.0	2.3899999999999998e-54
Solyc01g097220	AT3G04710	TPR10	375.0	3.07e-127
Solyc01g088380	AT1G08840	emb2411	1446.0	0.0
Solyc05g013300	AT3G46290	HERK1	425.0	2.3600000000000002e-143
Solyc11g043160	AT4G33840	AT4G33840	444.0	5.17e-150
Solyc03g098240	AT5G17330	GAD	800.0	0.0
Solyc12g009210	AT3G42950	AT3G42950	746.0	0.0
Solyc12g095890	AT4G32850	nPAP	873.0	0.0
Solyc01g098610	AT5G27380	GSH2	662.0	0.0
Solyc05g013740	AT1G13030	AT1G13030	211.0	9.29e-59
Solyc10g005840	AT5G47770	FPS1	459.0	5.940000000000001e-163
Solyc06g053300	AT1G32790	CID11	416.0	2.4400000000000002e-145
Solyc10g074405	AT1G72950	AT1G72950	29.6	1.9
Solyc06g074200	AT1G08380	PSAO	158.0	6.76e-51
Solyc09g082085	AT1G28500	AT1G28500	36.6	2
Solyc02g091480	AT3G03430	AT3G03430	113.0	1.85e-34
Solyc06g060620	AT1G12110	NRT1.1	687.0	0.0
Solyc09g009120	AT2G36480	AT2G36480	411.0	3.52e-127
Solyc02g072120	AT1G29330	ERD2	370.0	4.27e-132
Solyc10g076700	AT3G08920	AT3G08920	245.0	1.3999999999999998e-82
Solyc04g076290	AT4G24530	AT4G24530	783.0	0.0
Solyc01g067480	AT5G18590	AT5G18590	859.0	0.0
Solyc06g066370	AT2G38470	WRKY33	358.0	1.0900000000000001e-117
Solyc01g080790	AT2G15220	AT2G15220	293.0	4.09e-101
Solyc01g049680	AT2G32080	PUR ALPHA-1	265.0	3.7699999999999997e-90
Solyc06g019140	AT5G01980	AT5G01980	32.3	1.9
Solyc06g062330	AT3G11340	UGT76B1	189.0	1.9499999999999998e-54
Solyc01g109570	AT4G34460	AGB1	619.0	0.0
Solyc08g079280	AT4G12320	CYP706A6	626.0	0.0
Solyc10g080460	AT5G06800	AT5G06800	181.0	1.99e-53
Solyc06g008230	AT4G28600	NPGR2	722.0	0.0
Solyc04g081670	AT2G25940	ALPHA-VPE	135.0	1.51e-38
Solyc02g087830	AT5G15080	AT5G15080	453.0	2.2500000000000003e-157
Solyc03g033320	AT5G66060	AT5G66060	477.0	8.659999999999999e-172
Solyc04g053020	AT1G29500	AT1G29500	151.0	6.28e-48
Solyc01g009750	AT2G33520	AT2G33520	42.4	5.22e-06
Solyc11g010620	AT4G38062	AT4G38062	134.0	1.48e-31
Solyc03g097860	AT2G40540	KT2	727.0	0.0
Solyc05g021100	AT2G30880	SWAP70	539.0	0.0
Solyc09g074380	AT2G32910	AT2G32910	212.0	8.090000000000001e-59
Solyc03g123950	AT1G50440	AT1G50440	105.0	2.0000000000000002e-29
Solyc06g068400	AT2G01250	AT2G01250	249.0	1.5599999999999999e-83
Solyc02g068420	AT2G40430	AT2G40430	206.0	2.1599999999999998e-61
Solyc07g009060	AT1G19610	PDF1.4	56.2	5.21e-12
Solyc02g076900	AT4G18593	AT4G18593	187.0	3.82e-62
Solyc02g084200	AT1G19860	AT1G19860	82.8	1.62e-16
Solyc09g064740	AT5G40310	AT5G40310	309.0	5.1899999999999995e-104
Solyc05g014150	AT1G67730	KCR1	244.0	4.91e-81
Solyc04g009710	AT2G27510	FD3	161.0	1.66e-51
Solyc07g005850	AT4G30700	MEF29	946.0	0.0
Solyc01g057300	AT1G49770	RGE1	140.0	2.2199999999999998e-39
Solyc08g074715	AT2G17305	AT2G17305	31.2	0.18
Solyc06g043010	AT5G35735	AT5G35735	28.5	6.4
Solyc06g066340	AT1G32240	KAN2	209.0	9.03e-64
Solyc07g063470	AT1G52855	AT1G52855	112.0	1.22e-34
Solyc03g116640	AT5G25360	AT5G25360	114.0	3.52e-33
Solyc07g008040	AT3G15880	WSIP2	1699.0	0.0
Solyc04g077160	AT4G33740	AT4G33740	51.2	2.12e-08
Solyc07g062480	AT1G78830	AT1G78830	269.0	1.21e-87
Solyc11g042500	AT1G71440	PFI	390.0	1.1200000000000001e-132
Solyc08g069130	AT5G43822	AT5G43822	213.0	8.49e-71
Solyc06g076740	AT5G04110	GYRB3	114.0	6.02e-29
Solyc09g005140	AT2G30480	AT2G30480	111.0	5.95e-25
Solyc09g018500	AT2G40435	AT2G40435	129.0	6.24e-39
Solyc12g007170	AT4G29010	AIM1	1082.0	0.0
Solyc06g084045	AT2G30570	PSBW	140.0	9.17e-44
Solyc07g042010	AT4G35740	RecQl3	347.0	6.23e-114
Solyc11g005350	AT1G25270	UMAMIT24	254.0	1.05e-81
Solyc04g071480	AT1G18740	AT1G18740	500.0	4.92e-178
Solyc04g076200	AT1G09740	AT1G09740	238.0	2.39e-81
Solyc12g010980	AT3G26040	AT3G26040	189.0	8.629999999999999e-55
Solyc07g054830	AT2G20900	DGK5	679.0	0.0
Solyc01g109730	AT2G19630	AT2G19630	36.6	22
Solyc03g031610	AT5G43285	LURE1.1	27.3	1.2
Solyc01g090135	AT2G31390	AT2G31390	27.7	1.0
Solyc07g017780	AT2G18960	HA1	1707.0	0.0
Solyc12g044540	AT3G42170	DAYSLEEPER	50.4	1.55e-07
Solyc02g085090	AT2G18260	SYP112	367.0	4.719999999999999e-128
Solyc10g007720	AT1G67930	AT1G67930	1071.0	0.0
Solyc11g062430	AT2G26990	FUS12	794.0	0.0
Solyc05g018785	AT5G26580	AGL34	31.6	0.3
Solyc09g005740	AT3G53560	AT3G53560	297.0	5.84e-101
Solyc12g010680	AT1G03650	AT1G03650	223.0	2.03e-75
Solyc06g050120	AT3G62870	AT3G62870	451.0	1.29e-162
Solyc03g119890	AT2G42730	AT2G42730	50.1	3.73e-06
Solyc08g068070	AT4G32690	GLB3	293.0	3.87e-103
Solyc10g081410	AT2G40935	AT2G40935	254.0	7.08e-87
Solyc04g082700	AT4G35300	TMT2	1043.0	0.0
Solyc06g007860	AT1G24020	MLP423	39.3	0.000337
Solyc08g061010	AT2G26690	AT2G26690	691.0	0.0
Solyc11g018625	AT1G56460	AT1G56460	31.2	69
Solyc01g087490	AT3G63500	TTA2	700.0	0.0
Solyc01g097790	AT5G28150	AT5G28150	386.0	7.33e-136
Solyc01g109720	AT2G18360	AT2G18360	313.0	1.33e-106
Solyc06g050560	AT3G51740	IMK2	988.0	0.0
Solyc06g009670	AT4G02100	AT4G02100	660.0	0.0
Solyc02g067760	AT3G27810	MYB21	249.0	1.29e-84
Solyc11g010170	AT5G65280	GCL1	562.0	0.0
Solyc04g080660	AT1G19640	JMT	318.0	6.3e-107
Solyc12g040870	AT2G01670	NUDT17	187.0	1.1499999999999999e-60
Solyc04g007020	AT1G13310	AT1G13310	290.0	1.0399999999999999e-95
Solyc01g100200	AT2G29060	AT2G29060	544.0	0.0
Solyc06g011370	AT2G25140	CLPB4	1479.0	0.0
Solyc05g050870	AT5G05340	PRX52	333.0	4.67e-115
Solyc07g008900	AT4G30020	AT4G30020	1350.0	0.0
Solyc12g005730	AT1G05280	AT1G05280	501.0	3.8e-175
Solyc03g114070	AT5G62880	RAC10	368.0	2.68e-131
Solyc01g098160	AT1G54610	AT1G54610	781.0	0.0
Solyc09g005430	AT1G49490	AT1G49490	39.3	3
Solyc11g068820	AT5G40950	RPL27	254.0	4.58e-87
Solyc03g045140	AT3G23530	AT3G23530	1264.0	0.0
Solyc12g014170	AT1G06230	GTE4	382.0	5.58e-122
Solyc04g010260	AT3G55220	SAP130b	2142.0	0.0
Solyc01g107930	AT4G34040	MBR2	242.0	4.1000000000000004e-70
Solyc02g086408	AT4G35520	MLH3	40.4	1
Solyc07g065470	AT1G55880	AT1G55880	639.0	0.0
Solyc01g080010	AT1G03220	AT1G03220	556.0	0.0
Solyc08g078730	AT2G35730	AT2G35730	67.4	1.07e-15
Solyc03g059490	AT3G02130	RPK2	1389.0	0.0
Solyc01g109580	AT4G34490	CAP1	654.0	0.0
Solyc12g055830	AT1G01050	PPa1	383.0	2.8099999999999997e-137
Solyc01g108170	AT4G34419	AT4G34419	79.3	8.8e-20
Solyc01g067750	AT3G06350	MEE32	693.0	0.0
Solyc12g008420	AT2G19930	AT2G19930	742.0	0.0
Solyc12g005850	AT3G21690	AT3G21690	737.0	0.0
Solyc03g115450	AT1G26610	AT1G26610	115.0	5.4e-28
Solyc07g047830	AT2G19090	AT2G19090	665.0	0.0
Solyc12g089190	AT1G75250	RL6	116.0	1.31e-35
Solyc06g082380	AT2G30270	AT2G30270	94.0	5.9899999999999996e-24
Solyc05g014100	AT1G29840	AT1G29840	60.1	6.05e-10
Solyc03g120270	AT1G52360	AT1G52360	1599.0	0.0
Solyc03g120490	AT3G16200	AT3G16200	653.0	0.0
Solyc03g121070	AT4G29130	HXK1	729.0	0.0
Solyc11g066007	AT4G23160	CRK8	104.0	8.579999999999999e-23
Solyc03g117760	AT1G79660	AT1G79660	103.0	2.53e-30
Solyc03g119130	AT3G18035	HON4	102.0	6.57e-23
Solyc06g060960	AT2G35160	SUVH5	655.0	0.0
Solyc01g079660	AT5G38700	AT5G38700	148.0	2.89e-45
Solyc03g005110	AT1G02770	AT1G02770	46.6	6.13e-06
Solyc06g073400	AT2G31450	ATNTH1	416.0	4.4500000000000004e-145
Solyc12g094640	AT1G42970	GAPB	773.0	0.0
Solyc04g082570	AT1G76390	PUB43	1031.0	0.0
Solyc09g065400	AT3G63220	AT3G63220	525.0	0.0
Solyc09g064800	AT1G03310	DBE1	904.0	0.0
Solyc09g091460	AT2G33150	PKT3	785.0	0.0
Solyc08g061490	AT3G43850	AT3G43850	75.1	9e-17
Solyc01g111610	AT4G35070	AT4G35070	154.0	5.21e-46
Solyc07g042035	AT3G42170	DAYSLEEPER	149.0	1.11e-38
Solyc09g005630	AT5G01360	TBL3	568.0	0.0
Solyc01g006240	AT1G05760	RTM1	76.3	1.35e-17
Solyc10g078240	AT2G40890	CYP98A3	819.0	0.0
Solyc06g048460	AT5G05560	EMB2771	2110.0	0.0
Solyc01g073690	AT3G58730	AT3G58730	431.0	1.9e-154
Solyc02g079960	AT1G11530	CXXS1	160.0	7.659999999999999e-52
Solyc04g054720	AT4G39810	AT4G39810	247.0	5.73e-82
Solyc03g120900	AT2G30050	AT2G30050	437.0	6.5e-156
Solyc06g068450	AT5G25110	CIPK25	620.0	0.0
Solyc09g091450	AT1G09815	POLD4	165.0	5.98e-54
Solyc06g083470	AT5G06060	AT5G06060	315.0	6.9e-107
Solyc08g006960	AT5G46630	AT5G46630	860.0	0.0
Solyc07g041650	AT2G33160	AT2G33160	283.0	1.7599999999999998e-90
Solyc09g007440	AT3G09720	AT3G09720	740.0	0.0
Solyc02g092390	AT3G49890	AT3G49890	186.0	2.5200000000000002e-59
Solyc07g007840	AT2G25640	AT2G25640	105.0	6.85e-23
Solyc10g007710	AT5G50890	AT5G50890	541.0	0.0
Solyc12g017450	AT1G16860	AT1G16860	667.0	0.0
Solyc04g081340	AT5G42560	AT5G42560	278.0	5.24e-93
Solyc05g054040	AT2G01970	AT2G01970	1014.0	0.0
Solyc08g083320	AT1G32900	GBSS1	906.0	0.0
Solyc12g040320	AT5G07910	AT5G07910	346.0	3.4800000000000003e-121
Solyc01g109860	AT4G36490	SFH12	678.0	0.0
Solyc02g086900	AT5G40270	AT5G40270	756.0	0.0
Solyc01g005060	AT2G01940	SGR5	396.0	7.43e-137
Solyc01g097950	AT2G43750	OASB	445.0	1.1899999999999998e-146
Solyc01g106430	AT5G09650	PPa6	447.0	5.720000000000001e-160
Solyc07g042930	AT3G17611	RBL14	394.0	8.729999999999999e-138
Solyc12g013650	AT4G27435	AT4G27435	229.0	2.6900000000000002e-77
Solyc03g032140	AT5G66010	AT5G66010	283.0	3.91e-96
Solyc01g020371	AT3G42860	AT3G42860	36.6	8
Solyc03g044850	AT1G54410	AT1G54410	25.0	4.1
Solyc03g116790	AT1G80030	AT1G80030	642.0	0.0
Solyc05g052030	AT5G07580	AT5G07580	160.0	2.01e-49
Solyc09g082120	AT2G32090	AT2G32090	183.0	2.2999999999999998e-60
Solyc03g025920	AT3G48880	AT3G48880	406.0	2.23e-143
Solyc06g074540	AT3G44735	PSK3	66.2	3.46e-15
Solyc08g081570	AT1G63970	ISPF	317.0	2.94e-110
Solyc11g008820	AT1G65610	KOR2	768.0	0.0
Solyc01g014910	AT1G49770	RGE1	122.0	1.7500000000000002e-32
Solyc01g066690	AT1G04170	EIF2 GAMMA	859.0	0.0
Solyc02g088360	AT5G54100	AT5G54100	192.0	5.31e-61
Solyc04g007310	AT2G17860	AT2G17860	199.0	2.03e-63
Solyc07g066520	AT1G16520	AT1G16520	358.0	3.1600000000000005e-123
Solyc09g011350	AT2G37880	AT2G37880	236.0	5.1700000000000007e-79
Solyc09g089780	AT1G06620	AT1G06620	355.0	1.78e-121
Solyc04g074685	AT5G40080	AT5G40080	143.0	4.4099999999999995e-46
Solyc02g079430	AT4G27310	BBX28	119.0	2.4999999999999997e-34
Solyc10g080080	AT2G41680	NTRC	827.0	0.0
Solyc08g078550	AT2G45040	AT2G45040	355.0	7.580000000000001e-122
Solyc09g005650	AT3G13020	AT3G13020	419.0	1.33e-139
Solyc11g062020	AT3G20870	AT3G20870	476.0	3.92e-172
Solyc12g009610	AT5G52580	AT5G52580	941.0	0.0
Solyc04g079180	AT1G47420	SDH5	285.0	1.51e-97
Solyc12g040375	AT4G23160	CRK8	179.0	7.850000000000001e-47
Solyc07g065600	AT5G55820	WYR	253.0	3.33e-67
Solyc12g056790	AT1G34190	NAC017	398.0	3.8300000000000005e-132
Solyc01g096890	AT5G50350	AT5G50350	58.5	1.11e-08
Solyc02g091310	AT1G23000	AT1G23000	105.0	2.1e-25
Solyc06g035760	AT2G45550	CYP76C4	335.0	1.55e-109
Solyc08g074410	AT3G04600	AT3G04600	698.0	0.0
Solyc06g066750	AT1G12663	AT1G12663	64.3	6.2e-14
Solyc02g094420	AT3G26900	SKL1	253.0	3.53e-84
Solyc02g071120	AT2G34410	RWA3	885.0	0.0
Solyc10g018520	AT5G35910	AT5G35910	794.0	0.0
Solyc10g076300	AT2G38480	AT2G38480	192.0	1.68e-62
Solyc07g062920	AT2G40110	AT2G40110	110.0	3.82e-28
Solyc08g080140	AT1G63000	NRS/ER	520.0	0.0
Solyc04g014210	AT5G10370	AT5G10370	1842.0	0.0
Solyc07g008280	AT1G52565	AT1G52565	54.3	5.83e-10
Solyc02g093120	AT2G42240	AT2G42240	307.0	1.1199999999999998e-104
Solyc07g064080	AT3G20720	AT3G20720	1378.0	0.0
Solyc12g042640	AT5G53090	AT5G53090	383.0	2.39e-132
Solyc01g104240	AT1G10790	AT1G10790	210.0	9.01e-64
Solyc05g018030	AT1G68260	AT1G68260	27.7	2.9
Solyc10g085380	AT3G51680	SDR2	385.0	4.2799999999999996e-135
Solyc01g100130	AT3G05670	AT3G05670	367.0	2e-112
Solyc08g063010	AT5G56450	PM-ANT	338.0	8.73e-114
Solyc09g011730	AT3G09250	AT3G09250	253.0	1.59e-83
Solyc09g090550	AT2G33385	arpc2b	398.0	3.3999999999999995e-138
Solyc07g053220	AT2G19130	AT2G19130	926.0	0.0
Solyc01g099590	AT2G29420	GSTU7	189.0	2.38e-60
Solyc03g034390	AT1G48750	AT1G48750	80.9	2.2500000000000002e-21
Solyc06g064960	AT1G53920	GLIP5	328.0	1.18e-110
Solyc12g008730	AT4G26210	AT4G26210	218.0	7.73e-75
Solyc05g012810	AT3G11810	AT3G11810	63.9	1.68e-12
Solyc02g065590	AT3G02410	ICME-LIKE2	552.0	0.0
Solyc05g051680	AT5G61460	MIM	1261.0	0.0
Solyc01g105460	AT1G60600	ABC4	379.0	8.479999999999999e-131
Solyc04g079150	AT1G73400	AT1G73400	666.0	0.0
Solyc02g022920	AT4G20880	AT4G20880	94.4	5.9400000000000005e-21
Solyc01g110400	AT2G21290	AT2G21290	90.5	2.8e-25
Solyc04g008830	AT5G23400	AT5G23400	668.0	0.0
Solyc06g005020	AT3G52300	ATPQ	277.0	6.65e-97
Solyc11g066160	AT3G53730	AT3G53730	199.0	2.99e-68
Solyc09g005890	AT5G13560	AT5G13560	401.0	1.51e-132
Solyc09g009890	AT3G52660	AT3G52660	478.0	1.5800000000000002e-167
Solyc02g067980	AT3G26020	AT3G26020	737.0	0.0
Solyc01g067620	AT3G21420	LBO1	517.0	0.0
Solyc01g088430	AT1G02205	CER1	735.0	0.0
Solyc03g112210	AT3G54030	BSK6	29.3	0.54
Solyc02g084950	AT4G36470	AT4G36470	452.0	2.57e-159
Solyc06g011450	AT2G25430	AT2G25430	836.0	0.0
Solyc06g076820	AT2G29660	AT2G29660	312.0	2.53e-104
Solyc08g080120	AT1G62990	KNAT7	461.0	4.65e-165
Solyc03g115810	AT2G28390	AT2G28390	792.0	0.0
Solyc12g014290	AT3G58680	MBF1B	237.0	8.209999999999999e-82
Solyc10g081955	AT3G11660	NHL1	259.0	2.92e-88
Solyc03g119755	AT1G73930	AT1G73930	869.0	0.0
Solyc02g090200	AT2G23530	AT2G23530	322.0	5.45e-103
Solyc07g066370	AT1G79070	AT1G79070	127.0	2.28e-38
Solyc07g066220	AT5G56270	WRKY2	554.0	0.0
Solyc03g112280	AT5G50170	AT5G50170	1138.0	0.0
Solyc07g026865	AT2G24680	AT2G24680	29.6	2.4
Solyc04g077610	AT3G49810	AT3G49810	572.0	0.0
Solyc01g102790	AT1G14470	AT1G14470	639.0	0.0
Solyc03g007900	AT4G25720	QC	340.0	7.15e-117
Solyc09g009200	AT3G52910	GRF4	228.0	1.94e-72
Solyc05g012080	AT1G26340	CB5-A	194.0	3.78e-65
Solyc01g006890	AT3G11760	AT3G11760	801.0	0.0
Solyc06g016760	AT5G09310	AT5G09310	169.0	2.77e-53
Solyc09g037150	AT2G41840	AT2G41840	30.4	0.72
Solyc02g094260	AT5G11250	AT5G11250	37.7	22
Solyc02g023970	AT1G30580	AT1G30580	705.0	0.0
Solyc07g026770	AT4G29480	AT4G29480	220.0	1.17e-74
Solyc02g032820	AT4G04720	CPK21	628.0	0.0
Solyc03g123440	AT2G36490	DML1	546.0	8.55e-169
Solyc03g113200	AT5G62750	AT5G62750	31.6	0.1
Solyc11g066010	AT5G02440	AT5G02440	95.9	1.57e-24
Solyc09g075450	AT2G47510	FUM1	865.0	0.0
Solyc05g015847	AT3G42170	DAYSLEEPER	199.0	1.39e-56
Solyc11g044340	AT1G44910	PRP40A	659.0	0.0
Solyc06g071725	AT5G47740	AT5G47740	110.0	2.43e-30
Solyc01g088730	AT5G23590	AT5G23590	342.0	1.74e-118
Solyc06g005813	AT5G59030	COPT1	150.0	1.88e-46
Solyc04g071640	AT2G21740	EC1.2	115.0	5.9399999999999994e-34
Solyc09g074340	AT4G03100	AT4G03100	487.0	1.5799999999999999e-171
Solyc03g007440	AT5G53280	PDV1	241.0	1.68e-79
Solyc12g006330	AT3G26040	AT3G26040	206.0	1.73e-61
Solyc01g106020	AT1G51580	AT1G51580	333.0	1.47e-105
Solyc06g069700	AT5G61400	AT5G61400	518.0	9.62e-176
Solyc08g007520	AT3G07750	AT3G07750	449.0	3.65e-161
Solyc11g069340	AT2G28450	AT2G28450	855.0	0.0
Solyc07g043660	AT2G17650	AT2G17650	752.0	0.0
Solyc10g008960	AT5G46080	AT5G46080	313.0	8.319999999999999e-106
Solyc09g090030	AT2G19640	ASHR2	365.0	1.1100000000000002e-124
Solyc12g013920	AT5G53940	AT5G53940	211.0	8.330000000000001e-72
Solyc01g107290	AT1G49850	AT1G49850	130.0	2.89e-36
Solyc05g006700	AT1G10380	AT1G10380	300.0	7.68e-102
Solyc01g111970	AT1G76160	sks5	828.0	0.0
Solyc03g098420	AT3G02010	AT3G02010	992.0	0.0
Solyc01g080760	AT4G15820	AT4G15820	140.0	2.56e-35
Solyc03g007090	AT5G51670	AT5G51670	457.0	5.15e-158
Solyc01g096130	AT1G01230	AT1G01230	276.0	5.160000000000001e-97
Solyc02g088920	AT5G60980	AT5G60980	286.0	4.8e-92
Solyc01g059830	AT4G16210	ECHIA	387.0	4.23e-137
Solyc03g110905	AT5G50320	ELO3	83.2	1.45e-20
Solyc03g046450	AT5G15680	AT5G15680	3533.0	0.0
Solyc07g064800	AT4G26910	AT4G26910	634.0	0.0
Solyc11g006770	AT2G38710	AT2G38710	357.0	2.93e-127
Solyc10g008990	AT2G47960	AT2G47960	334.0	1.7500000000000002e-109
Solyc01g100450	AT1G09820	AT1G09820	605.0	0.0
Solyc02g081580	AT3G02700	AT3G02700	329.0	2.1199999999999998e-114
Solyc02g062030	AT3G26300	CYP71B34	397.0	5.28e-134
Solyc01g103850	AT4G06599	AT4G06599	519.0	0.0
Solyc06g009390	AT3G62260	AT3G62260	437.0	7.15e-154
Solyc08g015620	AT2G43945	AT2G43945	351.0	2.05e-122
Solyc09g082650	AT4G14710	ATARD2	345.0	1.0799999999999999e-120
Solyc09g061350	AT3G22530	AT3G22530	98.6	5.770000000000001e-27
Solyc10g005640	AT1G16220	AT1G16220	538.0	0.0
Solyc12g096320	AT5G26220	AT5G26220	335.0	5.01e-118
Solyc06g069500	AT5G07980	AT5G07980	213.0	4.66e-55
Solyc07g021180	ATCG00480	atpB	196.0	4.5399999999999997e-60
Solyc07g041368	AT2G37280	ABCG33	30.8	0.36
Solyc11g061770	AT1G51200	AT1G51200	175.0	1.8300000000000002e-56
Solyc02g079010	AT1G61260	AT1G61260	160.0	2.16e-46
Solyc11g072390	AT2G43650	EMB2777	460.0	2.58e-154
Solyc01g090510	AT3G25970	AT3G25970	730.0	0.0
Solyc08g014050	AT4G15480	UGT84A1	490.0	1.2999999999999999e-170
Solyc08g014080	AT2G02960	AT2G02960	161.0	2.0499999999999998e-48
Solyc05g008805	AT1G15080	LPP2	413.0	1.2400000000000001e-145
Solyc07g041200	AT5G20520	WAV2	543.0	0.0
Solyc09g005920	AT5G18520	Cand7	657.0	0.0
Solyc08g066960	AT1G15460	BOR4	927.0	0.0
Solyc10g078150	AT3G12390	AT3G12390	224.0	1.52e-75
Solyc04g078145	AT4G10330	AT4G10330	40.8	1.93e-05
Solyc11g012280	AT5G20130	AT5G20130	143.0	8.31e-43
Solyc10g037940	AT4G08630	AT4G08630	332.0	1.5400000000000001e-105
Solyc05g055890	AT4G07950	AT4G07950	112.0	1.28e-33
Solyc02g069950	AT5G08420	AT5G08420	471.0	1.67e-166
Solyc06g076170	AT5G24318	AT5G24318	476.0	1.37e-161
Solyc07g026675	AT5G56840	AT5G56840	128.0	6.56e-38
Solyc08g015692	AT5G02920	AT5G02920	93.2	1.09e-22
Solyc02g087970	AT3G28917	MIF2	96.3	2.0200000000000002e-27
Solyc03g122180	AT1G17370	UBP1B	622.0	0.0
Solyc03g025930	AT3G48880	AT3G48880	335.0	4.18e-115
Solyc07g041150	AT5G20490	XIK	1323.0	0.0
Solyc05g016190	AT3G25855	AT3G25855	56.2	5.33e-12
Solyc01g112150	AT2G17980	ATSLY1	1033.0	0.0
Solyc11g008560	AT3G03305	AT3G03305	741.0	0.0
Solyc08g007740	AT4G11970	AT4G11970	301.0	6.5e-100
Solyc01g008580	AT1G31260	ZIP10	216.0	1.8700000000000002e-70
Solyc05g051180	AT3G23240	ERF1	130.0	2.8099999999999997e-38
Solyc02g094330	AT5G41050	AT5G41050	177.0	4.62e-57
Solyc07g005880	AT5G22010	RFC1	971.0	0.0
Solyc05g025500	AT5G58090	AT5G58090	719.0	0.0
Solyc10g049850	AT4G34270	AT4G34270	408.0	3.7500000000000004e-144
Solyc08g079270	AT4G12350	MYB42	293.0	3.11e-99
Solyc07g017570	AT1G61070	LCR66	40.0	1.24e-05
Solyc04g009155	AT3G46730	AT3G46730	80.9	5.82e-19
Solyc04g076880	AT4G37870	PCK1	1142.0	0.0
Solyc05g050390	AT3G61710	ATG6	712.0	0.0
Solyc07g055740	AT3G57030	AT3G57030	407.0	6.03e-142
Solyc08g076380	AT3G54320	WRI1	210.0	3.22e-62
Solyc02g093080	AT3G50210	AT3G50210	482.0	1.59e-172
Solyc09g018490	AT3G51710	AT3G51710	441.0	6.42e-152
Solyc02g082800	AT2G17200	DSK2	577.0	0.0
Solyc05g018770	AT1G29840	AT1G29840	152.0	1.84e-46
Solyc08g029090	AT3G18990	VRN1	91.7	8.16e-20
Solyc06g062730	AT1G17640	AT1G17640	166.0	5.99e-46
Solyc02g072510	AT1G29220	AT1G29220	283.0	3.58e-92
Solyc02g083140	AT2G04270	RNEE/G	874.0	0.0
Solyc01g080940	AT5G58220	TTL	374.0	5.52e-130
Solyc09g007980	AT3G53235	AT3G53235	32.0	32
Solyc09g014400	AT5G01260	AT5G01260	171.0	1.15e-49
Solyc12g070080	AT5G64440	FAAH	425.0	1.78e-142
Solyc01g057850	AT5G49930	emb1441	1451.0	0.0
Solyc11g056540	None	None	None	None
Solyc05g024240	AT5G43280	DCI1	313.0	6.06e-108
Solyc08g078990	AT4G22550	LPPbeta	97.8	1.29e-24
Solyc08g067970	AT5G11460	AT5G11460	142.0	7.47e-39
Solyc05g012900	AT1G50180	AT1G50180	247.0	7.359999999999999e-68
Solyc02g084700	AT3G51050	AT3G51050	1135.0	0.0
Solyc02g088956	AT4G04970	GSL1	33.5	0.15
Solyc01g104300	AT1G71240	AT1G71240	927.0	0.0
Solyc08g061270	AT1G72510	AT1G72510	128.0	8.969999999999999e-39
Solyc02g063050	AT5G23490	AT5G23490	649.0	0.0
Solyc11g066410	AT3G44890	RPL9	254.0	5.55e-87
Solyc01g087320	AT3G08020	AT3G08020	466.0	1.0699999999999999e-152
Solyc01g106450	AT4G33670	AT4G33670	527.0	0.0
Solyc03g083615	AT5G62350	AT5G62350	179.0	2.08e-57
Solyc07g006740	AT5G52450	AT5G52450	524.0	0.0
Solyc04g082320	AT1G42440	AT1G42440	1128.0	0.0
Solyc06g066320	AT1G32130	IWS1	549.0	0.0
Solyc12g095860	AT3G48750	CDC2	531.0	0.0
Solyc01g103040	AT5G49880	MAD1	832.0	0.0
Solyc12g014480	AT4G22320	AT4G22320	82.8	8.88e-20
Solyc01g090430	AT5G35450	AT5G35450	288.0	1.55e-83
Solyc06g010270	AT2G28050	AT2G28050	245.0	8.55e-76
Solyc11g008680	AT3G02630	AT3G02630	640.0	0.0
Solyc12g056240	AT1G63460	GPX8	256.0	1.01e-85
Solyc04g051470	AT4G09890	AT4G09890	72.4	2.31e-18
Solyc06g062980	AT3G14080	LSM1B	233.0	8.75e-81
Solyc10g082050	AT3G52525	OFP6	124.0	1.42e-36
Solyc04g064740	AT1G48880	TBL7	471.0	4.5e-165
Solyc05g007050	AT5G15080	AT5G15080	729.0	0.0
Solyc10g077120	AT1G67740	PSBY	154.0	9.859999999999999e-48
Solyc01g090460	AT2G44910	HB4	260.0	3.6700000000000004e-86
Solyc04g082070	AT1G20370	AT1G20370	587.0	0.0
Solyc03g081320	AT1G64720	CP5	444.0	2.86e-155
Solyc04g007710	AT1G73670	MPK15	694.0	0.0
Solyc05g052180	AT2G40780	AT2G40780	207.0	4.2e-69
Solyc05g041200	AT1G06570	PDS1	617.0	0.0
Solyc06g069180	AT3G25800	PP2AA2	1076.0	0.0
Solyc01g098230	AT2G36070	TIM44-2	580.0	0.0
Solyc06g053430	AT1G05720	AT1G05720	242.0	2.85e-83
Solyc09g030385	AT4G21326	SBT3.12	30.4	1.6
Solyc01g090850	AT5G61190	AT5G61190	47.4	3.86e-05
Solyc02g071830	AT5G06970	AT5G06970	90.1	9.88e-19
Solyc05g031600	AT1G70560	TAA1	427.0	5.07e-149
Solyc09g065270	AT3G63190	RRF	327.0	2.92e-113
Solyc07g062450	AT3G14910	AT3G14910	681.0	0.0
Solyc10g086280	AT5G03380	AT5G03380	198.0	2.63e-60
Solyc02g079390	AT1G11380	AT1G11380	134.0	2.44e-39
Solyc08g075520	AT4G19160	AT4G19160	346.0	1.05e-115
Solyc01g106410	AT3G14470	AT3G14470	486.0	1.97e-153
Solyc02g077230	AT2G31090	AT2G31090	77.0	4.49e-19
Solyc08g067990	AT2G05920	AT2G05920	931.0	0.0
Solyc11g006980	AT3G10080	AT3G10080	254.0	5.65e-86
Solyc12g035710	AT4G14240	AT4G14240	683.0	0.0
Solyc07g064690	AT1G29040	AT1G29040	226.0	5.3800000000000004e-77
Solyc02g067050	AT3G29240	AT3G29240	347.0	1.0399999999999999e-119
Solyc02g067450	AT1G14420	AT59	501.0	1.3099999999999999e-170
Solyc09g042250	AT1G62680	AT1G62680	218.0	7.65e-65
Solyc04g071470	AT5G16750	TOZ	37.4	27
Solyc01g009245	AT5G20935	CRR42	126.0	8.6e-39
Solyc05g005370	AT1G21970	LEC1	114.0	5.18e-31
Solyc07g005150	AT3G28890	RLP43	450.0	8.34e-149
Solyc12g005720	AT3G22060	AT3G22060	246.0	5.34e-82
Solyc07g053340	AT3G20620	AT3G20620	36.2	21
Solyc06g068770	AT5G61840	GUT1	758.0	0.0
Solyc08g005870	AT4G09460	MYB6	187.0	8.84e-59
Solyc03g083470	AT1G66920	AT1G66920	367.0	1.07e-118
Solyc09g015155	AT2G38360	PRA1.B4	263.0	8.69e-90
Solyc11g066830	AT5G42820	U2AF35B	366.0	8.399999999999999e-128
Solyc12g042760	AT1G80080	TMM	556.0	0.0
Solyc03g123610	AT1G72330	ALAAT2	876.0	0.0
Solyc09g072620	AT5G44070	CAD1	608.0	0.0
Solyc06g083690	AT4G28730	GrxC5	184.0	1.55e-59
Solyc04g005580	AT1G14060	AT1G14060	97.4	4.68e-26
Solyc04g009060	AT5G09390	AT5G09390	262.0	9.48e-86
Solyc08g006320	AT4G31550	WRKY11	327.0	8.97e-112
Solyc08g080745	AT1G10190	AT1G10190	221.0	2.19e-68
Solyc02g032450	AT1G55540	LNO1	295.0	6.41e-82
Solyc09g091990	AT2G32800	AP4.3A	940.0	0.0
Solyc03g043710	AT5G10530	AT5G10530	744.0	0.0
Solyc02g068240	AT3G51520	DGAT2	427.0	6.88e-151
Solyc07g055850	AT2G30920	COQ3	425.0	2.8499999999999996e-150
Solyc07g053870	AT1G03750	SWI2	1137.0	0.0
Solyc07g017860	AT5G36880	ACS	1150.0	0.0
Solyc03g096460	AT2G22170	PLAT2	201.0	3.59e-66
Solyc12g088860	AT2G43290	MSS3	43.1	6.97e-06
Solyc03g120440	AT1G80380	AT1G80380	569.0	0.0
Solyc10g084290	AT2G37080	RIP2	435.0	7.1799999999999995e-146
Solyc05g010660	AT1G68990	MGP3	1295.0	0.0
Solyc11g009030	AT4G10330	AT4G10330	141.0	2.49e-44
Solyc06g060250	AT1G44170	ALDH3H1	699.0	0.0
Solyc06g066610	AT1G79830	GC5	928.0	0.0
Solyc11g050730	AT5G47390	AT5G47390	104.0	1.63e-26
Solyc06g054260	AT1G03130	PSAD-2	300.0	1.94e-104
Solyc06g084270	AT4G02790	EMB3129	484.0	3.8899999999999996e-172
Solyc09g005750	AT3G53540	TRM19	378.0	1.12e-115
Solyc09g008760	AT4G37710	AT4G37710	61.6	4.64e-12
Solyc07g007360	AT1G72275	AT1G72275	255.0	1.06e-79
Solyc01g009740	AT5G13220	JAZ10	51.2	2.08e-07
Solyc03g094030	AT5G19910	MED31	253.0	3.22e-86
Solyc10g079350	AT3G10330	AT3G10330	186.0	1.16e-53
Solyc06g008450	AT3G46730	AT3G46730	235.0	4.06e-64
Solyc02g068070	AT5G14180	MPL1	501.0	5.92e-177
Solyc09g005985	AT2G40560	AT2G40560	32.7	0.12
Solyc02g069140	AT1G09620	AT1G09620	1497.0	0.0
Solyc03g007600	AT4G21190	emb1417	365.0	3.1e-127
Solyc10g007660	AT1G17200	AT1G17200	219.0	6.950000000000001e-73
Solyc04g077810	AT1G59590	ZCF37	135.0	4.6199999999999997e-39
Solyc08g076700	AT5G16770	MYB9	254.0	9.39e-84
Solyc05g007820	AT1G14180	AT1G14180	244.0	9.74e-78
Solyc10g076220	AT5G05340	PRX52	339.0	3.2500000000000003e-109
Solyc09g008590	AT3G09925	AT3G09925	181.0	4.08e-59
Solyc09g092750	AT2G05540	AT2G05540	30.4	85
Solyc02g068150	AT1G27970	NTF2B	184.0	6.82e-61
Solyc03g063880	AT3G57650	LPAT2	619.0	0.0
Solyc02g064870	AT4G36950	MAPKKK21	182.0	4.46e-55
Solyc01g109650	AT2G16250	AT2G16250	923.0	0.0
Solyc09g058990	AT3G07440	AT3G07440	295.0	1.88e-101
Solyc04g008910	AT3G50160	AT3G50160	185.0	2.59e-53
Solyc05g006510	AT1G70090	LGT8	525.0	0.0
Solyc08g066160	AT5G25940	AT5G25940	92.0	2.69e-25
Solyc01g107470	AT3G19508	AT3G19508	116.0	7.19e-36
Solyc05g014370	AT3G25980	MAD2	370.0	4.13e-132
Solyc09g010500	AT2G04630	NRPB6B	196.0	1.28e-65
Solyc05g008060	AT1G70940	PIN3	979.0	0.0
Solyc03g026240	AT4G25500	RS40	220.0	6.03e-69
Solyc10g078680	AT3G57880	AT3G57880	1453.0	0.0
Solyc12g007130	AT2G20120	COV1	414.0	5.52e-148
Solyc03g095860	AT2G31820	AT2G31820	90.1	7.04e-19
Solyc01g096475	AT3G06730	TRX z	229.0	1.84e-77
Solyc12g044630	AT4G29340	PRF4	231.0	1.48e-79
Solyc02g080400	AT4G21820	AT4G21820	503.0	1.77e-157
Solyc05g042055	AT2G05755	AT2G05755	176.0	1.33e-53
Solyc08g076130	AT4G19003	VPS25	321.0	6.84e-114
Solyc03g098740	AT1G17860	KTI5	95.9	1.43e-24
Solyc07g005980	AT5G57820	AT5G57820	47.4	1.53e-06
Solyc02g036310	AT4G04320	AT4G04320	80.9	1.67e-18
Solyc07g007020	AT1G21270	WAK2	477.0	3.74e-158
Solyc09g090200	AT4G14350	AT4G14350	904.0	0.0
Solyc01g095590	AT2G46380	AT2G46380	363.0	4.03e-113
Solyc03g118240	AT4G25080	CHLM	448.0	4.59e-158
Solyc08g016090	AT2G46900	AT2G46900	567.0	0.0
Solyc09g008450	AT3G09890	AT3G09890	225.0	5.52e-75
Solyc04g014600	AT3G03270	AT3G03270	215.0	1.46e-72
Solyc09g089950	AT3G32904	AT3G32904	29.3	0.58
Solyc03g097070	AT5G16880	AT5G16880	551.0	0.0
Solyc05g010392	AT1G13570	AT1G13570	62.0	1.39e-10
Solyc03g117675	AT2G24100	ASG1	449.0	4.12e-154
Solyc05g052570	AT2G40140	CZF1	584.0	0.0
Solyc05g024260	AT5G23660	SWEET12	273.0	1.96e-91
Solyc04g008710	AT3G24506	AT3G24506	83.2	4.7500000000000005e-21
Solyc04g081040	AT5G04030	AT5G04030	34.7	1
Solyc01g107280	AT3G19550	AT3G19550	89.7	2.0299999999999998e-24
Solyc03g123430	AT1G72570	AT1G72570	404.0	3.24e-137
Solyc01g009970	AT2G35450	AT2G35450	464.0	6.25e-165
Solyc06g009533	AT3G04690	ANX1	541.0	0.0
Solyc01g067600	AT3G62900	AT3G62900	224.0	6.2e-59
Solyc06g051210	AT1G20670	AT1G20670	412.0	4.72e-135
Solyc01g111060	AT4G38800	MTN1	361.0	8.94e-127
Solyc11g007230	AT3G53360	AT3G53360	476.0	3.32e-157
Solyc11g011330	AT4G37990	ELI3-2	482.0	1.14e-171
Solyc04g056320	AT1G34370	STOP1	265.0	5.94e-84
Solyc01g067590	AT1G09020	SNF4	618.0	0.0
Solyc10g006330	AT1G42550	PMI1	819.0	0.0
Solyc03g121850	AT1G05950	AT1G05950	192.0	5.58e-54
Solyc03g116870	AT1G15980	PnsB1	650.0	0.0
Solyc06g018100	AT4G33490	AT4G33490	562.0	0.0
Solyc08g007510	AT1G12390	AT1G12390	192.0	2.3200000000000002e-64
Solyc08g013900	AT2G43500	AT2G43500	751.0	0.0
Solyc06g075550	AT1G07870	AT1G07870	500.0	6.68e-177
Solyc09g014450	AT2G40060	CLC2	201.0	5.89e-64
Solyc08g066730	AT4G10760	MTA	857.0	0.0
Solyc03g121900	AT5G48490	AT5G48490	83.2	5.23e-22
Solyc09g066150	AT5G63450	CYP94B1	441.0	8.68e-151
Solyc08g078460	AT4G17370	AT4G17370	575.0	0.0
Solyc04g074880	AT1G28220	PUP3	329.0	1.17e-107
Solyc10g007690	AT1G61520	LHCA3	468.0	9.02e-169
Solyc07g005320	AT5G58040	FIP1[V]	368.0	3.81e-107
Solyc03g122140	AT3G14130	HAOX1	529.0	0.0
Solyc11g013440	AT2G39990	EIF2	430.0	2.32e-153
Solyc03g116530	AT1G80160	GLYI7	270.0	8.9e-94
Solyc07g056660	AT4G36630	EMB2754	1447.0	0.0
Solyc08g007320	AT4G17420	AT4G17420	440.0	1.8300000000000003e-157
Solyc08g079230	AT4G12490	AT4G12490	126.0	1.5700000000000002e-37
Solyc11g013450	AT1G21830	AT1G21830	132.0	3.25e-38
Solyc10g080220	AT1G59720	CRR28	457.0	2.9599999999999998e-152
Solyc09g074060	AT1G03350	AT1G03350	253.0	1.54e-79
Solyc02g064800	AT4G34280	AT4G34280	653.0	0.0
Solyc07g006130	AT3G26618	ERF1-3	810.0	0.0
Solyc02g081970	AT1G30900	VSR6	943.0	0.0
Solyc09g061760	AT2G17525	AT2G17525	728.0	0.0
Solyc12g094470	AT1G76160	sks5	801.0	0.0
Solyc11g005810	AT4G27620	AT4G27620	343.0	1.2900000000000001e-117
Solyc02g069740	AT1G30810	JMJ18	847.0	0.0
Solyc11g028090	AT1G09640	AT1G09640	164.0	1.47e-49
Solyc02g082040	AT3G12720	MYB67	254.0	1.71e-83
Solyc07g006145	AT3G14690	CYP72A15	597.0	0.0
Solyc07g015920	AT1G27930	AT1G27930	297.0	4.3499999999999996e-102
Solyc02g083510	AT4G35100	PIP3	428.0	3.01e-153
Solyc09g075750	AT5G26230	MAKR1	199.0	1.82e-61
Solyc08g015660	AT2G44050	COS1	270.0	2.78e-92
Solyc01g005630	AT5G19790	RAP2.11	166.0	7.9e-51
Solyc12g070200	AT3G57140	SDP1-LIKE	31.6	0.6
Solyc01g098280	AT3G04960	AT3G04960	58.2	5.02e-09
Solyc06g071630	AT4G14590	emb2739	481.0	7.98e-167
Solyc02g090047	AT1G28570	AT1G28570	39.3	2
Solyc04g072800	AT1G22170	AT1G22170	343.0	4.0999999999999997e-119
Solyc09g010770	AT5G02410	ALG10	575.0	0.0
Solyc04g007660	AT2G01410	AT2G01410	397.0	2.36e-137
Solyc01g103160	AT3G49240	emb1796	287.0	4.27e-85
Solyc04g071085	AT3G12440	AT3G12440	43.1	3.59e-05
Solyc06g082120	AT1G20960	emb1507	393.0	4.96e-122
Solyc10g078170	AT2G40850	PI4K GAMMA 1	498.0	2.4799999999999998e-171
Solyc07g063530	AT4G27390	AT4G27390	231.0	1.87e-76
Solyc08g075910	AT2G40830	RHC1A	221.0	1.39e-70
Solyc11g005220	AT4G35410	AT4G35410	313.0	2.27e-111
Solyc05g055185	AT1G49975	AT1G49975	85.1	5.0899999999999995e-23
Solyc01g104350	AT4G37440	AT4G37440	139.0	6.6800000000000004e-37
Solyc09g011240	AT2G37790	AKR4C10	491.0	2.0899999999999998e-176
Solyc03g119140	AT1G73660	AT1G73660	563.0	0.0
Solyc12g011300	AT1G78380	GSTU19	301.0	8.75e-105
Solyc04g058090	AT3G55010	PUR5	536.0	0.0
Solyc12g088720	AT4G34110	PAB2	901.0	0.0
Solyc02g068530	AT2G35020	GlcNAc1pUT2	851.0	0.0
Solyc07g019440	AT1G27680	APL2	769.0	0.0
Solyc05g052830	AT2G39890	PROT1	590.0	0.0
Solyc07g026580	AT1G15015	AT1G15015	29.3	0.63
Solyc11g056470	AT2G07820	AT2G07820	35.8	5
Solyc07g043590	AT2G43020	PAO2	817.0	0.0
Solyc11g068970	AT1G08440	AT1G08440	496.0	1.8000000000000002e-173
Solyc01g110350	AT4G38980	AT4G38980	53.5	3.23e-08
Solyc04g005490	AT1G69340	AT1G69340	907.0	0.0
Solyc03g083050	AT5G53030	AT5G53030	88.6	3.2200000000000003e-21
Solyc11g011570	AT3G46620	RDUF1	73.9	1.33e-14
Solyc03g114680	AT5G08139	AT5G08139	174.0	4.89e-49
Solyc05g015520	AT1G27340	LCR	617.0	0.0
Solyc08g007770	AT4G22890	PGR5-LIKE A	414.0	1.3399999999999999e-142
Solyc12g007000	AT5G19590	AT5G19590	97.8	4.06e-27
Solyc07g005640	AT5G57950	AT5G57950	301.0	2.11e-104
Solyc06g072277	AT1G64570	DUO3	278.0	6.18e-81
Solyc06g072610	AT3G26935	AT3G26935	582.0	0.0
Solyc10g074950	AT5G43180	AT5G43180	211.0	1.6299999999999998e-68
Solyc12g088810	AT1G45231	AT1G45231	387.0	2.92e-127
Solyc02g070760	AT2G34460	AT2G34460	365.0	1.21e-128
Solyc02g085980	AT1G27460	NPGR1	32.3	0.16
Solyc09g015170	AT3G51740	IMK2	999.0	0.0
Solyc10g076740	AT3G11210	AT3G11210	184.0	1.13e-58
Solyc08g075690	AT1G31812	ACBP6	141.0	1.71e-45
Solyc11g068480	AT2G27470	NF-YB11	115.0	1.1900000000000002e-31
Solyc03g121260	AT3G21300	AT3G21300	760.0	0.0
Solyc03g096360	AT1G74270	AT1G74270	211.0	2.83e-72
Solyc08g067450	AT4G19110	AT4G19110	489.0	7.59e-174
Solyc02g083440	AT1G68490	AT1G68490	45.1	1.91e-06
Solyc01g087420	AT3G08020	AT3G08020	655.0	0.0
Solyc03g097060	AT5G16890	AT5G16890	647.0	0.0
Solyc11g020860	AT1G30260	AT1G30260	69.3	5.76e-17
Solyc11g011400	AT1G13500	AT1G13500	26.2	7.6
Solyc02g079540	AT1G11330	AT1G11330	805.0	0.0
Solyc03g093990	AT5G51150	AT5G51150	781.0	0.0
Solyc06g062920	AT2G05940	RIPK	526.0	0.0
Solyc02g082035	AT3G57630	AT3G57630	33.1	12
Solyc10g044670	AT1G09570	PHYA	1891.0	0.0
Solyc07g054770	AT4G10270	AT4G10270	111.0	1.1500000000000001e-33
Solyc09g091565	AT3G24200	AT3G24200	658.0	0.0
Solyc04g008295	AT1G65950	AT1G65950	617.0	0.0
Solyc12g005760	AT3G21865	PEX22	341.0	1.28e-118
Solyc03g115140	AT1G74250	AT1G74250	477.0	1.18e-162
Solyc08g081120	AT1G63640	AT1G63640	542.0	0.0
Solyc06g073930	AT5G22030	UBP8	1072.0	0.0
Solyc11g007790	AT4G27220	AT4G27220	280.0	6.23e-81
Solyc03g115910	AT1G18750	AGL65	186.0	3.84e-55
Solyc04g064650	AT2G29760	OTP81	418.0	2.27e-137
Solyc11g010940	AT5G65590	AT5G65590	205.0	3.25e-63
Solyc07g007560	AT5G20380	PHT4;5	720.0	0.0
Solyc08g059760	AT4G32320	APX6	356.0	4.8300000000000006e-123
Solyc03g123370	AT1G54130	RSH3	955.0	0.0
Solyc05g014320	AT3G27320	AT3G27320	537.0	0.0
Solyc11g068710	AT2G27310	AT2G27310	209.0	8.660000000000001e-66
Solyc08g079010	AT1G62520	AT1G62520	178.0	2.67e-56
Solyc03g034417	AT4G15470	AT4G15470	28.9	0.54
Solyc08g014370	AT2G44380	AT2G44380	105.0	1.74e-25
Solyc05g052710	AT2G38140	PSRP4	88.2	1.2499999999999999e-23
Solyc05g046130	AT2G32280	AT2G32280	196.0	3.92e-65
Solyc02g084380	AT3G18760	AT3G18760	176.0	2.07e-57
Solyc01g008890	AT4G11140	CRF1	110.0	1.9299999999999999e-28
Solyc12g096020	AT1G72770	HAB1	477.0	1.26e-164
Solyc04g071730	AT1G51740	SYP81	410.0	1.14e-144
Solyc06g034410	AT5G62280	AT5G62280	163.0	3.79e-50
Solyc03g111140	AT5G03860	MLS	971.0	0.0
Solyc05g055290	AT2G36290	AT2G36290	362.0	1.5800000000000002e-124
Solyc11g069900	AT3G45160	AT3G45160	35.0	0.000658
Solyc04g051590	AT5G64790	AT5G64790	543.0	0.0
Solyc01g005100	AT1G68080	AT1G68080	229.0	1.83e-70
Solyc04g077570	AT4G10810	AT4G10810	50.8	2.17e-09
Solyc07g041320	AT1G59890	SNL5	132.0	1.5e-35
Solyc06g069590	AT5G61280	AT5G61280	97.8	6.41e-25
Solyc07g041340	AT2G06255	ELF4-L3	159.0	7.859999999999999e-52
Solyc01g095540	AT5G41760	AT5G41760	543.0	0.0
Solyc03g115850	AT5G61430	NAC100	363.0	1.51e-125
Solyc04g079780	AT2G16090	ARI2	645.0	0.0
Solyc03g118040	AT5G61790	CNX1	787.0	0.0
Solyc02g069910	AT4G21740	AT4G21740	36.2	1
Solyc07g007270	AT5G64770	RGF9	27.7	1.6
Solyc01g100030	AT3G46940	DUT1	257.0	5.1e-88
Solyc03g098345	AT1G73240	AT1G73240	487.0	5.839999999999999e-168
Solyc02g078550	AT4G21670	CPL1	1061.0	0.0
Solyc09g064850	AT2G48150	GPX4	262.0	8.08e-91
Solyc03g034190	AT5G15760	PSRP3/2	169.0	1.01e-53
Solyc02g064955	AT5G67210	IRX15-L	408.0	4.2400000000000006e-144
Solyc02g080520	AT1G50660	AT1G50660	210.0	1.5700000000000002e-59
Solyc03g083730	AT5G62360	AT5G62360	211.0	9.870000000000001e-70
Solyc10g081690	AT3G52360	AT3G52360	57.8	2.24e-12
Solyc03g019840	AT5G58210	AT5G58210	66.6	3.06e-12
Solyc01g109310	AT1G47530	AT1G47530	444.0	5.71e-153
Solyc09g007470	AT5G03110	AT5G03110	110.0	2.6e-28
Solyc02g076760	AT1G07780	PAI1	327.0	2.6399999999999997e-113
Solyc03g120140	AT1G52320	AT1G52320	706.0	0.0
Solyc02g091170	AT4G18950	AT4G18950	77.8	2.87e-16
Solyc09g016953	AT5G54110	MAMI	33.5	0.21
Solyc06g065250	AT1G06740	MUG3	578.0	0.0
Solyc08g078030	AT5G02890	AT5G02890	167.0	1.7799999999999998e-48
Solyc02g087220	AT1G70180	AT1G70180	82.0	3.67e-17
Solyc06g076460	AT5G59140	AT5G59140	168.0	5.24e-56
Solyc11g069190	AT5G60450	ARF4	855.0	0.0
Solyc08g077290	AT5G45420	maMYB	226.0	1.67e-72
Solyc10g005050	AT2G46820	PSI-P	174.0	6.26e-56
Solyc01g105330	AT1G22310	MBD8	119.0	3.1e-28
Solyc07g007930	AT5G20250	DIN10	1130.0	0.0
Solyc01g108600	AT3G19170	PREP1	1666.0	0.0
Solyc04g007690	AT1G70940	PIN3	919.0	0.0
Solyc09g090430	AT3G23490	CYN	256.0	7.689999999999999e-89
Solyc08g081220	AT2G45970	CYP86A8	830.0	0.0
Solyc12g009900	AT5G57830	AT5G57830	116.0	7.75e-28
Solyc01g008010	AT1G70480	AT1G70480	363.0	4.97e-126
Solyc09g061950	AT2G34440	AGL29	68.6	9.41e-15
Solyc11g045240	AT3G54720	AMP1	670.0	0.0
Solyc02g067380	AT3G28857	PRE5	122.0	9.84e-38
Solyc02g081610	AT2G34980	SETH1	367.0	5.15e-128
Solyc07g053320	AT2G31130	AT2G31130	70.5	6.91e-13
Solyc07g063900	AT5G54580	AT5G54580	172.0	1.12e-55
Solyc08g068085	AT4G32690	GLB3	261.0	1.49e-90
Solyc08g061100	AT4G32410	CESA1	1871.0	0.0
Solyc10g006580	AT4G36130	AT4G36130	498.0	0.0
Solyc03g111850	AT5G48220	AT5G48220	532.0	0.0
Solyc02g082160	AT1G11290	CRR22	496.0	1.7e-165
Solyc03g031800	AT1G11545	XTH8	464.0	1.09e-166
Solyc01g102380	AT1G09560	GLP5	268.0	1.76e-86
Solyc05g015220	AT1G67490	GCS1	1115.0	0.0
Solyc08g008580	AT1G64660	MGL	640.0	0.0
Solyc06g068860	AT5G13980	AT5G13980	1456.0	0.0
Solyc03g118280	AT5G61990	AT5G61990	698.0	0.0
Solyc02g026080	AT5G66980	AT5G66980	93.2	3.4e-21
Solyc03g114200	AT5G62850	AtVEX1	297.0	2.66e-102
Solyc04g054150	AT4G14540	NF-YB3	185.0	2.6e-60
Solyc01g111140	AT2G21150	XCT	426.0	2.8199999999999997e-147
Solyc09g098240	AT2G31660	SAD2	1456.0	0.0
Solyc05g054930	AT3G55060	AT3G55060	654.0	0.0
Solyc07g008530	AT3G02660	EMB2768	649.0	0.0
Solyc06g067980	AT3G15670	AT3G15670	39.3	0.000267
Solyc04g063400	AT3G10430	AT3G10430	89.4	2.34e-19
Solyc11g006950	AT5G63660	PDF2.5	88.2	2.64e-24
Solyc08g080970	None	None	None	None
Solyc05g013860	AT1G67790	AT1G67790	429.0	1.74e-141
Solyc04g015270	AT5G47780	GAUT4	801.0	0.0
Solyc11g010510	AT4G38090	AT4G38090	323.0	1.2499999999999999e-112
Solyc09g083310	AT1G06770	DRIP1	107.0	5.82e-28
Solyc06g084520	AT4G02570	CUL1	1274.0	0.0
Solyc11g005840	AT1G08490	CPNIFS	44.7	0.000252
Solyc02g086940	AT5G14790	AT5G14790	358.0	3.01e-123
Solyc02g082920	AT3G12500	HCHIB	271.0	1.81e-90
Solyc06g050900	AT2G40460	AT2G40460	884.0	0.0
Solyc11g066130	AT2G28790	AT2G28790	362.0	2.41e-127
Solyc02g081170	AT4G04020	FIB	387.0	2.6199999999999998e-135
Solyc07g055215	AT5G05830	AT5G05830	88.6	9.35e-22
Solyc07g040950	AT5G57040	AT5G57040	248.0	2.7299999999999997e-84
Solyc01g105810	AT5G09550	GDI	742.0	0.0
Solyc02g088380	AT2G27035	ENODL20	104.0	3.4600000000000003e-29
Solyc09g092470	AT5G23960	TPS21	349.0	1.34e-113
Solyc02g086050	AT5G16120	AT5G16120	408.0	4.63e-139
Solyc05g012700	AT1G28140	AT1G28140	335.0	8.21e-116
Solyc09g005180	AT2G46760	GulLO6	804.0	0.0
Solyc01g008977	AT2G41070	EEL	87.4	7.58e-20
Solyc11g067163	AT3G05860	AT3G05860	48.1	4.89e-07
Solyc01g108270	AT3G19230	AT3G19230	563.0	0.0
Solyc05g041860	AT2G04845	AT2G04845	275.0	6.55e-95
Solyc06g074980	AT5G03340	AtCDC48C	1532.0	0.0
Solyc03g097300	AT5G17510	AT5G17510	352.0	9.59e-121
Solyc03g096000	AT3G11130	AT3G11130	3214.0	0.0
Solyc04g078920	AT5G42890	SCP2	199.0	3.3599999999999995e-67
Solyc01g099970	AT5G27920	AT5G27920	628.0	0.0
Solyc01g111765	AT4G38500	AT4G38500	721.0	0.0
Solyc02g084020	AT1G20580	AT1G20580	213.0	1.67e-72
Solyc04g064490	AT2G20810	GAUT10	846.0	0.0
Solyc12g006050	AT3G21670	AT3G21670	777.0	0.0
Solyc03g098440	AT3G17670	AT3G17670	207.0	2.8599999999999997e-67
Solyc09g064890	AT3G63095	AT3G63095	85.1	1.36e-20
Solyc08g079970	AT1G04110	SDD1	602.0	0.0
Solyc00g007010	AT5G66020	ATSAC1B	958.0	0.0
Solyc03g113410	AT4G23980	ARF9	139.0	2.55e-38
Solyc05g009300	AT2G29180	AT2G29180	88.2	2.32e-22
Solyc10g083150	AT5G47430	AT5G47430	700.0	0.0
Solyc05g012190	AT2G03670	CDC48B	838.0	0.0
Solyc01g103770	AT5G26860	LON1	26.9	4.4
Solyc03g019980	AT3G47570	AT3G47570	895.0	0.0
Solyc01g102360	AT1G59740	AT1G59740	398.0	7.57e-132
Solyc04g008850	AT3G20015	AT3G20015	582.0	0.0
Solyc12g026420	AT5G57160	ATLIG4	36.6	1
Solyc08g007340	AT5G47490	AT5G47490	1069.0	0.0
Solyc01g005600	AT3G03860	APRL5	254.0	2.08e-84
Solyc08g061890	AT5G47430	AT5G47430	76.3	5.35e-14
Solyc01g098480	AT2G21090	AT2G21090	650.0	0.0
Solyc05g051770	AT2G21990	AT2G21990	284.0	2.26e-94
Solyc03g006890	AT1G52540	AT1G52540	324.0	6.63e-110
Solyc01g014095	AT5G67460	AT5G67460	30.8	0.8
Solyc04g050930	AT1G08550	NPQ1	582.0	0.0
Solyc10g079880	AT3G57290	EIF3E	776.0	0.0
Solyc01g109300	AT4G34350	HDR	771.0	0.0
Solyc11g071790	AT1G08480	SDH6	211.0	1.8200000000000002e-71
Solyc02g094540	AT5G13950	AT5G13950	276.0	2.49e-78
Solyc12g013570	AT1G68630	AT1G68630	115.0	1.99e-33
Solyc01g086710	AT1G29940	NRPA2	1722.0	0.0
Solyc02g063450	AT4G37900	AT4G37900	761.0	0.0
Solyc02g085740	AT5G10560	AT5G10560	31.6	2.3
Solyc04g015210	AT1G59218	AT1G59218	240.0	4.0600000000000003e-66
Solyc05g042170	AT3G05480	RAD9	30.4	0.21
Solyc05g006620	AT1G27170	AT1G27170	1141.0	0.0
Solyc08g048450	AT5G46180	DELTA-OAT	707.0	0.0
Solyc09g059040	AT4G13010	AT4G13010	505.0	0.0
Solyc03g120020	AT1G15460	BOR4	993.0	0.0
Solyc06g069410	AT5G17400	ER-ANT1	469.0	2.32e-168
Solyc01g073890	AT2G27660	AT2G27660	187.0	6.34e-53
Solyc05g008020	AT3G18040	MPK9	662.0	0.0
Solyc07g007860	AT2G10940	AT2G10940	147.0	2.49e-44
Solyc10g011960	AT1G01490	AT1G01490	102.0	1.07e-27
Solyc05g043320	AT2G04570	AT2G04570	422.0	3.28e-148
Solyc03g119740	AT1G49010	AT1G49010	280.0	8.519999999999999e-94
Solyc05g055450	AT5G04430	BTR1L	371.0	5.1200000000000006e-129
Solyc10g005430	AT5G54500	FQR1	325.0	5.09e-115
Solyc11g010340	AT1G72210	AT1G72210	249.0	1.15e-81
Solyc09g011780	AT3G09230	MYB1	289.0	4.9699999999999995e-95
Solyc10g077080	AT3G10740	ASD1	842.0	0.0
Solyc03g059190	AT3G59710	AT3G59710	334.0	2.7699999999999997e-115
Solyc09g010610	AT5G02750	SGR9	36.6	16
Solyc03g082885	AT4G10810	AT4G10810	71.6	4.24e-18
Solyc11g044310	AT2G14260	PIP	549.0	0.0
Solyc02g063180	AT1G60800	NIK3	32.3	0.78
Solyc07g054560	AT1G61170	AT1G61170	58.2	1.33e-09
Solyc08g015680	AT3G02050	KUP3	1117.0	0.0
Solyc03g059200	AT3G28470	TDF1	251.0	1.08e-82
Solyc09g082660	AT1G67980	CCOAMT	299.0	2.11e-103
Solyc07g015910	AT1G25270	UMAMIT24	283.0	6.7799999999999995e-93
Solyc02g093110	AT3G57870	SCE1	295.0	2.4299999999999997e-104
Solyc06g083320	AT2G17850	AT2G17850	31.6	0.11
Solyc04g005770	AT2G02750	AT2G02750	610.0	0.0
Solyc01g099120	AT1G54990	AXR4	468.0	2.91e-162
Solyc10g007430	AT2G42580	TTL3	187.0	4.9599999999999994e-54
Solyc11g044880	AT4G39050	AT4G39050	1444.0	0.0
Solyc12g088640	AT3G53010	AT3G53010	249.0	8.38e-83
Solyc01g103800	AT2G32060	AT2G32060	191.0	1.1e-63
Solyc01g068510	AT5G09520	PELPK2	49.7	5.04e-08
Solyc09g075570	AT2G47485	AT2G47485	92.4	1.37e-24
Solyc01g103020	AT2G02570	AT2G02570	407.0	2.25e-143
Solyc07g014750	AT5G08020	RPA70B	32.7	0.11
Solyc06g050270	AT5G58380	SIP1	505.0	3.1300000000000003e-167
Solyc02g078360	AT4G04950	GRXS17	717.0	0.0
Solyc11g005150	AT1G12040	LRX1	491.0	1.04e-167
Solyc08g066245	AT1G43710	EMB1075	127.0	5.360000000000001e-35
Solyc06g054070	AT4G14815	AT4G14815	97.1	3.25e-26
Solyc10g009030	AT4G04930	DES-1-LIKE	546.0	0.0
Solyc05g018700	AT1G77510	PDIL1-2	406.0	5.28e-139
Solyc09g082190	AT3G22540	AT3G22540	145.0	1.5499999999999999e-46
Solyc10g083560	AT2G36450	HRD	186.0	6.33e-60
Solyc06g069710	AT5G61430	NAC100	366.0	1.23e-126
Solyc11g067150	AT4G04190	AT4G04190	289.0	4.72e-101
Solyc04g081570	AT4G24190	SHD	1239.0	0.0
Solyc04g082250	AT5G42270	VAR1	1160.0	0.0
Solyc11g064750	AT2G42920	AT2G42920	607.0	0.0
Solyc12g056550	AT1G18740	AT1G18740	481.0	2.23e-170
Solyc05g052950	AT3G55580	AT3G55580	645.0	0.0
Solyc06g035490	AT5G51780	AT5G51780	121.0	8.52e-34
Solyc03g031700	AT4G04770	ABCI8	895.0	0.0
Solyc07g005380	AT5G28010	AT5G28010	35.8	6
Solyc09g007500	AT2G37120	AT2G37120	68.6	5.36e-17
Solyc02g065380	AT3G50830	COR413-PM2	319.0	3.37e-112
Solyc01g009100	AT1G36240	AT1G36240	205.0	3.7500000000000005e-70
Solyc02g092270	AT5G67590	FRO1	213.0	6.44e-72
Solyc04g071870	AT5G42440	AT5G42440	370.0	2.13e-127
Solyc04g007590	AT3G30340	UMAMIT32	356.0	4.5200000000000003e-122
Solyc09g091280	AT3G12280	RBR1	1303.0	0.0
Solyc05g010363	AT1G13570	AT1G13570	147.0	5.18e-38
Solyc10g078360	AT3G55310	AT3G55310	328.0	7.61e-114
Solyc07g052970	AT3G22104	AT3G22104	464.0	1.33e-159
Solyc02g071270	AT5G07290	ML4	432.0	4.31e-137
Solyc08g041700	AT5G19970	AT5G19970	336.0	6.3e-113
Solyc11g006420	AT2G38680	AT2G38680	397.0	1.0199999999999999e-138
Solyc03g115500	AT5G07830	GUS2	663.0	0.0
Solyc01g100700	AT3G05810	AT3G05810	147.0	4.94e-47
Solyc05g053170	AT5G13930	TT4	555.0	0.0
Solyc05g018600	AT3G33520	ARP6	583.0	0.0
Solyc08g078470	AT4G14490	AT4G14490	130.0	1.87e-33
Solyc07g009150	AT4G24810	AT4G24810	723.0	0.0
Solyc02g063255	AT1G74030	ENO1	60.1	4.58e-11
Solyc02g083760	AT4G38660	AT4G38660	340.0	1.8200000000000003e-117
Solyc05g012280	AT1G10380	AT1G10380	157.0	1.2199999999999999e-45
Solyc01g111740	AT1G21740	AT1G21740	233.0	4.09e-65
Solyc12g005190	AT4G16580	AT4G16580	370.0	3.79e-125
Solyc08g076170	AT3G27906	AT3G27906	29.6	0.21
Solyc02g077820	AT5G44210	ERF9	44.3	1.52e-05
Solyc03g112910	AT4G32180	PANK2	1521.0	0.0
Solyc03g116560	AT1G52620	AT1G52620	778.0	0.0
Solyc05g010570	AT4G20280	TAF11	204.0	1.74e-66
Solyc09g061380	AT3G07060	emb1974	572.0	0.0
Solyc02g086960	AT2G01820	AT2G01820	109.0	2.78e-25
Solyc10g018190	AT5G24530	DMR6	211.0	4.94e-66
Solyc03g113480	AT1G77400	AT1G77400	96.7	1.18e-24
Solyc04g054910	AT4G39780	AT4G39780	221.0	2.04e-71
Solyc10g006310	AT1G50740	AT1G50740	175.0	5.6700000000000005e-58
Solyc01g104540	AT1G36990	AT1G36990	107.0	1.88e-24
Solyc10g084040	AT5G52970	AT5G52970	317.0	8.52e-111
Solyc06g007780	AT3G25160	AT3G25160	330.0	1.92e-107
Solyc02g083790	AT4G36010	AT4G36010	359.0	8.220000000000001e-125
Solyc03g034375	AT3G18280	AT3G18280	101.0	1.1500000000000001e-29
Solyc08g076430	AT5G45790	AT5G45790	33.5	0.23
Solyc09g098420	AT5G07280	EMS1	897.0	0.0
Solyc08g006890	AT4G14960	TUA6	910.0	0.0
Solyc11g063590	AT2G07773	AT2G07773	47.0	3.25e-06
Solyc10g006540	AT5G54650	Fh5	612.0	0.0
Solyc06g060490	AT1G43700	VIP1	238.0	3.39e-77
Solyc07g043240	AT1G05310	AT1G05310	505.0	7.3999999999999995e-180
Solyc01g109680	AT4G39235	AT4G39235	121.0	1.5800000000000002e-37
Solyc08g066170	AT5G25940	AT5G25940	42.7	2.18e-06
Solyc01g068500	AT3G54510	AT3G54510	837.0	0.0
Solyc01g006490	AT5G13030	AT5G13030	959.0	0.0
Solyc11g012190	AT4G28320	MAN5	425.0	2.9e-147
Solyc12g020110	AT5G05130	AT5G05130	1043.0	0.0
Solyc09g098140	AT1G79390	AT1G79390	193.0	4.1700000000000005e-64
Solyc03g063720	AT1G14770	AT1G14770	78.2	5.78e-15
Solyc01g010760	AT3G01280	VDAC1	413.0	4.6799999999999997e-147
Solyc12g094510	AT1G20460	AT1G20460	161.0	7.98e-53
Solyc06g074350	AT2G27550	ATC	280.0	1.1100000000000001e-97
Solyc06g060350	AT1G77620	AT1G77620	469.0	7.95e-145
Solyc10g006510	AT5G54680	ILR3	305.0	5.2e-106
Solyc05g053540	AT3G23940	AT3G23940	1022.0	0.0
Solyc07g006540	AT5G57710	AT5G57710	978.0	0.0
Solyc07g043170	AT3G21760	HYR1	441.0	2.37e-151
Solyc01g094530	AT1G01710	AT1G01710	616.0	0.0
Solyc04g009760	AT5G22070	AT5G22070	415.0	1.9e-145
Solyc03g044470	AT4G37000	ACD2	275.0	1.58e-91
Solyc02g083410	AT3G04690	ANX1	244.0	3.2500000000000003e-72
Solyc02g078140	AT5G58950	AT5G58950	625.0	0.0
Solyc02g069960	AT2G43000	NAC042	236.0	2.27e-77
Solyc07g053480	AT5G60860	RABA1f	426.0	6.57e-154
Solyc05g056230	AT1G08450	CRT3	615.0	0.0
Solyc02g080330	AT1G11600	CYP77B1	736.0	0.0
Solyc01g110480	AT4G38900	AT4G38900	553.0	0.0
Solyc12g008610	AT5G27440	AT5G27440	37.4	1
Solyc03g123910	AT1G51540	AT1G51540	624.0	0.0
Solyc10g049300	AT2G25320	AT2G25320	35.8	0.01
Solyc02g078210	AT2G33770	PHO2	835.0	0.0
Solyc09g072790	AT5G55550	AT5G55550	257.0	1.21e-81
Solyc03g095240	AT1G33400	TPR9	659.0	0.0
Solyc01g091130	AT1G02020	AT1G02020	502.0	4.84e-175
Solyc06g009220	AT4G09020	ISA3	1065.0	0.0
Solyc06g069820	AT5G01130	AT5G01130	94.4	4.13e-22
Solyc01g098580	AT3G05170	AT3G05170	413.0	9.469999999999999e-146
Solyc05g052610	AT5G58900	AT5G58900	233.0	2.41e-76
Solyc10g080150	AT5G13710	SMT1	470.0	7.94e-162
Solyc12g006940	AT4G32600	AT4G32600	416.0	2.32e-143
Solyc11g073270	AT5G59900	AT5G59900	982.0	0.0
Solyc01g095390	AT5G41620	AT5G41620	246.0	9.610000000000001e-73
Solyc03g117960	AT5G07400	AT5G07400	833.0	0.0
Solyc03g096350	AT3G11280	AT3G11280	245.0	8.79e-81
Solyc03g121240	AT3G21330	AT3G21330	250.0	6e-80
Solyc04g074380	AT1G22380	UGT85A3	655.0	0.0
Solyc02g082340	AT2G34750	AT2G34750	528.0	0.0
Solyc10g084050	AT5G03340	AtCDC48C	1533.0	0.0
Solyc01g005490	AT3G02875	ILR1	482.0	5.640000000000001e-169
Solyc04g077510	AT2G22840	GRF1	313.0	1.23e-99
Solyc04g056740	AT4G36590	AT4G36590	91.7	8.67e-23
Solyc10g083690	AT3G52970	CYP76G1	409.0	1.38e-138
Solyc10g045380	AT2G44260	AT2G44260	663.0	0.0
Solyc04g079410	AT1G47720	OSB1	164.0	1.1e-49
Solyc04g081510	AT1G30755	AT1G30755	608.0	0.0
Solyc06g050570	AT2G38360	PRA1.B4	265.0	8.96e-91
Solyc11g005140	AT3G02650	AT3G02650	481.0	2.03e-164
Solyc03g034250	AT1G67060	AT1G67060	397.0	3.43e-142
Solyc05g015470	AT5G43260	AT5G43260	145.0	9.12e-47
Solyc02g089970	AT2G23740	SUVR5	1319.0	0.0
Solyc09g074750	AT2G47830	AT2G47830	351.0	6.21e-121
Solyc03g062710	AT1G55370	NDF5	280.0	8.34e-92
Solyc03g082590	AT3G49350	AT3G49350	592.0	0.0
Solyc11g007250	AT3G44610	AT3G44610	462.0	4.49e-161
Solyc10g086700	AT5G05830	AT5G05830	184.0	6.79e-59
Solyc07g009100	AT1G19610	PDF1.4	57.0	4.36e-12
Solyc08g076080	AT1G32170	XTH30	410.0	4.0000000000000003e-143
Solyc10g081890	AT3G11680	AT3G11680	479.0	2.13e-166
Solyc08g067860	AT2G25660	emb2410	2689.0	0.0
Solyc06g064730	AT5G09530	PELPK1	109.0	3.14e-25
Solyc07g055900	AT3G51700	AT3G51700	45.8	5.07e-05
Solyc07g054820	AT2G20890	PSB29	346.0	2.6e-120
Solyc12g096230	AT1G31600	TRM9	426.0	5.65e-150
Solyc03g096250	AT2G40110	AT2G40110	202.0	2.11e-68
Solyc02g086370	AT3G02600	LPP3	450.0	1.95e-158
Solyc04g024530	AT1G13180	DIS1	761.0	0.0
Solyc11g051160	AT1G22530	PATL2	472.0	8.560000000000001e-160
Solyc04g007580	AT3G03280	AT3G03280	112.0	6.77e-32
Solyc11g013490	AT1G77810	AT1G77810	634.0	0.0
Solyc07g008140	AT5G20230	BCB	121.0	6.0699999999999995e-34
Solyc01g107380	AT2G14910	AT2G14910	402.0	1.37e-139
Solyc01g080720	AT3G06920	AT3G06920	1332.0	0.0
Solyc03g119700	AT1G68660	AT1G68660	251.0	6.06e-87
Solyc11g008490	AT3G10360	PUM4	440.0	1.17e-142
Solyc02g061610	AT2G17200	DSK2	271.0	2.35e-84
Solyc09g090860	AT3G24315	AtSec20	372.0	3.63e-130
Solyc12g016220	AT4G33210	SLOMO	52.8	8.61e-07
Solyc11g068620	AT5G22380	NAC090	248.0	1.0499999999999999e-82
Solyc02g087710	AT3G28730	HMG	904.0	0.0
Solyc09g014170	AT5G04110	GYRB3	149.0	1.75e-39
Solyc10g085600	AT2G36370	AT2G36370	792.0	0.0
Solyc08g077100	AT2G35330	AT2G35330	298.0	4.1099999999999997e-94
Solyc12g049510	AT3G14172	AT3G14172	403.0	8.43e-120
Solyc07g007050	AT2G46490	AT2G46490	71.6	7.23e-17
Solyc02g094485	AT3G26780	MEF14	499.0	1.0399999999999999e-176
Solyc10g018590	AT4G00030	AT4G00030	270.0	8.05e-93
Solyc03g007490	AT4G14145	AT4G14145	179.0	2.12e-59
Solyc04g015260	ATCG00500	accD	28.9	3.6
Solyc03g116470	AT5G11280	AT5G11280	167.0	1.71e-52
Solyc03g025880	AT4G25550	AT4G25550	369.0	4.88e-132
Solyc09g090470	AT5G46050	PTR3	827.0	0.0
Solyc02g091720	AT4G37880	AT4G37880	466.0	1.43e-164
Solyc01g096180	AT2G46610	RS31a	253.0	1.32e-85
Solyc06g008260	AT2G20450	AT2G20450	231.0	6.48e-80
Solyc07g043390	AT4G24010	CSLG1	278.0	2.96e-85
Solyc05g053210	AT3G17510	CIPK1	573.0	0.0
Solyc09g082400	AT1G71490	AT1G71490	811.0	0.0
Solyc01g080270	AT4G14290	AT4G14290	704.0	0.0
Solyc03g119270	AT3G46100	HRS1	718.0	0.0
Solyc04g050950	AT1G70840	MLP31	109.0	7.73e-31
Solyc09g014890	AT1G67690	AT1G67690	838.0	0.0
Solyc01g005140	AT1G14730	AT1G14730	166.0	1.48e-49
Solyc10g078285	AT2G40950	BZIP17	426.0	6.549999999999999e-138
Solyc11g072580	AT3G45650	NAXT1	569.0	0.0
Solyc10g007780	AT1G06530	PMD2	64.3	4.7e-12
Solyc04g026235	AT3G01490	AT3G01490	258.0	5.36e-85
Solyc06g076780	AT3G47000	AT3G47000	890.0	0.0
Solyc03g031460	AT1G55890	AT1G55890	382.0	2.76e-131
Solyc04g074840	AT5G65380	AT5G65380	621.0	0.0
Solyc01g079840	AT5G19180	ECR1	712.0	0.0
Solyc01g110510	AT3G46540	AT3G46540	218.0	9.72e-70
Solyc10g085215	AT5G01350	AT5G01350	100.0	1.38e-29
Solyc08g068410	AT2G47310	AT2G47310	33.9	0.38
Solyc04g012060	AT2G21790	RNR1	1501.0	0.0
Solyc03g007060	AT4G22860	AT4G22860	165.0	2.19e-45
Solyc08g005490	AT1G31850	AT1G31850	992.0	0.0
Solyc02g092860	AT4G37370	CYP81D8	575.0	0.0
Solyc06g075090	AT2G28305	LOG1	324.0	3.96e-114
Solyc06g065620	AT2G25620	DBP1	466.0	2.29e-158
Solyc04g081880	AT1G76010	AT1G76010	225.0	6.38e-72
Solyc03g083510	AT5G51560	AT5G51560	845.0	0.0
Solyc01g107910	AT4G34050	CCoAOMT1	452.0	7.260000000000001e-163
Solyc12g056080	AT5G41770	AT5G41770	1152.0	0.0
Solyc09g074800	AT4G13420	HAK5	833.0	0.0
Solyc09g082390	AT3G22670	AT3G22670	456.0	5.22e-154
Solyc06g009760	AT1G23050	AT1G23050	37.0	3
Solyc02g021480	AT1G29820	AT1G29820	728.0	0.0
Solyc11g005390	AT3G18800	AT3G18800	195.0	4.7600000000000006e-64
Solyc12g007230	AT4G29080	PAP2	258.0	1.93e-85
Solyc12g015935	AT5G22010	RFC1	29.6	0.51
Solyc10g085990	AT5G02800	CDL1	530.0	0.0
Solyc01g091360	AT3G60810	AT3G60810	270.0	1.91e-92
Solyc08g079620	AT1G12410	CLP2	402.0	2.58e-142
Solyc10g086390	AT5G02540	AT5G02540	460.0	4.08e-164
Solyc01g065700	AT5G27930	AT5G27930	435.0	9.87e-153
Solyc10g054730	AT3G23330	AT3G23330	228.0	4.1099999999999995e-68
Solyc10g018160	AT3G60800	AT3G60800	507.0	0.0
Solyc03g118900	AT3G18200	UMAMIT4	468.0	1.0199999999999999e-165
Solyc08g067050	AT1G04870	PRMT10	559.0	0.0
Solyc03g005380	AT5G43670	AT5G43670	1039.0	0.0
Solyc05g051700	AT1G10500	CPISCA	227.0	7.61e-77
Solyc03g006700	AT5G05340	PRX52	262.0	4.2500000000000004e-86
Solyc05g046145	AT1G70830	MLP28	131.0	1.71e-39
Solyc02g079850	AT1G61690	AT1G61690	538.0	7.07e-174
Solyc02g014770	AT2G02090	ETL1	1040.0	0.0
Solyc07g018240	AT3G06470	AT3G06470	241.0	2.31e-79
Solyc09g082240	AT2G32030	AT2G32030	172.0	1.64e-54
Solyc10g006480	AT4G05320	UBQ10	903.0	0.0
Solyc01g079200	AT1G02400	GA2OX6	342.0	5.71e-117
Solyc11g018620	AT4G09580	AT4G09580	442.0	3.49e-158
Solyc07g065050	AT5G55280	FTSZ1-1	581.0	0.0
Solyc11g044530	AT3G26070	AT3G26070	257.0	1.01e-86
Solyc04g025170	AT5G60740	ABCG28	533.0	1.9799999999999997e-180
Solyc02g078380	AT4G27450	AT4G27450	230.0	1.21e-75
Solyc04g079300	AT4G11800	AT4G11800	1596.0	0.0
Solyc01g098940	AT3G10720	AT3G10720	647.0	0.0
Solyc06g050700	AT4G14270	AT4G14270	70.5	2.25e-16
Solyc06g054550	AT5G18640	AT5G18640	456.0	9.82e-162
Solyc01g008040	AT3G06240	AT3G06240	98.6	1.72e-22
Solyc12g044420	AT1G52140	AT1G52140	150.0	1.59e-45
Solyc04g026380	AT1G60780	HAP13	825.0	0.0
Solyc01g022740	AT1G55270	AT1G55270	722.0	0.0
Solyc10g084660	AT5G59890	ADF4	261.0	2.73e-91
Solyc05g012770	AT1G13960	WRKY4	472.0	5.820000000000001e-163
Solyc06g031675	AT2G26210	AT2G26210	33.9	0.14
Solyc12g043070	AT2G40770	AT2G40770	276.0	1.85e-83
Solyc04g079760	AT4G19390	AT4G19390	130.0	2.4200000000000003e-37
Solyc09g011340	AT2G37860	LCD1	486.0	7.23e-171
Solyc09g082160	AT1G05430	AT1G05430	93.6	2.03e-22
Solyc07g006045	AT4G30860	SDG4	175.0	5.21e-48
Solyc11g017190	AT5G44240	ALA2	1975.0	0.0
Solyc11g007870	AT3G20898	AT3G20898	43.9	1.13e-06
Solyc04g056350	AT3G02790	AT3G02790	159.0	5.909999999999999e-52
Solyc06g073380	AT2G43320	AT2G43320	506.0	0.0
Solyc11g005590	AT3G54480	SKIP5	360.0	1.7099999999999998e-126
Solyc10g006910	ATCG00790	rpl16	89.4	8.99e-25
Solyc06g016790	AT3G45230	AT3G45230	65.9	2.91e-13
Solyc09g090640	AT2G33360	AT2G33360	283.0	2.7e-87
Solyc08g015860	AT3G59920	GDI2	777.0	0.0
Solyc10g052880	AT1G33590	AT1G33590	583.0	0.0
Solyc06g060140	AT1G21730	AT1G21730	1027.0	0.0
Solyc02g093250	AT4G34050	CCoAOMT1	451.0	1.17e-162
Solyc01g007800	AT2G36026	AT2G36026	129.0	3.28e-38
Solyc01g098527	AT1G30820	AT1G30820	110.0	1.13e-28
Solyc05g012150	AT2G03690	AT2G03690	376.0	6.75e-134
Solyc12g013710	AT5G54190	PORA	662.0	0.0
Solyc10g049800	AT3G19610	AT3G19610	157.0	2.77e-40
Solyc05g050430	AT5G35450	AT5G35450	174.0	4.940000000000001e-44
Solyc09g007860	AT5G04220	SYTC	597.0	0.0
Solyc01g107940	AT2G15530	MBR1	269.0	6.15e-80
Solyc03g078770	AT1G22360	UGT85A2	316.0	5.660000000000001e-103
Solyc12g096510	AT5G66520	AT5G66520	555.0	0.0
Solyc01g095770	AT5G53130	CNGC1	900.0	0.0
Solyc01g103180	AT1G10240	FRS11	1177.0	0.0
Solyc09g010170	AT3G11530	AT3G11530	211.0	1.5400000000000001e-72
Solyc06g072050	AT5G50640	AT5G50640	689.0	0.0
Solyc02g092100	AT4G10810	AT4G10810	43.9	1.3e-06
Solyc01g007910	AT5G23250	AT5G23250	573.0	0.0
Solyc02g077190	AT4G18490	AT4G18490	111.0	7.67e-25
Solyc06g019200	AT5G05740	EGY2	611.0	0.0
Solyc01g066850	AT3G30340	UMAMIT32	337.0	6.75e-114
Solyc11g011502	AT1G13570	AT1G13570	152.0	2.7699999999999997e-42
Solyc09g072630	AT4G28560	RIC7	422.0	2.82e-145
Solyc11g010610	AT5G10490	MSL2	764.0	0.0
Solyc11g045680	AT5G13910	LEP	134.0	1.66e-39
Solyc01g079390	AT4G02020	SWN	705.0	0.0
Solyc08g078300	AT4G16780	HB-2	317.0	7.97e-109
Solyc08g078760	AT5G47580	ASG7	501.0	1.24e-167
Solyc01g104250	AT1G25290	RBL10	300.0	6.89e-101
Solyc05g009790	AT1G13270	MAP1C	471.0	8.01e-162
Solyc06g082810	AT2G26970	AT2G26970	301.0	1.5599999999999998e-104
Solyc03g044150	AT5G67360	ARA12	997.0	0.0
Solyc03g006270	AT5G60860	RABA1f	395.0	9.799999999999999e-142
Solyc01g104417	AT4G17570	GATA26	68.9	6.92e-14
Solyc02g094445	AT1G12830	AT1G12830	40.0	1
Solyc06g065470	AT1G34320	AT1G34320	866.0	0.0
Solyc01g088620	AT1G02180	AT1G02180	219.0	3.22e-72
Solyc06g009640	AT3G62420	BZIP53	140.0	2.21e-43
Solyc02g065540	AT2G23780	AT2G23780	220.0	1.74e-72
Solyc04g080970	AT3G51060	STY1	239.0	6.06e-76
Solyc01g068180	AT4G20740	EMB3131	879.0	0.0
Solyc09g057710	AT3G07340	AT3G07340	280.0	1.6299999999999998e-89
Solyc08g076590	AT1G32330	HSFA1D	376.0	4.1e-126
Solyc02g082500	AT4G35490	MRPL11	253.0	9.3e-88
Solyc10g039280	AT2G35680	AT2G35680	345.0	6.03e-119
Solyc04g015740	AT2G41770	AT2G41770	904.0	0.0
Solyc03g093260	AT5G62410	SMC2	1700.0	0.0
Solyc07g052490	AT1G01380	ETC1	59.7	1.67e-12
Solyc02g072040	AT1G17030	AT1G17030	652.0	0.0
Solyc11g005370	AT1G21190	LSM3A	174.0	3.59e-58
Solyc03g005080	AT5G14220	HEMG2	631.0	0.0
Solyc03g117450	AT5G51280	AT5G51280	73.9	2.81e-14
Solyc10g037980	AT5G42850	AT5G42850	166.0	4.21e-54
Solyc07g045230	AT3G07660	AT3G07660	474.0	6.729999999999999e-150
Solyc10g047370	AT5G09450	AT5G09450	451.0	2.39e-157
Solyc04g009860	AT1G06620	AT1G06620	387.0	4.1499999999999995e-134
Solyc01g006740	AT2G35840	AT2G35840	621.0	0.0
Solyc08g074870	AT4G15050	AT4G15050	226.0	6.69e-70
Solyc12g077655	AT5G19260	FAF3	28.9	2.7
Solyc07g026640	AT4G29560	AT4G29560	432.0	6.07e-148
Solyc02g070540	AT2G34510	AT2G34510	589.0	0.0
Solyc12g098860	AT1G48310	CHR18	896.0	0.0
Solyc01g091110	AT1G62770	AT1G62770	132.0	5.09e-38
Solyc04g076670	AT1G09920	AT1G09920	253.0	9.93e-87
Solyc07g056040	AT1G17200	AT1G17200	230.0	3.36e-77
Solyc10g080600	AT3G58070	GIS	118.0	3.65e-33
Solyc08g082600	AT4G33670	AT4G33670	30.0	0.57
Solyc09g014415	AT3G09030	AT3G09030	535.0	0.0
Solyc10g080750	AT3G56960	PIP5K4	964.0	0.0
Solyc03g093270	AT5G62420	AT5G62420	414.0	3.7099999999999997e-140
Solyc01g087120	AT5G13450	ATP5	277.0	1.75e-94
Solyc09g009380	AT3G52890	KIPK	705.0	0.0
Solyc07g065570	AT5G47670	NF-YB6	94.4	6.17e-24
Solyc03g082610	AT3G45210	AT3G45210	72.0	6.32e-16
Solyc02g032910	AT1G12480	OZS1	27.7	3.1
Solyc08g067160	AT5G20060	AT5G20060	364.0	1.5799999999999998e-128
Solyc01g111800	AT1G31830	PUT2	654.0	0.0
Solyc01g068540	AT3G53440	AT3G53440	183.0	3.32e-52
Solyc09g074370	AT4G03115	AT4G03115	410.0	8.14e-145
Solyc07g055690	AT4G32300	SD2-5	409.0	1.81e-125
Solyc04g071760	AT2G18460	LCV3	350.0	2.9900000000000003e-122
Solyc07g006070	AT1G17890	GER2	545.0	0.0
Solyc12g042750	AT5G32440	AT5G32440	182.0	5.8e-57
Solyc07g066030	AT3G13330	PA200	1961.0	0.0
Solyc08g005780	AT5G45300	BMY2	839.0	0.0
Solyc04g014360	AT1G68810	AT1G68810	129.0	7.86e-35
Solyc12g005440	AT3G26040	AT3G26040	173.0	6.19e-49
Solyc03g113620	AT1G19000	AT1G19000	197.0	2.3899999999999998e-61
Solyc04g014290	AT5G09520	PELPK2	54.3	2.13e-10
Solyc07g007750	AT2G02100	LCR69	102.0	2.17e-30
Solyc04g074130	AT5G64970	AT5G64970	507.0	2.79e-179
Solyc12g005830	AT1G05230	HDG2	806.0	0.0
Solyc02g067920	AT5G63150	AT5G63150	45.4	9.84e-07
Solyc09g083300	AT2G30580	DRIP2	80.5	9.94e-18
Solyc08g005760	AT3G03480	CHAT	366.0	4.46e-118
Solyc02g081960	AT1G14650	AT1G14650	896.0	0.0
Solyc03g095820	AT2G40320	TBL33	592.0	0.0
Solyc10g079690	AT4G34160	CYCD3;1	27.3	1.2
Solyc11g065425	AT4G17880	MYC4	30.0	2.8
Solyc10g018340	AT2G45210	SAUR36	129.0	5.28e-39
Solyc02g062960	AT2G18550	HB21	174.0	1.34e-55
Solyc04g076040	AT2G22490	CYCD2;1	264.0	7.05e-86
Solyc03g110940	AT5G50330	AT5G50330	726.0	0.0
Solyc01g079380	AT3G03450	RGL2	200.0	1.32e-57
Solyc03g118260	AT5G13300	SFC	985.0	0.0
Solyc06g008520	AT3G58170	BS14A	152.0	5.83e-49
Solyc01g103540	AT1G09810	ECT11	311.0	1.8e-100
Solyc06g060340	AT1G44575	NPQ4	328.0	1.48e-113
Solyc07g064660	AT4G38460	GGR	122.0	1.33e-32
Solyc01g008340	AT4G11630	AT4G11630	229.0	7.03e-76
Solyc05g015861	AT1G27980	DPL1	284.0	2.58e-94
Solyc05g053710	AT4G13730	AT4G13730	585.0	0.0
Solyc02g065000	AT2G15680	CML30	156.0	9.57e-49
Solyc08g062190	AT5G12040	AT5G12040	527.0	0.0
Solyc02g063075	AT4G14600	AT4G14600	192.0	4.12e-64
Solyc07g005510	AT4G30950	FAD6	683.0	0.0
Solyc02g070550	AT5G46250	LARP6a	298.0	3.4e-98
Solyc03g083060	AT5G53020	AT5G53020	438.0	1.3e-142
Solyc02g071260	AT4G18130	PHYE	1444.0	0.0
Solyc09g072810	AT4G08850	AT4G08850	746.0	0.0
Solyc02g079870	AT2G35230	IKU1	28.9	1.2
Solyc10g085335	AT2G38330	AT2G38330	360.0	2.2100000000000002e-122
Solyc03g119650	AT1G49040	SCD1	1827.0	0.0
Solyc07g041940	AT2G05940	RIPK	585.0	0.0
Solyc06g071330	AT5G62890	AT5G62890	853.0	0.0
Solyc09g009920	AT5G56420	AT5G56420	121.0	4.98e-30
Solyc09g011850	AT3G54090	FLN1	657.0	0.0
Solyc10g079050	AT2G42280	FBH4	275.0	6.77e-90
Solyc01g011200	AT2G36670	AT2G36670	134.0	1.2600000000000001e-37
Solyc06g060510	AT3G08600	AT3G08600	172.0	3.45e-51
Solyc07g055110	AT3G14190	AT3G14190	77.8	8.23e-18
Solyc03g111190	AT5G63390	AT5G63390	661.0	0.0
Solyc05g009730	AT3G60320	AT3G60320	27.7	1.1
Solyc09g014990	AT2G38470	WRKY33	337.0	3.89e-111
Solyc06g076930	AT2G29940	ABCG31	2152.0	0.0
Solyc05g056170	AT3G53260	PAL2	1193.0	0.0
Solyc04g081440	AT4G34860	A/N-InvB	942.0	0.0
Solyc01g079450	AT2G47390	AT2G47390	1457.0	0.0
Solyc09g065670	AT1G03840	MGP	335.0	1.3000000000000002e-109
Solyc01g010350	AT5G46110	APE2	512.0	0.0
Solyc10g011660	AT2G46370	JAR1	823.0	0.0
Solyc08g006450	AT3G13225	AT3G13225	37.0	13
Solyc02g084730	AT5G66360	DIM1B	412.0	4.34e-143
Solyc11g066390	AT2G28190	CSD2	300.0	1.6e-104
Solyc11g010630	AT2G22560	NET2D	756.0	0.0
Solyc09g008360	AT5G27730	AT5G27730	564.0	0.0
Solyc06g007880	AT3G25030	AT3G25030	120.0	3.6199999999999997e-34
Solyc05g014167	ATMG00860	ATMG00860	46.6	8.94e-06
Solyc09g061330	AT3G07070	AT3G07070	513.0	0.0
Solyc01g087620	AT5G42300	UBL5	143.0	8.18e-47
Solyc10g008450	AT4G12560	CPR1	126.0	1.22e-32
Solyc01g087003	AT1G09900	AT1G09900	43.5	2.62e-06
Solyc06g034110	AT4G25150	AT4G25150	347.0	1.21e-121
Solyc02g062550	AT3G50930	BCS1	585.0	0.0
Solyc10g081920	AT4G31480	AT4G31480	1662.0	0.0
Solyc04g009460	AT1G23310	GGT1	26.6	1.9
Solyc07g015930	AT5G35330	MBD02	154.0	9.760000000000001e-47
Solyc02g091890	AT4G33740	AT4G33740	87.0	1.25e-17
Solyc09g066000	AT1G55190	PRA7	151.0	1.4199999999999998e-46
Solyc12g006430	AT3G22250	AT3G22250	434.0	3.65e-150
Solyc10g005360	AT4G21200	GA2OX8	409.0	1.35e-143
Solyc05g012210	AT1G69260	AFP1	222.0	1.08e-68
Solyc04g008800	AT3G51010	AT3G51010	229.0	1.22e-76
Solyc06g066270	AT2G45550	CYP76C4	467.0	9.94e-151
Solyc12g089000	AT4G34370	ARI1	617.0	0.0
Solyc12g096820	AT1G05680	UGT74E2	445.0	7.89e-154
Solyc07g042910	AT5G58100	AT5G58100	1424.0	0.0
Solyc06g072990	AT5G24660	LSU2	72.0	1.35e-17
Solyc01g088800	AT2G44710	AT2G44710	636.0	0.0
Solyc01g100580	AT4G01990	AT4G01990	273.0	4.24e-86
Solyc06g049080	AT3G10920	MSD1	375.0	2.1e-133
Solyc04g077590	AT1G10150	AT1G10150	400.0	1.38e-137
Solyc07g041000	AT4G29820	CFIM-25	266.0	4.5899999999999997e-91
Solyc06g009650	AT4G02030	AT4G02030	1033.0	0.0
Solyc06g071680	AT5G63110	HDA6	739.0	0.0
Solyc01g096870	AT5G52520	OVA6	896.0	0.0
Solyc08g078420	AT5G11590	TINY2	142.0	8.31e-43
Solyc10g079490	AT3G03690	UNE7	488.0	3.72e-173
Solyc02g064930	AT3G50310	MAPKKK20	217.0	1.82e-68
Solyc03g007510	AT1G79740	AT1G79740	510.0	1.11e-177
Solyc05g005850	AT5G40240	UMAMIT40	238.0	1.1700000000000001e-75
Solyc05g026180	AT4G29230	NAC075	514.0	7.449999999999999e-180
Solyc03g115890	AT2G03090	EXPA15	399.0	1.6999999999999998e-142
Solyc11g013520	AT5G64610	HAM1	785.0	0.0
Solyc09g018730	AT1G65650	UCH2	499.0	2.5300000000000002e-179
Solyc12g099090	AT1G48110	ECT7	526.0	3.58e-179
Solyc09g092180	AT3G23910	AT3G23910	308.0	1.25e-101
Solyc03g095970	AT2G47140	SDR5	298.0	3.44e-102
Solyc10g078460	AT3G56960	PIP5K4	1058.0	0.0
Solyc03g019870	AT1G73340	AT1G73340	641.0	0.0
Solyc01g095210	AT2G46180	GC4	627.0	0.0
Solyc05g013450	AT1G12950	RSH2	702.0	0.0
Solyc02g091830	AT4G37840	HKL3	504.0	3.2099999999999996e-176
Solyc01g093965	AT2G45660	AGL20	142.0	2.3199999999999998e-42
Solyc11g072450	AT3G52300	ATPQ	292.0	7.76e-103
Solyc11g007990	AT5G58330	AT5G58330	701.0	0.0
Solyc05g010160	AT1G26170	AT1G26170	1382.0	0.0
Solyc03g114690	AT3G42660	AT3G42660	1075.0	0.0
Solyc04g016540	AT2G39620	AT2G39620	813.0	0.0
Solyc08g006070	AT4G31310	AT4G31310	189.0	9.24e-62
Solyc11g073050	AT3G46060	RABE1c	397.0	7.84e-143
Solyc06g076620	AT5G52370	AT5G52370	166.0	1.8e-53
Solyc04g072890	AT1G78070	AT1G78070	148.0	2.94e-42
Solyc05g041690	AT4G26220	AT4G26220	238.0	2.12e-79
Solyc06g075570	AT5G60010	AT5G60010	1088.0	0.0
Solyc02g065715	AT5G15720	GLIP7	176.0	2.6599999999999995e-54
Solyc02g014300	AT5G04960	AT5G04960	612.0	0.0
Solyc07g062220	AT3G14850	TBL41	416.0	1.05e-145
Solyc01g010270	AT1G26355	SP1L1	129.0	3.61e-40
Solyc11g065520	AT2G28960	AT2G28960	34.7	0.21
Solyc08g008280	AT4G23810	WRKY53	198.0	7.64e-61
Solyc01g006460	AT1G51130	AT1G51130	244.0	3.92e-78
Solyc02g087600	AT2G41750	AT2G41750	218.0	1.27e-70
Solyc06g073410	AT2G31440	AT2G31440	410.0	6.379999999999999e-147
Solyc01g109200	AT3G18930	AT3G18930	293.0	3.33e-95
Solyc04g005010	AT1G24090	AT1G24090	317.0	1.0199999999999999e-106
Solyc03g121640	AT3G13860	HSP60-3A	908.0	0.0
Solyc06g071350	AT3G48050	SUO	1201.0	0.0
Solyc05g043217	AT4G05632	AT4G05632	24.6	9.1
Solyc01g087430	AT3G08020	AT3G08020	792.0	0.0
Solyc06g065970	AT2G45180	AT2G45180	117.0	1.02e-34
Solyc02g036393	AT4G23160	CRK8	207.0	1.2200000000000001e-58
Solyc02g084570	AT4G36220	FAH1	741.0	0.0
Solyc04g074100	AT1G70780	AT1G70780	171.0	1.68e-55
Solyc10g054930	AT2G21120	AT2G21120	491.0	4.05e-176
Solyc10g079570	AT3G26040	AT3G26040	168.0	7.519999999999999e-48
Solyc10g086500	AT2G38050	DET2	295.0	4.56e-101
Solyc04g057950	AT5G02700	AT5G02700	142.0	7.6e-37
Solyc07g062160	AT1G78590	NADK3	371.0	9.23e-124
Solyc01g101250	AT5G26610	AT5G26610	363.0	1.8599999999999997e-126
Solyc09g066100	AT2G30620	AT2G30620	130.0	5.98e-37
Solyc09g098310	AT3G49845	WIH3	50.1	5.09e-09
Solyc07g006570	AT1G26820	RNS3	87.8	7.010000000000001e-21
Solyc09g005060	AT5G01300	AT5G01300	176.0	8.61e-58
Solyc03g117610	AT1G08270	AT1G08270	30.0	0.37
Solyc08g080060	AT1G12560	EXPA7	351.0	4.32e-123
Solyc04g025990	AT1G60160	AT1G60160	1255.0	0.0
Solyc02g091930	AT4G37790	HAT22	285.0	1.5e-96
Solyc09g065595	AT5G19980	GONST4	476.0	7.6e-170
Solyc04g054270	AT4G39620	EMB2453	608.0	0.0
Solyc12g010000	AT2G25060	ENODL14	137.0	7.029999999999999e-42
Solyc03g120730	AT2G25737	AT2G25737	531.0	0.0
Solyc03g006420	AT4G14700	ORC1A	1017.0	0.0
Solyc09g014621	AT4G23160	CRK8	117.0	2.74e-29
Solyc03g112540	AT5G50130	AT5G50130	465.0	8.76e-166
Solyc04g049800	AT2G28550	RAP2.7	240.0	5.23e-75
Solyc03g112075	AT4G34200	EDA9	949.0	0.0
Solyc11g061750	AT1G51190	PLT2	682.0	0.0
Solyc04g049970	AT5G51960	AT5G51960	138.0	1.2600000000000002e-43
Solyc01g109250	AT4G37240	AT4G37240	84.7	6.550000000000001e-21
Solyc04g054890	AT5G65110	ACX2	1207.0	0.0
Solyc07g039345	None	None	None	None
Solyc08g065380	AT5G56840	AT5G56840	160.0	2.35e-48
Solyc05g052260	AT2G40600	AT2G40600	312.0	1.4e-107
Solyc04g014680	AT4G22290	AT4G22290	541.0	0.0
Solyc08g082000	AT5G53220	AT5G53220	84.3	2.33e-17
Solyc07g045350	AT5G48230	ACAT2	666.0	0.0
Solyc02g083900	AT2G17930	AT2G17930	6319.0	0.0
Solyc06g071960	AT5G63310	NDPK2	293.0	4.64e-101
Solyc01g049910	AT4G20310	AT4G20310	333.0	2.69e-110
Solyc11g062400	AT2G02800	APK2B	461.0	6.59e-162
Solyc11g006320	AT5G06600	UBP12	1863.0	0.0
Solyc06g065480	AT1G71860	PTP1	417.0	2.4099999999999997e-146
Solyc03g031900	AT1G65780	AT1G65780	764.0	0.0
Solyc02g065770	AT5G60920	COB	711.0	0.0
Solyc01g090560	AT2G44940	AT2G44940	190.0	5.29e-59
Solyc08g081420	AT5G41460	AT5G41460	722.0	0.0
Solyc05g009160	AT1G68370	ARG1	695.0	0.0
Solyc03g019810	AT5G23540	AT5G23540	30.0	3.5
Solyc12g042840	AT1G80160	GLYI7	247.0	6.42e-85
Solyc02g079200	AT1G61350	AT1G61350	602.0	0.0
Solyc01g100080	AT4G11060	MTSSB	271.0	3.2699999999999997e-93
Solyc02g076890	AT4G24130	AT4G24130	84.7	1.6e-21
Solyc05g051370	AT5G65540	AT5G65540	449.0	3.8899999999999996e-150
Solyc10g005550	AT1G16490	MYB58	218.0	1.6e-72
Solyc09g015380	AT2G40330	PYL6	236.0	1.89e-79
Solyc06g083800	AT2G20430	RIC6	112.0	1.0799999999999999e-30
Solyc02g094140	AT3G27080	TOM20-3	199.0	5.98e-65
Solyc01g060400	AT5G42020	BIP2	124.0	5.720000000000001e-35
Solyc11g071910	AT1G08410	AT1G08410	784.0	0.0
Solyc02g088830	AT3G02120	AT3G02120	67.0	4.34e-15
Solyc06g050430	AT2G40470	LBD15	253.0	7.36e-86
Solyc09g092070	AT4G13730	AT4G13730	582.0	0.0
Solyc02g092070	AT4G37740	GRF2	295.0	8.42e-93
Solyc03g115330	AT1G19470	AT1G19470	30.8	0.5
Solyc04g025530	AT2G02010	GAD4	890.0	0.0
Solyc01g079370	AT3G03450	RGL2	191.0	3.88e-52
Solyc08g082730	AT1G04960	AT1G04960	361.0	1.8e-124
Solyc01g008870	AT2G02800	APK2B	445.0	3.5e-151
Solyc12g006590	AT2G26695	AT2G26695	172.0	4.04e-56
Solyc01g106300	AT2G32190	AT2G32190	38.9	1.44e-05
Solyc12g017510	AT2G31890	RAP	688.0	0.0
Solyc06g060300	AT1G44414	AT1G44414	154.0	3.3e-50
Solyc01g066390	AT3G05610	AT3G05610	486.0	9.040000000000001e-166
Solyc11g068540	AT2G27450	NLP1	543.0	0.0
Solyc08g006240	AT2G24700	AT2G24700	151.0	9.1e-39
Solyc07g063400	AT4G27420	ABCG9	734.0	0.0
Solyc06g074820	AT2G36830	GAMMA-TIP	382.0	1.6599999999999998e-135
Solyc11g012050	AT1G62400	HT1	634.0	0.0
Solyc04g005560	AT1G13980	GN	2349.0	0.0
Solyc05g007960	AT2G01480	AT2G01480	918.0	0.0
Solyc09g072950	AT3G17220	PMEI2	90.9	2.0099999999999997e-23
Solyc05g011970	AT2G26710	BAS1	370.0	5.05e-123
Solyc04g076420	AT1G09700	HYL1	233.0	1.2500000000000001e-73
Solyc10g084325	AT5G67090	AT5G67090	527.0	4.42e-178
Solyc07g064410	AT4G27030	FADA	366.0	6.44e-127
Solyc06g083670	AT2G20250	AT2G20250	45.8	0.000106
Solyc10g054840	AT4G23400	PIP1;5	112.0	1.7699999999999999e-28
Solyc04g078290	AT4G37370	CYP81D8	500.0	7.58e-163
Solyc06g062790	AT1G72710	CKL2	703.0	0.0
Solyc12g044920	AT1G17500	AT1G17500	1850.0	0.0
Solyc08g005890	AT5G67150	AT5G67150	285.0	5.59e-89
Solyc10g085560	AT5G22650	HD2B	143.0	2.2e-40
Solyc08g074600	AT1G31360	RECQL2	667.0	0.0
Solyc06g060110	AT5G09220	AAP2	733.0	0.0
Solyc07g054590	AT3G49030	AT3G49030	72.8	5.7e-13
Solyc02g067320	AT5G15210	HB30	216.0	6.209999999999999e-68
Solyc04g076860	AT5G49665	AT5G49665	734.0	0.0
Solyc06g030590	AT5G23670	LCB2	683.0	0.0
Solyc07g066140	AT3G13340	AT3G13340	560.0	0.0
Solyc02g088040	AT3G01170	AT3G01170	180.0	5.67e-57
Solyc08g082790	AT1G74260	PUR4	29.3	0.35
Solyc01g060180	AT3G16910	AAE7	872.0	0.0
Solyc12g045030	AT3G55310	AT3G55310	347.0	3.55e-121
Solyc07g026650	AT2G19590	ACO1	427.0	9.13e-152
Solyc03g013160	AT5G15240	AT5G15240	474.0	1.5200000000000002e-166
Solyc03g098790	AT1G17860	KTI5	71.6	2.56e-14
Solyc07g052440	AT2G32380	AT2G32380	204.0	8.689999999999999e-68
Solyc03g078440	AT4G39330	CAD9	563.0	0.0
Solyc10g009150	AT1G49310	AT1G49310	41.6	2.14e-05
Solyc12g056990	AT1G78110	AT1G78110	227.0	1.38e-72
Solyc06g065720	AT5G54830	AT5G54830	1162.0	0.0
Solyc09g008720	AT5G03795	AT5G03795	570.0	0.0
Solyc06g060630	AT2G13620	CHX15	1159.0	0.0
Solyc11g063610	ATMG01360	cox1	788.0	0.0
Solyc02g083430	AT4G35870	AT4G35870	1147.0	0.0
Solyc03g113010	AT1G74510	AT1G74510	528.0	0.0
Solyc01g006510	AT5G51970	AT5G51970	637.0	0.0
Solyc09g082540	AT1G04190	TPR3	518.0	0.0
Solyc02g091260	AT2G01300	AT2G01300	121.0	5.94e-36
Solyc03g034430	AT1G77840	AT1G77840	535.0	0.0
Solyc10g080320	AT3G57610	ADSS	789.0	0.0
Solyc11g039650	AT1G59610	DL3	1365.0	0.0
Solyc05g013780	AT1G24560	AT1G24560	736.0	0.0
Solyc04g081280	AT1G75660	XRN3	1325.0	0.0
Solyc03g006920	AT2G45590	AT2G45590	578.0	0.0
Solyc07g063200	AT4G03510	RMA1	165.0	5.97e-50
Solyc11g042940	AT2G21370	XK-1	378.0	8.92e-131
Solyc01g087250	AT3G63520	CCD1	899.0	0.0
Solyc04g077270	AT4G27290	AT4G27290	870.0	0.0
Solyc11g013750	AT5G36930	AT5G36930	483.0	1.07e-151
Solyc05g054150	AT5G47520	RABA5a	372.0	1.3900000000000001e-132
Solyc08g006850	AT4G37070	PLP1	311.0	1.72e-98
Solyc12g099860	AT4G10650	AT4G10650	433.0	3.44e-151
Solyc09g075390	AT4G02260	RSH1	1240.0	0.0
Solyc01g102730	AT2G02400	AT2G02400	478.0	2.42e-171
Solyc06g061070	AT1G32470	AT1G32470	260.0	3.05e-90
Solyc02g072030	AT4G18830	OFP5	129.0	5.9399999999999994e-34
Solyc08g068160	AT5G25620	YUC6	592.0	0.0
Solyc12g014570	AT4G26690	SHV3	861.0	0.0
Solyc05g010565	AT3G10195	AT3G10195	30.0	57
Solyc09g009470	AT1G67190	AT1G67190	592.0	0.0
Solyc07g015970	AT5G41685	AT5G41685	79.0	3.8700000000000004e-21
Solyc03g097840	AT5G14040	PHT3;1	545.0	0.0
Solyc10g007470	AT3G42170	DAYSLEEPER	390.0	1.49e-126
Solyc06g051390	AT5G05570	AT5G05570	828.0	0.0
Solyc01g091910	AT4G00240	PLDBETA2	1320.0	0.0
Solyc01g107860	AT4G36910	LEJ2	285.0	1.0900000000000001e-97
Solyc07g038190	AT1G55160	AT1G55160	50.8	5.29e-09
Solyc11g065180	AT5G12410	AT5G12410	385.0	5.54e-133
Solyc04g015460	AT5G35370	AT5G35370	849.0	0.0
Solyc03g120130	AT1G79915	AT1G79915	314.0	2.18e-106
Solyc01g103550	AT5G55690	AT5G55690	75.5	2.17e-15
Solyc06g068010	AT3G15690	AT3G15690	251.0	2.47e-83
Solyc03g116600	AT1G15370	AT1G15370	266.0	5.58e-93
Solyc12g056170	AT1G64050	AT1G64050	195.0	8.52e-54
Solyc01g068360	AT3G03770	AT3G03770	785.0	0.0
Solyc02g070630	AT1G17080	AT1G17080	164.0	2e-52
Solyc11g045610	AT4G10010	AT4G10010	752.0	0.0
Solyc03g063240	AT3G03890	AT3G03890	401.0	4.62e-141
Solyc08g048500	AT5G46190	AT5G46190	639.0	0.0
Solyc08g081240	AT5G52430	AT5G52430	308.0	6.88e-101
Solyc04g058100	AT5G02380	MT2B	38.9	2.23e-05
Solyc03g097170	AT2G23910	AT2G23910	250.0	1.26e-81
Solyc09g075130	AT2G47640	AT2G47640	209.0	5.18e-72
Solyc11g039880	AT4G38760	AT4G38760	785.0	0.0
Solyc01g109480	AT1G49310	AT1G49310	59.3	5.19e-13
Solyc01g005000	AT2G02010	GAD4	842.0	0.0
Solyc01g107450	AT2G15000	AT2G15000	104.0	1.42e-30
Solyc09g007730	AT1G16670	AT1G16670	359.0	2.91e-122
Solyc02g063090	AT3G02530	AT3G02530	1022.0	0.0
Solyc05g006210	AT3G24330	AT3G24330	589.0	0.0
Solyc07g005610	AT4G30900	AT4G30900	536.0	0.0
Solyc01g106570	AT2G14520	AT2G14520	657.0	0.0
Solyc03g095290	AT3G10840	AT3G10840	474.0	3.17e-166
Solyc01g080100	AT3G06145	AT3G06145	156.0	2.9e-49
Solyc05g051220	AT3G02850	SKOR	1218.0	0.0
Solyc08g006120	AT5G61880	AT5G61880	160.0	1.9199999999999997e-52
Solyc04g010080	AT3G04480	AT3G04480	898.0	0.0
Solyc08g023660	AT1G70840	MLP31	91.7	6.41e-24
Solyc09g090150	AT5G44120	CRA1	338.0	4.73e-111
Solyc11g013530	AT1G77800	AT1G77800	1015.0	0.0
Solyc08g005070	AT5G46750	AGD9	518.0	0.0
Solyc07g006720	AT5G17050	UGT78D2	445.0	3.83e-154
Solyc10g081980	AT5G06320	NHL3	224.0	3.9499999999999996e-74
Solyc01g066957	AT5G24860	FPF1	128.0	2.12e-38
Solyc06g072280	AT2G18740	AT2G18740	166.0	1.81e-55
Solyc09g065850	AT5G43700	ATAUX2-11	223.0	7.700000000000001e-75
Solyc04g081690	AT5G16020	GEX3	27.3	1.7
Solyc02g083780	AT1G79540	AT1G79540	767.0	0.0
Solyc02g077420	AT4G18550	DSEL	430.0	1.7999999999999999e-149
Solyc07g005830	AT4G30690	AT4G30690	280.0	1.5299999999999998e-94
Solyc12g010850	AT1G06320	AT1G06320	94.0	1.98e-24
Solyc08g022240	AT1G30370	DLAH	530.0	0.0
Solyc10g052470	AT4G39250	RL1	113.0	2.42e-34
Solyc04g063350	AT1G21400	AT1G21400	607.0	0.0
Solyc01g059857	AT4G23160	CRK8	90.5	1.46e-18
Solyc10g081500	AT5G13530	KEG	116.0	5.8700000000000005e-27
Solyc08g016580	AT5G46230	AT5G46230	179.0	8.13e-59
Solyc05g013050	AT1G26670	VTI1B	320.0	3.67e-112
Solyc09g056260	AT2G30320	AT2G30320	432.0	2.3599999999999998e-147
Solyc08g029110	AT2G25280	AT2G25280	476.0	2.42e-171
Solyc03g117440	AT5G51280	AT5G51280	1075.0	0.0
Solyc01g011040	AT5G61240	AT5G61240	556.0	0.0
Solyc05g012660	AT2G03360	AT2G03360	414.0	4.56e-142
Solyc12g055910	AT4G10930	AT4G10930	562.0	5.2399999999999995e-180
Solyc07g053400	AT4G18501	AT4G18501	31.2	64
Solyc06g070980	AT2G02760	UBC2	313.0	1.15e-111
Solyc01g068330	AT3G01610	CDC48C	774.0	0.0
Solyc04g040180	AT2G41380	AT2G41380	333.0	9.87e-116
Solyc07g053590	AT4G28500	NAC073	342.0	1.67e-118
Solyc07g020800	AT4G28950	ROP9	377.0	5.94e-135
Solyc07g017500	AT3G43230	AT3G43230	661.0	0.0
Solyc09g091250	AT3G24050	GATA1	152.0	1.49e-44
Solyc11g016995	AT2G43820	UGT74F2	27.3	5.9
Solyc03g062890	AT5G18100	CSD3	231.0	1.01e-78
Solyc09g064860	AT1G03270	AT1G03270	612.0	0.0
Solyc11g073210	AT1G07750	AT1G07750	586.0	0.0
Solyc01g096740	AT5G13750	ZIFL1	540.0	0.0
Solyc07g008480	AT3G14730	AT3G14730	628.0	0.0
Solyc04g080630	AT1G75350	emb2184	163.0	7.84e-53
Solyc10g008100	AT2G42390	AT2G42390	204.0	8.469999999999999e-67
Solyc07g063000	AT5G53890	PSKR2	1164.0	0.0
Solyc06g008620	AT4G01870	AT4G01870	783.0	0.0
Solyc10g081670	AT1G70540	EDA24	41.2	3.48e-05
Solyc07g066570	AT1G79160	AT1G79160	152.0	2.93e-46
Solyc07g043260	AT2G32250	FRS2	622.0	0.0
Solyc10g055240	AT4G38690	AT4G38690	493.0	1.5700000000000001e-177
Solyc07g045090	AT5G16970	AER	242.0	1.31e-77
Solyc03g025645	AT4G23160	CRK8	160.0	5.9000000000000006e-43
Solyc02g070915	AT3G19700	IKU2	29.6	4.5
Solyc02g085960	AT5G22900	CHX3	27.7	6.4
Solyc10g074870	AT2G38610	AT2G38610	462.0	2.7700000000000005e-166
Solyc07g047970	AT2G01470	STL2P	340.0	6.87e-115
Solyc01g098840	AT5G27450	MK	522.0	0.0
Solyc08g066310	AT5G25930	AT5G25930	541.0	4.17e-180
Solyc12g013530	AT4G11580	AT4G11580	28.9	3.3
Solyc03g025600	AT5G23870	AT5G23870	571.0	0.0
Solyc01g067710	AT3G05030	NHX2	822.0	0.0
Solyc02g082140	AT4G20170	GALS3	613.0	0.0
Solyc01g094810	AT2G46040	AT2G46040	257.0	3.57e-76
Solyc06g071200	AT5G62600	MOS14	1397.0	0.0
Solyc06g083760	AT3G04380	SUVR4	446.0	9.28e-149
Solyc04g051247	AT5G07990	TT7	343.0	4.97e-113
Solyc06g069490	AT3G05010	Cand2	346.0	1.06e-119
Solyc12g042910	AT3G15620	UVR3	872.0	0.0
Solyc06g071160	AT5G62620	AT5G62620	944.0	0.0
Solyc12g017850	AT5G20700	AT5G20700	94.0	3.34e-23
Solyc09g011030	AT3G09350	Fes1A	571.0	0.0
Solyc05g018610	AT3G57340	AT3G57340	356.0	4.02e-122
Solyc10g085610	AT3G52870	AT3G52870	507.0	6.38e-179
Solyc07g026860	AT2G07665	AT2G07665	26.2	6.0
Solyc04g054930	AT5G65140	TPPJ	517.0	0.0
Solyc05g013370	AT3G18650	AGL103	55.8	5.44e-09
Solyc04g012120	AT1G78300	GRF2	456.0	8.619999999999999e-165
Solyc02g078530	AT3G09010	AT3G09010	412.0	1.98e-143
Solyc01g095320	AT2G46240	BAG6	135.0	1.02e-31
Solyc02g084455	AT1G24090	AT1G24090	46.6	1.25e-05
Solyc12g015910	AT4G26500	SUFE1	405.0	2.2e-141
Solyc07g032710	AT3G24630	TRM34	114.0	1.35e-25
Solyc11g005110	AT2G41020	AT2G41020	444.0	8.489999999999999e-150
Solyc04g079090	AT5G42870	PAH2	340.0	1.82e-109
Solyc08g014350	AT5G16250	AT5G16250	182.0	9.6e-59
Solyc10g005960	AT5G55730	FLA1	438.0	2.0299999999999997e-152
Solyc02g076720	AT1G74260	PUR4	2313.0	0.0
Solyc02g067200	AT5G15280	AT5G15280	890.0	0.0
Solyc01g095780	AT2G15325	AT2G15325	44.7	1.14e-06
Solyc12g006040	AT4G28830	AT4G28830	265.0	6.65e-81
Solyc05g006910	AT2G38280	FAC1	1002.0	0.0
Solyc06g076800	AT5G58860	CYP86A1	822.0	0.0
Solyc01g090680	AT4G25170	AT4G25170	84.3	1.36e-18
Solyc11g071230	AT1G27600	IRX9-L	343.0	5.56e-115
Solyc09g011840	AT5G01090	AT5G01090	188.0	1.2900000000000001e-56
Solyc03g119560	AT2G27410	AT2G27410	62.0	3.39e-11
Solyc03g115900	AT3G47470	LHCA4	450.0	6.19e-162
Solyc08g007440	AT1G62730	AT1G62730	465.0	1.19e-166
Solyc09g082760	AT1G11910	APA1	501.0	8.77e-175
Solyc04g054180	AT5G10010	AT5G10010	456.0	1.14e-159
Solyc02g087540	AT3G28610	AT3G28610	442.0	5.47e-148
Solyc05g054760	AT1G19570	DHAR1	320.0	2.47e-112
Solyc03g083270	AT3G61790	AT3G61790	553.0	0.0
Solyc05g047560	AT5G59070	AT5G59070	505.0	2.9099999999999998e-176
Solyc12g005240	AT3G20680	AT3G20680	298.0	3.49e-100
Solyc09g073040	AT2G16960	AT2G16960	29.6	1.6
Solyc03g118140	AT5G20165	AT5G20165	127.0	1.2099999999999999e-40
Solyc06g071010	AT1G18850	AT1G18850	361.0	2.44e-122
Solyc12g013860	AT4G27500	PPI1	278.0	4.409999999999999e-90
Solyc07g042980	AT5G60870	RUG3	327.0	1.04e-113
Solyc08g041760	AT5G12440	AT5G12440	30.0	3.6
Solyc08g008660	AT2G46770	NST1	296.0	1.27e-100
Solyc04g005440	AT1G26610	AT1G26610	224.0	8.969999999999999e-67
Solyc09g091580	AT3G24190	AT3G24190	1254.0	0.0
Solyc01g100610	AT5G26820	IREG3	707.0	0.0
Solyc06g067910	AT5G11420	AT5G11420	503.0	1.55e-179
Solyc09g065030	AT5G19160	TBL11	541.0	0.0
Solyc10g078890	AT5G06720	PA2	457.0	1.22e-162
Solyc02g069280	AT1G31280	AGO2	824.0	0.0
Solyc03g119950	AT1G15510	ECB2	1081.0	0.0
Solyc03g046580	AT4G08685	SAH7	45.4	1.21e-05
Solyc01g066950	AT5G10625	AT5G10625	125.0	1.7899999999999998e-38
Solyc09g009270	AT3G12400	ELC	438.0	5.86e-153
Solyc01g095600	AT3G18840	AT3G18840	681.0	0.0
Solyc02g079180	AT4G11660	AT-HSFB2B	114.0	5.97e-28
Solyc02g091100	AT5G17380	AT5G17380	934.0	0.0
Solyc01g068250	AT3G51930	AT3G51930	500.0	5.7e-177
Solyc02g092950	AT5G67270	EB1C	405.0	3.43e-142
Solyc03g051900	AT3G11964	AT3G11964	2213.0	0.0
Solyc07g008770	AT1G16840	AT1G16840	84.3	1.42e-20
Solyc05g012800	AT4G02120	AT4G02120	32.7	0.86
Solyc02g065630	AT1G67170	AT1G67170	280.0	1.17e-90
Solyc09g018950	AT4G12760	AT4G12760	228.0	9.54e-75
Solyc06g048710	AT2G46370	JAR1	733.0	0.0
Solyc02g068230	AT3G26980	MUB4	181.0	2.91e-60
Solyc09g005500	AT1G70830	MLP28	137.0	8.769999999999999e-42
Solyc12g006680	AT5G25940	AT5G25940	60.8	2.94e-13
Solyc07g041300	AT5G19530	ACL5	395.0	1.45e-138
Solyc09g083320	AT1G04260	MPI7	131.0	5.66e-39
Solyc10g083760	AT3G10050	OMR1	761.0	0.0
Solyc04g010110	AT5G54010	AT5G54010	469.0	1.6e-162
Solyc04g081840	AT1G20180	AT1G20180	226.0	3.74e-71
Solyc06g083640	AT2G20210	AT2G20210	429.0	9.29e-143
Solyc12g096540	AT4G25740	AT4G25740	247.0	1.6999999999999999e-84
Solyc08g081370	AT3G61460	BRH1	215.0	2.07e-72
Solyc03g113960	AT5G62570	AT5G62570	118.0	4.93e-30
Solyc02g077575	AT1G11310	MLO2	281.0	1.46e-91
Solyc01g087400	AT3G08020	AT3G08020	127.0	4.09e-30
Solyc11g011508	AT1G13570	AT1G13570	136.0	6.82e-38
Solyc11g072210	AT3G60580	AT3G60580	80.9	1.21e-16
Solyc03g097450	AT2G47620	SWI3A	374.0	2.9600000000000003e-123
Solyc09g075740	AT3G05980	AT3G05980	151.0	5.31e-45
Solyc06g065990	AT4G32260	PDE334	236.0	5.32e-79
Solyc09g011570	AT3G09270	GSTU8	194.0	2.5399999999999997e-60
Solyc04g072265	AT1G67120	AT1G67120	3060.0	0.0
Solyc10g074490	AT1G20550	AT1G20550	664.0	0.0
Solyc03g025810	AT5G52300	LTI65	158.0	2.81e-41
Solyc10g084910	AT3G09290	TAC1	68.9	2.99e-14
Solyc01g104140	AT1G60890	AT1G60890	1008.0	0.0
Solyc01g098010	AT3G22560	AT3G22560	200.0	1.55e-65
Solyc08g007460	AT1G62790	AT1G62790	99.4	6.640000000000001e-27
Solyc03g122030	AT3G14180	ASIL2	314.0	2.0299999999999998e-104
Solyc06g076830	AT2G13650	GONST1	395.0	3.03e-136
Solyc04g008770	AT5G23395	MIA40	158.0	3.45e-50
Solyc01g091310	AT4G00090	AT4G00090	621.0	0.0
Solyc08g067760	AT2G33670	MLO5	617.0	0.0
Solyc07g049780	AT3G20800	AT3G20800	154.0	3.84e-44
Solyc08g083350	AT1G32990	PRPL11	316.0	8.090000000000001e-110
Solyc10g052590	AT1G29500	AT1G29500	116.0	1.61e-34
Solyc02g093130	AT3G50260	CEJ1	162.0	8.119999999999999e-52
Solyc07g065250	AT5G55560	AT5G55560	475.0	1.4299999999999998e-170
Solyc09g065380	AT4G02715	AT4G02715	140.0	1.17e-41
Solyc01g109630	AT2G21710	EMB2219	759.0	0.0
Solyc05g014510	AT3G01750	AT3G01750	569.0	0.0
Solyc06g072940	AT5G57770	AT5G57770	78.6	8.84e-16
Solyc02g087280	AT5G14940	AT5G14940	587.0	0.0
Solyc12g056630	AT4G09830	AT4G09830	198.0	1.0800000000000001e-64
Solyc01g094920	AT4G00300	AT4G00300	436.0	1.72e-149
Solyc03g078710	AT1G22360	UGT85A2	308.0	7.670000000000001e-100
Solyc12g094540	AT3G12460	AT3G12460	99.8	1.3e-25
Solyc11g042557	AT1G43260	AT1G43260	77.8	4.26e-16
Solyc06g075110	AT2G28310	AT2G28310	623.0	0.0
Solyc05g054130	AT5G47540	AT5G47540	580.0	0.0
Solyc04g010030	AT3G04780	AT3G04780	170.0	1.4e-49
Solyc02g077630	AT1G28440	HSL1	1381.0	0.0
Solyc01g104710	AT1G25275	AT1G25275	39.3	1.49e-05
Solyc09g007380	AT5G02970	AT5G02970	626.0	0.0
Solyc12g015790	AT3G55620	eIF6A	397.0	1.1999999999999999e-141
Solyc04g008100	AT5G37490	AT5G37490	327.0	8.47e-109
Solyc10g083530	AT2G36420	TRM27	169.0	5.17e-48
Solyc11g069720	AT5G03340	AtCDC48C	1514.0	0.0
Solyc04g072240	AT4G09670	AT4G09670	502.0	1.6700000000000003e-179
Solyc03g118250	AT3G20650	AT3G20650	612.0	0.0
Solyc12g087930	AT1G58120	AT1G58120	308.0	6.09e-101
Solyc12g056040	AT1G04540	AT1G04540	34.3	0.26
Solyc03g115920	AT3G14250	AT3G14250	185.0	2.7200000000000004e-57
Solyc10g009070	AT1G77030	AT1G77030	1066.0	0.0
Solyc03g119910	AT1G15550	GA3OX1	391.0	8.56e-136
Solyc07g056270	AT3G59110	AT3G59110	741.0	0.0
Solyc01g090110	AT5G47120	BI1	84.0	3.21e-19
Solyc07g053160	AT1G68140	AT1G68140	232.0	1.6299999999999998e-74
Solyc08g075080	AT5G45290	AT5G45290	308.0	2.42e-98
Solyc07g044750	AT1G30540	AT1G30540	466.0	3.33e-165
Solyc11g073300	AT5G59960	AT5G59960	545.0	0.0
Solyc07g063600	AT5G54270	LHCB3	478.0	4.15e-173
Solyc11g072920	AT5G06720	PA2	473.0	8.87e-169
Solyc10g005930	AT1G31860	AT-IE	382.0	1.4299999999999999e-134
Solyc06g069250	AT1G49000	AT1G49000	92.0	4.2099999999999995e-24
Solyc06g074380	AT2G27590	AT2G27590	486.0	6.22e-173
Solyc06g071520	AT4G18770	MYB98	236.0	3.63e-73
Solyc01g112270	AT4G35360	AT4G35360	141.0	4.18e-42
Solyc07g063130	AT1G53050	AT1G53050	980.0	0.0
Solyc04g078490	AT1G47056	VFB1	630.0	0.0
Solyc01g107640	AT2G15290	TIC21	303.0	2.9500000000000004e-103
Solyc06g073620	AT2G43760	AT2G43760	265.0	2.32e-91
Solyc09g083420	AT1G56290	AT1G56290	699.0	0.0
Solyc08g061260	AT1G48270	GCR1	261.0	2.2e-88
Solyc02g080760	AT1G05460	SDE3	30.8	0.59
Solyc10g039390	AT1G29000	AT1G29000	154.0	4.45e-46
Solyc08g080910	AT5G41210	GSTT1	303.0	2.0999999999999997e-104
Solyc02g071050	AT4G18220	AT4G18220	325.0	4.38e-109
Solyc07g007380	AT5G35080	OS9	310.0	1.11e-105
Solyc06g051730	AT2G40090	ATH9	758.0	0.0
Solyc04g015040	AT2G43560	AT2G43560	285.0	3.96e-98
Solyc08g082860	AT4G24040	TRE1	570.0	0.0
Solyc12g010390	AT5G35160	AT5G35160	1148.0	0.0
Solyc02g090490	AT2G26560	PLA2A	432.0	1.71e-150
Solyc02g092990	AT1G47056	VFB1	569.0	0.0
Solyc03g093643	AT5G51230	EMF2	395.0	2.39e-131
Solyc02g031860	AT1G79570	AT1G79570	504.0	5.33e-158
Solyc01g107040	AT3G19630	AT3G19630	584.0	0.0
Solyc03g005180	AT3G22450	AT3G22450	232.0	5.32e-74
Solyc02g067700	AT1G72310	ATL3	80.9	2.35e-18
Solyc06g065170	AT2G05170	VPS11	1514.0	0.0
Solyc08g080380	AT2G45570	CYP76C2	378.0	1.85e-126
Solyc11g006960	AT5G22450	AT5G22450	531.0	8.64e-168
Solyc06g065630	AT5G11320	YUC4	599.0	0.0
Solyc05g052420	AT2G40330	PYL6	218.0	5.65e-72
Solyc09g083020	AT1G05760	RTM1	101.0	1.0800000000000001e-27
Solyc09g098530	AT2G43235	AT2G43235	326.0	1.45e-107
Solyc03g078260	AT4G19420	AT4G19420	330.0	3.42e-110
Solyc11g071540	AT2G02955	MEE12	466.0	2.5500000000000003e-156
Solyc05g015150	AT1G67510	AT1G67510	991.0	0.0
Solyc09g082970	AT3G22960	PKP-ALPHA	932.0	0.0
Solyc08g042140	AT1G54680	AT1G54680	226.0	6.9e-73
Solyc06g008720	AT3G62900	AT3G62900	308.0	3.72e-86
Solyc07g055490	AT3G14690	CYP72A15	570.0	0.0
Solyc04g063440	AT3G06240	AT3G06240	94.0	1.03e-20
Solyc09g091850	AT3G24180	AT3G24180	886.0	0.0
Solyc12g082760	AT3G20830	UCNL	30.8	0.39
Solyc07g055870	AT3G58760	AT3G58760	534.0	0.0
Solyc06g084450	AT4G03100	AT4G03100	500.0	2.3399999999999998e-176
Solyc08g082135	AT5G41850	AT5G41850	267.0	1.31e-91
Solyc01g080050	AT3G06120	MUTE	257.0	5.39e-88
Solyc09g074185	AT3G42170	DAYSLEEPER	147.0	2.76e-39
Solyc07g052805	AT4G23160	CRK8	228.0	1.09e-63
Solyc11g012640	AT4G16410	AT4G16410	148.0	1.71e-45
Solyc07g047625	ATMG00960	ATMG00960	68.9	1.21e-15
Solyc12g056950	AT1G78020	AT1G78020	112.0	4.3700000000000004e-32
Solyc01g056697	ATMG00860	ATMG00860	77.4	1.49e-16
Solyc11g066270	AT2G36870	XTH32	385.0	1.06e-135
Solyc05g053570	AT1G15520	ABCG40	2074.0	0.0
Solyc04g082050	AT4G35750	AT4G35750	269.0	2.33e-92
Solyc04g018100	AT2G01980	SOS1	837.0	0.0
Solyc06g051090	AT3G46510	PUB13	369.0	3.56e-119
Solyc03g044380	AT2G23380	CLF	957.0	0.0
Solyc05g052240	AT5G05270	CHIL	249.0	1.08e-84
Solyc10g074600	AT5G09315	AT5G09315	115.0	4.2300000000000004e-32
Solyc06g063020	AT5G66840	AT5G66840	214.0	8.980000000000001e-63
Solyc03g112760	AT3G48200	AT3G48200	1160.0	0.0
Solyc08g080150	AT2G45680	TCP9	206.0	4.58e-63
Solyc06g053160	AT4G27680	AT4G27680	658.0	0.0
[truncated: 19,105 more rows]
