# Supplementary material for: Desert-adapted tomato Solanum pennellii exhibit unique regulatory elements and stress-ready transcriptome patterns to drought
Source: PLoS One. 2025 May 20;20(5):e0324724. doi: 10.1371/journal.pone.0324724 (PMC12091751; doi:10.1371/journal.pone.0324724)
Supplement: S2 Table — This table contains multiple intra- and inter-species comparisons, contrasting control and drought conditions. (XLSX) [file pone.0324724.s010.xlsx]

## Sheet: Sly.drought vs control norm
Row.names	baseMean	log2FoldChange	lfcSE	stat	pvalue	padj
ortholog_9625	2708.85410552432	1.53320752996823	0.0553509901538115	27.6997308577081	7.03447300833689e-169	1.19846316643036e-164
ortholog_7187	565.449858518726	-3.42628599078978	0.146555912610149	-23.3786950643471	7.04041405911964e-121	5.99737671626106e-117
ortholog_17229	495.001519428263	-5.50422317797591	0.239666588040516	-22.9661682213518	1.01585318279765e-116	5.76903022510783e-113
ortholog_3067	548.213389992056	-3.20626377608896	0.140162333875406	-22.8753595023546	8.17500195979807e-116	3.48193770972699e-112
ortholog_3713	1621.34135622706	-2.87983859781001	0.126732198632524	-22.7238115402737	2.60586101941984e-114	8.87921083757118e-111
ortholog_5922	4456.89089862206	-2.11583413872184	0.0997489823112095	-21.2115862207054	7.46529576454674e-100	2.11977073234305e-96
ortholog_19450	790.700562476348	-4.16224051979108	0.19835547940732	-20.9837435911915	9.23309074461181e-98	2.24720238594216e-94
ortholog_14454	12275.1913568922	-1.10822300267938	0.0540696478236248	-20.4962127050356	2.32715882404553e-93	4.95597561065796e-90
ortholog_5874	9738.97141816144	-2.33254714229419	0.113950048904197	-20.4699090937229	3.99364649276835e-93	7.55997281081048e-90
ortholog_17079	583.367389966708	-2.63691127251339	0.130589300154634	-20.1923991428927	1.14182911558584e-90	1.94533426422359e-87
ortholog_5549	672.460157949593	-4.65175153991341	0.230495990775418	-20.1814856920692	1.42401260578996e-90	2.20553661498578e-87
ortholog_19308	3802.91229718586	2.4027166948999	0.122682819763117	19.5847853802121	2.08483350599096e-85	2.95994237013066e-82
ortholog_3584	980.664702137896	-2.90876452545466	0.148867984561096	-19.5392215057556	5.09534233292071e-85	6.67764210199771e-82
ortholog_15260	501.827059947714	-2.40432452840797	0.123453114452789	-19.4756085260808	1.768108985084e-84	2.15166234134829e-81
ortholog_8118	173.36349824861	-3.74050409807706	0.196708788856408	-19.015439624345	1.2706721991133e-80	1.44322948375288e-77
ortholog_13568	358.566098979876	-2.85203459616197	0.152167588618756	-18.7427205888602	2.21982030400342e-78	2.36369240745664e-75
ortholog_9979	52725.7199452804	-1.59397199149048	0.0862530306767204	-18.4801853220062	2.98155469472954e-76	2.98804396082984e-73
ortholog_18850	2046.13626504673	3.86368293557332	0.209312470135787	18.4589237949695	4.42062160863197e-76	4.18411835257016e-73
ortholog_15251	4076.20265866006	2.08429854416418	0.113211137531177	18.4107199134023	1.0778031619662e-75	9.66449077390428e-73
ortholog_4782	243.452207784035	-4.04297853883176	0.220181562114933	-18.362021324571	2.64573350953209e-75	2.25376809009491e-72
ortholog_18105	13586.3921993017	-4.28845782202224	0.233971123872776	-18.329004669628	4.85711671088233e-75	3.94050940015725e-72
ortholog_6574	6752.95818787321	-1.75659932881	0.0959705901053083	-18.3035170137277	7.75755264290662e-75	6.00751928987273e-72
ortholog_9977	824.428463768981	-3.25194747474666	0.179826380789746	-18.0838176271192	4.27437597924941e-73	3.16619754602053e-70
ortholog_7929	827.991493696852	-3.53625532357275	0.199961051735717	-17.6847205637152	5.49930182359695e-70	3.90381688202588e-67
ortholog_20620	174.435824275874	3.71725434208736	0.212858127184401	17.4635302455098	2.71606306199991e-68	1.8509426554917e-65
ortholog_10577	378.774702918665	-2.5790377407302	0.149381125355975	-17.264816653271	8.65783716577596e-67	5.67321429974327e-64
ortholog_9295	519.124973114504	-1.89593546424654	0.110110239032195	-17.2185210104956	1.92853630704271e-66	1.21690640974395e-63
ortholog_13608	5788.98745310323	2.33474310263622	0.137196563033237	17.0175043092779	6.09121138258346e-65	3.70628458303837e-62
ortholog_14201	839.529297755215	-1.65066077376888	0.0971468593245614	-16.9913961732322	9.50983385581941e-65	5.58686342764122e-62
ortholog_1216	1572.73071847985	-1.94058761957177	0.114438644061123	-16.9574503044206	1.69543447618444e-64	9.62837239025142e-62
ortholog_14257	2643.87939539098	-3.51597523524692	0.208629866850311	-16.8526936642757	1.00242958193098e-63	5.5091589636639e-61
ortholog_18979	1769.32724848678	-3.89286485490971	0.231445627889049	-16.8197813474182	1.74802663327998e-63	9.30660304724721e-61
ortholog_18738	15544.9677316823	-1.09196515717198	0.0658285325943014	-16.5880221560112	8.5076200305772e-62	4.39225219578617e-59
ortholog_15804	648.728302065126	4.89203860839794	0.29606543299645	16.5235048174523	2.48526672331648e-61	1.24533791662185e-58
ortholog_14343	469.152487178397	2.32428873964289	0.141088779645886	16.4739446005313	5.64653775561666e-61	2.74857324978403e-58
ortholog_7829	1254.81635213651	-3.53353982692256	0.216339142239071	-16.33333566155	5.7171201922357e-60	2.70562713097555e-57
ortholog_5231	409.33697000257	3.44009223761051	0.213978582927968	16.0768063351862	3.71019023356715e-58	1.7083921894401e-55
ortholog_15947	3703.80710800037	-1.58185143985511	0.0995100202983657	-15.8964035492323	6.71084070273193e-57	3.00875244874852e-54
ortholog_9317	61230.5063048557	-2.14996441405316	0.135773349958302	-15.8349515181988	1.7859676015988e-56	7.80193077652275e-54
ortholog_15738	13772.8406310891	-3.14756057401019	0.20035946980412	-15.7095672946598	1.30063784031229e-55	5.53974172135013e-53
ortholog_18483	3107.17012134111	-3.89309345481776	0.247909766686664	-15.7036711657201	1.42737265568779e-55	5.93125559389095e-53
ortholog_14073	812.889006908015	1.89336923845579	0.120633563338835	15.6952110677333	1.63099270869608e-55	6.61600542334647e-53
ortholog_18807	1398.51214471851	-2.83589716715581	0.181471907875406	-15.6271965196005	4.75257566259218e-55	1.88301468752519e-52
ortholog_16853	666.281546744604	-2.00751260337857	0.128997682727708	-15.5623927572101	1.31104558731805e-54	5.07642810707673e-52
ortholog_20065	769.655473818985	3.18028653487759	0.204434504192218	15.5565057251165	1.43734728064811e-54	5.44179680453375e-52
ortholog_7898	260.950766870259	4.14508049291906	0.266806044191132	15.5359317495433	1.9817086927179e-54	7.33964586909453e-52
ortholog_2522	2432.33563024715	2.12590078801552	0.136923729497663	15.526167712601	2.30764785861135e-54	8.36497799301308e-52
ortholog_11981	795.391654335259	-2.21372415650872	0.143215281958225	-15.4573180057311	6.73446735562279e-54	2.39031500703637e-51
ortholog_20983	992.344814482567	2.74752114188286	0.178350465036835	15.4051807003442	1.51066246721629e-53	5.25248090897223e-51
ortholog_20759	741.533106646555	-2.66855130084531	0.173637158565347	-15.3685496980822	2.66058370799458e-53	9.06567292662074e-51
ortholog_13878	4667.70931865007	1.865844728238	0.121715796816173	15.3295198901419	4.8556214486981e-53	1.62206318865626e-50
ortholog_8357	1344.16196889926	-2.2049512210108	0.143916134795125	-15.3210842144261	5.52875262092828e-53	1.81141073851452e-50
ortholog_642	37899.7213920032	-1.10236936377875	0.0722320524329695	-15.2614985542843	1.38041322645876e-52	4.43737738475056e-50
ortholog_17871	386.953764308573	-2.49883046679297	0.164009146819859	-15.2359213814921	2.04227624247607e-52	6.443381545012e-50
ortholog_2295	1153.92754523721	-2.2465343345082	0.147652785561452	-15.2149810514289	2.81300891153173e-52	8.71367869559384e-50
ortholog_4381	4594.6314387717	-2.15096582280448	0.142467674803655	-15.0979218673209	1.67117847069915e-51	5.08426207237525e-49
ortholog_19301	115.921993181631	-4.43474105141966	0.294233673643612	-15.0721737471531	2.46855474075731e-51	7.37838019618987e-49
ortholog_18673	996.175253348939	-1.32694056292993	0.0883817036067783	-15.0137472890731	5.96787036915669e-51	1.75301047378142e-48
ortholog_6712	7252.64780761902	-1.55914112500414	0.104108204166821	-14.9761600200672	1.05117569956394e-50	3.03540345652047e-48
ortholog_16940	394.806203558188	-1.76067502126171	0.11831135687939	-14.8817076204831	4.33297405005863e-50	1.23034798151415e-47
ortholog_822	624.054976760024	-2.59927215993838	0.174786978270899	-14.8710858534886	5.07829443244454e-50	1.41834265976324e-47
ortholog_11926	513.148860523369	-2.34389137887783	0.1584894621856	-14.7889414637107	1.72647646645259e-49	4.74419025144399e-47
ortholog_3030	187.351687013034	-3.67244626875465	0.248684012591776	-14.7675205594463	2.37282728022598e-49	6.41680291638253e-47
ortholog_17430	462.626350969833	1.65358017053453	0.112501877203488	14.6982451461109	6.61518974655261e-49	1.76098418300026e-46
ortholog_1806	1921.83466517308	5.33484641006925	0.36388016752642	14.6609980047398	1.14576397956165e-48	3.00313552612182e-46
ortholog_21066	403.571694107593	2.40973892516794	0.164609818763683	14.6390959133939	1.58157267097823e-48	4.08261418112971e-46
ortholog_306	610.01546712898	-2.27416628221538	0.155467208576487	-14.6279482537729	1.86321608331961e-48	4.73785259873375e-46
ortholog_2239	247.77062578931	4.6840068301713	0.320729652767721	14.6042213114718	2.63981163191724e-48	6.61389276073147e-46
ortholog_1040	141.965480848287	-2.94118948138721	0.201529774757328	-14.5943173157854	3.05253023476443e-48	7.53709530575096e-46
ortholog_4758	47029.4957810516	-1.4265023190359	0.0978774184583786	-14.5743762095903	4.08839948929677e-48	9.95058029987844e-46
ortholog_17105	265.564363840804	-1.75712369223911	0.120644949905186	-14.5644197591364	4.72983419765636e-48	1.13496035528833e-45
ortholog_9030	318.19823264716	2.23168303945788	0.153331592900112	14.5546198095764	5.45885793215787e-48	1.29170225819686e-45
ortholog_7845	174.489012238793	-2.27178679421807	0.156179420682468	-14.5460060249352	6.19138862411139e-48	1.44496832861624e-45
ortholog_8987	16494.9913265438	-1.23844861498744	0.0852024591309028	-14.5353623313233	7.23298063402642e-48	1.66524717651227e-45
ortholog_10042	3892.38426108757	-1.15734227965245	0.0796772064914214	-14.5253872545978	8.36681225153167e-48	1.90060507105793e-45
ortholog_4168	1145.51368949327	1.84827878004928	0.127313680385451	14.5175190478626	9.38457670332422e-48	2.10375043808598e-45
ortholog_7498	1023.15735887089	-2.07275566382873	0.143645121860079	-14.4296975559515	3.36553678152539e-47	7.44657794114911e-45
ortholog_17090	721.17161950515	-1.78764827575239	0.12415267478989	-14.3987898672156	5.26574435593037e-47	1.15016008451264e-44
ortholog_6536	314.697123853181	-3.0399821569257	0.211321997629297	-14.3855452391589	6.37735227839001e-47	1.37532849072064e-44
ortholog_2289	770.479410058045	-1.93916650795467	0.134851641261328	-14.3799993075114	6.90952458390865e-47	1.47146962920065e-44
ortholog_16939	651.93488003857	-1.43817485312063	0.100632361866933	-14.2913753234009	2.4766944522451e-46	5.20931399788887e-44
ortholog_8217	18175.3306688507	-0.922364868638008	0.0647306153087875	-14.2492831906202	4.52906143206715e-46	9.40995361196683e-44
ortholog_20363	1327.6625395467	-1.62947002080937	0.11441767929225	-14.2414182046755	5.06878431445596e-46	1.04044431765526e-43
ortholog_20194	716.803321001944	-1.49292587325012	0.105756628327045	-14.1166175290058	3.00051309460368e-45	6.08568352294796e-43
ortholog_1712	768.396307398144	-3.75814169221146	0.266533602475546	-14.1000671484049	3.79408521320584e-45	7.60468585616329e-43
ortholog_9532	447.048498260042	2.15854749410767	0.153146962960391	14.0946150833298	4.09876577948944e-45	8.1198456494374e-43
ortholog_18877	454.303518850908	-2.11957222737002	0.150410885946346	-14.0918804781597	4.26063196290622e-45	8.34349273011876e-43
ortholog_18416	1046.54374457509	-2.91449102842641	0.207183100667746	-14.0672237215925	6.03941766119261e-45	1.16924498515612e-42
ortholog_10503	302.399174454527	-2.84916560377241	0.203181035155644	-14.0227930308055	1.13075334580983e-44	2.140516083618e-42
ortholog_18460	448.308979656778	-2.09451975740679	0.149363402404761	-14.0229783446606	1.12780398894068e-44	2.140516083618e-42
ortholog_7110	684.563459157007	2.09159389925664	0.149167394411143	14.0217901339195	1.14684857694125e-44	2.14712738520309e-42
ortholog_9365	270.426422872772	-2.09275454499049	0.149278970717755	-14.0190847708034	1.19141208611501e-44	2.20631388164581e-42
ortholog_11101	27734.2641493045	-2.4356662537403	0.173937656968675	-14.0030991344154	1.49219030071733e-44	2.73359636057216e-42
ortholog_20560	263.154391012671	4.23215726968377	0.303197091246446	13.9584362511043	2.79499174318817e-44	5.06577386475498e-42
ortholog_9971	271.992232721038	3.52281365429185	0.252868049641316	13.9314304803981	4.0809916194408e-44	7.31872149688558e-42
ortholog_3683	426.844237405303	-2.13966096582694	0.154159848405618	-13.8794957828265	8.43351123960568e-44	1.49668469780377e-41
ortholog_3188	208.732570571929	-2.22315609673086	0.160507073558078	-13.8508294210874	1.25751608776585e-43	2.20869088528524e-41
ortholog_18888	4457.27758742111	9.40824919680365	0.679998990206242	13.8356811293943	1.55258801304076e-43	2.69912673246687e-41
ortholog_5180	681.12888584433	2.74310819530215	0.198361845123764	13.8288096362012	1.70823917163008e-43	2.93972431990522e-41
ortholog_14726	731.72320179741	-3.05313022620092	0.221203899124262	-13.8023345803946	2.46730856205684e-43	4.20355359717623e-41
ortholog_20324	1679.98676597613	-2.52252470471377	0.182799833104785	-13.7993818805502	2.5704717904747e-43	4.33595325686312e-41
ortholog_8735	398.608287043736	2.65180953948019	0.192230309703581	13.7949605531473	2.73302331937562e-43	4.56495277374533e-41
ortholog_2715	8420.54229787775	-1.46216256788894	0.10606387123815	-13.7856798061414	3.1082473169662e-43	5.09184707107242e-41
ortholog_4163	648.960155642245	2.61726560046455	0.189846960104627	13.7861865105564	3.08649836236566e-43	5.09184707107242e-41
ortholog_7667	2637.70853181825	-0.970453664216656	0.0704480487172488	-13.7754512990371	3.58138013595282e-43	5.81104508345031e-41
ortholog_7948	122.928027015221	-3.34915657202087	0.243150545341455	-13.7740039501769	3.65387799745702e-43	5.87274711723352e-41
ortholog_4413	3538.04412941104	-2.9258201577216	0.213389189439669	-13.7111920496273	8.70163731487966e-43	1.38551210218322e-40
ortholog_15189	51425.2148553665	-1.35531992200694	0.098938697386509	-13.6985826355921	1.03525443953288e-42	1.63311387836312e-40
ortholog_18172	16705.2774223731	-0.939515418683815	0.0691222281680696	-13.5920881543257	4.46166930293356e-42	6.97371191872284e-40
ortholog_9984	556.699220870723	3.27274536572326	0.24203377575432	13.5218539458943	1.16209777432398e-41	1.79987816192343e-39
ortholog_11450	667.061429223738	2.69834239329079	0.200103329332573	13.4847451178892	1.92328988501662e-41	2.951990069462e-39
ortholog_13293	816.55387271223	-2.41420681085749	0.17905809485697	-13.4828130098554	1.97433390078368e-41	3.00327916675461e-39
ortholog_11160	476.060898771224	-1.84161295094152	0.136840371524144	-13.4581113046495	2.75878000070033e-41	4.15941016565765e-39
ortholog_15777	880.316681406577	-1.18419048981404	0.088063898951061	-13.4469459553696	3.20852646521457e-41	4.79505836735619e-39
ortholog_4804	513.036408603994	2.53010976750515	0.188730365237176	13.4059496166691	5.58043884042747e-41	8.26729882820546e-39
ortholog_10249	190.476555690166	-3.08564761740957	0.230251965080167	-13.4011782107277	5.9510839919371e-41	8.74039810091658e-39
ortholog_18688	793.866938748661	3.01921589201522	0.225601550005441	13.3829572179021	7.60598906072812e-41	1.10754902245833e-38
ortholog_12736	6177.1811924252	-2.35891225473385	0.176587164513461	-13.3583449353933	1.05892458392562e-40	1.52888967257125e-38
ortholog_17440	296.781748570092	-2.07942790667569	0.155785171516274	-13.348047740593	1.21593951075145e-40	1.74083709619096e-38
ortholog_14897	16898.2984947846	-4.23660169427263	0.317659563829188	-13.3369247354087	1.41163713788582e-40	2.00417182651339e-38
ortholog_20107	1133.22046405702	1.61431772209927	0.12125292267911	13.3136396750739	1.92853067884301e-40	2.71540307235111e-38
ortholog_17763	26480.8669239925	-1.11319670191855	0.0836427168974152	-13.3089495799598	2.0534845176849e-40	2.86764063342604e-38
ortholog_2723	812.563881092193	-1.49384521809713	0.112344512469872	-13.2970020987696	2.40936541611643e-40	3.337264926372e-38
ortholog_8886	1349.6629039089	-2.29723972946071	0.172801429647272	-13.2941014096348	2.50464105058344e-40	3.44125561119275e-38
ortholog_10573	13417.1048772155	-1.87432314821984	0.14106142193467	-13.2872838123516	2.74357916115276e-40	3.73938865348477e-38
ortholog_5469	3808.71611892124	-1.91774904229091	0.145125707814252	-13.2143992348031	7.24625486431846e-40	9.7979717558249e-38
ortholog_11250	1416.46988567088	-1.15541359943184	0.08760888501941	-13.1883153081546	1.02449182435312e-39	1.37435174893733e-37
ortholog_3751	54897.2843781991	-1.1451352707857	0.0868903963917615	-13.1790775314529	1.15798058030083e-39	1.54129024582697e-37
ortholog_303	14276.4510263404	-1.39937457372102	0.106206150833169	-13.1760219416971	1.20583476305054e-39	1.59254316729396e-37
ortholog_10128	1185.55111603424	2.542658459476	0.193975134140453	13.1081670377138	2.95657851237531e-39	3.87470985502601e-37
ortholog_12589	7861.1992494615	-2.70959460691876	0.206751947780688	-13.1055336406937	3.06101596694014e-39	3.9809564144091e-37
ortholog_14379	298.516833475833	-2.04625807406031	0.156205088119252	-13.0998170334768	3.30052344990619e-39	4.25992560727665e-37
ortholog_20665	338.061592322939	4.37284935860614	0.33398093403879	13.0931107525385	3.60533937803165e-39	4.61835841981392e-37
ortholog_5558	4269.22462904415	0.726390142914463	0.0555142269116453	13.084756526837	4.02447648595912e-39	5.11679148442429e-37
ortholog_626	2763.15932231178	1.1425343952743	0.0876767893098474	13.0312070534039	8.13110671828771e-39	1.02614566784791e-36
ortholog_217	261.769671734843	-1.74796773240997	0.134174796989558	-13.0275414729788	8.53124556477518e-39	1.06872669622849e-36
ortholog_13735	2322.05153562424	-1.39484097985277	0.107358593435116	-12.9923552015961	1.35201404742667e-38	1.68133308948964e-36
ortholog_1550	6207.32085819054	-2.95583895207147	0.227949276991817	-12.967090710174	1.88032658314451e-38	2.32138579688644e-36
ortholog_9581	596.066668027577	-1.8353844409414	0.141686201034229	-12.9538686727722	2.23405384815328e-38	2.73824283532283e-36
ortholog_3100	1199.66895631823	-1.43282980944989	0.110797481235082	-12.9319709570818	2.97103515710449e-38	3.61553756939922e-36
ortholog_7391	317073.6358853	-1.63597529432508	0.12682338462331	-12.8996343945894	4.52237627441761e-38	5.46437763030162e-36
ortholog_10367	3083.7296071362	1.42471926657456	0.110508531112739	12.8923916753638	4.96788823208093e-38	5.96041632464527e-36
ortholog_6597	438.764253448198	1.44900554419689	0.112559567609425	12.8732330353724	6.36797647633334e-38	7.58679826764273e-36
ortholog_13887	780.427998115145	-1.0468723360939	0.0814213261412584	-12.8574709564135	7.80900246359356e-38	9.23902603973913e-36
ortholog_18747	7437.14294198401	-0.605976159136673	0.0471901082965229	-12.8411690714709	9.64075225584801e-38	1.13275514608885e-35
ortholog_18421	608.330394209024	-1.26012856745517	0.0982962470411217	-12.819701721959	1.27188863601926e-37	1.48418949944248e-35
ortholog_266	1443.35621366533	-1.33472769554325	0.104255072454533	-12.8025204349202	1.58714934996121e-37	1.83947370580198e-35
ortholog_13530	168.56138633913	-2.44250831486631	0.191093755678476	-12.7817275148223	2.07410828527913e-37	2.38760694975004e-35
ortholog_15594	97.0590668135587	-5.22494745818662	0.408898102244091	-12.7781161847202	2.17268353431066e-37	2.48429593114434e-35
ortholog_13901	1818.88911123039	-0.828638390899697	0.0649713843787338	-12.7538977170221	2.96539632359905e-37	3.3680971443438e-35
ortholog_360	528.916288778831	-1.48957201591198	0.117146408881838	-12.7154731427957	4.851639850867e-37	5.47399921451795e-35
ortholog_16232	5210.87818391224	-0.737303958487307	0.0581808717627159	-12.6726179266326	8.38679278461628e-37	9.40038083365181e-35
ortholog_18571	265.420584842279	4.24179519116213	0.334963976825721	12.6634369204695	9.42795671756091e-37	1.04983070978487e-34
ortholog_8236	1994.36682161245	2.20797972620589	0.174451757632491	12.6566780190162	1.0275628105086e-36	1.13679140276851e-34
ortholog_2930	281.357979060229	-3.87033487782254	0.306925548187072	-12.6100121045106	1.8596445472927e-36	2.0440493001436e-34
ortholog_13453	365.148770152091	2.43100783126275	0.192934896907269	12.6001458016751	2.10754562681625e-36	2.3016830028249e-34
ortholog_1932	42806.1425617664	-1.52082702690885	0.120873013482458	-12.5820229271406	2.65151833922474e-36	2.8773196143549e-34
ortholog_15418	915.036290538927	1.22790408589618	0.0977763818177904	12.5582892623744	3.57989412487489e-36	3.86016811427174e-34
ortholog_13665	1904.14465765471	-1.11445647649781	0.0890688934419117	-12.5122973176334	6.39476356967757e-36	6.85204949286772e-34
ortholog_1804	1647.93353296589	-1.10418149628936	0.0883383984215349	-12.4994511562278	7.51684436618778e-36	8.00402984167132e-34
ortholog_17813	2382.08990656114	-0.707618171970051	0.0566509743622181	-12.4908385060713	8.37661126514453e-36	8.86411963504767e-34
ortholog_18011	2725.28878770033	-1.09253969457928	0.0875151877951623	-12.4840010300437	9.12818266525363e-36	9.59980543629173e-34
ortholog_20842	313.812063047535	-1.54391436551657	0.123688041454829	-12.4823252705509	9.3223801266683e-36	9.74388897043238e-34
ortholog_19181	2835.76968925916	-1.20290695880194	0.0964647738341388	-12.4699090765528	1.0895029409159e-35	1.13182082953562e-33
ortholog_19669	1640.09571709935	1.27987411938568	0.102842928580166	12.4449404257097	1.48995504308407e-35	1.53844630721354e-33
ortholog_6412	659.256717948086	-1.86592242358701	0.150009666074915	-12.4386812690801	1.61142352457752e-35	1.65384473423056e-33
ortholog_7296	662.094783056631	2.83157593538629	0.227679494030568	12.4366752809374	1.65239716788768e-35	1.68574194906002e-33
ortholog_10097	344.835395801823	-1.76882918553206	0.14236694254356	-12.4244375409752	1.92576081688057e-35	1.95292779983299e-33
ortholog_731	110.611725882972	-3.25608925018258	0.262632030024567	-12.3979137269662	2.68216160241032e-35	2.70390456924643e-33
ortholog_3275	6181.01703411327	-1.45905261756586	0.118253259120257	-12.3383712924317	5.62828940681259e-35	5.64053921316859e-33
ortholog_9548	24391.4805612253	-1.20539083290586	0.0979334827072764	-12.308260664116	8.17663394597741e-35	8.14650950512381e-33
ortholog_20797	203.188997564789	3.13999765353718	0.255646542864201	12.2825742854076	1.12365027656688e-34	1.11300173034128e-32
ortholog_10744	2134.99620625099	1.80378504707387	0.147063032878583	12.2653872408786	1.38946432731578e-34	1.3683412569063e-32
ortholog_6924	6130.51985076935	-1.15717988446236	0.0944028578369489	-12.2578903962953	1.52416303295461e-34	1.49236583864642e-32
ortholog_8045	1254.28848477317	-1.20026805687227	0.0980012275553412	-12.2474798205408	1.73297854815584e-34	1.68712888713892e-32
ortholog_17939	2987.95028093031	0.917878131035057	0.0750286289555802	12.2337052377496	2.05353246597162e-34	1.98784276265673e-32
ortholog_17455	21205.9477768555	-1.11462197077312	0.0911384269313787	-12.2299891308455	2.14967397328916e-34	2.06915228717104e-32
ortholog_12521	435.450492622405	-4.05962566894541	0.332226940543378	-12.219435492816	2.44778491110741e-34	2.34286019834477e-32
ortholog_3806	818.082298083123	5.65026042977072	0.462861968918313	12.2072254995914	2.84423725424561e-34	2.70711006148505e-32
ortholog_10669	521.092321280546	-1.71152715678201	0.140247827451653	-12.2035912276217	2.97411523337097e-34	2.79944758181995e-32
ortholog_13880	254.283810736515	-2.26428406146667	0.185538637750785	-12.2038411455195	2.96499828637461e-34	2.79944758181995e-32
ortholog_19971	20464.4065801454	-0.861160108823253	0.0706165643647757	-12.1948740578041	3.31015378298041e-34	3.09863131871634e-32
ortholog_2894	4200.92500278613	-1.44396529746383	0.118735670835947	-12.1611752163249	5.00336675995843e-34	4.6580524311154e-32
ortholog_1627	14796.7374169089	-2.82508069660775	0.2325962757148	-12.1458552503728	6.03482283567964e-34	5.58778677453663e-32
ortholog_3086	1122.76768810874	1.68413560360382	0.139094616713242	12.1078417224143	9.59866669396453e-34	8.83959375486885e-32
ortholog_5119	2610.78754145803	-1.31618160428284	0.109131933958881	-12.0604625661518	1.70820799852005e-33	1.56466342316054e-31
ortholog_5318	3397.22046565375	-0.868927370272267	0.0720872616156656	-12.0538268592441	1.85149899135803e-33	1.68684429496079e-31
ortholog_4172	21974.0091647635	-1.1659178635308	0.0967490837912023	-12.0509447515494	1.91739558225835e-33	1.73758875185827e-31
ortholog_14919	837.514009987227	-2.57017997327953	0.213325662074763	-12.0481518645365	1.98347334011114e-33	1.78795953944304e-31
ortholog_20512	2780.75665493412	-0.959683153842304	0.0797913972381756	-12.0274012871045	2.55063185228551e-33	2.28711130880991e-31
ortholog_6622	104.217022026727	2.54700542766646	0.212047646381339	12.0114770011926	3.09271467118583e-33	2.75866910225094e-31
ortholog_14547	164.560808903483	-3.49257749563927	0.292231009291288	-11.9514267295226	6.38201011890811e-33	5.66303679144987e-31
ortholog_14541	52973.0923967853	-1.52092183359862	0.127353420601142	-11.9425283311548	7.10306807562371e-33	6.27020574116068e-31
ortholog_13792	3216.60773218186	-0.847517028134513	0.0710486404611077	-11.9286874827457	8.38856646756183e-33	7.36680447978613e-31
ortholog_18697	1122.88584799258	-0.782611628511231	0.0659262124949078	-11.8710236625785	1.67406584921138e-32	1.46261845502637e-30
ortholog_11327	2852.14092435044	1.31493784937876	0.110782191757087	11.8695778493175	1.70324912399996e-32	1.48052323089731e-30
ortholog_8851	5207.54452429921	-0.89433361683779	0.0753795939667345	-11.8643994982576	1.81197876368938e-32	1.56703970543025e-30
ortholog_4606	398.219574894507	-3.25671129005716	0.275041074729317	-11.8408179333296	2.4009986422632e-32	2.06595019536556e-30
ortholog_15883	2328.54646002679	-1.5069284416581	0.127633597367946	-11.8066753012836	3.60537688230928e-32	3.08667366552277e-30
ortholog_4671	148.483297315217	-4.0007552780479	0.339058658371253	-11.7995962623885	3.92188579994174e-32	3.33789159383171e-30
ortholog_11929	291.37058047928	-2.12079728824256	0.179739987992881	-11.7992513069855	3.93799501297278e-32	3.33789159383171e-30
ortholog_14886	599.561472894499	-2.49568024625459	0.211538413484122	-11.7977638441631	4.00821449002978e-32	3.38059159735828e-30
ortholog_7860	52.9944937557221	-3.48696058671606	0.295882403513304	-11.7849542430098	4.66673529209137e-32	3.91660931878624e-30
ortholog_13472	241.83391816153	3.3938327205924	0.288711685808711	11.7550930128995	6.64874967216787e-32	5.5526837335649e-30
ortholog_2070	824.5596940952	-2.19275233329938	0.186864275454908	-11.7344651777943	8.48610344621785e-32	7.01833710743755e-30
ortholog_6264	3819.2047068927	-1.64528782255182	0.140209385256881	-11.7345056433807	8.48204599773856e-32	7.01833710743755e-30
ortholog_5596	653.923527037546	-1.90244019769336	0.162206301265845	-11.7285221526345	9.10341828317489e-32	7.49250904784785e-30
ortholog_1656	1257.7806646605	2.83342423709975	0.241611710711153	11.727180891853	9.24879104973987e-32	7.57556024588549e-30
ortholog_412	4716.64027360584	-1.04310069923938	0.0890156919667181	-11.718166496188	1.02874409992891e-31	8.38598719162149e-30
ortholog_18531	870.031035725572	1.32027968452529	0.112815428125881	11.7030064633722	1.23016455523074e-31	9.98014929879335e-30
ortholog_16266	37016.0771141448	-1.06928699907332	0.0914868352056552	-11.6878783342941	1.47013371183161e-31	1.18704587907465e-29
ortholog_15824	129.09488602854	-1.86096007385551	0.159491948797818	-11.6680502550921	1.85628806526832e-31	1.49177263056492e-29
ortholog_15348	239.974967054904	-1.80534330220812	0.155099026086614	-11.6399396421737	2.58198270402842e-31	2.06522250368696e-29
ortholog_10922	75.7123861645309	4.33358726789174	0.372448431870384	11.6354021042029	2.72303839008866e-31	2.16786939495049e-29
ortholog_705	66783.0818825567	-0.818764883312908	0.0704387972621597	-11.6237771673702	3.12029295628934e-31	2.47257819052565e-29
ortholog_7748	6239.57937491206	-1.82851327314053	0.157329032991868	-11.6222240635969	3.17754960192346e-31	2.50629224851713e-29
ortholog_3087	349.364310608795	2.56450253397707	0.221501265309333	11.5778234060906	5.33843089009655e-31	4.19128327532604e-29
ortholog_13544	769.347052531111	8.02472373526118	0.694479145984068	11.5550247716802	6.96274035254204e-31	5.44147740303939e-29
ortholog_486	599.842402016795	2.07418405914879	0.180012574532884	11.5224398325012	1.01690121295354e-30	7.91093423063442e-29
ortholog_777	1771.29588762184	-0.801877536160932	0.0696695031269003	-11.5097352524582	1.17839600152857e-30	9.12560576274645e-29
ortholog_19837	86302.0613015585	-0.95837298204109	0.0834540696689104	-11.4838375868699	1.59060406864944e-30	1.22620459355568e-28
ortholog_13014	269.510397401225	-1.72562332101922	0.150602661079525	-11.458119721457	2.14112649759572e-30	1.64316991619542e-28
ortholog_9880	1512.28450782618	-4.13289839478893	0.360913832134902	-11.4512053205102	2.31898359436047e-30	1.77168266803225e-28
ortholog_10751	917.556716201996	-1.78574039077103	0.156098911471501	-11.439800405636	2.64493306959979e-30	2.01168413869516e-28
ortholog_4451	110.709022950112	3.12678838524098	0.273401421971979	11.4366207852476	2.74364907847541e-30	2.07749108222158e-28
ortholog_6004	431.870381061927	-1.55339950946344	0.135842964733182	-11.4352591797048	2.78703236963927e-30	2.1010031186524e-28
ortholog_6852	946.16475647915	-2.23679575152377	0.19572723863063	-11.428127056679	3.0256450031513e-30	2.27083321227704e-28
ortholog_10794	191.366766460419	-2.67895002288652	0.234692597188957	-11.4147188917494	3.53043544733613e-30	2.63807143492393e-28
ortholog_20382	2573.18389504099	-0.91647716257492	0.0805746558811772	-11.3742609577687	5.61766839246539e-30	4.1793980961761e-28
ortholog_6238	777.19154969496	-0.95723424864315	0.0842004348834696	-11.3685190577451	5.99968821825268e-30	4.4442038336683e-28
ortholog_8525	510.982720708341	-2.15166089112324	0.189332449024853	-11.3644591944237	6.28525081530494e-30	4.63557654287231e-28
ortholog_6628	533.853371821527	-1.52310446559099	0.134360556144963	-11.3359493983315	8.70826023658636e-30	6.39494093322077e-28
ortholog_14128	326.082733595415	-3.1175199378098	0.275753119558546	-11.3054747768607	1.23285525926557e-29	9.014658820647e-28
ortholog_7586	767.821177995797	-0.962878600115075	0.0851969754327205	-11.3017932294493	1.28565520980626e-29	9.36055889293555e-28
ortholog_9604	1094.01927993204	-1.20298216518443	0.106768242622323	-11.2672283034554	1.90471707660896e-29	1.38087935464625e-27
ortholog_6620	196.46628520045	-1.83552334181571	0.163135865932332	-11.2515008966641	2.27684270111756e-29	1.64366818215847e-27
ortholog_14675	1178.97732798686	-0.908223463111771	0.0807807937610954	-11.2430618817363	2.50539041171872e-29	1.80102685419628e-27
ortholog_13730	234.513746262832	-1.45599486566406	0.129639761752352	-11.2310825473855	2.86941168932947e-29	2.05404062819774e-27
ortholog_5079	8657.10814728271	1.15609713643008	0.103146049885712	11.2083510489356	3.71041247152405e-29	2.64494967687679e-27
ortholog_17334	162412.957166384	-1.67366711023283	0.149352142780365	-11.2061807689903	3.80249197638306e-29	2.69929399173493e-27
ortholog_5380	49669.1794734956	-0.809355635735505	0.0722505743409152	-11.2020650786325	3.98338133686374e-29	2.81596961975716e-27
ortholog_11781	130.684495065509	3.11997798368425	0.280020250408904	11.1419726935043	7.83640526026518e-29	5.51689406690652e-27
ortholog_6771	493.955933578272	-2.06176072155971	0.185257551180602	-11.1291588840541	9.0485279960453e-29	6.34402351722731e-27
ortholog_5441	237.010075626288	2.00509704624792	0.18036059249337	11.1171571268908	1.0351813747626e-28	7.22802667288134e-27
ortholog_9744	598.28648982249	-1.76826018366707	0.159094080928453	-11.1145567034784	1.06578635005938e-28	7.41134777386192e-27
ortholog_16402	206.021776642425	-2.45059335486936	0.220849502810641	-11.0962140447766	1.30870893886707e-28	9.0636073949099e-27
ortholog_7385	1307.11081439231	-1.07345023943186	0.0967661228920097	-11.0932442816772	1.35290389640852e-28	9.33175047899269e-27
ortholog_7630	674.96023580254	-1.4432303275529	0.130365997664419	-11.0706039412822	1.74222469396762e-28	1.19686621415832e-26
ortholog_19140	372.354457774158	-1.9463017157529	0.176010173906189	-11.0578932601376	2.00757545751652e-28	1.37361699075136e-26
ortholog_3428	487.490008145197	-1.03996244117786	0.0940729354504892	-11.0548526650919	2.07677537336441e-28	1.41528088144038e-26
ortholog_11731	1230.83499469925	-2.58556103407752	0.234246492120907	-11.0377790961454	2.51164447011213e-28	1.70481620865738e-26
ortholog_6649	372.843661269528	-1.9776776733668	0.179348296646067	-11.0270223378236	2.83083066293092e-28	1.91384373033151e-26
ortholog_17459	1140.37420368029	-4.24979992392227	0.385964691362859	-11.0108515598047	3.38786280823115e-28	2.28138413691044e-26
ortholog_6851	67.9252511210632	5.9484177440459	0.540297527347149	11.0095224260095	3.43821382130193e-28	2.30617515250083e-26
ortholog_14365	444.126532484804	1.09467471949074	0.0995535124594973	10.9958422605742	4.00159975801259e-28	2.67353941479453e-26
ortholog_7780	5620.68322465212	-1.02884225949684	0.0936843104021996	-10.9820124104012	4.66416084685146e-28	3.10403548233626e-26
ortholog_17824	2649.07282760925	-0.981380564372425	0.0894092088450975	-10.976280598486	4.96966323622518e-28	3.29448064418554e-26
ortholog_11578	84.215498788681	-3.70138981173957	0.337440958491143	-10.968999816413	5.38649249254244e-28	3.55696405408703e-26
ortholog_9411	271.300974842062	-1.66921829826665	0.152268252220368	-10.9623527815299	5.79722956956675e-28	3.81341313423586e-26
ortholog_937	24462.2452569946	-0.953528421232522	0.0869924027979739	-10.9610539606193	5.88104239886985e-28	3.83890112450366e-26
ortholog_17173	494.316943240168	1.15050116865128	0.104961692211931	10.9611530112174	5.87460855592903e-28	3.83890112450366e-26
ortholog_2063	77591.0919026978	-0.740361317397193	0.0676944920119628	-10.9368029125081	7.6862763058162e-28	4.99813318405308e-26
ortholog_20317	260.868008787388	2.84269870336912	0.260345708903713	10.9189381893	9.35834361363025e-28	6.06228517663188e-26
ortholog_16603	1294.01157606925	-1.1982744490143	0.109987799910228	-10.8946124023968	1.22286129245039e-27	7.89162418162017e-26
ortholog_10281	1003.00853643845	-1.65114305243056	0.15157442764664	-10.8932824491992	1.24085664125394e-27	7.97753758378997e-26
ortholog_8468	508.068017610321	-1.42929798318954	0.131276338076895	-10.8877045484947	1.3192349154531e-27	8.44955084758435e-26
ortholog_4497	93.1900825066307	-2.82713932541002	0.259823978909315	-10.8809792586417	1.42028873219684e-27	9.03407907131089e-26
ortholog_12838	317.693652754725	-2.08107380885422	0.191258870261091	-10.8809270179904	1.42110300587622e-27	9.03407907131089e-26
ortholog_12658	1261.20249162068	0.983179489788928	0.0903880353982914	10.8773189444442	1.47847666970611e-27	9.363868781332e-26
ortholog_13208	1151.67330775215	0.803581208067146	0.0739058913956747	10.8730331627416	1.54961823513175e-27	9.77809106368137e-26
ortholog_3328	109.934746963269	-3.5628301526987	0.32773553808162	-10.8710522317888	1.58363780786946e-27	9.95588093456528e-26
ortholog_8099	1102.31781959745	-0.812995309485744	0.0748725442190129	-10.8583903213923	1.81927704690139e-27	1.13952290617864e-25
ortholog_6138	3539.59948103209	-1.12341109585238	0.103610300886961	-10.8426583673184	2.16098768992085e-27	1.34859880121544e-25
ortholog_251	80905.4060102069	-0.882267804540972	0.0814313210557958	-10.8345019226257	2.36247524087101e-27	1.46895951382187e-25
ortholog_3733	141.904010138276	2.60719405730325	0.240995035987465	10.8184554367288	2.81480986459274e-27	1.74385147865697e-25
ortholog_1211	4644.85871684042	-0.964392961094243	0.0891785618509671	-10.8141793394909	2.94920367072085e-27	1.82049213543736e-25
ortholog_5160	720.813164138462	1.30271787824547	0.120532883431292	10.8079873405507	3.15516485914547e-27	1.9405972456773e-25
ortholog_8415	7471.96899961192	-1.99138055780931	0.184338004344309	-10.8028757547455	3.33588802713418e-27	2.04437137835558e-25
ortholog_16007	741.232843744341	1.83686082644895	0.17013596519965	10.7964287521069	3.5785276534604e-27	2.1852105961292e-25
ortholog_18627	14702.9708200484	-1.06197098558211	0.0984500858277813	-10.7868975090566	3.96965051669787e-27	2.41539056617791e-25
ortholog_3290	2606.41611296918	-1.18435645394535	0.109854629251988	-10.7811246736688	4.22685772030966e-27	2.56273932316426e-25
ortholog_11459	2879.21883479743	-0.925749997639822	0.086157148038515	-10.7449006694834	6.26293004752379e-27	3.78374252551996e-25
ortholog_9255	771.058458089962	-1.07388071526821	0.100070070848073	-10.7312876484178	7.25777041343232e-27	4.36928037221365e-25
ortholog_3572	1168.81069576715	-1.38610580194201	0.129203660252822	-10.7280691524506	7.51500032617495e-27	4.50820635764235e-25
ortholog_4450	297.861824766803	-3.10534331316858	0.289827016015949	-10.7144715349714	8.70529898683007e-27	5.20393609960084e-25
ortholog_18452	316.912117256593	1.88289233342005	0.175781867161428	10.7115276667923	8.98664673407213e-27	5.35333917511842e-25
ortholog_10556	2182.93120209466	-1.51830126854391	0.14186480815384	-10.7024517799893	9.91202517697351e-27	5.88401299442849e-25
ortholog_18795	70460.5330328486	-0.887157550064531	0.0829503557463134	-10.6950421379472	1.07370839212504e-26	6.3516562071647e-25
ortholog_7020	836.282129089765	0.870681712750845	0.0814462929557686	10.690255887075	1.13058619705015e-26	6.66498167444408e-25
ortholog_12916	289.365517997153	-1.2699884620673	0.119206844335758	-10.6536539000249	1.67652467885122e-26	9.8492934322718e-25
ortholog_17066	373.578188374591	-1.70625192543731	0.160169474439101	-10.6527909354291	1.69214338021423e-26	9.90688892395529e-25
ortholog_12732	210.620350453468	-1.6480098217634	0.154740506260076	-10.6501514153867	1.74081673291915e-26	1.01569502324464e-24
ortholog_19686	4845.46436429532	1.89762319836487	0.178190324489521	10.6494177155868	1.75459114418769e-26	1.02023786087119e-24
ortholog_16542	5317.39989367003	-1.14933928040103	0.108003189941223	-10.6417160551138	1.90586434244788e-26	1.10442893885322e-24
ortholog_16439	281.858434780858	-2.81566036335333	0.264937550274624	-10.6276379487722	2.21655258145738e-26	1.28011546882337e-24
ortholog_10402	6916.48176645645	-0.686710556251659	0.0646774700988172	-10.6174616168887	2.47191563321564e-26	1.42277117037483e-24
ortholog_14161	2338.46908820743	-0.923799316800013	0.0870319398755129	-10.6144861084492	2.55194764266927e-26	1.46388996593119e-24
ortholog_1335	25811.2900918037	-1.46435309133802	0.138105317932109	-10.6031622334622	2.88071657167157e-26	1.64693853126069e-24
ortholog_15509	232.503767925766	1.91785773243552	0.180913502024631	10.6009651627572	2.94920680238186e-26	1.6804560632836e-24
ortholog_6065	167.921295171151	-1.93662457043178	0.183025858740526	-10.5811527603721	3.64446395157769e-26	2.06969107810097e-24
ortholog_2083	382.511315932838	5.61348252888307	0.531169232949589	10.5681620483011	4.18618177250356e-26	2.36943451355957e-24
ortholog_17115	443.692675475131	-1.75031734086666	0.16565867639978	-10.5658054193471	4.29267764682727e-26	2.4216671877151e-24
ortholog_2728	136.085983087698	-1.48846434423595	0.141000932547804	-10.5564148927264	4.74437152148833e-26	2.66765206638933e-24
ortholog_1403	127.325234320403	-1.62810292888436	0.154275444886244	-10.5532214156624	4.90847302439235e-26	2.75084391172936e-24
ortholog_11615	4768.42118187085	-1.22256186873269	0.11599653685766	-10.5396411121559	5.67149147201074e-26	3.16803935110318e-24
ortholog_15736	138.313318612961	-2.03957210286391	0.193735159365889	-10.5276301397206	6.44362907517817e-26	3.58758524685655e-24
ortholog_8733	128.972946255197	-2.84875646254733	0.270659471224046	-10.5252421046415	6.6091320756451e-26	3.66774538022037e-24
ortholog_12271	70.3444549346097	5.07000355579794	0.481770002427848	10.5237012064844	6.71815362632159e-26	3.71614231596237e-24
ortholog_5317	213.665651481236	2.95987586975411	0.281440135501694	10.5168932799078	7.22155782472258e-26	3.98167251326209e-24
ortholog_12348	215.336420743279	-2.38558454110726	0.227186595403875	-10.5005514822138	8.58769370107151e-26	4.71963024468243e-24
ortholog_4990	905.280749235937	1.08315175979511	0.103312158416598	10.4842622242716	1.02038919771157e-25	5.58982982682059e-24
ortholog_20799	127.217193819912	2.41059388925777	0.230149407836233	10.4740390684519	1.13686295202115e-25	6.20792760050779e-24
ortholog_18579	414.190794606844	1.0255390175574	0.098016549612603	10.462916942197	1.27857769802745e-25	6.9594658917871e-24
ortholog_10712	1808.47167121873	-1.24225633264613	0.118924561062865	-10.445750831819	1.53237954681106e-25	8.3143790888599e-24
ortholog_15793	166.721373002377	-1.82214926011446	0.174542678940825	-10.4395628116389	1.63562227519416e-25	8.84637990555013e-24
ortholog_4396	684.061756141847	-1.29096147445221	0.123819141221802	-10.4261866276367	1.88294107309482e-25	1.01517933741508e-23
ortholog_14622	719.278274949243	1.17212678110775	0.112435396126458	10.4248912841418	1.90877498768935e-25	1.02586118186951e-23
ortholog_5983	983.367370246556	1.01119121513957	0.0972473704280638	10.3981342702482	2.52835081984061e-25	1.35457587791272e-23
ortholog_5863	1928.88738190541	0.79835463920872	0.0769439321606181	10.3757972434029	3.19534008931645e-25	1.70655200945719e-23
ortholog_2641	309.782116854495	-1.43015772438142	0.137847856071548	-10.3749000175898	3.22549845161464e-25	1.71727553500496e-23
ortholog_14800	105.833172320138	-3.41608819461381	0.329276579380303	-10.3745252730786	3.23817805374684e-25	1.71865543618956e-23
ortholog_9895	4217.77030217855	-1.07220992458915	0.103468014740767	-10.3627186360492	3.66397208199595e-25	1.938605352825e-23
ortholog_14934	1928.40385678677	-0.94084272297122	0.0908638014787457	-10.3544283604654	3.99566218741551e-25	2.10755717297207e-23
ortholog_18514	669.480539077621	-1.11545598830721	0.107783745860077	-10.3490185779522	4.2279750289666e-25	2.2232102027316e-23
ortholog_12515	103.821736506717	-1.7780302601961	0.171914284570895	-10.3425393918494	4.52388194625746e-25	2.37148851441195e-23
ortholog_10658	137.055113781271	-1.80997618275703	0.175059588049521	-10.3392005140845	4.6842905347532e-25	2.44804471903651e-23
ortholog_6664	19736.1889247595	-1.51625044117753	0.146680052673785	-10.3371277384912	4.78669442989686e-25	2.49391171260406e-23
ortholog_7429	737.644507461963	2.27543467997021	0.220135075674772	10.336538477548	4.81620923443623e-25	2.49403515887812e-23
ortholog_8098	272.289753369606	-1.56470588696119	0.151374038270754	-10.3366858996157	4.80880831158344e-25	2.49403515887812e-23
ortholog_6370	706.422372004339	-1.43446814595509	0.138931472015649	-10.3250050196943	5.43159640249911e-25	2.80418508816295e-23
ortholog_4336	466.72081624518	-0.952652449324675	0.0923069879215439	-10.3204802883871	5.69376197560394e-25	2.93065325614394e-23
ortholog_1990	810.831154834593	2.12219047387574	0.205746338509291	10.3145965524918	6.05350158476979e-25	3.09710229728897e-23
ortholog_9655	188.807393434276	-1.72911658216389	0.167637607829411	-10.3146102151699	6.05264068130247e-25	3.09710229728897e-23
ortholog_12249	1052.80100360164	-1.81992837070998	0.176503910613347	-10.3109804444886	6.28567588312954e-25	3.20625928206222e-23
ortholog_6025	345.236031503369	-1.73855758308382	0.168808850335279	-10.2989717638074	7.12184549812225e-25	3.62193676870175e-23
ortholog_12235	1118.30612667704	1.4347832701164	0.140123921105583	10.2393885269261	1.32068400689108e-24	6.6965754242272e-23
ortholog_13178	528.695854807585	-2.17411867501168	0.212506690666621	-10.2308245834124	1.44285548366948e-24	7.29434091254508e-23
ortholog_19537	444.37602925272	-0.935543319792808	0.0914904503289666	-10.2255843798881	1.5230653322927e-24	7.67706037463631e-23
ortholog_15465	121.794147456339	-2.48307558263833	0.24301027852439	-10.2179858305422	1.64728006826758e-24	8.27867567052355e-23
ortholog_18968	856.075195115526	-1.61830464694425	0.158921091013135	-10.1830703314923	2.35995390941987e-24	1.18254513984666e-22
ortholog_9615	245.833018083991	-1.95548709681296	0.192094288104396	-10.1798294791057	2.43988549568926e-24	1.21901258621871e-22
ortholog_7599	182.28716758824	-1.38137907265965	0.135814975812353	-10.1710364736818	2.67051663382032e-24	1.33033894416365e-22
ortholog_19608	36.8002021661854	4.48939496439399	0.44208574426066	10.1550321915537	3.14706307032007e-24	1.56316365973886e-22
ortholog_9857	98.9675969163955	2.00097682906324	0.197057354057282	10.1542864950962	3.1712125636751e-24	1.57057989672479e-22
ortholog_14326	485.552093526552	-1.95846524507335	0.192953761080703	-10.149920033195	3.31635051298573e-24	1.637700396804e-22
ortholog_13410	486.538536734164	7.95032268358971	0.785030688630302	10.1274036782705	4.17590139806363e-24	2.05620902077486e-22
ortholog_6180	1415.53335588197	1.33253813605589	0.131742681211557	10.1147033277397	4.75455272491749e-24	2.33438947476713e-22
ortholog_20867	102.615124965788	-2.88886913631696	0.285636927685687	-10.1137803144832	4.7995768736785e-24	2.34972388496726e-22
ortholog_5514	312.096263281766	3.20723552733615	0.317441720966231	10.1033837567852	5.33682814861738e-24	2.60525905925485e-22
ortholog_17232	8531.1171792128	-1.20510985635048	0.119364794997541	-10.0960241784465	5.75273916660477e-24	2.80026906232701e-22
ortholog_15199	2404.52808297443	1.01058773569782	0.100193527740319	10.0863574573106	6.34815887990925e-24	3.08129865632518e-22
ortholog_17663	142.190359633883	1.82619519192387	0.181222148588734	10.0771081578347	6.97487219860699e-24	3.37587777408146e-22
ortholog_15134	142.798550552579	1.43062303912267	0.14215519762596	10.0638109827467	7.98462838175178e-24	3.85365761302847e-22
ortholog_9035	72.807131699357	5.02057315762526	0.499175387649142	10.0577337782409	8.49308477462869e-24	4.08747698602681e-22
ortholog_18480	553.70372947235	-1.29168813522265	0.128482336866606	-10.0534296520751	8.87246558487735e-24	4.25803369491705e-22
ortholog_13776	1458.10199685365	-0.857763451302557	0.0854036766749537	-10.0436361137847	9.79938500566952e-24	4.68966635790988e-22
ortholog_8388	24404.335905086	-0.878496176808898	0.0875372436806151	-10.0356846968377	1.06219877399117e-23	5.06909818276961e-22
ortholog_11744	66.7794175428003	-2.57592472755444	0.256952315390546	-10.0249134694087	1.18463323250867e-23	5.6218931426881e-22
ortholog_17274	179.900889552668	-2.13758550104911	0.213223322407893	-10.0251017426693	1.18237763180516e-23	5.6218931426881e-22
ortholog_14805	119.64780158648	-1.66428466312093	0.166021907413965	-10.0244882681123	1.1897430321688e-23	5.63045889973885e-22
ortholog_20578	1049.41804547141	-1.00708710349558	0.1004675100258	-10.024007793534	1.19554334291366e-23	5.64223599258172e-22
ortholog_2776	181.445754579909	2.45846370143043	0.24557950095133	10.0108669164437	1.3655066690472e-23	6.42655721562354e-22
ortholog_15494	435.282500992636	2.07137720078833	0.20710485718243	10.0015867757449	1.49974412835108e-23	7.03888173959154e-22
ortholog_3183	211.202281005001	1.76434538908875	0.176705385421669	9.98467242454738	1.77887670091037e-23	8.30321160367396e-22
ortholog_19349	402.674547855574	1.70872094213099	0.171133540556512	9.98472267081239	1.77797569713005e-23	8.30321160367396e-22
ortholog_5720	2956.73240668427	-1.37183409539874	0.137418550145618	-9.98288872896022	1.81115609101806e-23	8.42297787009362e-22
ortholog_11612	303.949189502199	-2.35584891853813	0.235992924796605	-9.98270995017566	1.81442324254526e-23	8.42297787009362e-22
ortholog_12880	188.368694646952	-1.28605372851766	0.128895293441931	-9.97750727878237	1.9121001563889e-23	8.85229629467331e-22
ortholog_16468	180.597770221632	-1.57560953579494	0.157969297445632	-9.97415042842243	1.97786823049848e-23	9.13196234227714e-22
ortholog_8372	72542.1554189758	-0.744778952949105	0.0746897015373305	-9.97164184110252	2.02847486677313e-23	9.34030440681456e-22
ortholog_15393	141.275935913087	-2.41275461386565	0.242401547466911	-9.95354460018456	2.43357482419735e-23	1.11754216387736e-21
ortholog_18022	274.394057508113	-2.12183134124386	0.213230483698273	-9.95088180846743	2.49958414857375e-23	1.14476922417341e-21
ortholog_14007	1608.62599126804	-1.64912865404195	0.165859806731103	-9.94290712466325	2.7080640273229e-23	1.2369245799866e-21
ortholog_2546	211.569903167738	-1.59200350694373	0.160172387056245	-9.93931311259472	2.80756350422383e-23	1.27894276527972e-21
ortholog_6683	32162.4068096609	-0.879720476575909	0.0885965153886569	-9.9295155426456	3.09756812810336e-23	1.40728715195992e-21
ortholog_16920	867.857369584135	-1.6449953488924	0.165731602567436	-9.9256588569042	3.21969258220491e-23	1.45888038625066e-21
ortholog_6503	782.728873829723	1.35559761063311	0.136585436895715	9.92490591561474	3.2440853050324e-23	1.46603398784714e-21
ortholog_5164	8649.37996555919	-0.885601721942157	0.0892690749800293	-9.92058808876734	3.38754292935926e-23	1.52681399173264e-21
ortholog_3513	183.028579572099	1.73241073377676	0.174818360206117	9.9097756765032	3.77492777492298e-23	1.69692465702804e-21
ortholog_7156	162.040931285043	2.11520502075678	0.213478340066645	9.90828868210442	3.83152569720796e-23	1.7178342974561e-21
ortholog_15768	1035.04143547206	-0.84347702300867	0.0852883036967127	-9.88971507755735	4.61339052920228e-23	2.06294841065667e-21
ortholog_118	592.942277116198	-1.10555658893363	0.11179222472301	-9.88938713468569	4.62852749505928e-23	2.06429902966819e-21
ortholog_10688	126.558471716296	-2.03549885242349	0.205883271510853	-9.88666460118979	4.75610585583591e-23	2.11565993383489e-21
ortholog_18944	537.357443241408	-1.1743430825514	0.118907041804183	-9.87614412681565	5.28266234799793e-23	2.34376870892814e-21
ortholog_2754	48.0913102665058	-3.41412455767238	0.346466481973386	-9.85412654703677	6.5786186601339e-23	2.91116691201821e-21
ortholog_4229	9430.70055860039	3.45001570178503	0.350455351568498	9.84438013671111	7.24846551116556e-23	3.19927738118465e-21
ortholog_9324	10545.6771245377	-1.24482181942516	0.126648197298968	-9.82897385018917	8.44751106074946e-23	3.71886940418575e-21
ortholog_17545	535.817206011319	-1.58204536647372	0.161166604167477	-9.81621083751151	9.5879915616928e-23	4.21006732568454e-21
ortholog_14386	60.2735147208158	4.2110474885068	0.430169574572179	9.78927320160859	1.25192527134143e-22	5.48304649044829e-21
ortholog_8929	720.275969699865	-1.47615542679312	0.151099244781975	-9.76944278525747	1.52287312165485e-22	6.65261265990607e-21
ortholog_8568	2961.10413068633	-0.804782232412409	0.0823905162355173	-9.76789889399285	1.54625429427343e-22	6.73747683159498e-21
ortholog_11977	414.532696698926	1.3774371971364	0.141120421075712	9.76072198932422	1.65969407642568e-22	7.21331836226132e-21
ortholog_18852	859.75689747581	-1.57194064701583	0.161192646002926	-9.75193773410292	1.80980255875743e-22	7.84570132151406e-21
ortholog_15298	288.898111812438	1.54568882240527	0.158803159791492	9.7333631423629	2.17287641907845e-22	9.39576029234508e-21
ortholog_11504	332.599391105515	-2.06067868780192	0.211730632631903	-9.73254867369351	2.1903492754513e-22	9.447336862244e-21
ortholog_4238	1018.3080826775	-1.46454823560583	0.150531517280098	-9.72918005523525	2.26410562287684e-22	9.74079987296786e-21
ortholog_10625	1679.01044704247	-2.22562673366874	0.229300440648621	-9.70615986333527	2.8382953331835e-22	1.21803621137147e-20
ortholog_8858	290.814923596637	-1.43521142183714	0.148148598027903	-9.68764767903393	3.40275360699854e-22	1.45660083423201e-20
ortholog_798	472.046563726258	-0.834412422812735	0.0861385896150248	-9.68685958920311	3.42910440114375e-22	1.46420179654852e-20
ortholog_5087	266.811844836662	-1.7863896024069	0.184631413211603	-9.6754369764778	3.8345001156048e-22	1.63320946173898e-20
ortholog_15299	5595.91456136407	-0.745472230856432	0.0770980299468244	-9.66914759521864	4.07760109208807e-22	1.73242119216719e-20
ortholog_5967	112.398324834047	-1.71020401052732	0.176912244731572	-9.6669623582144	4.16558728180356e-22	1.76540075920615e-20
ortholog_21103	320.479150134514	-1.86623085405229	0.193280964774602	-9.6555336229236	4.65728180640554e-22	1.96888610758638e-20
ortholog_9896	14326.6344386627	-1.17292465515537	0.121483150673229	-9.65503980309463	4.67977508033583e-22	1.97349821890301e-20
ortholog_18376	274.491028672696	-1.13074825909394	0.117184821047894	-9.64927239707773	4.95057280823988e-22	2.08254096133291e-20
ortholog_20481	314.857553189321	1.29091146435337	0.133834898740548	9.64555191883045	5.13342997593852e-22	2.15414400246464e-20
ortholog_2498	3187.47345722282	-0.981771727987662	0.101818826498369	-9.64233984766446	5.29666484823643e-22	2.21718130268806e-20
ortholog_18293	511.352581959228	-1.27874350368581	0.132761886353992	-9.63185699453087	5.8659658077122e-22	2.44947204573511e-20
ortholog_18958	126.432943187067	2.44015459154857	0.253464076606052	9.62722064689739	6.13668465188094e-22	2.55625174606591e-20
ortholog_982	109.356665886935	-2.31961963646524	0.241141516067829	-9.61932923990065	6.6261836954692e-22	2.75342174682216e-20
ortholog_9842	612.933138152646	-1.12203490064749	0.116795738080148	-9.60681373388409	7.48287176278088e-22	3.10184151392939e-20
ortholog_89	320.96591198273	-1.75550910160288	0.182831603851327	-9.60178144600433	7.85744434549345e-22	3.24133848218334e-20
ortholog_12692	127.154500787516	2.05619483242944	0.214143877264846	9.60193146165186	7.84601434609373e-22	3.24133848218334e-20
ortholog_15713	1106.13104996348	1.64394499364594	0.171347767046981	9.59420144176839	8.45694238820473e-22	3.4802156393199e-20
ortholog_16056	1397.49439086938	1.11480642038634	0.116279620041185	9.58728984487129	9.04290822732295e-22	3.7123862040699e-20
ortholog_8715	462.274322091413	-1.45482974138207	0.151861712104249	-9.5799640424399	9.70787284114161e-22	3.97579398063773e-20
ortholog_5050	265.861918649256	-1.28736383735315	0.134478760691491	-9.57299004492246	1.03857708303705e-21	4.24322248530028e-20
ortholog_1521	238.364229228607	-1.66005298490798	0.173583453851005	-9.56342870290439	1.13918724626226e-21	4.64314189343784e-20
ortholog_2321	170.930556113841	-1.94508358751974	0.203451442332159	-9.56043154682657	1.17266695197877e-21	4.7681925682249e-20
ortholog_12406	9786.41812416852	-1.81582814843697	0.189958757517928	-9.55906520006374	1.18825101407062e-21	4.82005536350505e-20
ortholog_14198	909.823946310016	-1.04127501815497	0.109144870333762	-9.54030193971357	1.4241705770591e-21	5.76332401932445e-20
ortholog_17037	23681.7275625202	-1.11948392703723	0.117394846076436	-9.53605685813773	1.48366550552387e-21	5.98986000417302e-20
ortholog_10594	198.256938958387	-1.40615592682765	0.147467209753782	-9.53538030030834	1.49337200346918e-21	6.01479404801522e-20
ortholog_3487	793.058783829245	-1.51214317689246	0.158603948268473	-9.53408281068021	1.51216304668574e-21	6.07611363829833e-20
ortholog_7099	171.914660575405	-2.43131912251312	0.255411150549342	-9.51923640484685	1.7445620992724e-21	6.99343634948327e-20
ortholog_4488	123.811725989069	3.32938713846852	0.349875851863482	9.5159100599135	1.80129253584936e-21	7.20390162752711e-20
ortholog_14486	907.355340593758	-1.00503800882654	0.105631259980329	-9.51458885384598	1.82432860027418e-21	7.27894294212442e-20
ortholog_11336	163.451148856648	2.36650217914344	0.24892598879193	9.50685057284851	1.96522200606268e-21	7.82277741058174e-20
ortholog_16985	993.430647424868	-1.22161247049867	0.12851843621049	-9.50534807704858	1.99380092683977e-21	7.91803878568045e-20
ortholog_16513	514.672455547174	-1.20836815586605	0.12715053645531	-9.50344520402996	2.03058614878368e-21	8.04537121321571e-20
ortholog_15379	5460.93477743494	-0.743848405621054	0.0782889725064612	-9.5013177693661	2.07250779673347e-21	8.19241655056802e-20
ortholog_3840	85.3553187299152	-4.19146119027822	0.441206777684711	-9.49999275231774	2.09904910344883e-21	8.27812490172631e-20
ortholog_17902	409.511881842567	-1.26392503442581	0.133172974403621	-9.49085233010643	2.29152827125441e-21	9.01634345435597e-20
ortholog_17712	706.774222103296	-1.49021084117538	0.157103404090499	-9.4855413846854	2.41128115154487e-21	9.46566750665207e-20
ortholog_17930	3932.75980179416	-1.03274516334617	0.108891510412243	-9.48416602392964	2.44328940469467e-21	9.56926933052484e-20
ortholog_1713	188.805693649834	-3.35307128409195	0.353737486640559	-9.47898204382022	2.56775697283041e-21	1.00336870518605e-19
ortholog_20220	211.563145810307	-1.75113748846072	0.184873996073201	-9.47205948730267	2.74379695246097e-21	1.06970408876608e-19
ortholog_5384	206.235145422437	-1.5250394346449	0.161025824884562	-9.47077548423173	2.77773747637136e-21	1.08046377591184e-19
ortholog_15711	328.905558223362	-0.946739323313959	0.100093826556573	-9.45851863080546	3.12336555840331e-21	1.21213619632158e-19
ortholog_17364	1089.99601251479	1.3939343430735	0.147459354271667	9.45300723686496	3.29233176593361e-21	1.27480582491388e-19
ortholog_18031	641.496603816418	1.75251761732918	0.185418240828402	9.45170016444648	3.33371171698136e-21	1.2879012816828e-19
ortholog_14868	692.863878879818	0.81114230664737	0.0858710347815769	9.44605254508236	3.51850075561637e-21	1.35621487270218e-19
ortholog_1442	506.031002026374	-2.72573244791403	0.288777643383183	-9.43886242709315	3.76848337407131e-21	1.44929235313889e-19
ortholog_4947	535.420576734346	-1.99213289822137	0.21110389260696	-9.43674166127474	3.84551650884372e-21	1.47558704417051e-19
ortholog_534	97.0789098737686	-2.08838713302325	0.221460907420388	-9.43004865892185	4.098987722057e-21	1.56931356900416e-19
ortholog_8113	838.090615507435	-1.30397541717481	0.13835156033039	-9.42508645410901	4.29751388701187e-21	1.64163103347581e-19
ortholog_5281	136.716550668364	-1.88222868573223	0.200370889739535	-9.39372325081235	5.79159415019698e-21	2.20741363617239e-19
ortholog_5157	158.947542437402	-2.25830102223814	0.240833497023712	-9.37702209263603	6.78622877998814e-21	2.58073615456826e-19
ortholog_15558	4456.84521590833	-0.861033859271638	0.0918450905511796	-9.37484904314877	6.92748286470438e-21	2.62858631550041e-19
ortholog_11916	1650.44668863968	-2.48687672816043	0.265483279326491	-9.36735727564249	7.43712876094258e-21	2.81569694889286e-19
ortholog_18227	117.688907436809	-2.01013156873971	0.214713698807491	-9.36191579719354	7.83037840090735e-21	2.9580079116687e-19
ortholog_12925	11276.8856428254	-0.761423466197559	0.0815405856607785	-9.33796906199814	9.81996048018723e-21	3.70138643143694e-19
ortholog_12940	397.312050005503	2.07595332630627	0.22237749845635	9.33526701539797	1.00737012362347e-20	3.78864565036933e-19
ortholog_13518	202.071174604275	-1.04875623696175	0.112383041950107	-9.33197944070016	1.03911839014202e-20	3.89944053146466e-19
ortholog_10433	722.712365991769	-1.8657727830545	0.19996649557008	-9.33042696845491	1.05445267536235e-20	3.94828796266999e-19
ortholog_7164	11892.1936638129	-1.1996577555433	0.128606490162872	-9.32812763977937	1.07757593799789e-20	4.02602220519079e-19
ortholog_11625	388.060549103404	-0.915172082660956	0.098130109687093	-9.32610883223468	1.09829107789664e-20	4.09443875144969e-19
ortholog_828	1126.82748292996	-1.05054382215462	0.112737914028984	-9.31846070776632	1.18040303551635e-20	4.39094465416856e-19
ortholog_20375	2654.56188817399	-0.81482263313897	0.0875802224615995	-9.30372874419494	1.35604758633748e-20	5.0333295704644e-19
ortholog_10578	1054.74726788241	0.942464585503042	0.101360881503994	9.29810960124595	1.42964820432955e-20	5.29498183851359e-19
ortholog_515	235.718363573467	-1.14143516331909	0.122780439035958	-9.29655547969495	1.45069258112202e-20	5.36126887300996e-19
ortholog_18068	853.63084577834	-0.637389177756141	0.0685745814374506	-9.29483147246808	1.47439587090801e-20	5.43707412395231e-19
ortholog_7483	153.897375159475	-2.11231061204745	0.227320745149441	-9.29220344873855	1.511267183376e-20	5.56100626418508e-19
ortholog_6048	3534.34697751918	-0.873778054509034	0.0940710178777133	-9.28849367447999	1.56487217851696e-20	5.74584640202446e-19
ortholog_5060	850.689401899596	-0.912664011512392	0.0983595440876436	-9.27885565125393	1.71308490783763e-20	6.27652205910316e-19
ortholog_4687	83.2232622154704	-2.22461541609795	0.240091626301153	-9.26569347865365	1.93813725168864e-20	7.08584642854492e-19
ortholog_13062	2062.01198737139	-0.713798328070919	0.0771023882413722	-9.25779790162069	2.08691697309824e-20	7.61344849479117e-19
ortholog_18601	2978.47898810801	-1.09544703629703	0.118331354282289	-9.25745372341261	2.0936531825714e-20	7.62170283578398e-19
ortholog_13851	284.368797957776	-1.09621758894876	0.118548977500638	-9.24695945979678	2.30969329057517e-20	8.39024404936654e-19
ortholog_16341	4483.64181278196	-1.62191034715748	0.175470347117243	-9.24321615477159	2.39197134846413e-20	8.6706416731454e-19
ortholog_9245	77.3982638704588	2.41225153108688	0.26101325919807	9.24187352971347	2.42218294869296e-20	8.76151399084543e-19
ortholog_19345	1828.10033394985	2.15335022942412	0.233088633709607	9.23833219644192	2.50369145814583e-20	9.03715918907425e-19
ortholog_5676	132.932016749228	-1.87182602120014	0.202664820173302	-9.23606780693121	2.55722464508604e-20	9.21087447744839e-19
ortholog_6165	96.0036005404284	-1.85324142193317	0.200839229020586	-9.22748723429531	2.77054849521312e-20	9.95819297741475e-19
ortholog_19968	75.4694990068921	-4.08262753075593	0.44267944673537	-9.22253689631198	2.90152637211157e-20	1.04070115371926e-18
ortholog_11243	712.734804452955	1.71958879256018	0.186468285776509	9.22188341786541	2.91926751118214e-20	1.04486471823551e-18
ortholog_7041	1175.0635294946	-1.01543998215509	0.110144627187826	-9.21915129299491	2.99461014304812e-20	1.06958433977172e-18
ortholog_6151	645.657921866268	0.76913441079025	0.0834521867687054	9.21646802284486	3.07047583064694e-20	1.09438696081029e-18
ortholog_20604	1004.34465684999	-1.98458697333727	0.215959659756376	-9.18961891112477	3.94235538985802e-20	1.40221103918603e-18
ortholog_11187	496.09174044821	1.38283410759304	0.150599595214655	9.182190069117	4.22411424308535e-20	1.49929654915511e-18
ortholog_3085	159.740974736753	-1.72324179528367	0.187768787202289	-9.17746671829528	4.41351813144805e-20	1.56326628701623e-18
ortholog_3425	3689.33757713848	0.916341091558517	0.0999227801573875	9.17049235534876	4.70863450563166e-20	1.66433622556943e-18
ortholog_6925	594.932456115788	0.992726825337078	0.108289654865955	9.16732837098716	4.84886937282536e-20	1.71035584896119e-18
ortholog_19919	191.768569321	-2.0578163167862	0.22451434247742	-9.16563411530453	4.92565172051216e-20	1.73384975955301e-18
ortholog_3605	3919.95116460269	-1.13330064832699	0.123748623231162	-9.15808692440958	5.28254566994555e-20	1.85182573207536e-18
ortholog_20137	3544.49795485003	-0.648709217711042	0.0708342060189893	-9.15813494877228	5.28019578654252e-20	1.85182573207536e-18
ortholog_9128	1069.73471698693	-1.2452945150252	0.135996204241802	-9.15683288344622	5.3442745009164e-20	1.8696181657518e-18
ortholog_13946	657.309079378896	-1.39446324156243	0.152432798099358	-9.14805251198957	5.79691192225326e-20	2.02381123810305e-18
ortholog_13531	532.107031410396	-1.52989970918724	0.167245994137002	-9.14760151405478	5.82115786173274e-20	2.02811996912762e-18
ortholog_10335	785.359399107839	-1.28027535980876	0.14000995889041	-9.14417352847644	6.00875457025519e-20	2.08920717578444e-18
ortholog_5292	330.192071930616	1.79768099056823	0.19693841616926	9.1281377475038	6.96876732151121e-20	2.41806290950278e-18
ortholog_13125	1606.92877700758	-1.18393757425403	0.129715917190389	-9.12715725176831	7.03215328133344e-20	2.43509746857882e-18
ortholog_2012	7144.55758158515	-1.57569665482867	0.172741746767614	-9.12168994648653	7.39618674726168e-20	2.55596011385593e-18
ortholog_4890	392.256207107561	0.979089175124157	0.107399641208329	9.11631700170177	7.77206800221484e-20	2.67548629941359e-18
ortholog_19142	338.002326898513	2.71474060648432	0.29778982242274	9.11629747584354	7.77346785355241e-20	2.67548629941359e-18
ortholog_8727	368.826288999946	-1.39617165234759	0.153213450291117	-9.11259194081693	8.0436871793895e-20	2.7629092434528e-18
ortholog_1841	447.541199659369	-1.11399385370564	0.122306434674069	-9.10821950353054	8.37449916683095e-20	2.87075135423137e-18
ortholog_598	639.857684722448	-1.59169034165146	0.175008132102277	-9.09495074618168	9.46293517895562e-20	3.23734993260777e-18
ortholog_18696	258.841903229639	-1.74618321860163	0.192130881469629	-9.08850886044395	1.00406599636353e-19	3.4281106974039e-18
ortholog_9700	1230.85176423333	1.48217607766374	0.163156433366381	9.0843863590435	1.04285272736394e-19	3.55341638321989e-18
ortholog_9620	293.863689665346	-1.08943884620759	0.1199765406783	-9.08043222490276	1.08144534007914e-19	3.67756172832901e-18
ortholog_344	661.418828995075	-1.36016180463559	0.149917383789058	-9.07274240157103	1.16058428547482e-19	3.93881961586344e-18
ortholog_4137	296.632376651436	1.49677380306071	0.165015146570984	9.07052373169178	1.18446298200918e-19	4.01186795715514e-18
ortholog_19081	867.317938490999	-0.926107441710096	0.102130283322858	-9.06790240444602	1.21330163518762e-19	4.10139284894672e-18
ortholog_4214	70.800683120772	-2.0204566618474	0.222875343732893	-9.06541131022922	1.2413501360343e-19	4.1878974787359e-18
ortholog_5435	82.5464431520358	-2.9430551957521	0.324971558137168	-9.05634700040385	1.3489244827286e-19	4.54182340162986e-18
ortholog_9036	3850.18932176124	-0.969029903878817	0.10703368686866	-9.05350392225493	1.38452650555042e-19	4.6525006065212e-18
ortholog_1552	278.760517174033	-1.07364740741718	0.11860021164627	-9.05266013031561	1.39527033297347e-19	4.67470831074471e-18
ortholog_4572	789.27249536391	-0.648301419708815	0.0716153026362084	-9.05255435422871	1.3966229560187e-19	4.67470831074471e-18
ortholog_378	4965.24902729751	-0.907012187060627	0.100208885392111	-9.05121520423612	1.41385994354501e-19	4.72312389376007e-18
ortholog_5195	97.2693707854046	-2.41076616149249	0.266491454283332	-9.04631695592527	1.47871793522479e-19	4.930120834134e-18
ortholog_14273	232.438129011114	-1.23517584302883	0.136562074149601	-9.04479410349112	1.49947488212606e-19	4.98956124351204e-18
ortholog_17345	449.493963478605	-0.835923489578888	0.0924603845869826	-9.04088267978691	1.55411756099269e-19	5.16130621571784e-18
ortholog_3025	1079.81655547273	-0.919394773727653	0.101713156840219	-9.03909388214082	1.57975838590677e-19	5.23625362270304e-18
ortholog_6778	1931.50112896006	0.817250202662831	0.0904211452903525	9.03826422501671	1.59179225916611e-19	5.25731706879567e-18
ortholog_13300	458.420535911492	2.1362591468145	0.236358120149602	9.03823039996409	1.5922847963248e-19	5.25731706879567e-18
ortholog_4775	37.4955160880095	-3.25305217785094	0.36012274336517	-9.0331761539212	1.66759932691442e-19	5.49533650534642e-18
ortholog_14894	74.1835936213492	-2.35063055254266	0.260312713134462	-9.03002594163915	1.71631105516728e-19	5.64494043376156e-18
ortholog_1813	1665.25522890083	-1.13788419090073	0.126096354067179	-9.02392618183483	1.81466288724855e-19	5.94546377116414e-18
ortholog_18781	159.134407199657	-2.13226097705324	0.236284301008289	-9.02413308016785	1.81123740448073e-19	5.94546377116414e-18
ortholog_10257	717.955798163965	-0.611120831241572	0.0677451375983249	-9.02088109799164	1.86582509825276e-19	6.10135550843229e-18
ortholog_6962	3777.49944077036	-0.940006468582588	0.104260301488051	-9.0159577055349	1.95157715840977e-19	6.369544070465e-18
ortholog_3200	1538.73551458888	-0.960565532381645	0.106632036975588	-9.00822641699657	2.09415656338003e-19	6.79583721339154e-18
ortholog_3392	1117.38371201439	-0.840535895671932	0.0933068589344017	-9.00829698128474	2.0928097990608e-19	6.79583721339154e-18
ortholog_8641	1004.60136114147	2.15073655650905	0.23874304385262	9.00858312687316	2.08735729460413e-19	6.79583721339154e-18
ortholog_394	362.967881747148	1.68770184039172	0.187511404051473	9.00052905544046	2.24632552683785e-19	7.27578859329589e-18
ortholog_12760	2387.60648762281	-0.928720651187944	0.103236538642752	-8.99604600655744	2.33993265197307e-19	7.56459821473724e-18
ortholog_11716	613.753268865794	1.08712629692555	0.120860573766304	8.99487949666379	2.36491504209505e-19	7.63088211594192e-18
ortholog_8457	1713.07233503433	-1.03123686792937	0.114660522593575	-8.99382668597007	2.38768856938381e-19	7.68980154188883e-18
ortholog_6465	1284.93860423153	-2.00348775976939	0.222775399037664	-8.99330791651131	2.39898971623444e-19	7.71162033877096e-18
ortholog_5574	496.444985510242	-1.01474883403655	0.112907369434264	-8.98744554160702	2.53043065971075e-19	8.11882243869905e-18
ortholog_12527	161.36339594812	-1.42107715925559	0.158228268931811	-8.98118375969854	2.67869037561018e-19	8.57835487392304e-18
ortholog_21046	1289.52973275613	-0.759257404277049	0.0845442760716059	-8.98058910143113	2.69320849771813e-19	8.60866663707764e-18
ortholog_15263	196.747765879166	-2.70775996523732	0.302323013357692	-8.95651288720666	3.35108294958025e-19	1.06914607138574e-17
ortholog_20090	107.060717373596	-2.56229196204382	0.286099362397264	-8.95595131905938	3.36818601252111e-19	1.07259411393126e-17
ortholog_10396	1103.91943514892	-0.643884814686969	0.071946737550554	-8.94946507108174	3.57209145858401e-19	1.13540526455029e-17
ortholog_11247	376.045092610691	1.64026563953208	0.18344968158994	8.94122914423211	3.84865406012182e-19	1.22103387751016e-17
ortholog_13835	74.1055333824769	1.87335978336636	0.209580088026809	8.93863439510876	3.94009080003138e-19	1.24771983197276e-17
ortholog_788	61601.1501424407	-0.755948923119198	0.0846734168501813	-8.92781880358923	4.3449055212715e-19	1.3733609529852e-17
ortholog_7180	844.247740636868	-1.35995948975392	0.152359103052573	-8.92601401889752	4.41634560349643e-19	1.39335703790312e-17
ortholog_16151	4481.71014587251	-1.37184363412562	0.153751632820593	-8.92246546562775	4.56021115273662e-19	1.43608719795146e-17
ortholog_6119	263.804802730453	-1.39012863452736	0.155822615000927	-8.92122516695725	4.61157942661909e-19	1.44958447769944e-17
ortholog_7825	2076.17722566039	-0.559429778233698	0.0627969183780868	-8.90855463424958	5.17021557571857e-19	1.62219084279037e-17
ortholog_6194	994.934025686502	-1.09617598817765	0.123103008950791	-8.90454260639421	5.36066193872548e-19	1.67885289430268e-17
ortholog_14060	1935.96652270602	-0.77544569374672	0.0871309272294798	-8.89977552636851	5.59597468078242e-19	1.74933248874294e-17
ortholog_5012	3135.10161210129	-0.796450005804746	0.0896013091677961	-8.88882108087546	6.17606865896342e-19	1.92713702825567e-17
ortholog_16515	71026.5789589719	-0.993026816218987	0.111878539571539	-8.87593652922159	6.93473843428311e-19	2.15991112805999e-17
ortholog_1394	313.707353759853	1.76030188953547	0.198347187517775	8.87485177664905	7.0026611455398e-19	2.17708645869638e-17
ortholog_10035	386.244329101771	-1.33038148152218	0.150247428713456	-8.85460398832791	8.39814388613616e-19	2.60617809450094e-17
ortholog_5547	356.070467089299	1.34519292112759	0.151940110584505	8.85344176697454	8.48609686537309e-19	2.62868422355203e-17
ortholog_15679	327.251770079783	-2.85150770971657	0.322335103790308	-8.84640759317234	9.0381706135271e-19	2.79461547627334e-17
ortholog_11391	1069.40992340854	1.59796134363127	0.180649387668641	8.84565048491809	9.09966607334716e-19	2.80853280600753e-17
ortholog_2741	262.745092410487	-2.00395861559841	0.226636643512481	-8.84216508213532	9.38813739310402e-19	2.89232724713044e-17
ortholog_2968	9835.40953539321	-1.61602923874244	0.182791504878128	-8.84083338457049	9.50072495680294e-19	2.9217301640623e-17
ortholog_19736	671.030414640899	-1.44344132095812	0.163537319546503	-8.82637262834476	1.08125360583355e-18	3.31915633920472e-17
ortholog_4835	77.0367769085657	-2.18145306972925	0.247289388835824	-8.82145845399588	1.12978440708052e-18	3.45568447397196e-17
ortholog_17634	4942.94458526582	-1.10277902629436	0.125010966229979	-8.82145830523071	1.12978590831859e-18	3.45568447397196e-17
ortholog_7978	207.012463479105	-1.19149195796857	0.135182499467313	-8.81395123380356	1.20810624312195e-18	3.68862115843523e-17
ortholog_15117	968.440969525099	-0.85604003134013	0.0971517076013245	-8.81137400953372	1.23621168592405e-18	3.7676813046669e-17
ortholog_7852	1878.35102093921	-1.1397920735998	0.129372985675098	-8.81012421296539	1.25007264447023e-18	3.80109079638946e-17
ortholog_8219	1419.79308888811	0.863668928247275	0.0980329721164412	8.80998412678369	1.25163581427158e-18	3.80109079638946e-17
ortholog_14022	548.602513410086	1.08494808356992	0.123222361377845	8.80479866996761	1.31087672873779e-18	3.97391580560601e-17
ortholog_3923	456.565069135961	1.06355648112591	0.120836321353237	8.80162908979043	1.34844215741727e-18	4.08053446463908e-17
ortholog_13895	806.111568085572	-0.673197820828786	0.076513683288181	-8.79839777537902	1.3878334331266e-18	4.19229046102446e-17
ortholog_13537	1171.98013033702	-0.935702018237752	0.10640922806136	-8.79342924749144	1.45062967431206e-18	4.37422615243444e-17
ortholog_9974	829.879270416164	-5.1165886432351	0.582022587087363	-8.79104824580818	1.481709177196e-18	4.46004933778944e-17
ortholog_5928	102.961235501939	2.73523488937571	0.311150576117985	8.7907113125143	1.4861599899773e-18	4.46555692226512e-17
ortholog_12031	1034.55063200904	-1.96009386136463	0.223082929068424	-8.78639109478174	1.54441262233395e-18	4.63242215610976e-17
ortholog_8958	7533.35329055993	-1.21439658173188	0.138472942980419	-8.76991963623975	1.78793850401487e-18	5.35344609717072e-17
ortholog_18363	4795.28150523443	1.08792183621749	0.124055483802918	8.769639220027	1.79239670204609e-18	5.35737940574724e-17
ortholog_14202	411.213251384818	-1.59569439580484	0.182136120373506	-8.76099915015515	1.93527263311695e-18	5.77429769709519e-17
ortholog_17914	79.0876447302216	-2.11584552799931	0.241832972229046	-8.74920201532874	2.14866713127832e-18	6.39979753769035e-17
ortholog_19029	200.193040333439	1.91499331062712	0.219068968221226	8.74150878682767	2.30017634458012e-18	6.83911071249766e-17
ortholog_7864	955.625855906336	-0.951385309829699	0.10886280577877	-8.73930543149051	2.34547959155399e-18	6.96166128942602e-17
ortholog_15512	274.285282778637	-1.07638546881686	0.123185501182484	-8.73792336341861	2.37434478544836e-18	7.03508036690152e-17
ortholog_19983	9217.91019539877	-0.7468244650739	0.085541395160526	-8.73056212927574	2.53409951916488e-18	7.49539123402987e-17
ortholog_6951	262.694307930547	-1.87391575670128	0.21488134291361	-8.72070013753897	2.76486768621191e-18	8.16378696187043e-17
ortholog_16114	4023.38636977274	-0.813241807697183	0.0933046500742983	-8.71598368408863	2.88244829575226e-18	8.49624076379433e-17
ortholog_5688	50.1393486802908	-3.4977285839785	0.401961771188591	-8.70164486945066	3.27107859849543e-18	9.62510640458835e-17
ortholog_11123	3655.71855144036	-0.899777032809179	0.103553245406674	-8.68902784529425	3.65554060917612e-18	1.07378354066437e-16
ortholog_9561	1188.31597845362	-0.856186469627921	0.0985418460806652	-8.68855723412221	3.67071273696807e-18	1.07638438725861e-16
ortholog_15170	91303.2719564197	-0.738035555506732	0.0849682745647025	-8.68601321243408	3.75381270344449e-18	1.09886094550831e-16
ortholog_18891	116.397604579345	1.5935221859311	0.183656608289441	8.67663952183914	4.07634578496689e-18	1.19122989945936e-16
ortholog_9308	3852.44167082397	-0.84502061695765	0.0974131307753947	-8.67460690598286	4.14981434747582e-18	1.21062306571824e-16
ortholog_4822	42.2887932895522	-4.20796799799059	0.485309200552712	-8.67069487493375	4.29491208978554e-18	1.25081055168677e-16
ortholog_14126	60.9408976202841	-4.53630239462931	0.523424345278495	-8.66658655744358	4.45268237845129e-18	1.29454521641083e-16
ortholog_15587	126.479191531518	-1.33719349990845	0.154353230517377	-8.66320384371813	4.58687140976541e-18	1.33128668157024e-16
ortholog_6753	1743.04835328133	0.708193550187823	0.0818398171338594	8.6534107111882	4.99827503883763e-18	1.44822469109994e-16
ortholog_13562	124.732155716842	2.4096565880859	0.278494750435745	8.65243091410394	5.04138759131938e-18	1.45823633944496e-16
ortholog_18545	9723.43946023171	-0.87414924743151	0.101032458684225	-8.65216247150482	5.05326339874622e-18	1.45919404278711e-16
ortholog_15168	1318.46208159193	-0.595665463753119	0.0689204899849735	-8.64279206202669	5.48557018253739e-18	1.58134787140253e-16
ortholog_13413	114.475082969864	-2.02317691180968	0.234156255571123	-8.64028555152204	5.60726965702898e-18	1.61370022207437e-16
ortholog_13144	145.525927077736	-2.16241614508287	0.250277179918153	-8.6400851479549	5.61711419613317e-18	1.61380732815381e-16
ortholog_5662	68.3722972259692	-1.98648360969551	0.230264786417758	-8.62695351989918	6.30077661691831e-18	1.80717729330702e-16
ortholog_6688	342.406586432458	-1.32510757900386	0.153626201500123	-8.62553110123471	6.37958954278893e-18	1.82670700908395e-16
ortholog_6472	507.451394965192	-0.883280883634336	0.102446495161564	-8.62187507968282	6.58665381414541e-18	1.88283256764422e-16
ortholog_5189	151.133039946212	-2.24189326412203	0.26006027346958	-8.62066794828727	6.65646751737218e-18	1.89960196136465e-16
ortholog_13361	194.862562628139	1.2364321758149	0.143510061161045	8.61564803061021	6.95471010982714e-18	1.98139458429975e-16
ortholog_13711	137.53408815445	1.3912278617645	0.161496739202027	8.61458793929035	7.01935893013456e-18	1.99647442558769e-16
ortholog_8364	149.059143375911	-1.92645467869685	0.223701045264066	-8.61173749287929	7.19614754075337e-18	2.04334609419692e-16
ortholog_17205	85.8614681312411	-2.09200444848999	0.24294098408838	-8.61116314458058	7.23229778685246e-18	2.05019396663237e-16
ortholog_6846	196.771314456792	-1.1840112105022	0.137579259390753	-8.60602983142513	7.5634589426408e-18	2.14050913630849e-16
ortholog_19058	1743.97360419986	1.41960999352781	0.164978171011163	8.60483532352748	7.64264054996668e-18	2.15933112852044e-16
ortholog_8188	780.297573431571	-0.853904885145486	0.099285031323935	-8.60054001856	7.93418760554427e-18	2.23799261979566e-16
ortholog_11164	124.502886918956	-1.90878091399401	0.221992317775128	-8.59840976987116	8.08282483193818e-18	2.27615019275588e-16
ortholog_5925	196.848226174456	-1.221893639243	0.142176951411304	-8.59417526620175	8.38649385834426e-18	2.35776725849193e-16
ortholog_1686	10842.8639432748	-0.731550481434027	0.085151408266005	-8.59117302145764	8.60858846798278e-18	2.41605326688984e-16
ortholog_11944	278.406027430473	-0.959799164142229	0.111721578211787	-8.59099181648479	8.62217753283454e-18	2.41605326688984e-16
ortholog_2988	1378.38675737304	-0.905505317413475	0.105508040227219	-8.58233472504469	9.2966650507568e-18	2.60077639523389e-16
ortholog_231	34082.4641388512	-1.26495471238515	0.14751152746284	-8.57529397289859	9.8834025036606e-18	2.76038571237485e-16
ortholog_3466	1387.00767979888	-0.619329029020675	0.0722381446035604	-8.57343488567604	1.00443331828585e-17	2.80074148013683e-16
ortholog_3634	50.6642316944356	4.23767145737679	0.494485441898611	8.56986090653338	1.03610109173038e-17	2.88432259800825e-16
ortholog_3168	55.9952339023123	4.4787124643407	0.523243370787757	8.55952070180627	1.13337715261898e-17	3.1499749672381e-16
ortholog_15583	404.696944808164	-1.28550434071422	0.15028982406918	-8.55350219934044	1.19409019749114e-17	3.31330858219161e-16
ortholog_8782	162.881602501939	-1.40823839726809	0.164669546211882	-8.55190549596885	1.21072891651251e-17	3.3540143984754e-16
ortholog_4469	1282.96786148508	-1.00981218149534	0.118153470271073	-8.54661466293449	1.26751498735999e-17	3.5056254609825e-16
ortholog_6269	293.495573303819	-1.16872416692704	0.13675555687305	-8.54608173627611	1.27337851166758e-17	3.51613447378939e-16
ortholog_7339	340.197796683708	-1.27048111343628	0.148754106616102	-8.54081371155073	1.33279931822451e-17	3.67425598456164e-16
ortholog_7196	915.005068850043	-0.922290829028538	0.108034791129672	-8.53697979497674	1.37775635406363e-17	3.79205735124105e-16
ortholog_16380	512.493174951962	-1.27299920613015	0.149579538555313	-8.51051700269426	1.73159511440388e-17	4.75825580066111e-16
ortholog_2848	837.704037836231	-2.04890002069629	0.240854820470777	-8.5067843636739	1.78823672853792e-17	4.90598859003229e-16
ortholog_10728	102.491165181797	-1.42387816741588	0.167552974905642	-8.49807750783143	1.92756394492446e-17	5.27972780219903e-16
ortholog_14206	91.6071996185517	1.80832396640912	0.212819484849014	8.49698498091961	1.94578601363573e-17	5.32108448062792e-16
ortholog_4000	393.957707564685	-0.889479781066189	0.104720948564908	-8.49380943598765	1.99972090034659e-17	5.45981490051359e-16
ortholog_8981	1205.04130984087	-1.0859256023714	0.127866664849582	-8.49264038949358	2.01994577011965e-17	5.50621057368455e-16
ortholog_16835	294.113424487217	2.00658830698838	0.236346053682388	8.49004362765846	2.06559541706673e-17	5.62165321414791e-16
ortholog_7249	580.690718728331	-1.49250033585264	0.175809222321052	-8.48931766006636	2.07853858618156e-17	5.64785676120816e-16
ortholog_16050	226.858924508311	-1.67901021156293	0.198096230134089	-8.47573025708987	2.33609472771754e-17	6.33758692294964e-16
ortholog_2539	1563.45305753948	-0.805363051646099	0.0950250935527915	-8.47526712718969	2.34540733513845e-17	6.35273525735355e-16
ortholog_1491	126.657622392323	2.95570658169395	0.34884899003103	8.4727393977292	2.39688406645845e-17	6.48185933972264e-16
ortholog_18855	363.870874251459	-1.75681619047312	0.207358666857271	-8.47235477108062	2.40481401428743e-17	6.49299783857607e-16
ortholog_5602	246.619403069082	-1.15963534167621	0.136912204730462	-8.46991941996094	2.45562851760336e-17	6.619706179495e-16
ortholog_5443	327.364953023574	-1.05680512404477	0.124777729565894	-8.46950114993618	2.46446184282165e-17	6.63302313051381e-16
ortholog_22	5345.04748673048	1.4575233603007	0.172116481894754	8.4682381620602	2.49132521010565e-17	6.69474883352837e-16
ortholog_21096	3340.64850703402	-1.03718201416907	0.122662343416046	-8.45558616674358	2.77688809984212e-17	7.45036890661577e-16
ortholog_18813	243.538975533673	-1.12940773060512	0.133670737039976	-8.4491771019962	2.93363172294487e-17	7.85853516726599e-16
ortholog_6079	35.0936077803857	-2.47853960422229	0.293462895551854	-8.44583639632338	3.01876218026687e-17	8.07038244957003e-16
ortholog_12561	672.697851755419	-0.938414490377343	0.111111460438465	-8.4457038605577	3.0221893542441e-17	8.07038244957003e-16
ortholog_8749	240.297862122809	2.45154390842685	0.290346660240156	8.44350648428017	3.07957275995247e-17	8.21074821773242e-16
ortholog_1532	183.843117408982	2.20095172871177	0.260746722894929	8.44095643571585	3.14751450583042e-17	8.37878197434889e-16
ortholog_16847	562.900272079438	-1.49898624063488	0.177614935963467	-8.43952808643975	3.18621436307496e-17	8.46857006298099e-16
ortholog_666	488.873775455188	-1.00034096126389	0.118539302299629	-8.43889698907922	3.20346255172372e-17	8.50115132300888e-16
ortholog_1330	168.35242422084	-1.40478966102371	0.166543453983367	-8.43497374063115	3.31277180580822e-17	8.77755727147038e-16
ortholog_12448	33.660577719028	-3.12089380742528	0.370242442906499	-8.42932480383786	3.47665355197013e-17	9.19747617467626e-16
ortholog_5346	354.109181788995	-1.59264723709292	0.189169086914654	-8.41917283140172	3.79151717895718e-17	1.00148958415339e-15
ortholog_4392	159.362665240124	9.07298602171969	1.07825985347043	8.41447077206652	3.94672663226222e-17	1.04087278070978e-15
ortholog_4401	6107.11767763445	-0.771011667899769	0.0916378864640006	-8.41367798462546	3.9735060365831e-17	1.04631564675837e-15
ortholog_5872	3322.94670681864	4.58023273327782	0.544603637659692	8.41021325704013	4.09265917791181e-17	1.07602830885931e-15
ortholog_18518	440.459414486924	-1.52429527370642	0.181500373812449	-8.39830377033567	4.52974143300242e-17	1.18910947294395e-15
ortholog_13582	57.2186754861482	2.12403744183527	0.25303728642976	8.3941677995542	4.69205647603833e-17	1.22982409511177e-15
ortholog_15120	614.10114707712	-0.884999650113375	0.105456584901976	-8.39207576213473	4.77632932282923e-17	1.24998959559204e-15
ortholog_1187	575.902868797443	-0.742584437180574	0.0885992846257323	-8.3813818623644	5.23098890767839e-17	1.36687665675026e-15
ortholog_12989	138.47870256864	-1.3641305159713	0.162825684124355	-8.37785834162056	5.38994614345315e-17	1.4062559333233e-15
ortholog_14788	90.8140541096908	2.0152513930889	0.240558305534513	8.37739270157841	5.41130590345382e-17	1.40967001035386e-15
ortholog_2744	737.69526150041	1.46953516301695	0.175538013820503	8.37160641751152	5.68380097648665e-17	1.47839568299852e-15
ortholog_19546	170.287666851862	-1.9814268563253	0.236748285523582	-8.36933983257051	5.79419258388817e-17	1.50481187578815e-15
ortholog_14449	128.284364553546	-1.74425428326017	0.208438835816286	-8.36818281213929	5.85135657365445e-17	1.51734493067505e-15
ortholog_14070	290.777600023253	-1.47900719247284	0.176773286124585	-8.366689474961	5.92595960680701e-17	1.53435522524576e-15
ortholog_7043	1908.13534349168	-1.22655051277859	0.146609859277454	-8.36608478327086	5.95643449261884e-17	1.53990553036035e-15
ortholog_2099	177.744092629452	-2.19383972643692	0.262310849471944	-8.36351119617553	6.08787472480748e-17	1.57150184373553e-15
ortholog_2338	53233.5531425649	-0.647922259012833	0.0775301775888188	-8.35703308264155	6.43152686189078e-17	1.65769929116541e-15
ortholog_3052	56005.902766748	-0.786639473854906	0.0942736355705948	-8.34421489203997	7.16885316941407e-17	1.84495092820706e-15
ortholog_11431	339.144687900001	1.02202207642541	0.122513316613935	8.34213051015517	7.29638610393595e-17	1.87494012145938e-15
ortholog_13541	52.8651263210535	2.32173746501582	0.278571806391297	8.33443087831574	7.78718503879093e-17	1.99804625761869e-15
ortholog_2489	899.479361852006	-0.659637023157779	0.0791635622958596	-8.33258388111066	7.90967799421409e-17	2.02642381935978e-15
ortholog_11986	2561.44165415709	0.745643879388829	0.0894878754658542	8.33234530943071	7.92563801358722e-17	2.02746388644873e-15
ortholog_15767	1942.17670918771	-1.66863879116864	0.200283490982009	-8.3313845938432	7.99023024874686e-17	2.0409228298036e-15
ortholog_6421	1364.9606303408	-1.63473824584106	0.19621913441182	-8.33118671500255	8.0035986614138e-17	2.04127710171418e-15
ortholog_19838	554.769687125382	-2.3048251909543	0.277023876329444	-8.31995141174526	8.79993791887099e-17	2.23767973617619e-15
ortholog_20091	86.0207905503824	2.03749077078141	0.244891228706517	8.31998263695749	8.79761992949509e-17	2.23767973617619e-15
ortholog_5917	4409.1365581845	-0.892284713929892	0.107270926648519	-8.31804797262102	8.94238205572671e-17	2.27051211748757e-15
ortholog_11329	317.680489893234	-1.14789186512701	0.138207729971221	-8.30555472813305	9.93541633887102e-17	2.51515138432906e-15
ortholog_11751	49511.6732095347	-1.03290017039457	0.124362240066863	-8.30557707740897	9.93354625853307e-17	2.51515138432906e-15
ortholog_2120	216.042621860991	-1.23018692850639	0.148146608899915	-8.30384804378127	1.0079253730246e-16	2.5477781276291e-15
ortholog_18975	138.012892257034	1.82389233292583	0.219992754483505	8.29069274216751	1.12590785555704e-16	2.84179142742596e-15
ortholog_8632	11930.0653500148	-0.807060755925624	0.0973751378582612	-8.28816034232864	1.15013465500477e-16	2.89864557948466e-15
ortholog_8887	194.903370475514	-1.08940278857718	0.131468689383663	-8.28640487468457	1.16722968186073e-16	2.93738435596178e-15
ortholog_14792	853.184116897913	-0.753046650011343	0.0908830150293447	-8.28588983065974	1.17229263031032e-16	2.9457742688196e-15
ortholog_6483	1311.09862944519	-0.996710533439133	0.120426801181479	-8.27648433455543	1.26865190729475e-16	3.18321392409142e-15
ortholog_8056	2713.54448292222	-0.752657962455234	0.0909413135772684	-8.27630405641477	1.2705731368843e-16	3.18334625486732e-15
ortholog_18917	590.865383807495	-1.30160881260908	0.157279602111653	-8.27576364088882	1.27634956709749e-16	3.19312299187077e-15
ortholog_18385	453.738098209318	-1.34571473396274	0.162709124430725	-8.2706777426959	1.3319963444797e-16	3.32745186523471e-15
ortholog_18779	96.4112184322693	-3.14741817009069	0.380850018537666	-8.26419329628943	1.40642563430537e-16	3.50823917008208e-15
ortholog_17113	488.178586816897	1.0701135904215	0.129524346990568	8.26187211350638	1.4340530160655e-16	3.57192415712103e-15
ortholog_9812	761.775021741848	0.748691694090698	0.0906724755666228	8.25709995687265	1.4925442831622e-16	3.71218641638458e-15
ortholog_17340	518.117598478801	-0.976398349941529	0.11825989818279	-8.25637739373278	1.50160324339123e-16	3.72927324455632e-15
ortholog_2749	382.115265172536	-0.874283127383829	0.106059027558278	-8.24336360149466	1.67435772904094e-16	4.15226093590546e-15
ortholog_18773	626.506452606214	-1.78531363971372	0.216795881922238	-8.23499793392796	1.79560735398727e-16	4.44647710608738e-15
ortholog_4608	2624.3584464908	0.747501069689402	0.0908141306470112	8.2311096782382	1.85487036585719e-16	4.58656406721465e-15
ortholog_7844	17800.4294812911	-1.70223637055502	0.206851269560904	-8.22927688173468	1.88346965056711e-16	4.65053223720462e-15
ortholog_16783	330.571180351723	-0.791776269860189	0.0962210356405462	-8.22872321617941	1.89219432906618e-16	4.66531328282206e-15
ortholog_5144	304.551142537325	-1.35012779560302	0.164105782286968	-8.22717991278382	1.91672461370621e-16	4.71896491961167e-15
ortholog_19475	539.452825527166	1.46068570584906	0.177742906900544	8.21796903921678	2.0697838147621e-16	5.08844254720085e-15
ortholog_16507	1327.88022482099	-0.734634284970285	0.0894238060301054	-8.21519814000047	2.11814223531626e-16	5.199825542231e-15
ortholog_12314	162.179444049174	-1.16681163532712	0.142095845767782	-8.21144086952384	2.18549832651488e-16	5.35745827177467e-15
ortholog_5899	249.901160768462	-1.40763888457006	0.171466106130701	-8.20942935216058	2.22242183082029e-16	5.44014378328812e-15
ortholog_11778	546.77165429781	-1.03775841530318	0.126418730186176	-8.20889763546014	2.23228437172681e-16	5.45644603172305e-15
ortholog_14294	415.867657071948	-1.27955032733666	0.155957782343333	-8.20446602991443	2.31617995932605e-16	5.653403720206e-15
ortholog_19368	173.382712054357	-1.43447284356464	0.17512753319039	-8.19101838204478	2.59025021788097e-16	6.31331802032017e-15
ortholog_15428	712.431682779251	0.759006923498112	0.0927342640848908	8.18475167715033	2.72865716665139e-16	6.64116173546283e-15
ortholog_12053	1432.03242781366	-0.957243964251923	0.117065694867879	-8.17698101337266	2.91043850149491e-16	7.07348655491709e-15
ortholog_7209	622.392409800443	0.925154013038837	0.113154689229527	8.17601125802414	2.93394593592598e-16	7.12046109834344e-15
ortholog_14196	537.556420281595	-1.26566549316178	0.154874330440933	-8.17220962026686	3.02791832401342e-16	7.33807176190849e-15
ortholog_192	555.384535096371	0.932050797533015	0.114073263663207	8.17063321940913	3.06774979171516e-16	7.4240416479334e-15
ortholog_14344	60.2179888582891	-2.8623694526401	0.350366395580926	-8.16964608690321	3.09295450044508e-16	7.47442068426708e-15
ortholog_8566	5360.48976995238	-0.775026813612497	0.0949480642775668	-8.16263943356253	3.27781858549859e-16	7.90994266871664e-15
ortholog_9960	19995.7556867983	-0.795722504994511	0.0975687896679907	-8.15550246858871	3.47731125953562e-16	8.37948400688945e-15
ortholog_16366	141.509485520274	-1.60180469755	0.196693201056007	-8.14367089940185	3.83470618753909e-16	9.22766798264174e-15
ortholog_7602	4962.08372077948	-0.696933901715723	0.0856342785722995	-8.13849212412427	4.00231077940329e-16	9.61740038768601e-15
ortholog_3776	741.220659748415	1.37093663761927	0.168528816234369	8.13473130739104	4.12852991970068e-16	9.90672735801978e-15
ortholog_16164	480.321000124055	-0.682370614864164	0.0839260226401044	-8.13062019858058	4.27099562866399e-16	1.02341705380518e-14
ortholog_14445	906.823226417221	-1.88040601891901	0.231401679757722	-8.12615544056461	4.43120714605005e-16	1.06031567622549e-14
ortholog_3442	705.571906814334	0.754867884608334	0.0930876279445999	8.10921817728114	5.09464970115406e-16	1.21735689983958e-14
ortholog_2943	39.6978491665207	2.46858944803043	0.3044478232518	8.10841549682794	5.12841109783276e-16	1.22370784136942e-14
ortholog_8873	717.167870718524	-0.844818689181	0.104231932132537	-8.10518112728412	5.26669971531357e-16	1.2549477349622e-14
ortholog_11971	5859.26718713073	-0.535082635839398	0.0660459588869483	-8.10167109172123	5.42093390262398e-16	1.28989456562856e-14
ortholog_4070	130.546996227804	1.59380347976347	0.196817676037865	8.09786758917345	5.59308968168476e-16	1.32900235574426e-14
ortholog_11923	457.251659666674	-0.973063938546307	0.120207692788609	-8.09485579477419	5.73322300178864e-16	1.36040278943556e-14
ortholog_12997	172.831083670304	1.68281619992275	0.208109531160911	8.08620436812954	6.15528696791177e-16	1.45852050170115e-14
ortholog_2254	1927.57562631	-0.592366700885515	0.0732583638253241	-8.08599414393069	6.16591493531081e-16	1.45900962156792e-14
ortholog_15696	716.147157181113	1.77762897275762	0.220030180291586	8.07902338852741	6.52875059031192e-16	1.54272293768577e-14
ortholog_5624	518.834686642623	-1.25201177493876	0.155025735067411	-8.07615441651889	6.68412297395278e-16	1.5772493505157e-14
ortholog_5557	172.279418040346	-1.17598727925249	0.145691602055293	-8.07175748404618	6.92934073353089e-16	1.63285170231211e-14
ortholog_20601	353.525523319802	1.09007896467102	0.135086222364427	8.06950513228714	7.05836670746447e-16	1.66095847507006e-14
ortholog_254	248.831300086512	-1.56004451277252	0.193354978724831	-8.06829243839983	7.12881327375849e-16	1.67522195510377e-14
ortholog_2761	69148.0221494209	-0.600586817836599	0.0744639681086016	-8.06546888504084	7.2955316072583e-16	1.71203818171983e-14
ortholog_8591	149.166561681637	-1.56058713030164	0.193684583505202	-8.05736368924647	7.79574475884487e-16	1.82690651246823e-14
ortholog_11856	1616.65356080013	-0.780742769078003	0.0969900070339571	-8.04972381128561	8.29810807554162e-16	1.94196246267861e-14
ortholog_12923	512.238461921635	-0.864187031980691	0.107411021016549	-8.04560857723848	8.58178762420128e-16	2.00559555217445e-14
ortholog_10232	121.505525595247	1.7348610378461	0.215842605398858	8.0376209073284	9.15994993630451e-16	2.13778174061397e-14
ortholog_7919	73.3648822305827	2.44087070813369	0.303774721785964	8.03513437123152	9.34764044034431e-16	2.17562500248833e-14
ortholog_11801	1205.34652031598	-0.738174082654577	0.0918664523293604	-8.03529540912355	9.33537095331614e-16	2.17562500248833e-14
ortholog_3990	72.8374885882163	-9.63045140423811	1.20013750008645	-8.0244567006234	1.01976250091437e-15	2.37021742538582e-14
ortholog_20813	1029.24108552594	-1.23242022672861	0.153618275319292	-8.02261465419434	1.03517700303621e-15	2.4027671118158e-14
ortholog_10838	958.766607439481	-1.07795217759794	0.134443245176912	-8.01789763538862	1.07570392229485e-15	2.49343778559691e-14
ortholog_6723	1729.33478463188	-0.812032885341225	0.101365883205415	-8.0109091901825	1.13863504120597e-15	2.63572353220462e-14
ortholog_10309	17696.8372877826	-0.888681258658398	0.111027198363953	-8.00417619964846	1.20269078268949e-15	2.78022291243974e-14
ortholog_7939	51.2556178085984	2.29240171211604	0.286434315304597	8.00323700628635	1.21190358220821e-15	2.79772375746359e-14
ortholog_8276	311.010170020894	-1.84000162630408	0.23012827389072	-7.99554785335867	1.28998961574958e-15	2.97395846867736e-14
ortholog_6889	1978.43880503616	-0.812906982036824	0.101736738235922	-7.99029923833155	1.34611611493197e-15	3.09915949325621e-14
ortholog_15486	320.31567757851	-1.87361766444125	0.234553204866883	-7.98802841131331	1.37113856242328e-15	3.15250845991977e-14
ortholog_1703	838.679875211362	-0.915152590350313	0.114685820835824	-7.97964895468968	1.46750053096005e-15	3.36951570700356e-14
ortholog_13211	63.8844962035871	3.0211822009584	0.378731828372619	7.97710140692473	1.49809740835476e-15	3.4351393736393e-14
ortholog_7726	4718.72552002354	-0.949442469409194	0.119212471483763	-7.96428811173929	1.66177664186703e-15	3.80533449563019e-14
ortholog_14082	8737.09840532227	-0.850127726732972	0.10697005230188	-7.94734328383635	1.90553834832023e-15	4.35767205910494e-14
ortholog_3077	1848.64540276599	-1.5149068129054	0.190623900187144	-7.94709798413603	1.90931392353581e-15	4.36045325942086e-14
ortholog_7785	134.716243553693	-1.6245099043847	0.204448034637479	-7.94583282380403	1.92890417048081e-15	4.39929589725322e-14
ortholog_6815	430.323504179819	-2.08252738286777	0.262863397661953	-7.92247000301631	2.32838273323578e-15	5.30329634039277e-14
ortholog_3563	195.137078780705	-2.06508243773158	0.260677306711032	-7.92198777786506	2.33743292719298e-15	5.31680170635338e-14
ortholog_1056	186.237705184658	1.15732417498537	0.146105752019358	7.92114039994836	2.35342014604489e-15	5.34602920375557e-14
ortholog_20311	289.7829977861	-1.13089492412481	0.142904776370786	-7.91362579225865	2.49998989957489e-15	5.67141516898233e-14
ortholog_19075	242.313036373944	1.2049741052828	0.152317054500969	7.91095986743319	2.55411864570151e-15	5.78650523494903e-14
ortholog_7605	99.2232207904724	1.82114954526047	0.230241814329079	7.90972547956706	2.57957088017196e-15	5.83640758107432e-14
ortholog_20136	158.104175113908	1.57691564357843	0.199414709284342	7.90771979277584	2.6214603731849e-15	5.9233183525134e-14
ortholog_18225	161.384132742051	1.49909729347759	0.189596523129388	7.90677628858494	2.64139677033318e-15	5.96046050015449e-14
ortholog_6099	362.809484366799	-0.936811527675685	0.118628018367534	-7.89705113991916	2.85579220896949e-15	6.43573172807052e-14
ortholog_15821	123.541028040578	-1.21467201585668	0.153870935292789	-7.89409652671169	2.92425784963565e-15	6.58131849197392e-14
ortholog_3924	275.116979963025	-1.34669575897581	0.170620841196343	-7.89291477836572	2.95209211579636e-15	6.63519701541194e-14
ortholog_209	1961.91095990402	-0.91563520690213	0.116111165970492	-7.88584973072123	3.12402358979966e-15	7.01238338595742e-14
ortholog_10380	699.889783306374	0.984126578825128	0.124804513077572	7.88534448440533	3.1366900251271e-15	7.03155104711715e-14
ortholog_7005	140.37510058472	5.3475075204084	0.67832346369984	7.88341817226992	3.1854479330371e-15	7.13146865113707e-14
ortholog_9879	472.800608022818	1.04211025920591	0.132245995151624	7.88008935931183	3.27147034114934e-15	7.31444097141224e-14
ortholog_16019	653.572801020785	-0.625544263269673	0.0794444457495728	-7.87398360410913	3.43523981692677e-15	7.67053483105915e-14
ortholog_14688	217.792253553858	-1.21354400048576	0.154140889518271	-7.8729531422739	3.46366406864209e-15	7.72388020123759e-14
ortholog_11815	285.41204242116	1.13375632118526	0.144200654426875	7.86235212101756	3.76986501317942e-15	8.39571114111606e-14
ortholog_8467	390.864999195694	2.03783302076081	0.259319117005715	7.85839873392711	3.89075082534926e-15	8.65361903544064e-14
ortholog_8319	423.56901772381	-1.61811072054719	0.206062423636917	-7.85252687990461	4.07737460755202e-15	9.05687499202918e-14
ortholog_20276	13546.3063345458	-1.03315433322136	0.131581782446582	-7.8518037528545	4.10095854679972e-15	9.09739983877953e-14
ortholog_600	380.64638767091	0.921742849717676	0.11770930534765	7.83067105013785	4.85272823064722e-15	1.07510963414222e-13
ortholog_4916	456.96474493104	-1.12553171563078	0.143739583273438	-7.83035326803242	4.86501024107743e-15	1.07643090230177e-13
ortholog_975	556.137132000344	-0.706085334528025	0.0902120796859415	-7.82694886301418	4.99852280561408e-15	1.10453739350515e-13
ortholog_6671	125.454844456848	-1.23702245210166	0.15827539421861	-7.81563336618887	5.46873396944756e-15	1.20687591499324e-13
ortholog_20204	1213.55008541537	-0.744212320234384	0.0953240819478419	-7.80718056788202	5.84814565547125e-15	1.28893735488051e-13
ortholog_10780	187.13191594584	-1.31830271621179	0.168933138693008	-7.80369515662322	6.01203169560122e-15	1.32334604648525e-13
ortholog_19398	96.233087644407	2.86934516361237	0.367888099014198	7.79950526070602	6.21503491054632e-15	1.3662651583352e-13
ortholog_16778	181.567373860203	1.46621846112138	0.187998580540515	7.79909325328869	6.23535758211234e-15	1.36896632894907e-13
ortholog_16033	173.686079775935	-1.97180236694826	0.252973883749766	-7.7944898410885	6.46692161395292e-15	1.41797868129879e-13
ortholog_6728	248.814434307465	-1.17844193455395	0.151221565057065	-7.79281668001019	6.55316653229217e-15	1.43504239345323e-13
ortholog_6643	21160.8548072881	-1.30792845763577	0.167889266749869	-7.79042331267306	6.67850646547081e-15	1.46061251158185e-13
ortholog_9839	36721.949599288	-0.472292066202422	0.0606680879377672	-7.78485167831388	6.97950390090728e-15	1.52448471743279e-13
ortholog_2148	1236.03866387582	-1.03910212454971	0.1334936620111	-7.78390605887571	7.03189805393771e-15	1.53396219135642e-13
ortholog_10324	1482.24116963835	0.701722920519357	0.0901824315838321	7.78114881352526	7.18688941550825e-15	1.56576771063957e-13
ortholog_15565	3142.14518019452	-1.18756432231339	0.152643757388792	-7.77997307343919	7.25399867190171e-15	1.57837005585172e-13
ortholog_16559	292.460737603641	0.849964029264304	0.109291905252968	7.77700807115556	7.4259870404643e-15	1.61373139296416e-13
ortholog_5590	4879.26537563296	0.689788132975193	0.0888100914670208	7.76700171771968	8.03657542404456e-15	1.74419280891015e-13
ortholog_16831	1436.01279316807	0.942897943657427	0.121453698792914	7.76343539166414	8.26592395500338e-15	1.79168634123909e-13
ortholog_17052	354.566918125766	1.08035632917035	0.139192695030654	7.76158784002588	8.38725970555059e-15	1.8156765387988e-13
ortholog_11876	168.61677669069	-1.56910158939191	0.202330637357656	-7.75513589975126	8.82489204879437e-15	1.90799093699632e-13
ortholog_4380	93.7941906264194	1.33230853255897	0.172022624675038	7.74496107750822	9.56111299905927e-15	2.06454603504402e-13
ortholog_16080	106.241035143657	1.20286842814326	0.155319323378243	7.74448666128917	9.59687698634777e-15	2.06964548375199e-13
ortholog_7940	307.7440505825	0.805405670385166	0.1040078468811	7.74370102388423	9.65639219738786e-15	2.07984771007455e-13
ortholog_19953	2571.43127989547	-0.714251411599676	0.0922498846308977	-7.74257241033393	9.74252540245972e-15	2.09575006668821e-13
ortholog_10203	589.075596982292	1.51465814161709	0.195741448071412	7.73805525881522	1.00948974603731e-14	2.16881170280423e-13
ortholog_8965	537.087340751551	-0.845548577318426	0.109292369289242	-7.73657468327623	1.02131000280918e-14	2.19144313826952e-13
ortholog_9729	318.005154113905	-1.29089461831622	0.166945031156715	-7.73245306776715	1.05493717175815e-14	2.26075026355266e-13
ortholog_11460	105.322508673976	-1.48695252951659	0.1923419321427	-7.73077671078714	1.0689237113328e-14	2.28784588818805e-13
ortholog_11671	90.1842190367658	1.49130598512665	0.193093087366842	7.72324895449747	1.13401377653039e-14	2.42411451828711e-13
ortholog_2864	61.0509626679288	-2.52519969658926	0.327104820632587	-7.71984861521082	1.16467950178037e-14	2.48343487757599e-13
ortholog_20291	176.708732720778	-1.72771419995758	0.223797559614329	-7.71998677257678	1.16341778478869e-14	2.48343487757599e-13
ortholog_59	124.386898434282	-1.13082250576054	0.146578653833255	-7.71478299321091	1.21188252206284e-14	2.58085531604808e-13
ortholog_775	390.187398807312	-0.806550663605494	0.10459271495863	-7.7113464730743	1.24497163497631e-14	2.64801270225861e-13
ortholog_3891	1391.50358368747	0.764739115085679	0.0991932830441985	7.70958568580624	1.26226849423811e-14	2.68145490477988e-13
ortholog_15391	857.058365592931	-0.682226250395159	0.0885095186876805	-7.70794215707465	1.27862673058555e-14	2.71282236724608e-13
ortholog_14094	116.123496970429	-1.21452534603736	0.157583041376648	-7.70720843707068	1.28599671056899e-14	2.72506541765721e-13
ortholog_15147	552.783487582812	-0.776484714365761	0.100849613132854	-7.69943176026721	1.36672634989455e-14	2.88910750037943e-13
ortholog_16404	78.5542332669927	-2.03565570657327	0.264390625331949	-7.69942468276797	1.36680204572743e-14	2.88910750037943e-13
ortholog_13243	96.0238624347936	-1.83031946966366	0.237780079649572	-7.69753072823042	1.38720737606686e-14	2.92860620397164e-13
ortholog_7191	356.081196516472	1.28720325027991	0.167492989669536	7.68511716710989	1.5285703410861e-14	3.21906710767416e-13
ortholog_17646	219.686108530698	1.1228849639013	0.146109597656779	7.68522384504151	1.52729713759985e-14	3.21906710767416e-13
ortholog_7109	5057.24064953339	-0.675813864328235	0.087964726400323	-7.68278254231861	1.55669710668381e-14	3.27425291439162e-13
ortholog_1579	106.413803394197	2.68769108473399	0.349842147556799	7.68258228319283	1.55913333822841e-14	3.2753334998024e-13
ortholog_7589	3574.74585157196	-0.88376948280978	0.115102987639724	-7.67807596424867	1.61495722803126e-14	3.38842688349367e-13
ortholog_18560	259.692040432582	-3.26373885538885	0.42522245023601	-7.67536815983583	1.64944224592518e-14	3.45652491313988e-13
ortholog_20598	35.757957027889	-3.15680951026941	0.411420213484132	-7.67295676489936	1.68076154897162e-14	3.51782979236235e-13
ortholog_17234	9079.54631805862	-0.489504935529471	0.0638089419151815	-7.67141596204728	1.70107914861944e-14	3.55598594540237e-13
ortholog_8365	268.858162727126	-1.40920119611405	0.183714646863012	-7.67059796361709	1.71196357275201e-14	3.57435335649215e-13
ortholog_15057	2475.01167489019	-0.859717983142841	0.112084021583759	-7.67029921834477	1.71595578438042e-14	3.57830339026796e-13
ortholog_15830	797.412975763577	0.625382722870104	0.0815499196535718	7.66871047239239	1.73734097680365e-14	3.6184692202694e-13
ortholog_1524	1535.35574354306	-0.600488767778336	0.0784126675233776	-7.65805815239367	1.88765416173748e-14	3.9267355254605e-13
ortholog_6945	768.144062092543	0.68727139027083	0.0897507347579946	7.65755725704085	1.89502869824871e-14	3.93726877220285e-13
ortholog_14645	126.139130477094	1.48890198659729	0.194503168099831	7.6548983810541	1.93465163593578e-14	4.01469670175857e-13
ortholog_10101	2065.87582061958	1.02899632003226	0.134548299062388	7.64778393486146	2.04472399254132e-14	4.23795166191319e-13
ortholog_1881	199.226783693843	-1.43001244100138	0.187095911987541	-7.64320516579007	2.11879964325049e-14	4.38614696501319e-13
ortholog_8815	490.233370609126	-0.79055451785191	0.103453591140809	-7.64163437087358	2.1448152781845e-14	4.43461382213948e-13
ortholog_10860	4667.7283608919	0.748496611190429	0.0979552487768081	7.64120984364896	2.15190010428177e-14	4.44386934262406e-13
ortholog_2839	624.76940833583	-0.752607458385312	0.0985995560776526	-7.63297004899892	2.29406194193303e-14	4.73171105383935e-13
ortholog_3366	561.592777149549	1.32583015798165	0.1737999384491	7.62848462325514	2.3752916871601e-14	4.89333064983635e-13
ortholog_8576	251.227587731663	-1.11087782332862	0.145635883344925	-7.62777550294807	2.38839004591445e-14	4.91437212708267e-13
ortholog_7021	188.290390391175	-2.99541082290656	0.393051379352236	-7.62091416100131	2.51885413327662e-14	5.17656427848416e-13
ortholog_18808	446.734315052347	0.852619397826756	0.11188775452253	7.62031020700364	2.53066805378743e-14	5.1945773051056e-13
ortholog_10080	2038.14750087064	1.21948630745913	0.160038786535685	7.61994222686273	2.53789280054889e-14	5.20313834451883e-13
ortholog_4864	61.0653800943191	-3.3161432850085	0.435204985289469	-7.61972724830536	2.5421229712879e-14	5.20554676223942e-13
ortholog_6661	3558.24021452457	-1.1741687139724	0.154129597242275	-7.61806126130809	2.57514085854121e-14	5.26682770791916e-13
ortholog_14583	526.066962367655	-1.44536509102544	0.189740416272169	-7.61759207354203	2.58451548445316e-14	5.27966310655019e-13
ortholog_2841	344.00403458278	-1.12977018328814	0.14844626907506	-7.61063373520618	2.72755171089328e-14	5.56364876112281e-13
ortholog_3578	212.464256089446	-1.43790824813776	0.188937055696092	-7.61051474439535	2.7300641922279e-14	5.56364876112281e-13
ortholog_11940	6606.02607314405	-0.944291255295185	0.124162209623413	-7.60530324129413	2.84236634292078e-14	5.78559084639682e-13
ortholog_3383	407.114540873143	-4.0130043422843	0.5276898943523	-7.60485350436729	2.85226797327313e-14	5.79881735807332e-13
ortholog_17209	122.437158128611	1.25841349936275	0.16552487983489	7.60256404123661	2.90320225237116e-14	5.89533453797944e-13
ortholog_684	1134.27963439235	-0.712341245358829	0.0937473555314292	-7.59852095369254	2.99534363175829e-14	6.07519874455547e-13
ortholog_3981	5975.45297037189	-0.698627847612699	0.0919476819326033	-7.59810180016051	3.00505905330229e-14	6.08765649121416e-13
ortholog_9519	539.047894112884	-1.01735752442882	0.133931217540221	-7.59611943439025	3.05142917557755e-14	6.17425164659319e-13
ortholog_6552	25.8916085450052	-4.09015764827349	0.538534136753376	-7.5949830644563	3.07832692239603e-14	6.22128775526229e-13
ortholog_16876	71418.4581471422	-0.607865170773949	0.080061178695987	-7.59250838764403	3.13771165336544e-14	6.33379069175201e-13
ortholog_14902	245.212003970075	-1.2987688831338	0.171448888059955	-7.57525404702318	3.58425544662368e-14	7.2266224904293e-13
ortholog_4783	170.045029199367	1.46458482209017	0.193346589858918	7.57491933609409	3.59350840201488e-14	7.23671426065337e-13
ortholog_14996	189.016652544074	1.33031046122135	0.175633325059964	7.5743624438424	3.60895555741664e-14	7.25924153857229e-13
ortholog_4743	89.7336633669212	6.33457554997631	0.836915810581805	7.56895194221825	3.76247299208166e-14	7.55666440943294e-13
ortholog_15784	238.706540553412	0.830229928512878	0.109690498704907	7.56884085964813	3.76569119188153e-14	7.55666440943294e-13
ortholog_4353	619.883868661309	1.03671392354365	0.137204573417918	7.55597206214021	4.15743085108488e-14	8.33295875410977e-13
ortholog_280	410.624639881439	0.991773492887636	0.131284337615798	7.55439308982957	4.20817458272901e-14	8.42475562467147e-13
ortholog_11518	124.832788641286	1.93102590434927	0.256093035019831	7.5403296469962	4.68784919985782e-14	9.37404774858894e-13
ortholog_9961	678.015372286812	-0.76729043954056	0.101827880324356	-7.53517049649351	4.87697184388369e-14	9.74079358783662e-13
ortholog_15272	60.8304188858971	1.99112262672134	0.264446703446057	7.52939099173721	5.09775232542327e-14	1.01698368112689e-12
ortholog_13401	192.186877532993	-1.81833702465012	0.241798638255289	-7.52004658822907	5.47567268296708e-14	1.09109983040597e-12
ortholog_453	583.251039875687	-0.639649778501683	0.0850748804777259	-7.51866796532444	5.53371210822609e-14	1.10137678957766e-12
ortholog_10590	226.878911341485	-1.73155112178506	0.230323640549336	-7.51790444808532	5.56611565805743e-14	1.10653340100729e-12
ortholog_7953	322.289258712289	-0.786051888518322	0.104627576074528	-7.51285576909863	5.78512544233865e-14	1.14873172681962e-12
ortholog_1822	506.757486353558	-0.840424645376351	0.111913249862963	-7.50960807952089	5.93046396180195e-14	1.17622019228428e-12
ortholog_1436	5642.21624545667	0.890986023976121	0.118728713465528	7.50438540071282	6.17174762909653e-14	1.22265191112695e-12
ortholog_13057	611.610306559146	-1.29450221495745	0.172627584867068	-7.49881437520129	6.43976455590735e-14	1.27426560672466e-12
ortholog_17768	718.103405937221	-1.56596798771307	0.208859149745096	-7.49772269792476	6.49360917462453e-14	1.28342946065056e-12
ortholog_12414	1415.47996178452	1.38908854297079	0.185653875223002	7.48214138434899	7.31212162300299e-14	1.44352973454348e-12
ortholog_20720	271.920017793665	-1.27733135104808	0.170824273343892	-7.47745812725712	7.5773899312561e-14	1.49416657706956e-12
ortholog_5679	140.725959871711	-1.4472882733989	0.193713222875091	-7.47129314105798	7.94105277070542e-14	1.56406608155501e-12
ortholog_18161	91.0236595115987	2.3396546203819	0.313333336184487	7.46698276306081	8.20545117999289e-14	1.61427565535264e-12
ortholog_1161	414.139595365961	-0.913517657696528	0.12236034194635	-7.46579850272947	8.27959650314011e-14	1.6269836865513e-12
ortholog_2151	909.319147775894	0.951644983159868	0.12760010752304	7.45802649882591	8.78280093620943e-14	1.72387764458756e-12
ortholog_20928	96.0463032458124	-1.88121056559412	0.252313401456275	-7.45584877670527	8.92911138188719e-14	1.75057848806918e-12
ortholog_8286	247.681289853848	-2.48072070969776	0.332903128222224	-7.45177950998944	9.20895411161275e-14	1.8033672551672e-12
ortholog_16890	465.956022387687	-1.73477029418304	0.232815347653942	-7.4512711969557	9.24451077858382e-14	1.80825178111059e-12
ortholog_13823	350.608056936193	0.916672779411026	0.123266823245348	7.43649227973123	1.03394006482824e-13	2.02009597299068e-12
ortholog_20441	360.054021638563	-1.15094213734169	0.154780061035879	-7.43598451660316	1.03791995593547e-13	2.02554894493385e-12
ortholog_14475	1982.42372054626	0.648555950441931	0.0872210762404151	7.43577101312371	1.03959790750083e-13	2.0265022368526e-12
ortholog_8606	179.663003816169	8.03628065206895	1.0810597936954	7.43370597901756	1.05596549471959e-13	2.05605532954717e-12
ortholog_9569	84.7454761325183	-1.68779475282106	0.227093238660523	-7.43216646508841	1.06833230766296e-13	2.077759991513e-12
ortholog_6947	28.7549886939277	-2.26276851455036	0.304535303327023	-7.43023383440213	1.08405865667628e-13	2.10594154319199e-12
ortholog_11770	160.327525346817	-1.48866651755088	0.20049946590402	-7.42479043940952	1.12958615058286e-13	2.19188601907519e-12
ortholog_12382	909.510862217696	-1.35147118802159	0.182170061862764	-7.41873376010434	1.18245333776302e-13	2.2918609232615e-12
ortholog_682	774.42997219041	-0.669478005999084	0.0902996465826083	-7.41396042327397	1.22582514541435e-13	2.37322534118457e-12
ortholog_10848	402.221554198193	1.62788853989668	0.21960270575064	7.41288015706489	1.23585558854245e-13	2.38992867900088e-12
ortholog_4153	256.032236843211	-1.39913395675512	0.18892661892209	-7.40570050286081	1.30459964210155e-13	2.52000726785533e-12
ortholog_11603	225.992136586495	-0.879583275737187	0.118806170826885	-7.40351506672869	1.32626106120074e-13	2.5589478708581e-12
ortholog_15972	265.892511196253	0.952567406805863	0.128677569020172	7.40274636876714	1.33396388365773e-13	2.57089849387746e-12
ortholog_18353	49.3285165538944	2.68089010744068	0.362380186709569	7.3980041011163	1.38246582652184e-13	2.66136387417544e-12
ortholog_1357	41.7945432669667	4.02115051256079	0.543779521538311	7.39481785041345	1.41602246831052e-13	2.72288654544089e-12
ortholog_12826	219.268778729961	0.939115274040617	0.127013432015448	7.39382645708212	1.42662585106312e-13	2.74018315947715e-12
ortholog_9661	65.6913956892084	-2.32070089511979	0.313994432863487	-7.39089822057049	1.45840225237813e-13	2.79806297001872e-12
ortholog_9924	161.983746502744	-1.69059315553996	0.228748640257681	-7.39061510326591	1.46151118374165e-13	2.80087357001198e-12
ortholog_7516	452.586406854982	-1.64275244449669	0.222381709873717	-7.38708433094408	1.50083417075524e-13	2.87300132215247e-12
ortholog_20705	2348.9793269529	-0.593434405424966	0.0803377426523565	-7.38674483291023	1.50466957358582e-13	2.87711060888682e-12
ortholog_7772	58.3937248436014	-1.70617388967208	0.231015577389276	-7.38553611385723	1.51840315092768e-13	2.90011597335817e-12
ortholog_15416	625.011634927484	1.53344484310096	0.207657979699813	7.38447347565301	1.53057863166608e-13	2.92009721698713e-12
ortholog_1301	924.807628408432	-0.660366072748942	0.08956837315253	-7.37275948536404	1.67131855776931e-13	3.18503962737313e-12
ortholog_19016	1176.34554377505	1.30161994680588	0.17657818178982	7.37135207539509	1.68906113347741e-13	3.21525525486643e-12
ortholog_20802	427.978416555772	-0.804359503936176	0.109177441421423	-7.36745149422726	1.73920683892151e-13	3.30701639673056e-12
ortholog_16822	648.049981883788	-0.854686616550195	0.116020052186146	-7.36671463635366	1.74884277418148e-13	3.32163147644704e-12
ortholog_696	193.279273250171	-1.42977192396355	0.194163617905168	-7.36374785034068	1.7881731824258e-13	3.39255083619023e-12
ortholog_15569	259.119823871518	-1.04087659586948	0.14139926552933	-7.36125885783736	1.82183885776291e-13	3.45257715458362e-12
ortholog_8922	91.9671379879053	-1.66778857609349	0.226585390100256	-7.36053006487118	1.83181370664846e-13	3.46762334668554e-12
ortholog_5694	442.327313724565	-0.953771865182925	0.129611379911004	-7.35870465878705	1.85703379554305e-13	3.51146334901965e-12
ortholog_14502	266.157640982545	-0.871746006893614	0.118510892915488	-7.35583021482482	1.89744068613788e-13	3.5838910165999e-12
ortholog_17739	128.351255326661	-1.6010184859285	0.217696198505014	-7.35437043422524	1.91829071492783e-13	3.61926012294855e-12
ortholog_18920	218.429748333752	-1.44834313075938	0.196958963650525	-7.35352737400293	1.93043449730907e-13	3.63814297905472e-12
ortholog_3042	488.992812643907	1.19436138925307	0.162575146949741	7.34651889702612	2.03435474312024e-13	3.82975710039111e-12
ortholog_14681	113.643935916561	1.30051604670447	0.177175082813406	7.34028750574439	2.13135511602151e-13	4.00793566353847e-12
ortholog_16369	47.31009622596	3.2949821668925	0.448926113165216	7.33969816026243	2.14076090658249e-13	4.0211845165872e-12
ortholog_552	704.793300434925	-0.825974210812119	0.112553205581055	-7.3385223152733	2.15964906882375e-13	4.05219616580949e-12
ortholog_9644	7455.50177117534	0.657439633544574	0.089605227829593	7.33706781924445	2.18323996207713e-13	4.09195371110101e-12
ortholog_10027	338.633482294212	-0.812716481878765	0.11082581543437	-7.3332777087487	2.24590864802087e-13	4.20478523476172e-12
ortholog_5554	286.141773254544	-1.52676956369002	0.208204845470309	-7.33301648307576	2.25029247132113e-13	4.20836803884721e-12
ortholog_14286	923.316304712508	0.6562143687062	0.0894909085035023	7.33274898735125	2.25479022780577e-13	4.21215582358847e-12
ortholog_4593	416.069010782771	0.812929409822404	0.11096885722577	7.32574372797649	2.3757741628187e-13	4.43330387863552e-12
ortholog_17319	1489.20773991317	-0.753770496123931	0.102913927605917	-7.32428072330796	2.40183437757365e-13	4.47702979110747e-12
ortholog_3463	82.0925093788072	-1.76552817807985	0.241084597025407	-7.32327241086159	2.41995849620083e-13	4.50588337702444e-12
ortholog_109	158.756770071738	-0.990975153637816	0.135585782611416	-7.308842671786	2.69453030253416e-13	5.01164986509547e-12
ortholog_19988	78.3182669661624	1.76769719182227	0.241916021754816	7.307069531814	2.73031292963165e-13	5.07266536337344e-12
ortholog_19617	1019.49482872531	-0.645652601626596	0.088392458858884	-7.30438557725112	2.78536581722229e-13	5.16931126666843e-12
ortholog_18707	386.130287592452	-0.794340455922133	0.108849507648957	-7.29760265415169	2.9294021714727e-13	5.43070998861592e-12
ortholog_5052	377.064956516509	-0.837095612334493	0.114717528088881	-7.29701577675143	2.94220307010433e-13	5.44851235927907e-12
ortholog_18533	253.740042110833	-0.862350548614926	0.118191980014402	-7.29618497388608	2.96041842842605e-13	5.47629193974968e-12
ortholog_13126	294.303225174977	-1.9615217300534	0.268871432398384	-7.29538914772856	2.97797076894907e-13	5.50278611611555e-12
ortholog_17487	46.4452365442364	-2.77152286767875	0.379954124136538	-7.29436184954475	3.00077953904468e-13	5.53892535283902e-12
ortholog_6972	2725.69181219089	-1.11195946400049	0.152472609196102	-7.29284735050575	3.03471873369753e-13	5.59550898982736e-12
ortholog_5930	90.9219995730896	-1.98533856813145	0.272565676393021	-7.2838905998888	3.24328053711164e-13	5.97359681197525e-12
ortholog_13945	173.617429074444	-1.12935320731341	0.155080663003228	-7.28235993735664	3.28030444143793e-13	6.03526422988963e-12
ortholog_1304	37.6736439033709	2.59759019153991	0.356888086706205	7.27844466738471	3.37690683466787e-13	6.20629576507405e-12
ortholog_2986	101.001872283044	-1.63908366230282	0.225405553931959	-7.27170929780014	3.54966852618452e-13	6.51677830609975e-12
ortholog_7408	920.941903505121	0.560884749454996	0.0771424667854969	7.27076502511383	3.57457260411548e-13	6.55543524825785e-12
ortholog_10527	348.751382534493	-1.10728706100696	0.152452991918213	-7.26313762081485	3.78212779097504e-13	6.9286141048217e-12
ortholog_18589	952.104152153512	0.771237997392195	0.10622172753848	7.26064257534135	3.8525572291858e-13	7.05005558685697e-12
ortholog_6571	350.930429446121	-0.711411369127293	0.0980264114022612	-7.25734380102873	3.94765430498899e-13	7.21632901224221e-12
ortholog_12572	9419.66393223219	0.711855920612179	0.0981343066593993	7.25389463526613	4.04955183804073e-13	7.39466395120042e-12
ortholog_1376	55.4506683889902	-1.71597023731472	0.23662353045217	-7.25190024016472	4.10964545235723e-13	7.49636290918737e-12
ortholog_13560	156.514365430874	-1.47715329294932	0.203822913318611	-7.24723863916258	4.25354161668038e-13	7.75054422709985e-12
ortholog_4679	1301.8125860121	0.697424810860457	0.096323741763775	7.24042482247862	4.47281467017243e-13	8.14138285638115e-12
ortholog_4091	123.839246495794	-1.49348825296894	0.206648977459914	-7.22717465785016	4.93145712429955e-13	8.96662060050068e-12
ortholog_11667	770.670596344268	-0.722123725993558	0.0999478631013684	-7.22500415302697	5.01086524509217e-13	9.10129117064342e-12
ortholog_970	58.0113999210798	2.76219855549643	0.382446411580965	7.22244599989313	5.10606833403324e-13	9.26433292938492e-12
ortholog_9223	1278.85281299	-0.52189487017508	0.0723194127939182	-7.21652527326618	5.33327551157105e-13	9.66627817985489e-12
ortholog_19564	32.724679713294	-4.84337205717655	0.671200214205169	-7.21598705523663	5.3544150980074e-13	9.69427949253477e-12
ortholog_4373	91.3984319268161	-2.12944606506228	0.295149587358329	-7.21480278567019	5.40121972643433e-13	9.76863911669445e-12
ortholog_6140	44.7265158138569	1.84692703615624	0.256005798786477	7.21439531803996	5.41741633197019e-13	9.78754210474826e-12
ortholog_13043	360.722181854903	0.973227294318989	0.134981173690687	7.21009654686485	5.59122196980955e-13	1.00908526164878e-11
ortholog_3758	535.225499406213	-0.757634056418673	0.105134537375971	-7.20632891272737	5.74804639546964e-13	1.03629065015467e-11
ortholog_1432	193.994333574976	-1.16149836373479	0.161404143056944	-7.19621158253048	6.19085382622212e-13	1.11494267058506e-11
ortholog_5286	226.088978000221	1.20676305936937	0.167814663120532	7.19104658037308	6.42965399885841e-13	1.15562701522656e-11
ortholog_20905	1210.8889732535	-0.594598925061383	0.082686170330186	-7.19103234176895	6.4303246489099e-13	1.15562701522656e-11
ortholog_8111	346.890256025524	-1.71148716344494	0.238041461774475	-7.18986999444003	6.4853044150927e-13	1.16427957133756e-11
ortholog_3702	2883.65180139064	-0.949138032619016	0.132033988271027	-7.18858867362786	6.54644650787713e-13	1.17401904373371e-11
ortholog_10210	163.782348824798	-1.23706905886274	0.172229631749804	-7.18267261152726	6.83616677777389e-13	1.22468741738101e-11
ortholog_8540	221.466711698435	2.4766670058534	0.345015576708576	7.17842083966361	7.05212027749987e-13	1.26204803747653e-11
ortholog_4149	487.737675517313	-0.921382005455734	0.128504486610397	-7.17003763650063	7.49771513115253e-13	1.34038376379271e-11
ortholog_8772	218.147157187047	0.956226694562708	0.133433477028279	7.16631774768225	7.70418448062193e-13	1.37585105866201e-11
ortholog_1714	1215.3185430611	0.677347009125449	0.0945463842946153	7.16417676021088	7.82553795025519e-13	1.39605958176437e-11
ortholog_20272	272.222753644134	-0.939918580755586	0.131345616257826	-7.15607119243755	8.30220392654968e-13	1.47954653029944e-11
ortholog_17252	287.953482547949	-1.46821158498894	0.205252557149396	-7.15319509476453	8.47809745243566e-13	1.50931396339756e-11
ortholog_4244	2250.61570708638	-0.863454257447561	0.120723997319141	-7.1523000946114	8.53357542571996e-13	1.51760464016692e-11
ortholog_4440	130.690322641431	-1.34824019788293	0.18853488788418	-7.15114434794254	8.60574358083908e-13	1.52884310100892e-11
ortholog_18641	209.624401487761	-1.23769764200488	0.173081562934307	-7.15095022844599	8.61792357676832e-13	1.5294121247646e-11
ortholog_19010	1611.71891767313	-1.27587600962582	0.178578660965362	-7.14461628689944	9.02476299491687e-13	1.59994679650779e-11
ortholog_4112	110.430903057872	-1.30585599419355	0.182792154470904	-7.14393896156745	9.06936865928522e-13	1.60618330403578e-11
ortholog_11189	355.580416956513	1.73120842304174	0.242565435431405	7.13707795986171	9.53357809078034e-13	1.68664143232217e-11
ortholog_9589	63.9185076704162	1.52881320204339	0.214249463962003	7.13566873761012	9.63177204612398e-13	1.70224585425119e-11
ortholog_4754	47.9160157472125	-1.93720799793044	0.271613035281104	-7.13223500457385	9.8752077203076e-13	1.7434602479884e-11
ortholog_19148	91.6811159163709	-1.64491863097341	0.230717916238863	-7.12956608567159	1.00685828238155e-12	1.77576030610088e-11
ortholog_9598	349.234542193349	-0.77961763777681	0.109387459458723	-7.12712080191418	1.02490138021044e-12	1.80571301082165e-11
ortholog_19	381.48788072617	-1.81153644929769	0.254211973777823	-7.12608624360449	1.03263028894654e-12	1.81745064388246e-11
ortholog_17504	57.9467127639779	3.42052901087659	0.480137226788215	7.12406541304361	1.04789271580787e-12	1.84240951488324e-11
ortholog_14884	799.242421090806	-0.715169083199438	0.100451682859177	-7.11953312123236	1.08293262406544e-12	1.90205392950546e-11
ortholog_10742	182.71996136826	-1.76352213873445	0.247785798676178	-7.1171235323261	1.10202709570814e-12	1.93359790211942e-11
ortholog_16581	1969.13683567332	-0.992552372977722	0.139468069490375	-7.11669973352734	1.10541942934089e-12	1.9375546108725e-11
ortholog_7604	524.384218749849	-0.704764770418265	0.0990451131699302	-7.11559357006449	1.11432216313756e-12	1.95115176704775e-11
ortholog_9119	59.2394931397963	2.32743405115913	0.327136503782226	7.11456540083494	1.12266024902923e-12	1.9637333329272e-11
ortholog_4289	78.4538524083025	-2.55720179862281	0.359680754066772	-7.10964312021011	1.16343399022174e-12	2.03296665552901e-11
ortholog_9013	1309.38041483058	0.688365040779627	0.0968334445004731	7.10875301741708	1.17096074880997e-12	2.04402236449543e-11
ortholog_9441	1584.25509297474	-0.652291613771376	0.0917966801219487	-7.10583011177343	1.19601463371759e-12	2.08430964134492e-11
ortholog_14695	80.4875178752155	-1.95243172910611	0.274766871701722	-7.10577558718801	1.19648695734891e-12	2.08430964134492e-11
ortholog_11484	468.971029191129	-1.58624902794734	0.223263361654786	-7.10483357497781	1.20467617161862e-12	2.09643186270342e-11
ortholog_2426	69.875382058021	2.9447483822392	0.41459741904979	7.10266935329272	1.22369934299911e-12	2.12736384761999e-11
ortholog_3771	268.259991283483	-0.840650424174628	0.118359548769159	-7.10251460838347	1.2250707622112e-12	2.1275770209778e-11
ortholog_17069	1107.24974902778	-1.42455096029252	0.200649702877767	-7.09969135194953	1.25035814059976e-12	2.16928224454155e-11
ortholog_9443	87.4621422954798	-1.74331526394709	0.245596822654556	-7.0982810164411	1.26318137945844e-12	2.18930021992201e-11
ortholog_7309	150.088755499606	-1.4122679820139	0.199068248433098	-7.0943909595333	1.29922365045462e-12	2.24947899723529e-11
ortholog_18166	367.110575116628	-0.766072244989967	0.107996386139413	-7.09349888801872	1.30763006567999e-12	2.26173537350152e-11
ortholog_11706	1424.98069042391	-0.711258316241287	0.100297743623244	-7.09146876636668	1.32696030219414e-12	2.29284205562694e-11
ortholog_107	301.264029994371	1.90699466066203	0.269162186654151	7.08492780641715	1.39116805780475e-12	2.40135057759063e-11
ortholog_14049	45.760086947119	-2.52365100224042	0.356211945084326	-7.08468943017337	1.39356469911579e-12	2.40305281162304e-11
ortholog_14545	596.656821151274	1.58698578861098	0.224125616636362	7.08078716046913	1.43337909040335e-12	2.46920925815995e-11
ortholog_1951	1434.08204172489	-0.759642892227453	0.107293904348961	-7.08001910114856	1.44134593428887e-12	2.48042532146258e-11
ortholog_3224	537.669286320552	0.62571510204158	0.0883961931965279	7.078529961697	1.45691628888138e-12	2.50469049582967e-11
ortholog_5454	400.308796199106	-1.24045060789699	0.175386040103195	-7.07268723991442	1.51961731178628e-12	2.60985082065552e-11
ortholog_18272	374.008329158384	1.73939650587867	0.245947955617363	7.0722137190063	1.52481333267139e-12	2.61613743693076e-11
ortholog_3191	30.0526919933754	8.7283632401504	1.23477008033732	7.06881659925381	1.56260501198191e-12	2.67827983794123e-11
ortholog_10031	1678.632504816	-0.398066718587403	0.0563263549370935	-7.06714856716668	1.58149611518364e-12	2.70793460446068e-11
ortholog_1473	7138.74392011532	-1.02062243664114	0.144483659947444	-7.06392983824189	1.61858492518295e-12	2.76865776810663e-11
ortholog_13659	343.174847816717	-0.844571682288256	0.119565900055505	-7.06365010338387	1.62184826934699e-12	2.77145726829134e-11
ortholog_15522	88.6930053303314	-1.91281564084235	0.271088498499855	-7.05605605338276	1.7129475058514e-12	2.92419705983871e-11
ortholog_3938	550.200241852146	0.578539345837808	0.0819962888989304	7.05567719718294	1.71762145600887e-12	2.92924091551783e-11
ortholog_18752	3506.12747320081	3.39724367059969	0.48208766447804	7.04694170981933	1.82892887342968e-12	3.11594612166214e-11
ortholog_13733	164.868016470605	-1.63197917639979	0.23159369541916	-7.04673403758283	1.83165934304162e-12	3.11748054219781e-11
ortholog_3934	147.31025122835	-1.082541106577	0.153647482078462	-7.0456156647213	1.84643257820767e-12	3.13948820707825e-11
ortholog_19670	349.110421594624	0.731316074707351	0.103911756222617	7.03785694027349	1.95218962943288e-12	3.31599747922712e-11
ortholog_5881	77.7760615872232	-1.39168528028718	0.197876366027711	-7.03310510610596	2.01987089818195e-12	3.42754387373763e-11
ortholog_8164	317.926226331958	1.13360922164262	0.161207496709756	7.03198824359647	2.03610963156801e-12	3.45166167094767e-11
ortholog_14557	574.216617031647	-0.587568434482311	0.0835800401872745	-7.03000899695394	2.06520221156306e-12	3.49750000779323e-11
ortholog_12713	347.94662798904	1.02920068079658	0.146586816855204	7.02109987021007	2.20128430971358e-12	3.72425827056508e-11
ortholog_1347	279.396888616976	-0.770068809407728	0.109732099891716	-7.01771687744642	2.2552293941197e-12	3.80796265486792e-11
ortholog_8617	165.28718126064	-0.994259829032603	0.141676585985468	-7.01781329721331	2.25367408809946e-12	3.80796265486792e-11
ortholog_14050	5246.10990883772	-0.805761149245725	0.11485487949173	-7.0154716352625	2.29174558717619e-12	3.86578906620998e-11
ortholog_1011	1194.70470838595	-0.648425734027226	0.0924438898565998	-7.01426276017887	2.31164603115804e-12	3.89550083410875e-11
ortholog_13746	313.812555580524	0.936662418254821	0.133577871149582	7.01210769563721	2.34754383933219e-12	3.95208541410103e-11
ortholog_10638	564.343606551937	-0.681408572620496	0.0972555374133401	-7.00637301220681	2.44575335316028e-12	4.11335635516206e-11
ortholog_4898	571.132381253031	-1.2880815927341	0.183921662614404	-7.00342512363318	2.49779430107599e-12	4.19673782124573e-11
ortholog_17465	70.7903767851119	2.37815462635258	0.339660742055092	7.0015587081502	2.53130316359397e-12	4.24466653525103e-11
ortholog_19278	284.340465064482	-1.05234181906309	0.15030030218662	-7.00159483216777	2.53065044304872e-12	4.24466653525103e-11
ortholog_1586	121.168557145686	1.61339078601324	0.230621408811009	6.99584134157899	2.63671789624463e-12	4.41708582087707e-11
ortholog_2158	366.072483305822	-0.827721877853925	0.118374463029578	-6.99240238705118	2.70218518161357e-12	4.52231129068276e-11
ortholog_1800	56.3183028074516	2.20959738658382	0.316047546424663	6.99134485168524	2.72263603709589e-12	4.55206576683048e-11
ortholog_3689	1729.90666115531	1.30297235312837	0.18654863818939	6.98462538121318	2.8561707020375e-12	4.77064512260911e-11
ortholog_17344	602.046837693504	0.824925224562465	0.118127077722355	6.98337113275046	2.88179788510866e-12	4.80873560906917e-11
ortholog_14204	995.603020508015	-0.851571681359243	0.121959729803218	-6.98240052460964	2.90178428296965e-12	4.83734822201115e-11
ortholog_19373	299.93970760857	1.84101006445242	0.263678149474038	6.98203498516925	2.90934651616834e-12	4.8452137434956e-11
ortholog_16012	1736.7557975674	-0.407630281707456	0.0583870799984593	-6.98151511804002	2.92013475824601e-12	4.8584312379138e-11
ortholog_11321	23.4678111363508	3.36995422589533	0.482882457201086	6.97882926919415	2.97649922866735e-12	4.94737730329811e-11
ortholog_14248	92.5485108890977	-2.25140919848319	0.322634018669499	-6.97821391484912	2.98956233183772e-12	4.96424692470948e-11
ortholog_4746	317.893158010795	0.688627991519725	0.0987093587597809	6.97631916742129	3.03013920383447e-12	5.02672654486153e-11
ortholog_13642	1278.1481552202	-0.700940619583573	0.100521562147867	-6.9730374718261	3.10169965411051e-12	5.14043356100007e-11
ortholog_16394	3288.87433952034	-0.697630631206329	0.100085757545289	-6.9703287292465	3.16201256695396e-12	5.23529719175847e-11
ortholog_13983	779.864169377968	-1.20580934622987	0.173097977864654	-6.96605102557985	3.25960961787533e-12	5.39164748152835e-11
ortholog_784	1287.58083526046	-2.63787877010741	0.378747364046612	-6.96474489465428	3.28999367531728e-12	5.43662679402333e-11
ortholog_14883	2217.83652288097	-0.772311004932204	0.110913953396673	-6.9631546012079	3.32736319084156e-12	5.49305103511314e-11
ortholog_6067	1218.15870457885	-0.569375963010776	0.0817752653183549	-6.96269172339789	3.33831810937046e-12	5.50580112578359e-11
ortholog_10559	94.9166637624445	-1.25580827388334	0.180433911002533	-6.95993489752435	3.40430019407229e-12	5.60919365632588e-11
ortholog_18859	898.34111876098	-0.499835122352403	0.0718477833382441	-6.95686212056516	3.47935174424342e-12	5.72731552335026e-11
ortholog_5432	59.3524908747345	-2.16888023399777	0.311997330116127	-6.95159869858661	3.61169586679927e-12	5.93942688056557e-11
ortholog_5898	363.511354160495	-1.2166718910878	0.175062999958425	-6.94990884068449	3.65522327675294e-12	6.00521108640692e-11
ortholog_3867	3783.68052279179	-0.982065643704332	0.141368794378318	-6.94683468174891	3.7357303189633e-12	6.13156430098051e-11
ortholog_10176	442.103378992889	0.693674018786184	0.0998602505230977	6.94644781234288	3.74598413215786e-12	6.14247657936221e-11
ortholog_10482	527.07372532751	-0.896261634187409	0.129111144564554	-6.94178366406849	3.87179831914909e-12	6.34267576570606e-11
ortholog_13875	106.325803994015	-1.10576043047115	0.159454098586833	-6.93466295486279	4.07190794245149e-12	6.6640821916951e-11
ortholog_11295	519.096217883375	1.2159671445274	0.175354567343359	6.93433403503219	4.08139239660564e-12	6.67319407494917e-11
ortholog_17740	148.322141977385	-1.57830150810768	0.227618603875664	-6.93397411825713	4.09179546898335e-12	6.68378901295008e-11
ortholog_11859	120.059337083889	-1.28436290205516	0.185273821082106	-6.93224166562627	4.1422353039424e-12	6.75969950893359e-11
ortholog_2087	5703.6741159832	-0.765312535108975	0.110485510270199	-6.92681359969605	4.30425108874031e-12	7.01737088984388e-11
ortholog_15856	172.194796737328	-1.03193511576144	0.149047954871428	-6.9235107362031	4.40585737424783e-12	7.17615603107652e-11
ortholog_12775	30.3077144366782	-3.46970700410649	0.501506999593961	-6.91856146956212	4.5625281564191e-12	7.42423994278053e-11
ortholog_14936	1037.33349246951	0.808904378012695	0.116925150212716	6.91813845473877	4.57616941549986e-12	7.43933190189610e-11
ortholog_2961	58.0069236712453	-2.01743317541426	0.291647028701277	-6.91737949259427	4.60074449499105e-12	7.47215290382864e-11
ortholog_1198	984.859305592383	-0.842492630876722	0.121823896899527	-6.91565983619418	4.65690635640849e-12	7.55616319944109e-11
ortholog_16059	543.150292396235	-1.6973303492758	0.245690711935424	-6.90840258431061	4.90141383937765e-12	7.94532707720999e-11
ortholog_19571	1454.20650170483	-0.78379557992649	0.113566814027154	-6.9016251502757	5.14109496974995e-12	8.32593488589639e-11
ortholog_2863	1121.32434260733	-0.493352660714475	0.0715252449128825	-6.8976018371608	5.28877289708901e-12	8.55696332836709e-11
ortholog_11377	479.090626974955	-0.77253425092296	0.112037032478483	-6.89534731358874	5.37333595591269e-12	8.68553365093781e-11
ortholog_5413	243.528488390183	1.22236985061468	0.177341881054387	6.89273082786239	5.47313791093341e-12	8.83846925010166e-11
ortholog_13767	3134.2559271139	1.07677372915069	0.156227224421549	6.89235652196716	5.48756299968955e-12	8.85337223728323e-11
ortholog_14564	636.806864488243	-0.983000875048691	0.142681865628266	-6.8894590824158	5.60049301439711e-12	9.0270198189483e-11
ortholog_9863	496.359080035367	-1.16005304071232	0.168421919567068	-6.88777947487039	5.66699671556439e-12	9.12557873753029e-11
ortholog_8971	62.1546679302495	1.80791477396839	0.262512873456653	6.88695662868861	5.6998590035271e-12	9.16982982465451e-11
ortholog_4394	89.2347931777932	-1.51217857931374	0.219576670830714	-6.88679072140401	5.70650748936609e-12	9.17186491474812e-11
ortholog_6486	111.575724663338	-1.30731070911087	0.189869916200689	-6.88529670876909	5.76672123150544e-12	9.25990854110822e-11
ortholog_12509	4672.64384374046	-0.706335481702743	0.10259812188846	-6.88448744189139	5.79959697330888e-12	9.30392972074043e-11
ortholog_9689	699.350310164623	0.876995713991904	0.127516536641745	6.87750575014285	6.09095652444498e-12	9.76214734778638e-11
ortholog_11913	42.3105895439726	-2.47386117111415	0.360003413377191	-6.87177143101745	6.34094986742568e-12	1.01532671890349e-10
ortholog_13389	361.313282685236	1.08523057670098	0.158067466595523	6.865616309762	6.6204797987497e-12	1.05909027541126e-10
ortholog_6101	483.667861659929	0.929778617780511	0.135540309814856	6.85979410147846	6.89598682189533e-12	1.1021287756532e-10
ortholog_16752	337.218220378586	0.874911297613115	0.127576514312809	6.857933862873	6.986358742036e-12	1.11552571591441e-10
ortholog_8901	146.88336526593	-2.23053831213134	0.32545880886305	-6.85351955881435	7.20547948940486e-12	1.14943589944748e-10
ortholog_9161	3476.48356952943	-1.00758105554745	0.147078877200053	-6.85061699360785	7.35321461267738e-12	1.17190568153587e-10
ortholog_19997	156.093658866711	1.88602814070511	0.275382698141017	6.84875322028882	7.44963777791046e-12	1.18616335347907e-10
ortholog_16475	99.0926874005835	-1.81048198810951	0.264490815139421	-6.845160151044	7.63903628452079e-12	1.21518451147881e-10
ortholog_3330	285.906092953404	1.10882600645913	0.162057553063263	6.84217418750162	7.80001612114811e-12	1.23963502477612e-10
ortholog_12283	387.461682089619	-0.75808864619183	0.110839128833345	-6.83953991853969	7.94479188726532e-12	1.26146709583727e-10
ortholog_10969	81.7344625825232	1.54001366588256	0.225624052083547	6.82557400977935	8.75744385921203e-12	1.3892045719683e-10
ortholog_8915	31.3167828441964	2.72539111723945	0.399414496589636	6.82346569919207	8.88699679122277e-12	1.40844431936802e-10
ortholog_11510	81.1717993278487	1.64749590674716	0.24161958258884	6.81855290492196	9.19621106352114e-12	1.45609524060604e-10
ortholog_11107	77.9917764821834	-2.16910810491574	0.318211183032774	-6.81656780331423	9.32412309073039e-12	1.47497757750022e-10
ortholog_14174	220.791047841057	-0.864207986493047	0.126926835266673	-6.80870979472031	9.84779015572236e-12	1.5563710657054e-10
ortholog_9423	2349.84238298121	0.749237210006602	0.110073076805185	6.80672542053725	9.98452331471764e-12	1.57651829205602e-10
ortholog_1445	1253.23950406484	-0.937210707198298	0.13771858700925	-6.80525938837398	1.00867330632329e-11	1.59118214072499e-10
ortholog_4667	74.6563658558508	2.43444126546554	0.357891841546449	6.80217032874047	1.03054649133957e-11	1.62300317256637e-10
ortholog_19836	604.521968542175	-0.854102427253294	0.125563748559009	-6.80214183675716	1.03075038605201e-11	1.62300317256637e-10
ortholog_19694	79.5572638535093	5.37701749197209	0.791002907015064	6.79772153083843	1.06286640551534e-11	1.67202723460433e-10
ortholog_18449	143.706698719104	1.75616081230009	0.258375420846259	6.79693450154089	1.06868653175816e-11	1.6796321440557e-10
ortholog_20244	127.133310639861	0.967078959084125	0.142336534644986	6.7943129393743	1.08829922792022e-11	1.70888054802551e-10
ortholog_9907	74.4947499690439	-1.95488526806141	0.287762438763281	-6.79339971006269	1.09521383465277e-11	1.7181545212688e-10
ortholog_11672	3865.71607657765	-0.783116516503915	0.115325159324383	-6.79050886286826	1.11738712609504e-11	1.75132699790995e-10
ortholog_6932	177.507538268548	0.851609638441303	0.12542439723148	6.78982444595365	1.12270075988401e-11	1.75803794541763e-10
ortholog_11257	316.551584246956	0.956113941057795	0.140823859690516	6.7894314440679	1.12576310278186e-11	1.7612145070794e-10
ortholog_1867	994.856106994407	0.776277228449526	0.11435239181465	6.78846516571134	1.13332735540811e-11	1.7714218489989e-10
ortholog_14842	553.708253859957	-0.727377597596168	0.107159586827704	-6.78779770554436	1.13858143977073e-11	1.77800293211493e-10
ortholog_18308	267.854738849738	0.737630684799375	0.108731657914246	6.78395509595861	1.16929686066029e-11	1.82429584387083e-10
ortholog_12604	28.4395030431243	2.46043352425257	0.362699253638039	6.78367407589979	1.17157474119775e-11	1.82617738936744e-10
ortholog_13988	1540.08589149744	-0.548455730269432	0.0808737082325218	-6.78163203166787	1.18825811505784e-11	1.85048935157591e-10
ortholog_17475	358.223526285904	0.726258536464557	0.107116425030672	6.78008565219195	1.20104656239421e-11	1.86869682954431e-10
ortholog_3061	122.698643830836	1.53602650011936	0.226589186331508	6.77890469968016	1.21090365432397e-11	1.88231437579539e-10
ortholog_16352	10698.0313937552	-0.42524473883602	0.0627454813961282	-6.77729661760568	1.22445339561421e-11	1.90164197822054e-10
ortholog_7148	3597.84683742294	0.785061890319725	0.115903989705829	6.77338107438974	1.25806996861132e-11	1.95207086113215e-10
ortholog_9338	75.2476022868119	-1.77044625386786	0.261410789163036	-6.77265945884	1.26436324054969e-11	1.96005063960373e-10
ortholog_5009	1541.65529385658	-0.516361257705676	0.0762791894276673	-6.76935952754614	1.29353735685422e-11	2.00345417715685e-10
ortholog_9533	46.2037311566034	2.37224248735095	0.350573714042201	6.76674374698094	1.3171305562748e-11	2.03814289620833e-10
ortholog_2450	619.078261178326	-1.5803302171663	0.233714011135885	-6.7618120517707	1.3627641915374e-11	2.1068433331418e-10
ortholog_17280	370.426695468629	0.763683925543704	0.112977706390231	6.75959841940765	1.38374736654557e-11	2.13734396045665e-10
ortholog_10003	308.444475563113	-0.830514038337071	0.12287549763442	-6.75898819802159	1.38958712179918e-11	2.14441990888521e-10
ortholog_8355	139.887715436101	1.44654042635814	0.214072408135163	6.75724834862796	1.40637014011523e-11	2.16835548209441e-10
ortholog_3017	101.885378687033	-1.46244577570179	0.216643225449313	-6.75048007002624	1.47356761919703e-11	2.26990700978841e-10
ortholog_15530	7117.32606432179	-0.507326325167876	0.0751561915680834	-6.75029315060881	1.47546734082342e-11	2.27078022453555e-10
ortholog_1744	51.7903364545242	-3.21205120256035	0.47594988710147	-6.74871722760921	1.49157959746031e-11	2.29234963662575e-10
ortholog_7571	144.345819942713	1.51213590642907	0.224064632801556	6.74865947169944	1.49217335623522e-11	2.29234963662575e-10
ortholog_8483	56.1861216019187	8.93189225137167	1.32437160550097	6.74424928341244	1.5382025017847e-11	2.36093297503658e-10
ortholog_20629	369.41829869899	1.23488629936026	0.18331185848342	6.73653253846613	1.62210981143733e-11	2.4874783850097e-10
ortholog_9783	106.780498143089	-1.6715105736748	0.248155488897616	-6.73573887525185	1.63098968779543e-11	2.49884634091463e-10
ortholog_10593	277.481492075781	-1.43689680497542	0.213551263661065	-6.72858020290608	1.71326555336649e-11	2.62254314759253e-10
ortholog_15651	33598.9821345677	-0.513300215909904	0.0762910252588558	-6.72818610273324	1.71791117352811e-11	2.62729377588855e-10
ortholog_10400	158.409419127013	1.1391173476328	0.169466476351862	6.72178576055158	1.79510764267681e-11	2.74289227876994e-10
ortholog_6210	754.373833972696	-0.564922337580659	0.0840888910810446	-6.71815658784451	1.84037867343901e-11	2.80954582969359e-10
ortholog_7	52.7835378879074	1.66848686012652	0.248396836492539	6.71702137469306	1.85476771063763e-11	2.8289773935661e-10
ortholog_10921	22.3116098311553	-8.52592849752208	1.26938904508644	-6.71656064035238	1.86063897891577e-11	2.83539412198461e-10
ortholog_19226	33.356058588708	-2.50580633399399	0.37311004465007	-6.71599805452603	1.86783285081992e-11	2.84381307233413e-10
ortholog_3649	424.869870676565	-0.627733056609648	0.0935322383038248	-6.71140847255848	1.92754685342624e-11	2.92949292968981e-10
ortholog_16093	1061.45489158408	-1.01795295930033	0.15167257509046	-6.71151629550175	1.92612278734941e-11	2.92949292968981e-10
ortholog_8833	2822.72202080308	-0.789500509085359	0.117662617310187	-6.70986696653232	1.94801929372691e-11	2.95796833397731e-10
ortholog_15675	310.660383776598	-1.60246447606705	0.238848856727607	-6.70911512000482	1.9580815117073e-11	2.97059970747616e-10
ortholog_14641	824.411568132604	-0.736011817277975	0.10973811538078	-6.70698430280207	1.98687626225811e-11	3.01160239146721e-10
ortholog_18486	1746.62928732688	0.93079553646804	0.138830358085108	6.70455330740721	2.02023396338249e-11	3.05944231414645e-10
ortholog_11015	372.778545005551	0.623589403464529	0.0930268235546996	6.70332899303886	2.03724079171382e-11	3.08245749275562e-10
ortholog_10443	464.531286573543	0.616132326899359	0.0919644235723273	6.69968127854126	2.08874606922059e-11	3.15758356533374e-10
ortholog_4270	441.473261714935	0.651064308300414	0.097224736967491	6.69648824576518	2.13487612664557e-11	3.22445785192026e-10
ortholog_16662	252.279713096674	1.47969475418849	0.221082084137184	6.6929654655794	2.18692764656296e-11	3.30014936355121e-10
ortholog_6231	68.911248713174	1.63641327018455	0.244558420713039	6.69129799502871	2.2119969476385e-11	3.33502584043514e-10
ortholog_11807	334.837095696293	-1.3951351664024	0.208616461499254	-6.68756030265323	2.26921717015671e-11	3.41827170008486e-10
ortholog_13951	74.3220803486901	-1.39938915966411	0.209309003334211	-6.68575712163541	2.29733771839545e-11	3.45757444419641e-10
ortholog_15448	470.753837654322	-0.878912119205126	0.131546022732885	-6.68140397516865	2.36663831997352e-11	3.55873054345886e-10
ortholog_6950	189.582038510198	1.65792233932703	0.248367743044674	6.67527239649965	2.46773373313393e-11	3.70747615620836e-10
ortholog_5490	135.289854078298	1.27711504495681	0.191366926697737	6.67364558231113	2.49525810023028e-11	3.74552530868928e-10
ortholog_19046	78.2944121866489	-1.69709951390534	0.254384650748944	-6.67139117438434	2.53389819687151e-11	3.80017813205105e-10
ortholog_6573	6544.82052230801	-0.724560237756541	0.108639228738713	-6.66941625201678	2.56822882761145e-11	3.84827744380091e-10
ortholog_11380	2742.89489593414	-0.820220901952595	0.123036689620228	-6.66647407764575	2.62021942461801e-11	3.92273096109113e-10
ortholog_6762	198.661825357114	0.928785467938277	0.139473395760151	6.6592303347621	2.75265255287193e-11	4.11737853760133e-10
ortholog_13024	313.519341979315	-1.16334636512768	0.174702115064372	-6.6590285108971	2.75643466452289e-11	4.11941906837514e-10
ortholog_3798	108.235984461743	-1.49241356493781	0.224413918765988	-6.65027184206899	2.92552177594299e-11	4.36828347911838e-10
ortholog_16191	726.148235515068	-0.737701268024513	0.110950608509677	-6.64891592694751	2.95259581117929e-11	4.40484893476896e-10
ortholog_11695	1301.65707445791	-0.756722245511742	0.113854334285829	-6.64640700996069	3.00334043508883e-11	4.47663263277414e-10
ortholog_14951	148.234961753831	-1.06451821447047	0.160313367403158	-6.64023363562319	3.13186323116844e-11	4.66412184173223e-10
ortholog_1600	289.618000093782	-0.760468511420728	0.114659044424021	-6.63243371023082	3.30196648592434e-11	4.91315310224394e-10
ortholog_5762	391.667843857345	-0.824224929485728	0.124367008351108	-6.62735994387524	3.41743618954299e-11	5.08052882733367e-10
ortholog_6545	58.7647252029609	-2.11057925194421	0.318478779017101	-6.62706400237388	3.4242919009288e-11	5.08628257333251e-10
ortholog_19266	302.857996011857	-0.935591959952433	0.141193679695964	-6.62630198438817	3.4420066370228e-11	5.10814173126808e-10
ortholog_4979	276.797212402458	1.56595658684016	0.2363478763718	6.62564272156499	3.45740494502305e-11	5.1265281156099e-10
ortholog_7527	103.657200139092	-1.79923089532236	0.271851959829699	-6.61842164555109	3.63054253981076e-11	5.37856984789182e-10
ortholog_19682	44.984076313137	-2.26716935052503	0.342613473923399	-6.61728018038169	3.65867669468049e-11	5.41554082078814e-10
ortholog_9236	237.963115831684	-1.67599080406574	0.253312133268637	-6.61630685604924	3.68283504786326e-11	5.44656777000403e-10
ortholog_10632	81.193027259624	1.29816671203068	0.196408199803427	6.60953419118921	3.85531172933256e-11	5.69669956050641e-10
ortholog_144	122.132280647021	-1.21975443937679	0.184674809543405	-6.60487720221588	3.9784698116363e-11	5.87358667078402e-10
ortholog_2922	407.554365673699	-1.6168721167612	0.244953992381297	-6.60071755125496	4.09172458905254e-11	6.03555946525439e-10
ortholog_2485	38.3450672036816	-2.0078605539389	0.304383642000712	-6.59647982638372	4.21034762648655e-11	6.20516371214977e-10
ortholog_13187	533.709128958819	-1.0491717157489	0.159092557365692	-6.59472531664235	4.26043920744723e-11	6.27356117348993e-10
ortholog_17172	800.58225757925	0.568630267822069	0.0862421482862055	6.59341492671306	4.29823100464702e-11	6.32374452730322e-10
ortholog_13308	108.272610049151	-2.36297069968633	0.358426368162659	-6.59262517933385	4.32116560967032e-11	6.35200159550934e-10
ortholog_13407	2832.34921797793	-0.696922882053484	0.105721732623851	-6.59204938054766	4.33796248441069e-11	6.37119541783662e-10
ortholog_17560	29.2867866526124	-2.38864445633289	0.362499744058396	-6.58936866986615	4.41700742734954e-11	6.48170159687804e-10
ortholog_11842	239.593618115633	0.950259664073707	0.144358094599784	6.58265590653706	4.62117804179234e-11	6.77547420809088e-10
ortholog_11411	692.97506347487	-0.551881612348672	0.083848607361828	-6.58188167594916	4.64531221893958e-11	6.80500294703987e-10
ortholog_10448	558.889660069342	-1.95384585810024	0.296900094895065	-6.58081924423367	4.67863096132675e-11	6.84792402818933e-10
ortholog_4794	302.841830479969	-0.897296201646073	0.136410631097159	-6.57790521478471	4.771222037981e-11	6.97745149022165e-10
ortholog_5893	36825.7608397166	0.723038221321014	0.109942250190333	6.57652740479008	4.81562277630867e-11	7.0363435025704e-10
ortholog_17	739.03555115213	-0.872555520836482	0.132881213089684	-6.56643253435366	5.15349801259949e-11	7.52357717572043e-10
ortholog_1080	368.616995862024	-0.995709835940774	0.151776797750241	-6.5603560669351	5.36794456689005e-11	7.82993763579673e-10
ortholog_11373	69.6278131992676	-1.52393904085572	0.232337308886383	-6.55916627493067	5.41094423276038e-11	7.88590734760809e-10
ortholog_6918	189.937649190803	1.47449723845093	0.224969072882712	6.55422196285471	5.593272074848e-11	8.14466464437482e-10
ortholog_2931	167.555991069447	1.07408515968657	0.16389017131118	6.55368867512617	5.61329315715497e-11	8.15986992478236e-10
ortholog_15729	91.1159926972164	1.2672663213916	0.19336609532055	6.55371521719363	5.61229503966221e-11	8.15986992478236e-10
ortholog_2286	2217.71760711802	-0.397940285752937	0.060745599200388	-6.55093193566515	5.7179117623622e-11	8.30486467991175e-10
ortholog_20174	45.0270289118858	-2.09687428263921	0.320195421280488	-6.54873287773336	5.80273163740494e-11	8.42088065642828e-10
ortholog_5530	627.270520381847	-1.36152396055957	0.207968068211909	-6.54679332392627	5.8785627277682e-11	8.52366580365846e-10
ortholog_20343	1071.12849259922	-2.90250366166202	0.44335768004275	-6.54664121614437	5.88455053507259e-11	8.52509247160133e-10
ortholog_532	328.034763712284	1.00499960879788	0.153603045782835	6.54283646314381	6.03628282813886e-11	8.73748092973676e-10
ortholog_10319	410.423741045352	-0.597113964179701	0.0912935089517032	-6.54059605152861	6.12741284296967e-11	8.86186185107592e-10
ortholog_4926	378.874362963231	-0.994318827482384	0.15206686159796	-6.53869499925107	6.20579346461892e-11	8.96760841872031e-10
ortholog_11265	66.848705115196	-1.54749157790897	0.236696036057822	-6.53788548250522	6.23946686952389e-11	9.00101601283794e-10
ortholog_14291	67.3250678946886	-1.32362559043425	0.202454700613218	-6.53788519814605	6.23947872933123e-11	9.00101601283794e-10
ortholog_11990	504.325362189424	-1.48706057319093	0.227564318408292	-6.53468251785798	6.37446150935493e-11	9.1879611450829e-10
ortholog_14297	174.090788233783	-1.75078397786979	0.268211116489423	-6.52763390565446	6.68167651759957e-11	9.62263083942045e-10
ortholog_20599	63.7064696347573	-1.84336826399118	0.282409988703222	-6.52727714219885	6.69760525364352e-11	9.63742404614229e-10
ortholog_12357	855.589333624144	-1.36269641689752	0.208791894662738	-6.52657718872988	6.7289646826883e-11	9.6743773248068e-10
ortholog_13113	445.43618865823	-1.29327901331478	0.198365216024792	-6.51968646132568	7.04545071998686e-11	1.01208553049255e-09
ortholog_2277	1118.96259382153	-0.722281845056957	0.110840794126049	-6.51639002365476	7.20195675627783e-11	1.03346022923027e-09
ortholog_7800	560.974767920804	-0.88834961976321	0.136327349164511	-6.51629790506091	7.20637877751696e-11	1.03346022923027e-09
ortholog_15026	619.836231196224	-0.931664455969266	0.143044405759333	-6.51311353997833	7.36088274523484e-11	1.0547296831839e-09
ortholog_17782	25.7501527146629	2.87177558578229	0.441090459654687	6.51062729407136	7.48376186121667e-11	1.07143572125671e-09
ortholog_19785	89.1710622046154	-1.43389598542983	0.220266722328139	-6.50981669075596	7.52425668399416e-11	1.07632880877589e-09
ortholog_1501	224.555482477972	-1.00170167989926	0.153934071652355	-6.50734219621957	7.64920350117357e-11	1.09328422860314e-09
ortholog_14764	1255.12436104558	-0.72583531896493	0.111639849733266	-6.50157914668574	7.94812000666301e-11	1.13505549500015e-09
ortholog_13588	1649.92956783164	0.570625895286684	0.0877895136583806	6.49993229837435	8.03561662961995e-11	1.14658961908572e-09
ortholog_20354	73.0285070686417	-1.3681779959936	0.210519124168793	-6.49906749040338	8.08194009856706e-11	1.15223442225345e-09
ortholog_8216	246.22378865846	1.83130937325383	0.281882843665389	6.49670391230939	8.20988140101321e-11	1.16949623268447e-09
ortholog_13984	540.912701223482	-1.90069249077827	0.292644317450102	-6.49488945262828	8.30944043537708e-11	1.18268952963675e-09
ortholog_4951	44.6019097953365	-1.54867695429351	0.238465897795534	-6.4943330204027	8.34020759091053e-11	1.18607776900119e-09
ortholog_13197	744.02226940008	-1.05481219376812	0.162454728390272	-6.49296086497467	8.41655586303078e-11	1.19593713293124e-09
ortholog_13556	222.226166354076	-0.97068691754781	0.149634540048761	-6.48705116633831	8.75326191603138e-11	1.24274436052856e-09
ortholog_18066	490.48334630598	-0.839872413346765	0.129477668549705	-6.48661983764674	8.7783462302612e-11	1.2452679827224e-09
ortholog_8009	35.2867196199374	-2.14955669229214	0.331598258391131	-6.48241249131252	9.02674418779543e-11	1.27943960671773e-09
ortholog_4490	175.845697344498	-0.982438960327839	0.151642401174458	-6.478656053445	9.25431869285407e-11	1.31060538296056e-09
ortholog_55	249.8590556132	-0.796397538118097	0.123038475560574	-6.47275199476946	9.62338371681875e-11	1.36174076730433e-09
ortholog_6467	843.200398436541	-0.728778646927849	0.112620923909354	-6.47107679132902	9.73069632110188e-11	1.37578318027065e-09
ortholog_3596	571.682783334518	-0.973060297324107	0.150435780147186	-6.46827700412806	9.91266632302274e-11	1.4003490559315e-09
ortholog_7665	9246.52019240104	-0.485463398334201	0.0751309466543397	-6.46156370912917	1.03626510111109e-10	1.46270493186659e-09
ortholog_15476	333.461802943762	0.828317624052907	0.128222179514194	6.46001828381969	1.0469033153517e-10	1.47649766420918e-09
ortholog_2427	42.9189685738121	-1.97108651354873	0.305244352935066	-6.45740533639957	1.06513335749983e-10	1.50096584050658e-09
ortholog_15059	300.637632417366	-1.10402056043774	0.171020644366124	-6.45548123461769	1.07875548041234e-10	1.51890554708967e-09
ortholog_10505	2037.41343015792	-0.540191289950675	0.0836937375677847	-6.45438124343732	1.08661947849592e-10	1.52871478572543e-09
ortholog_5096	510.047486696291	-0.808400069577193	0.125316304235722	-6.4508770387657	1.11204701076281e-10	1.56319677577278e-09
ortholog_2154	75.8341580934495	-1.22207501920084	0.18949347275908	-6.44916683095766	1.1246670748287e-10	1.57963338448941e-09
ortholog_12629	37.2825503139597	5.72659120763036	0.88852645520373	6.44504299685406	1.1556764869043e-10	1.62051525163692e-09
ortholog_12701	552.18754708457	-0.730738086973128	0.113379234939705	-6.44507865449729	1.15540480862313e-10	1.62051525163692e-09
ortholog_20860	437.943274259806	0.812575997249225	0.126170260011224	6.44031324954819	1.19227173551272e-10	1.67045506232978e-09
ortholog_1447	175.207338535329	-1.01019403275789	0.156894432494408	-6.43868629815081	1.20511980193416e-10	1.68706869889501e-09
ortholog_2891	1172.87585968686	0.670930107674652	0.104253360069793	6.43557298513443	1.2300840402701e-10	1.72060277455514e-09
ortholog_2179	530.320126677858	-0.709125542282509	0.110207495689378	-6.43445836280678	1.23914399329309e-10	1.7318536680668e-09
ortholog_13504	164.580398839259	2.23886732018795	0.348022111960009	6.43311802109064	1.25012505301242e-10	1.74576889575186e-09
ortholog_831	410.87788599059	-0.564662108211975	0.0877814073708044	-6.43259347422787	1.25444837029697e-10	1.75037157123255e-09
ortholog_9076	60.2052967341858	3.18992128973686	0.496277655973374	6.42769476187742	1.2955355282771e-10	1.8062224873369e-09
ortholog_17903	3583.07255632754	1.19425659031101	0.185865492836611	6.42538091436285	1.31539708429202e-10	1.83241374694057e-09
ortholog_8198	91.6535599828346	5.05997583413968	0.787841155376838	6.42258379066198	1.33980456596222e-10	1.86488973776947e-09
ortholog_13033	3328.65838768985	-1.24172512785564	0.193375398095783	-6.42131905135413	1.35098536854616e-10	1.87891736521803e-09
ortholog_7378	670.914683177618	-0.980942481875674	0.152806443466264	-6.41950993442395	1.36713735067322e-10	1.899830264553e-09
ortholog_2445	224.231693781967	0.825313402584847	0.128607649726951	6.41729636096364	1.38715724430277e-10	1.92607970425317e-09
ortholog_1725	426.343706732823	-1.58453145873516	0.247144307433876	-6.41136134264028	1.44225898463014e-10	2.00095816947424e-09
ortholog_17445	453.65517455216	0.820929989554942	0.128067629046231	6.41012873954742	1.45396806210415e-10	2.01556174727977e-09
ortholog_16308	134.21066039241	-0.986641416896056	0.154101122264687	-6.4025582837832	1.52794769845412e-10	2.11639389744414e-09
ortholog_5300	82.2621373607628	-1.51589389543855	0.236809898053786	-6.40131138054985	1.54048038849716e-10	2.13201985205736e-09
ortholog_12109	25743.3742144148	1.21401915411466	0.189745077355619	6.39815889315195	1.57261594201138e-10	2.17472871786103e-09
ortholog_4516	2481.55883316533	-0.658128826855977	0.102870257712487	-6.39765896859507	1.57777184655408e-10	2.18008912812181e-09
ortholog_7373	49.8554921034584	-1.53929643169535	0.240801176582461	-6.39239580778471	1.63306503565696e-10	2.25249360881066e-09
ortholog_11348	83.552105577666	2.1085429178667	0.329856930085774	6.39229534246381	1.6341386984152e-10	2.25249360881066e-09
ortholog_14304	575.953441343067	-1.2573129695613	0.196685960340356	-6.39248966924524	1.63206257052217e-10	2.25249360881066e-09
ortholog_1595	71.9827269703535	2.48136726259309	0.388221580536818	6.39162629537994	1.6413063489682e-10	2.26054456486428e-09
ortholog_7467	151.577602958203	-1.33075934429286	0.208265999190714	-6.38971003170924	1.66200613099301e-10	2.28720504472762e-09
ortholog_18256	192.23862104266	1.00176807836582	0.156810150698656	6.38841346623619	1.67615629443893e-10	2.30481636709895e-09
ortholog_3501	286.963251018743	-1.65256382846574	0.258760135638083	-6.38646994209768	1.69758781947334e-10	2.33240352261026e-09
ortholog_9248	485.093463756831	0.759016109449885	0.118858695818694	6.38586940754994	1.70426398306401e-10	2.33968940205169e-09
ortholog_7262	1253.39773171735	0.846131551949081	0.132512119058021	6.38531447511303	1.71045598815906e-10	2.34629940984427e-09
ortholog_9862	98.797174902792	-1.18537289500385	0.185666432000716	-6.38442222554952	1.72045793306885e-10	2.35812082105342e-09
ortholog_17845	43511.3044776154	-0.658393560204961	0.103130618723727	-6.38407456827842	1.7243705554821e-10	2.36158369403124e-09
ortholog_9204	876.864141402279	0.639535355466607	0.10022790764717	6.38081119799435	1.76152372639225e-10	2.41052849209195e-09
ortholog_6278	2212.31498237629	-0.564356616102909	0.0884846641896589	-6.37801613727393	1.79396615071077e-10	2.45295355615244e-09
ortholog_1470	298.373403875469	-0.961394403407835	0.150896921876961	-6.37119956755473	1.87555397582072e-10	2.55884237819521e-09
ortholog_5948	92.9859021035138	1.61733607078357	0.253852279857578	6.37117016120936	1.87591367633141e-10	2.55884237819521e-09
ortholog_6419	159.319952625081	-1.56545618466697	0.245700142373334	-6.37140935103045	1.87298984375547e-10	2.55884237819521e-09
ortholog_10868	187.81781292352	1.36599921056009	0.214457140983926	6.36956738438695	1.89562123601193e-10	2.58365591983482e-09
ortholog_16472	356.725749630488	0.963513031666096	0.151302279179555	6.36813296462419	1.91343011437376e-10	2.60584403346009e-09
ortholog_9090	206.482770750303	-1.325020559295	0.208089815307665	-6.3675416181995	1.92081939955382e-10	2.61381790017559e-09
ortholog_1263	311.428781310539	-1.46036628564289	0.229487422452378	-6.36360054087902	1.97078284699164e-10	2.67966698836365e-09
ortholog_558	93.487074046266	1.38690719797336	0.217959938037995	6.36312897892088	1.97684551294925e-10	2.68576690622937e-09
ortholog_17983	1621.92511608485	-0.620628212478352	0.0975716203372133	-6.36074516681617	2.00777308839265e-10	2.72561196071279e-09
ortholog_13953	157.457955712849	-0.956767717872616	0.150567433244308	-6.35441341634734	2.09223451436761e-10	2.83800950806377e-09
ortholog_17014	58.3394162035265	-1.61872633910139	0.254832894782009	-6.35210905753003	2.12382659832889e-10	2.87857070451307e-09
ortholog_20257	1164.17994084483	0.51014119528794	0.0803543473493329	6.34864462367107	2.17220171033065e-10	2.94179654522283e-09
ortholog_5139	278.021710085357	1.03545644200478	0.16310316810071	6.34847534883826	2.17459273264095e-10	2.94269550325686e-09
ortholog_1871	2002.5157896472	-0.686528590259418	0.108244335609659	-6.34239737712574	2.26216897332488e-10	3.05877561893143e-09
ortholog_15305	1886.38183209567	-1.18502159627903	0.186884345832597	-6.34093557167444	2.2837403765976e-10	3.08549443267988e-09
ortholog_8441	949.392519733189	1.15011761732378	0.181463398089872	6.33801432922668	2.32745187590464e-10	3.14206003247127e-09
ortholog_20245	1645.08348061696	-0.703733781417395	0.111049785676239	-6.33710166239401	2.34127518015286e-10	3.15821894253875e-09
ortholog_12924	117.880993402534	-1.22561928721851	0.193466337957747	-6.33505187598156	2.37261431454415e-10	3.19796124026019e-09
ortholog_5750	566.390461433117	-0.605276556070832	0.0955610931426915	-6.33392248001009	2.39005630779591e-10	3.21892405659438e-09
ortholog_19743	2078.56469226684	0.601405938689508	0.0949525923733625	6.33374954445397	2.3927380966354e-10	3.21999043857641e-09
ortholog_8550	847.240616862159	-1.2696995475351	0.200506410859613	-6.33246359600991	2.41277226816042e-10	3.2443884082596e-09
ortholog_6637	1095.90522892831	-1.29467070177397	0.204490757003369	-6.33119423462567	2.43270867246094e-10	3.26861653412595e-09
ortholog_7801	410.820451590758	-0.907511961695303	0.143396386718126	-6.32869476327321	2.4724364376224e-10	3.31937743008454e-09
ortholog_15863	225.36339220652	0.791019401119434	0.125112793364779	6.32245016553291	2.57448065176639e-10	3.45365565859401e-09
ortholog_7661	50.0495136401081	1.45840277138559	0.23091224009317	6.31583137731091	2.68712921362956e-10	3.60193708989825e-09
ortholog_16676	47.643973524457	1.84104910624225	0.291519392929958	6.31535723142986	2.69538120041761e-10	3.610157980465e-09
ortholog_6333	454.498196702119	-0.728235227811551	0.115520130985373	-6.30396816208386	2.90120114334732e-10	3.88277799522454e-09
ortholog_11312	228.006273854377	0.806771504649985	0.128012950304076	6.30226475316458	2.93327551147134e-10	3.92262283272663e-09
ortholog_15390	1413.9798888969	-0.80475976013704	0.127732276059421	-6.30036342390598	2.96948564595313e-10	3.96793152549831e-09
ortholog_6731	131.24187963974	-1.22176285288969	0.193973981124602	-6.29859141832471	3.0036256129506e-10	4.01040513854541e-09
ortholog_6444	113.690920088041	-1.10385717316736	0.175345802403574	-6.29531564506305	3.06774962651272e-10	4.09281522215326e-09
ortholog_16509	5821.3610527376	-0.901020689959619	0.143128720317122	-6.29517743163832	3.07048437340127e-10	4.09325839355535e-09
ortholog_8638	390.813607657026	-0.985056549708	0.156521550494956	-6.29342443001001	3.10537722395314e-10	4.13653727634791e-09
ortholog_20612	957.037929806986	-0.446212126693968	0.0709517789827721	-6.28894910164709	3.19622234019524e-10	4.25422187577393e-09
ortholog_11289	271.402351281262	-0.861214541202864	0.136967944007189	-6.28770875875643	3.22185608261555e-10	4.28499313657465e-09
ortholog_2225	79.2925955449235	-1.71017761485988	0.27209666002224	-6.28518415007408	3.27465292407805e-10	4.35181449824631e-09
ortholog_14356	63.7624982205573	-1.27626879603435	0.203074831909441	-6.28472166656029	3.28441591716371e-10	4.36138690418691e-09
ortholog_12139	234.608778863825	-0.79045989356993	0.125832358659297	-6.28184913635906	3.34569437341795e-10	4.43929867912162e-09
ortholog_14819	68.265687364777	1.36823409542707	0.217838334575242	6.28096105350309	3.36486435552462e-10	4.45779113725296e-09
ortholog_19553	110.612848007003	1.03841845560531	0.165326990394683	6.280997755577	3.36406999159756e-10	4.45779113725296e-09
ortholog_17178	329.255640244493	-0.893385192426922	0.142294343291198	-6.27843083402589	3.42007110978041e-10	4.52740881875128e-09
ortholog_2551	567.128296016543	-0.60940942849309	0.0970699728056694	-6.2780426416015	3.42861893959062e-10	4.53520037840105e-09
ortholog_2966	147.352704477478	-1.00434660709672	0.160110261257988	-6.27284347177723	3.54513265450294e-10	4.68568076297647e-09
ortholog_16686	2016.90668163553	-0.530779582363169	0.0846545355479059	-6.26994854945251	3.61167425215614e-10	4.76992978558017e-09
ortholog_4224	59.215291062157	-1.73483660140167	0.276729121949478	-6.26907854576434	3.63190903194388e-10	4.79293835609821e-09
ortholog_17118	398.09102923711	1.05215767181649	0.167957015639694	6.26444610133826	3.74152942998936e-10	4.93377994572204e-09
ortholog_16779	147.231955384173	-1.81491022414249	0.289809766936397	-6.26241911488372	3.79050503361443e-10	4.994496075614e-09
ortholog_2613	173.408545993138	1.82306488465828	0.291140771625077	6.26179862917303	3.80562178851042e-10	5.01053928986492e-09
ortholog_7122	1751.39226976768	-0.497778775239716	0.0795238024982931	-6.25949413385257	3.86228262029546e-10	5.08121305034547e-09
ortholog_19271	854.499881809667	-0.569908016270288	0.0910682456037204	-6.25803223167621	3.89865257944261e-10	5.12510370339226e-09
ortholog_6085	276.306740068798	0.807397199871212	0.129026009015764	6.2576313568884	3.9086840208352e-10	5.13432919529448e-09
ortholog_12338	128.082447169318	5.0324481615578	0.804448944321539	6.25577073235156	3.95557490564161e-10	5.19192062152667e-09
ortholog_8161	210.606603047014	0.824764409765537	0.131993603078335	6.24851803822689	4.14365376757362e-10	5.43459809377612e-09
ortholog_79	569.641940338924	-0.774277247589803	0.123924344819743	-6.24798338628333	4.15785888429494e-10	5.44903398551792e-09
ortholog_14105	231.46201451566	-1.23270274699302	0.197319760828107	-6.24723414329936	4.17784546115105e-10	5.47101868728904e-09
ortholog_15834	486.302202784207	-0.71521870192453	0.114533451007474	-6.24462718649642	4.2481213644914e-10	5.55877447671581e-09
ortholog_6279	3562.50766518694	-0.684227636014389	0.109578284817725	-6.24419005236804	4.26001763770217e-10	5.57006296957266e-09
ortholog_18007	39.6566840612471	-2.41908152648951	0.387499643718036	-6.24279677596235	4.29815199884224e-10	5.61561469357939e-09
ortholog_17531	2809.89572961582	-0.829258849000223	0.132926679486038	-6.23846809539334	4.41876720702708e-10	5.76877677441535e-09
ortholog_997	1173.35981506633	0.458569939909484	0.0735672053006421	6.23334729157479	4.56572420509213e-10	5.95606763263052e-09
ortholog_7686	598.110349106959	0.559610030749237	0.089783997209006	6.23284825965739	4.58029793821658e-10	5.97050772558499e-09
ortholog_4015	1208.06033485223	-0.805085727101835	0.129197485312071	-6.23143496297306	4.62181868580092e-10	6.02002484327143e-09
ortholog_10745	45.1593225759559	-1.94459965483593	0.312087280514384	-6.23094812332892	4.63620626738065e-10	6.03415173241895e-09
ortholog_1572	100.882430500383	1.11752429987073	0.179381511777987	6.22987446584713	4.66809076650512e-10	6.06638157047656e-09
ortholog_12929	535.256244452509	-0.900468365553291	0.144539042014611	-6.22993174025789	4.66638449274168e-10	6.06638157047656e-09
ortholog_621	100.658701588544	-1.35704767317424	0.217939714290216	-6.22671126092761	4.76327792715623e-10	6.18536326562201e-09
ortholog_10193	103.764133441775	-1.18300187300186	0.190019574406471	-6.22568425751393	4.79458791738951e-10	6.22127908214510e-09
ortholog_12417	1268.97335991149	-0.636643866015856	0.102354490172622	-6.21998961591378	4.97187785203205e-10	6.44641422869635e-09
ortholog_17900	718.30609299229	-1.49161729859161	0.239879971455075	-6.21818190799208	5.02948292010859e-10	6.51614452546692e-09
ortholog_103	42.1972848509804	2.90859510715474	0.46796814648335	6.21536984731123	5.12039004487418e-10	6.62888185368704e-09
ortholog_4740	124.380034124227	-1.07290733675156	0.172633299609762	-6.2149500656992	5.13409739969217e-10	6.64158066807559e-09
ortholog_8703	79.5775463595409	1.45829796044367	0.234696791337341	6.21354025393381	5.18039533818695e-10	6.69638811659264e-09
ortholog_17149	189.432275428774	0.907088869345224	0.146067266146439	6.21007631125121	5.29588774003074e-10	6.84048820522393e-09
ortholog_9636	91.5304460954005	1.45290753759518	0.234042903873122	6.207868358969	5.3708109702904e-10	6.93200806824527e-09
ortholog_6002	189.434295912746	-1.02936835232032	0.165822470417722	-6.20765297807494	5.37817469716198e-10	6.9362575560597e-09
ortholog_1393	254.570112843444	0.89262976773243	0.143827958264459	6.20623263031474	5.42698273394923e-10	6.99391110728389e-09
ortholog_19048	123.336501343075	-1.78355491107927	0.287452615933708	-6.20469187690606	5.48041709049162e-10	7.05743506959227e-09
ortholog_9460	81.3587768711608	1.66038728767658	0.267686164962861	6.20273852369975	5.5488991552368e-10	7.14022620149315e-09
ortholog_8107	946.262627367566	-0.645274237766268	0.104083770746204	-6.19956630260537	5.66189619924417e-10	7.27463993563521e-09
ortholog_15660	470.488864825166	0.800356637857862	0.129098533109652	6.19957964338809	5.66141632083048e-10	7.27463993563521e-09
ortholog_950	90.9619454522565	1.7267098758134	0.278586392868498	6.1981127578922	5.7144197846244e-10	7.33659155016171e-09
ortholog_14565	359.038758873588	1.42200496623021	0.229437985228487	6.19777481402695	5.72669927832103e-10	7.34682045216531e-09
ortholog_8122	545.585951299612	-1.61227574107247	0.260168063451798	-6.19705477944327	5.75294831443115e-10	7.37194956036732e-09
ortholog_13248	12692.2957068689	-0.586235018296923	0.0945998054887837	-6.19700025034861	5.75494096101927e-10	7.37194956036732e-09
ortholog_3094	56.7246191817108	1.31744843162095	0.21276970334514	6.19189861577178	5.9443784711304e-10	7.60889376503746e-09
ortholog_16979	156.54949730913	1.36090904944697	0.219864342528333	6.18976698903139	6.02532158958e-10	7.70671200613172e-09
ortholog_17536	59.8239045724945	1.50028354325869	0.242421520343978	6.18873910670101	6.06473614875482e-10	7.75130605898994e-09
ortholog_11300	101.028369678068	-2.00470913725452	0.323945472394125	-6.18841536027244	6.07720234842336e-10	7.76141652249541e-09
ortholog_9541	236.611523378359	0.819481897605819	0.132427931899662	6.18813482813221	6.0880247521018e-10	7.76941406004183e-09
ortholog_17325	779.505026370402	-0.440743634671516	0.0712259551925174	-6.18796383256954	6.09463066203763e-10	7.77202264888736e-09
ortholog_210	59.9426636103842	1.75140185979133	0.283045306212383	6.18770854471319	6.1045059730749e-10	7.77879343779185e-09
ortholog_13508	951.073709436951	0.4635643626304	0.0749206072909818	6.18740796947864	6.11615315124386e-10	7.78781025693137e-09
ortholog_13729	1297.8120948586	-0.605506050388718	0.0978632281763709	-6.18726830978295	6.12157228738935e-10	7.78888925020556e-09
ortholog_9270	1840.33062631931	1.10963323054276	0.179400924327614	6.18521467880733	6.20180117523943e-10	7.88508109123538e-09
ortholog_7371	506.082619537109	-0.746032615262726	0.120618480510841	-6.18506063169707	6.2078605031877e-10	7.88689928358008e-09
ortholog_8110	73.5472125897486	-1.7900498555172	0.289487981002862	-6.18350319524837	6.26944641354169e-10	7.95920704526899e-09
ortholog_9490	6869.55705247377	1.09578995366324	0.177250183832974	6.18216540015451	6.32282262579686e-10	8.02099248516017e-09
ortholog_7146	184.556966118395	-1.13668169041221	0.183890288052897	-6.18130355032802	6.35744381603192e-10	8.05891148018868e-09
ortholog_8403	21.4963152918475	4.61120146873939	0.746184818697077	6.17970421428711	6.42218114507239e-10	8.1349219456207e-09
ortholog_20714	69.6410336523108	1.33577777948745	0.216161574812116	6.17953390027103	6.42911282628679e-10	8.13765194810164e-09
ortholog_4165	333.263029762904	-0.608391226806842	0.0984645233974719	-6.17878608268836	6.45963505228098e-10	8.16415447965216e-09
ortholog_4571	1548.3061182933	-0.7387501338117	0.119560803150521	-6.178865600975	6.4563828027115e-10	8.16415447965216e-09
ortholog_9373	390.801485735245	-0.661028465929554	0.107037436928179	-6.17567539825433	6.58812202575502e-10	8.32037323593686e-09
ortholog_9944	360.400817271894	0.89221100666726	0.144481994316021	6.17524011134392	6.60629927423723e-10	8.33714968408739e-09
ortholog_14083	152.917043913192	-1.71479141351983	0.27772645882518	-6.17438979625359	6.64194903853703e-10	8.37593529012254e-09
ortholog_2324	1649.38723975544	-1.08989664338209	0.176594965653966	-6.1717311099214	6.75463050621604e-10	8.51173372295878e-09
ortholog_18731	174.427047194819	0.845481229328942	0.137021642701284	6.17042105656365	6.81083743762386e-10	8.57621858276406e-09
ortholog_12125	177.823501820292	-1.05518771457003	0.171027564768613	-6.16969385021423	6.84223439220078e-10	8.60939049777878e-09
ortholog_787	71.2812364059458	-1.22485055153089	0.198554195581483	-6.16884749246327	6.87895349897021e-10	8.64920522228453e-09
ortholog_2298	201.216342926814	-0.907550970613742	0.147130288898063	-6.16834900149299	6.90067033885358e-10	8.67011213591803e-09
ortholog_1745	193.682795173383	2.13814259763666	0.346680668053638	6.16746993606765	6.93913004924352e-10	8.71200874347545e-09
ortholog_811	360.296062944124	-1.95805820315963	0.317494944545811	-6.16721064948201	6.95051389392218e-10	8.71987519961356e-09
ortholog_13682	106.415095836559	1.49501338201066	0.24254433678829	6.16387668253666	7.09852321335969e-10	8.89900956482775e-09
ortholog_4118	1318.81813648379	-0.580228391512822	0.0941715219304439	-6.16139974823158	7.21047135818448e-10	9.02606910575966e-09
ortholog_10346	69.2937212436088	-1.24437584613014	0.201961274553156	-6.16145767986137	7.20783350361729e-10	9.02606910575966e-09
ortholog_18730	14.2360986881441	4.12488509858002	0.670176869640435	6.15492011950982	7.51153464456938e-10	9.39603639790958e-09
ortholog_7812	69.2043630634773	-1.72918046070857	0.280986919375264	-6.15395358813557	7.55748092970462e-10	9.44657392511941e-09
ortholog_2524	274.719169245342	-1.81497421034987	0.294954643387753	-6.15340104330504	7.58387045297643e-10	9.47261003719644e-09
ortholog_12623	90.3893037433123	-1.35659788118946	0.220581197477769	-6.15010661244681	7.74308809493306e-10	9.66439500903843e-09
ortholog_556	204.452067664771	-0.812331247398143	0.132112339891494	-6.14879161223945	7.80754757823555e-10	9.73771508714488e-09
ortholog_8296	1097.99556652425	0.553356612134255	0.0899970482466369	6.14860845899948	7.81656692098149e-10	9.74183252617129e-09
ortholog_1141	128.823776831441	-1.60551978903764	0.261292172960163	-6.14453839488877	8.01963905762561e-10	9.98761627374031e-09
ortholog_15817	34.769785757472	1.93492135842769	0.314920950955239	6.14414935735003	8.0393170236853e-10	1.0004809651755e-08
ortholog_9451	36.9753519100207	-3.07665554060373	0.500974584248431	-6.14134057363282	8.18279267527536e-10	1.01759298400486e-08
ortholog_12173	17.6006309580116	-7.67378977727441	1.24975429643626	-6.14023876465687	8.2397536230609e-10	1.02392912090509e-08
ortholog_2159	473.137630031455	-0.577829840597144	0.0941095212122751	-6.13997216385557	8.25359426406265e-10	1.02490149764457e-08
ortholog_2432	178.00249925037	-0.909531159156001	0.148150557513242	-6.13923548060025	8.29195734661324e-10	1.02891534824654e-08
ortholog_1580	74.8253492051347	-1.31629722000939	0.214479210782383	-6.13717858811475	8.39999389558794e-10	1.04156256185685e-08
ortholog_18800	39.630336463613	-1.95380668187298	0.318371470492779	-6.1368773993752	8.41592837453726e-10	1.04277943066903e-08
ortholog_13246	327.019940620605	-0.750718047765089	0.122384380863102	-6.13410013982775	8.56425619098418e-10	1.06038686573981e-08
ortholog_3504	114.593354989513	-0.951663481093394	0.15520028126289	-6.13184121413667	8.68677836693588e-10	1.07477591167383e-08
ortholog_7183	153.748152200354	-1.00700060395781	0.164339747769424	-6.12755354456717	8.92405720288739e-10	1.10333209408993e-08
ortholog_1637	182.226397629343	-1.31042995406214	0.21412724404528	-6.11986559629487	9.36543180594374e-10	1.15706208613389e-08
ortholog_13120	251.531641094254	0.770631034812661	0.126022272555915	6.11503839109662	9.65337210378394e-10	1.19177174298672e-08
ortholog_4021	323.370750479316	0.784031660154984	0.128227688485367	6.11437100220719	9.69385465830131e-10	1.19590298199478e-08
ortholog_20023	1556.9966385838	-0.823985511766719	0.134785364933959	-6.11331587943876	9.75819440492380e-10	1.20296930590946e-08
ortholog_187	122.299341650924	1.04391312910792	0.170798300347195	6.11196438715064	9.84121486013788e-10	1.21232666357317e-08
ortholog_1265	1330.43989428938	-0.770815338428688	0.126199071596192	-6.10793192595836	1.00930382132986e-09	1.24245008699399e-08
ortholog_4236	568.581140014523	-0.522952800903321	0.0856524156950233	-6.10552308022886	1.02464545891027e-09	1.26042488689201e-08
ortholog_16204	1096.29120842069	-0.552885134740067	0.0905588572706865	-6.10525741383259	1.02635131254341e-09	1.26161236015888e-08
ortholog_17072	396.53812690068	-0.796359937488277	0.130454160933272	-6.10451925635103	1.03110559807406e-09	1.26654261531275e-08
ortholog_12835	287.819812487762	-0.842476006113125	0.138016615681307	-6.10416363243161	1.03340373997644e-09	1.26845097391777e-08
ortholog_16586	116.572034203531	1.5817691705953	0.259319245777619	6.09969833072767	1.06268830298611e-09	1.30345720791752e-08
ortholog_19990	513.39763183431	-0.799168700038383	0.131065643669098	-6.09746900611151	1.07761004396501e-09	1.32080879993035e-08
ortholog_6173	12.0882090322718	-4.28390646024331	0.702735728874323	-6.09604191764305	1.08726914231506e-09	1.330733073105e-08
ortholog_7900	292.888974162506	-1.06226355849048	0.174253071932501	-6.09609659508305	1.08689751352027e-09	1.330733073105e-08
ortholog_13566	169.547163175619	-0.97291767519237	0.15968976550126	-6.09254871242636	1.11127012754763e-09	1.35913202893245e-08
ortholog_3838	235.260692347107	-1.09769745337498	0.180201862566279	-6.09148783338043	1.11866088858824e-09	1.36718978184202e-08
ortholog_4956	2219.94065673709	-0.520519445384687	0.0855447673337053	-6.08476078208465	1.16665366927637e-09	1.42482283609043e-08
ortholog_9575	211.938071721807	-1.70654481220446	0.2806557393928	-6.080562670468	1.19761530529783e-09	1.46158824902286e-08
ortholog_12961	382.136463164214	0.566593042416581	0.0932240310303882	6.07775737815809	1.21874967725166e-09	1.48631626709639e-08
ortholog_7207	1754.3901916478	-0.987999551926149	0.162595226519148	-6.07643639408933	1.22882713255398e-09	1.49753418149658e-08
ortholog_1610	38.1650644156277	-2.0885786241808	0.343892910005405	-6.07334016903105	1.25276684420819e-09	1.52561749283595e-08
ortholog_15907	614.157971079134	-0.665530625295708	0.109593246422556	-6.07273392312549	1.25750721785865e-09	1.52920417349449e-08
ortholog_16738	172.187363862061	4.61644925834874	0.760178735175605	6.07284714072187	1.25662061807358e-09	1.52920417349449e-08
ortholog_3710	296.20325979169	0.666732979077458	0.109876220450266	6.06803707249143	1.29483021181399e-09	1.5734680683791e-08
ortholog_18572	16.0206398644108	5.28545401725796	0.871581017528649	6.06421423936557	1.32600307196013e-09	1.61020059422557e-08
ortholog_10166	249.236581423805	-0.897537783246121	0.148017143132236	-6.06374210617129	1.32990341705355e-09	1.61378664646306e-08
ortholog_6351	660.620425929733	1.29211454241578	0.213167662846194	6.06149415518093	1.34862789864877e-09	1.63534331026898e-08
ortholog_20592	2075.48834737766	2.47200651990793	0.40844264327586	6.0522733377728	1.42815868793201e-09	1.73055046701975e-08
ortholog_6554	152.295015684278	-1.26550729660162	0.209102716544252	-6.05208443733348	1.4298348466784e-09	1.73135012671357e-08
ortholog_10604	306.520902747839	-0.823205525980997	0.136029718285555	-6.05165941939918	1.43361314572684e-09	1.73469227015257e-08
ortholog_18909	229.446149126534	-1.54404839428073	0.25521944975773	-6.04988528792155	1.44949007571734e-09	1.75265879488973e-08
ortholog_2682	43.8727380849812	1.91448663172425	0.316843622673207	6.04237073030454	1.51866015187159e-09	1.83499383031463e-08
ortholog_5045	87.3375063441514	-1.2430820289536	0.205731672060334	-6.04224919043602	1.51980492530596e-09	1.83507558557318e-08
ortholog_19369	402.763744668719	-0.852234138835316	0.141168092032055	-6.03701676892962	1.56989414775976e-09	1.89421293168435e-08
ortholog_12418	157769.022420741	-0.472071343197976	0.078231356101045	-6.03429835203471	1.59654854099629e-09	1.92501043828406e-08
ortholog_3497	91.4363358379187	1.42398345667947	0.236040399543431	6.03279548515363	1.61147310049765e-09	1.9416313446378e-08
ortholog_785	234.529443674012	-1.31506224217328	0.218029050962859	-6.03159182854626	1.623524256149e-09	1.95476909908201e-08
ortholog_8229	160.047486855404	0.851655009418209	0.141221334880236	6.03063984730398	1.63311776536978e-09	1.96493131134215e-08
ortholog_7838	253.193145163136	-1.01616540161419	0.168518720797602	-6.02998525507823	1.63974639168098e-09	1.97151441602462e-08
ortholog_13570	1254.21444289076	0.542581774639432	0.0900456823852981	6.0256278842751	1.68454357502054e-09	2.02394703015691e-08
ortholog_1103	69.2691929552899	-1.62757683533875	0.270185674133258	-6.02391981203275	1.70242735589057e-09	2.04399259071936e-08
ortholog_10786	58.5155184586528	-1.7313813263918	0.287639222486935	-6.01928106821536	1.75193434073263e-09	2.10195108190576e-08
ortholog_7890	2696.85808888423	-1.44170433480515	0.239584658289816	-6.01751524949974	1.77114634498963e-09	2.12350600137849e-08
ortholog_18453	128.033176061272	0.946502583696556	0.157356507996739	6.01502026033886	1.79864203178276e-09	2.15495529504099e-08
ortholog_11263	234.728881847527	1.55859684332412	0.259158932962197	6.01405795860206	1.80935771371899e-09	2.16627037024809e-08
ortholog_8298	30.9875564167301	3.12986340716892	0.520691552793802	6.01097404091817	1.84411936671101e-09	2.20633859906288e-08
ortholog_4144	656.34878213476	1.25375887152814	0.208664452344192	6.00849285751877	1.87255863994871e-09	2.23879168763552e-08
ortholog_18265	625.780683881151	0.481843766576342	0.0802477438053431	6.00445250828671	1.91978595481797e-09	2.29364609482705e-08
ortholog_2094	2963.5050428991	0.690243984259664	0.114962920551571	6.00405749043256	1.92446508085749e-09	2.29762519849818e-08
ortholog_8778	2587.96456482419	0.48178534218809	0.0802900041164681	6.00056442255521	1.96632816036001e-09	2.34596168543792e-08
ortholog_6072	78.182706327681	-1.23489871061042	0.205882226087411	-5.99808314723644	1.99660288494214e-09	2.38041451020008e-08
ortholog_9247	340.929673964663	-0.747041643135796	0.124553859822465	-5.99773980670374	2.0008276814494e-09	2.38378330131842e-08
ortholog_16674	1027.70812120644	-0.695784965715373	0.116019173116272	-5.99715501349135	2.00804360571108e-09	2.39070851925224e-08
ortholog_6521	271.957437787856	-0.785188091515226	0.130944991820093	-5.99632013871904	2.01838930786506e-09	2.40134767025818e-08
ortholog_1482	160.754554245898	-0.953081818455807	0.158957715621304	-5.99581979855825	2.02461435008218e-09	2.40707290176902e-08
ortholog_20568	60.927810744757	5.79127047233008	0.965925157073448	5.9955685281833	2.02774761196608e-09	2.40911688040908e-08
ortholog_8828	6739.97550398838	-0.838456490344897	0.139918001863969	-5.99248473516698	2.06658840385869e-09	2.45355168198888e-08
ortholog_13768	138.72005220881	-1.39806764338225	0.233366722683008	-5.9908611960982	2.08732736746074e-09	2.47644821444489e-08
ortholog_4672	871.280420031537	-0.616593402941643	0.102953129315466	-5.98906907484369	2.11045522780839e-09	2.50214514378368e-08
ortholog_19490	126.504868061725	-0.930186868019617	0.155444430134508	-5.98404759317986	2.17659668809544e-09	2.57876757823936e-08
ortholog_10082	125.905627473919	-1.00774633910399	0.168430599065809	-5.98315475153208	2.18856650358991e-09	2.59114715230447e-08
ortholog_10700	1003.33703244798	-0.58536932982056	0.0978532276944991	-5.98211570136553	2.2025771979023e-09	2.60592414726816e-08
ortholog_6008	1058.33745732512	0.434880760874699	0.0727477461268104	5.97792762014421	2.25994097502408e-09	2.67193715416275e-08
ortholog_16202	468.162497661994	0.667986334514773	0.111771239598966	5.9763704590868	2.28163825704504e-09	2.69571920841029e-08
ortholog_9195	3313.95260255423	-0.464560599278247	0.0777690209898172	-5.97359454144441	2.32082188717406e-09	2.74011382479449e-08
ortholog_17328	336.767796674463	0.858038581456861	0.143690569998905	5.97143279105512	2.35178943300497e-09	2.77475322507657e-08
ortholog_19909	1278.83962585286	-0.888879132989203	0.148885803849511	-5.97020743420004	2.36952128119158e-09	2.79373938184505e-08
ortholog_3133	61.1497807846343	1.25710316374496	0.210571404725729	5.96996142654004	2.37309686302494e-09	2.7960201421408e-08
ortholog_12172	249.174686245707	0.818471993835219	0.137104329102821	5.96970204508575	2.37687251697739e-09	2.79853331525528e-08
ortholog_3084	47.0670330618315	-1.78826659683032	0.299658641942349	-5.96767904052093	2.40652158835434e-09	2.83148537988901e-08
ortholog_1824	75580.4759609067	-0.486091581181986	0.0814956290417978	-5.96463377112749	2.45183332520218e-09	2.88280775441474e-08
ortholog_1895	3274.58677086708	-0.840733935791393	0.141010718943619	-5.96219877531116	2.48866142876399e-09	2.92409136288636e-08
ortholog_15618	407.316043682707	0.727513312788291	0.122141497864429	5.95631562989178	2.5798785494938e-09	3.02917924519131e-08
ortholog_20940	200.026839539265	0.827553900989982	0.138948840107639	5.95581726590091	2.58775349694324e-09	3.03633308040096e-08
ortholog_20500	20273.3574123559	0.67334734922317	0.113093864875662	5.95388043342105	2.61858143491395e-09	3.07039035833648e-08
ortholog_20686	132.671111621864	-1.53332188920705	0.257746118676751	-5.94896209137507	2.69848121864109e-09	3.16189989834858e-08
ortholog_10415	62.3869942205075	-1.88162539889858	0.316347905055139	-5.94796225557621	2.715011775305e-09	3.17908286019734e-08
ortholog_7961	274.232726033918	0.639674700647546	0.107567720689526	5.94671613888565	2.73575224838892e-09	3.20116834174465e-08
ortholog_18929	138.129205341941	1.86566883330665	0.313802036510922	5.94536878743842	2.75835128710207e-09	3.22539676584475e-08
ortholog_10910	730.754712526557	-0.512684889295732	0.086316170214207	-5.93961581037973	2.85690797670872e-09	3.33834987648741e-08
ortholog_12151	761.324788489649	0.54833727645391	0.0923288991068226	5.93895607722448	2.86842696130655e-09	3.34951268949826e-08
ortholog_10940	62.2431887161337	-2.38995068729181	0.402477301492444	-5.93810055481272	2.88343180798034e-09	3.36472792551788e-08
ortholog_14812	1699.26199098924	-0.905562874824477	0.152565132973361	-5.93558211614835	2.92804725501404e-09	3.41445181955334e-08
ortholog_14110	87.3998664895386	1.79683424721599	0.302839921493812	5.93328065320049	2.96940621528237e-09	3.46031283787728e-08
ortholog_18240	1862.13831074717	-0.752888137574298	0.126909002402523	-5.93250378870942	2.98349502644173e-09	3.4743543927196e-08
ortholog_11199	41.10684838628	-1.70577419538288	0.287544165215722	-5.93221634006437	2.98872452593662e-09	3.4780669227037e-08
ortholog_13516	54.6012259132028	2.18399935707651	0.368213412705934	5.93134112368882	3.00470219360605e-09	3.49427380699428e-08
ortholog_6275	169.28388582069	-0.85869314593132	0.144826344785319	-5.92912254468749	3.04557739635725e-09	3.53939304923182e-08
ortholog_3203	221.668020013042	-1.06481988536607	0.179624026231546	-5.92804819992985	3.06556525089852e-09	3.56019326377356e-08
ortholog_2235	42.5417864190866	-1.45080265324962	0.24474822700022	-5.92773508936724	3.07141457451104e-09	3.56455654672648e-08
ortholog_18139	32.3267323452778	-2.38515844687865	0.402485657223866	-5.92607066629459	3.10269110909382e-09	3.59840356879724e-08
ortholog_18590	172.018621046438	-0.966386445995803	0.163097777913034	-5.92519688717704	3.11923439080224e-09	3.61267140150223e-08
ortholog_20186	220.588998172411	0.943613993000118	0.159252873888722	5.92525566389132	3.11811888073139e-09	3.61267140150223e-08
ortholog_5168	104.414634186584	-1.53837145601284	0.259658617322176	-5.92459234312287	3.13073047150437e-09	3.62352276107472e-08
ortholog_16470	981.459058441329	-0.589052055979703	0.099445040969291	-5.92339296397499	3.1536602421466e-09	3.64758381163962e-08
ortholog_2706	48.389909577002	-1.73414938653912	0.292880320745331	-5.92101709710643	3.19956591285863e-09	3.69816855206055e-08
ortholog_3116	254.86574496954	0.73782359760757	0.124747946782772	5.9145149610548	3.32854983614303e-09	3.84464430904195e-08
ortholog_10774	548.865425028741	-0.712450998106418	0.120548792572694	-5.91006332706975	3.4197623659771e-09	3.94732326755772e-08
ortholog_4567	21.19053206778	3.00857779441428	0.509344630327326	5.90676256365134	3.48896036123263e-09	4.02446971390117e-08
ortholog_4327	1229.15347872553	-0.831391734129242	0.140775375248957	-5.90580371502437	3.50931611190129e-09	4.04521100124914e-08
ortholog_1284	58.4474449925546	-2.28234011332254	0.386597967708787	-5.90365264165527	3.5554035556241e-09	4.09279799845728e-08
ortholog_13002	474.437016102657	-0.750447285151071	0.1271134876609	-5.90375812166399	3.55312993841271e-09	4.09279799845728e-08
ortholog_6504	2199.88947521375	-0.345983011297512	0.0586154780756536	-5.90258789412175	3.57843359325607e-09	4.11610246319362e-08
ortholog_8519	1714.72953591984	-0.580258022500997	0.0983072683301604	-5.90249360354748	3.58048004370074e-09	4.11610246319362e-08
ortholog_1562	129.51753069101	3.70060861551387	0.627040996111812	5.9017012260136	3.59772260990849e-09	4.1331355431565e-08
ortholog_12226	383.074405184296	0.966630343224835	0.163791690460971	5.9015835327444	3.60029056440014e-09	4.13329854081437e-08
ortholog_15749	1081.99155187108	0.532122240909444	0.0901819392736945	5.90054111937534	3.62311305089355e-09	4.15669879111605e-08
ortholog_9346	1351.96295414016	0.535735382392097	0.0908377459827672	5.8977177008964	3.6856382830383e-09	4.22558677174451e-08
ortholog_17844	210.793946721404	-0.701523602442095	0.118978585514108	-5.89621736895596	3.7192895590438e-09	4.26130035086949e-08
ortholog_5273	78.5354174875094	1.52393269955628	0.258587320740719	5.89330016332974	3.7855784400738e-09	4.33433466959256e-08
ortholog_3333	925.684492181488	0.414045830568697	0.0702651184102128	5.89262268301418	3.80113687889097e-09	4.3492255880232e-08
ortholog_12627	257.56483073819	-0.878900479880309	0.14916756400946	-5.89203481143238	3.81468786315289e-09	4.36180114929771e-08
ortholog_15376	242.312206387819	0.832305227516666	0.141271332882054	5.89153659512471	3.82620901345375e-09	4.3720404401215e-08
ortholog_6767	350.220331156476	-0.59963910337437	0.101789025962542	-5.89099952282708	3.83866663561028e-09	4.38103170626493e-08
ortholog_11170	1148.38495276544	-0.639416245407608	0.108541654340211	-5.8909756746791	3.83922071811559e-09	4.38103170626493e-08
ortholog_3997	1086.02748215603	0.461462034395105	0.0783590135105977	5.88907406718047	3.88365372764465e-09	4.42876897977791e-08
ortholog_19147	421.48743574936	0.604993473243403	0.102740082823006	5.88858268963678	3.89521640532138e-09	4.4389834045124e-08
ortholog_20507	1067.01918830344	-0.590466435621154	0.100318291433121	-5.8859299454357	3.95821960610968e-09	4.50776653939108e-08
ortholog_10152	632.124534787388	-0.581408934454682	0.0987880316049681	-5.88541875983125	3.97047383412229e-09	4.51870158396402e-08
ortholog_698	392.779860597538	-0.838055785720519	0.142422177294412	-5.88430679576051	3.99725768549151e-09	4.54614680825894e-08
ortholog_13614	3255.92232758892	0.599075545273171	0.101835652642487	5.88276826168469	4.03460649130197e-09	4.58556309488403e-08
ortholog_18122	853.683001602187	-0.576552946431168	0.0980365275823802	-5.88100130277145	4.07791956402679e-09	4.63170104082162e-08
ortholog_17877	38.9224777966271	-1.75544321132087	0.29851004208433	-5.88068394303784	4.08574672847835e-09	4.63749946789378e-08
ortholog_10804	230.785615010891	-0.689297469560761	0.117226252745493	-5.88006059578889	4.10116316860903e-09	4.65189859544554e-08
ortholog_5588	372.054740244993	-0.803498049614782	0.13675861366444	-5.87530121931697	4.22075163324851e-09	4.78117989199833e-08
ortholog_18940	200.63591078172	0.994496929457606	0.169265307404687	5.87537366460994	4.21890612284344e-09	4.78117989199833e-08
ortholog_17969	78.8944282270745	1.3838521162382	0.235556705164472	5.87481521815292	4.23315261964404e-09	4.79204127447677e-08
ortholog_20829	672.405897083425	-0.494619110756473	0.0842074609671886	-5.87381575308631	4.25876688892896e-09	4.81783608809314e-08
ortholog_3717	104.266732077423	-1.68906440951042	0.287601532303041	-5.87293258135592	4.28152628118695e-09	4.84036916075528e-08
ortholog_3598	117.017053794206	-1.3835908233665	0.23564772999678	-5.87143709547044	4.32033525009057e-09	4.88100475171042e-08
ortholog_1966	245.998029423001	1.26299764052521	0.215135496977288	5.87070780169087	4.33938493839452e-09	4.89802427939533e-08
ortholog_7142	600.370491516152	-0.500923683640457	0.0853269233925881	-5.87064039958072	4.34114965186767e-09	4.89802427939533e-08
ortholog_9177	167.351005563459	1.12457838699742	0.191574389741935	5.87019167077769	4.35291602791116e-09	4.90804966032578e-08
ortholog_1061	835.361596360379	1.275843642835	0.217353134786313	5.86991139598386	4.36028101532484e-09	4.91310235833924e-08
ortholog_17630	182.625452527227	-0.797618247737845	0.135965377400068	-5.86633349599666	4.4553723483518e-09	5.01693183733441e-08
ortholog_19311	353.068179742753	-1.21422359201572	0.207187194078744	-5.86051467811391	4.61434746501422e-09	5.1925124016808e-08
ortholog_7215	1331.88233747785	-0.624891266225079	0.106633754463853	-5.86016378553855	4.62410862792346e-09	5.20006195999552e-08
ortholog_6144	480.981672783195	0.706042088040217	0.120484049315925	5.86004613929334	4.62738581789422e-09	5.20031478756358e-08
ortholog_2644	232.844383260379	-0.778060753907764	0.132796804152588	-5.85903221747526	4.65572377142657e-09	5.22871231996009e-08
ortholog_11307	1633.26473173324	-0.58027978233632	0.0990643196713696	-5.85760629317707	4.69586264546954e-09	5.27031698885801e-08
ortholog_7899	147.591581048654	1.08092782756511	0.18456450093901	5.85663993923892	4.72325612645234e-09	5.29757173313815e-08
ortholog_11922	101.62208514011	-1.0919513111322	0.186501034572271	-5.85493433661923	4.77198518359285e-09	5.34870470874154e-08
ortholog_17529	69.272337901268	-1.22915603365515	0.209959645627666	-5.85424894379411	4.79170433588591e-09	5.3672759217941e-08
ortholog_16745	446.844625651023	1.37732765758972	0.235290099707136	5.85374250469556	4.80632580108012e-09	5.38011646997385e-08
ortholog_8480	273.374537423242	0.768217562742783	0.131238019747772	5.85362049975478	4.80985470459378e-09	5.38053149062142e-08
ortholog_8347	52.6627222834912	-2.02616944560755	0.346168524136365	-5.85313020778686	4.82406148137609e-09	5.39288290408166e-08
ortholog_16148	1906.18460058011	-0.998076651388663	0.170536727840797	-5.85256128709357	4.84059779895449e-09	5.40782063611723e-08
ortholog_2145	269.621897909961	-0.993885282735214	0.169845673231133	-5.85169621237683	4.86584791297111e-09	5.43246729313819e-08
ortholog_14895	125.084605875035	-1.28480722944482	0.219570277075902	-5.85146244088711	4.87269328680648e-09	5.43654718581021e-08
ortholog_15689	72.5770332568609	-1.25978454621384	0.215298875464071	-5.85132896536692	4.87660596259331e-09	5.43735181837056e-08
ortholog_335	72.7425717763027	1.53415642707332	0.262212633862077	5.85081048337389	4.89183366682942e-09	5.45076325583864e-08
ortholog_20958	218.112946448116	-1.40316343512686	0.239871146453373	-5.84965493296466	4.92593858965479e-09	5.48517750012736e-08
ortholog_4025	118.525905341278	-1.61218150078235	0.275620572111641	-5.84927855141862	4.93709698540182e-09	5.49401184456504e-08
ortholog_5658	1257.22550652534	-0.760899955403742	0.130174250056433	-5.8452417054362	5.0583325182002e-09	5.62524876713947e-08
ortholog_15794	472.424306017445	1.48612569162711	0.254329166586227	5.84331601276748	5.11718109481171e-09	5.68698071182695e-08
ortholog_10735	12421.0943935569	-0.421404844465498	0.0721238695409989	-5.84279306070717	5.13327702119468e-09	5.70114997458238e-08
ortholog_3901	675.840397997024	-2.27717599956136	0.389902147571381	-5.84037819167044	5.20824539000485e-09	5.78064343384447e-08
ortholog_16239	1447.25967597341	-0.744814863814423	0.127531321508133	-5.84025049694889	5.2122391208183e-09	5.78130975920452e-08
ortholog_6377	450.306035404229	0.577618560560036	0.0989069443274039	5.84002027853565	5.21944687261974e-09	5.78553782490712e-08
ortholog_13511	200.846584854706	1.59240421521207	0.272704418472891	5.83930478328631	5.24190978551065e-09	5.80665910375455e-08
ortholog_15662	129.892870662675	-1.57745149882676	0.270173591079992	-5.83865910994872	5.26226136245941e-09	5.82541564861735e-08
ortholog_3616	421.91820254934	0.806255031712366	0.138134876105487	5.83672316827986	5.32374398599355e-09	5.88965105775144e-08
ortholog_20068	163.501174091547	0.837285131765176	0.14346861298376	5.83601607593401	5.34637397525306e-09	5.9108483722509e-08
ortholog_347	7457.70413366182	-0.810577653454464	0.13890802643973	-5.83535504916385	5.36761429293829e-09	5.93048279564135e-08
ortholog_11782	224.850644645275	-1.25103041872836	0.214444181283377	-5.83382776460224	5.41700392946917e-09	5.98117277682219e-08
ortholog_844	19.3435810592299	-2.39882928026728	0.41166468346034	-5.82714373286381	5.63840486133306e-09	6.21767575653688e-08
ortholog_12255	239.506359126675	-0.693052716795557	0.118935292582754	-5.82714097510914	5.63849800073339e-09	6.21767575653688e-08
ortholog_16739	441.423469217175	-0.662462549746285	0.113729670232362	-5.82488763391998	5.71510390884984e-09	6.29807408118206e-08
ortholog_20684	366.161025307772	0.905242953649952	0.155443389154977	5.82361822249915	5.75870442348064e-09	6.3420198618513e-08
ortholog_14491	35.2248246836149	1.8783856018942	0.322589327999668	5.82283863369507	5.78564118579003e-09	6.36756904924449e-08
ortholog_14808	73.0542380860421	1.52032408203795	0.261134699334528	5.82199181461645	5.81503980584643e-09	6.39579297431928e-08
ortholog_12519	335.340276819137	-0.645120251147226	0.110811826648417	-5.8217635306569	5.8229898680252e-09	6.40040505687389e-08
ortholog_6262	13.6567144446853	-3.78050202656179	0.649463389199057	-5.8209624890851	5.8509701286497e-09	6.4270134159771e-08
ortholog_7947	525.59354842839	-0.665899395166183	0.114407791241721	-5.82040250877034	5.87060778350359e-09	6.4444294334762e-08
ortholog_4695	237.081770282784	-1.03162198532614	0.177335935549808	-5.81733184606788	5.97943627623479e-09	6.55966875970458e-08
ortholog_1826	3519.22135365146	-1.13425117097495	0.194995450149313	-5.81680839274161	5.9981829260973e-09	6.57600016164219e-08
ortholog_25	66.4713446698508	1.61978829592855	0.278541588111516	5.81524757904392	6.05442101896704e-09	6.63338719615058e-08
ortholog_4173	209.657284499285	1.20338362211154	0.206962241442129	5.8145080654629	6.08124538235701e-09	6.65421821318024e-08
ortholog_16894	415.057069085563	-0.672886856539013	0.115724954581089	-5.81453549906144	6.08024822240227e-09	6.65421821318024e-08
ortholog_18323	54.6274466340561	-1.75051687109869	0.301110538210218	-5.81353572513155	6.11669105146034e-09	6.68870766647817e-08
ortholog_6650	79.7205962458947	2.96093307615045	0.50952752379047	5.81113470401661	6.20508081334028e-09	6.78101102096718e-08
ortholog_1136	11052.8661935495	-0.439610604697212	0.075673881224582	-5.80927788535853	6.27428734327047e-09	6.85224573508326e-08
ortholog_20308	171.556445887111	1.65032173391261	0.284131392811925	5.80830480426713	6.31085482885853e-09	6.88776641379005e-08
ortholog_16887	271.980857785865	0.945750587042957	0.16291688763286	5.80511081929239	6.43234458301818e-09	7.01586777598468e-08
ortholog_3276	205.276515218506	1.05313630943467	0.181455842400386	5.80381593396644	6.48224360299337e-09	7.06576994652579e-08
ortholog_1233	107.214285871028	-1.44967191051032	0.249894066368303	-5.80114578780652	6.58633042014141e-09	7.17463627672309e-08
ortholog_18201	100.426942654353	-1.16507834164643	0.200905647339725	-5.79913186649414	6.66591007887714e-09	7.25668434593162e-08
ortholog_16415	133.682391115013	-1.8690784769225	0.322487532670372	-5.79581623340759	6.79896810552979e-09	7.3968084044643e-08
ortholog_2441	45.0677543201362	-1.43840275474267	0.248254853371544	-5.79405693466915	6.87061493945089e-09	7.46998511317325e-08
ortholog_5780	86.1309523789824	1.18060579172054	0.203892482093759	5.79033508051391	7.02461422278854e-09	7.63254799194187e-08
ortholog_16089	502.78252795406	-0.774360791538024	0.133739902094491	-5.79005053399034	7.03652507232074e-09	7.64061680415095e-08
ortholog_19037	695.552362561667	0.464797104013271	0.0803016285881987	5.78814044229208	7.11698967681756e-09	7.72306707795801e-08
ortholog_17426	1665.00700323658	-0.555468670163473	0.0959958837936305	-5.7863800843545	7.19193847308613e-09	7.79943066619787e-08
ortholog_2009	1190.04100356561	-0.95022318985551	0.164249394500858	-5.78524622719717	7.24061926428311e-09	7.84722839730225e-08
ortholog_1500	1087.21188689342	-0.365020632360599	0.0631335256694021	-5.78172418679776	7.39388621342041e-09	8.00824153960862e-08
ortholog_7924	178.04448485838	-0.80629524845679	0.139567916389606	-5.77708164823502	7.60074075765064e-09	8.22705338552058e-08
ortholog_11159	3355.67988802361	-0.446355793311181	0.0773127660498296	-5.77337762076054	7.76980436990127e-09	8.40470838412749e-08
ortholog_11542	2105.48911710096	-1.2117428027642	0.209981761692351	-5.77070500313045	7.89405640288132e-09	8.53289180663165e-08
ortholog_15354	278.216556593547	-0.670478633976368	0.116188439422372	-5.7706139897363	7.89832152318959e-09	8.53289180663165e-08
ortholog_18818	570.807822700045	0.555951046695155	0.0963437576417896	5.77049370196049	7.90396195364471e-09	8.53357413208143e-08
ortholog_7503	71.1594417406113	-1.73321192779871	0.300447874044505	-5.7687608318439	7.9856541258206e-09	8.61631344785342e-08
ortholog_168	3065.44488893163	-2.9060759583614	0.503881146665304	-5.76738379197926	8.05115635045654e-09	8.68149055333722e-08
ortholog_17724	82.1881400201878	1.75015508339708	0.303629235701404	5.76411912164554	8.20854255091251e-09	8.84560021757726e-08
ortholog_19897	352.333045407741	-0.756632341092389	0.131298685672448	-5.76268023718048	8.27885560463419e-09	8.91573090620434e-08
ortholog_13710	4372.38326398255	-0.777424036657718	0.13500946658224	-5.75829278004114	8.49688888414619e-09	9.14475653311425e-08
ortholog_761	1250.28798413989	3.44509831282615	0.598349012744117	5.75767359759887	8.52810499964784e-09	9.17255838882578e-08
ortholog_434	987.802389262604	-0.641095205057501	0.111374155436476	-5.7562295538408	8.60134039871066e-09	9.24549125380653e-08
ortholog_9826	46.9287792968396	-1.99624688910242	0.346877833542432	-5.75489897614985	8.6693623218275e-09	9.31273177030108e-08
ortholog_9314	225.10696557462	-0.796623684318142	0.138455914084736	-5.75362699083119	8.73487766292317e-09	9.37719664418539e-08
ortholog_10568	15.4493352268637	7.90840726313023	1.37480984528614	5.75236443806832	8.80038305391999e-09	9.44156965299967e-08
ortholog_6277	544.248834326976	-0.591079870961419	0.102809347447341	-5.74928141883373	8.96235358256112e-09	9.60928999283158e-08
ortholog_19107	2574.41093810389	-1.15421373028945	0.200781587770178	-5.74860346064502	8.99835779158196e-09	9.64182526384792e-08
ortholog_2285	599.534616635757	-0.891981715169977	0.155298642612791	-5.743654291905	9.26548587625047e-09	9.92181539118034e-08
ortholog_14719	141.193351739556	1.08048365152238	0.188199292498457	5.74116744637199	9.40260587996143e-09	1.00623238930215e-07
ortholog_8904	50.2730021081932	1.30491041906805	0.227369408275469	5.73916442394521	9.51448115073947e-09	1.01756569595197e-07
ortholog_2597	64.3943437358161	1.46362474437249	0.255141699099644	5.73651719627718	9.66432416190208e-09	1.03294285286277e-07
ortholog_18951	127.561338650411	-0.965281785331535	0.168325196660097	-5.73462443225746	9.77286550772998e-09	1.04388908874731e-07
ortholog_2227	414.538544713957	-0.594804664193366	0.103791682418438	-5.73075462632354	9.99848143263872e-09	1.06731909879615e-07
ortholog_7500	79.5963353246475	1.0905505528877	0.190313512397048	5.73028440887843	1.00262384244251e-08	1.06961192258566e-07
ortholog_1208	225.435526256353	-0.696440632813891	0.121546362269076	-5.72983526460571	1.00528213938298e-08	1.0717767089279e-07
ortholog_1252	175.068213743989	0.776332655184464	0.135515262645375	5.72874700627648	1.01175152444586e-08	1.07799941976136e-07
ortholog_16703	104.051463658776	1.18877603034615	0.207552316264045	5.72759703068699	1.01863177124422e-08	1.08465184291799e-07
ortholog_8775	3521.92785617205	-0.667770184502381	0.116600543460209	-5.72699032685268	1.02227995306982e-08	1.0878565621768e-07
ortholog_20046	107.706493323569	-0.995852397935282	0.173929047937948	-5.72562438386123	1.03054007149895e-08	1.09596199738625e-07
ortholog_1400	1749.49642281047	-0.399887884104688	0.0698482192790852	-5.72509776529732	1.03374192948272e-08	1.09799633744371e-07
ortholog_19425	119.350126066545	-0.880980437750264	0.153878055714407	-5.72518565860577	1.03320686393122e-08	1.09799633744371e-07
ortholog_9372	22.8239437073822	3.12748117882528	0.546471991196552	5.72304020921066	1.04634488084898e-08	1.11069020155914e-07
ortholog_15881	126.441852607906	-1.68393646103084	0.294310879698037	-5.7216249115852	1.05510042327439e-08	1.11928679398044e-07
ortholog_5280	411.270205060796	-0.639584483519004	0.111799623135311	-5.72081072889587	1.06016947158656e-08	1.12343537201158e-07
ortholog_18471	148.120311968931	-1.11607856064061	0.195091854818938	-5.72078502035066	1.06032991617927e-08	1.12343537201158e-07
ortholog_14360	1009.73480831779	0.450394898751809	0.0787935467290047	5.716139423205	1.08971339957467e-08	1.15385004279388e-07
ortholog_6766	382.020287440964	0.559329777117973	0.0979148086977545	5.71241249977339	1.11385691675529e-08	1.17868200563725e-07
ortholog_5310	271.52580354159	-0.664959953322948	0.116473174136014	-5.70912536947288	1.13558222037559e-08	1.20092577830781e-07
ortholog_2829	86.1019113964831	-1.24424700934587	0.217972698579867	-5.70826996891066	1.14130291587813e-08	1.20622690929378e-07
ortholog_3904	58.3306929007613	-1.60400635681676	0.281121546854951	-5.7057396516261	1.15838944811662e-08	1.22352641212417e-07
ortholog_3016	2611.26499566595	-0.886263757698945	0.15539845111967	-5.70316982771242	1.17599709891911e-08	1.24135455850587e-07
ortholog_17342	34.9112378387039	-2.8501254646869	0.499839544644082	-5.70208078817847	1.18353707789592e-08	1.24854001214321e-07
ortholog_8061	1553.18120925463	0.739194893470648	0.129668870793629	5.70063492453093	1.19362015269247e-08	1.25839768201866e-07
ortholog_2264	78.1429552340182	-2.08935542606269	0.366522478023519	-5.70048373930458	1.19467928664006e-08	1.25873537455082e-07
ortholog_12008	274.244046041638	0.693057739864409	0.121588803141092	5.70001284625016	1.19798400122561e-08	1.26143717112983e-07
ortholog_1611	59.5886948599301	-1.68140842269808	0.294993280228288	-5.69981940401108	1.19934414608252e-08	1.26208932778307e-07
ortholog_13920	84.0950897922775	-1.19134633283987	0.209065209904399	-5.69844372186384	1.20906031409161e-08	1.27152843031968e-07
ortholog_12256	138.557561542234	0.840901820524223	0.147585291671838	5.69773458451403	1.21409864069543e-08	1.27603939182776e-07
ortholog_625	602.391336982407	-0.557075606465188	0.0978430667721867	-5.69356240398982	1.24415712967841e-08	1.30682521691313e-07
ortholog_15029	387.128544795455	-0.751060709241866	0.131935404900058	-5.69263958988717	1.25090254832113e-08	1.31310084508608e-07
ortholog_1653	51.236622155916	-2.46143911854424	0.432633269293782	-5.68943558724049	1.27459956721119e-08	1.33715226764637e-07
ortholog_10454	55.7862440949472	1.87583952446451	0.329906348079799	5.68597583945482	1.30067784184374e-08	1.36367067024565e-07
ortholog_3204	157.837252547944	-0.902748672816231	0.158818923592083	-5.68413796289721	1.31474114335819e-08	1.37756733452604e-07
ortholog_7916	192.459809534721	-1.11017717161068	0.195417686980423	-5.68104754879171	1.33872250009743e-08	1.40183252822126e-07
ortholog_11303	745.303734797534	-0.485147843107918	0.0854034079107058	-5.68066140422837	1.34174865356607e-08	1.40413831761702e-07
ortholog_13680	283.506240103299	0.667849006149832	0.117665684783309	5.67581795303983	1.38027508464829e-08	1.44268384154313e-07
ortholog_18095	32.7492959785666	-2.58931458667596	0.456198790703075	-5.67584710754146	1.38003999632975e-08	1.44268384154313e-07
ortholog_15548	15.3869790893728	3.16413542999947	0.557578927875275	5.67477584215173	1.38870377767602e-08	1.45060369468218e-07
ortholog_1652	701.763395637739	-0.651710618368187	0.114849031242162	-5.67449817660231	1.39095798625428e-08	1.45206808895921e-07
ortholog_8623	254.261654705229	-1.33106765607926	0.23459993290896	-5.6737767976933	1.39683107806479e-08	1.45730625088731e-07
ortholog_12600	123.841274242717	-0.823402120928094	0.145170933890546	-5.6719489147112	1.4118208140073e-08	1.47204352559622e-07
ortholog_2718	829.595055941496	-1.03337817683367	0.182295204284976	-5.66870741820629	1.43878817761886e-08	1.49924368086193e-07
ortholog_12583	265.973008439147	-0.903401390500596	0.159412708757918	-5.66706003266334	1.45268457270452e-08	1.51279872036473e-07
ortholog_1988	235.899431775471	2.18675323294119	0.385905959881795	5.66654434052018	1.45706138604493e-08	1.51642973940425e-07
ortholog_13760	154.831450511397	1.2414991647034	0.219110451733006	5.66608828964587	1.4609426794906e-08	1.51954092982181e-07
ortholog_10353	603.748905537601	1.45379647453118	0.256758069696432	5.66212573669067	1.49509204824487e-08	1.55411124014325e-07
ortholog_15247	328.771449328134	-0.808190542151532	0.142745181404396	-5.66177109587982	1.49818587828191e-08	1.55637761026151e-07
ortholog_15745	38.1177302234266	-1.61663580396557	0.285592649935722	-5.66063518906885	1.50813726424989e-08	1.56576079043421e-07
ortholog_15281	38.2806486439867	-2.46103828148417	0.434873794466667	-5.65920115858536	1.52079216033912e-08	1.57793763920205e-07
ortholog_13360	55.3049180752974	-1.37980399018155	0.243854918745656	-5.65829878387939	1.52880815915798e-08	1.58528938573186e-07
ortholog_11050	573.397800257329	-1.11709703707216	0.197440153325692	-5.65790199336719	1.53234591568298e-08	1.58799132393497e-07
ortholog_11888	17.1800505863097	4.15325925881765	0.734349011660095	5.65570211557669	1.55210459214605e-08	1.60748972257703e-07
ortholog_9989	124.266752790113	-0.82542456057116	0.145959815951091	-5.65514936554695	1.55710800488201e-08	1.61169192461572e-07
ortholog_9421	804.815794605628	-0.505510786267971	0.089416270157244	-5.6534541798601	1.57255046885875e-08	1.6266874522129e-07
ortholog_18912	3424.1603751407	-0.833039214920212	0.147397838480841	-5.65163793109824	1.58926082148423e-08	1.64297552279289e-07
ortholog_8423	935.361315051999	1.4499076653253	0.256685345528104	5.64857982968316	1.61778723739e-08	1.67145185951567e-07
ortholog_17832	47.924544355683	3.08992478319052	0.547201739405251	5.64677441732721	1.63486119164701e-08	1.68806849224789e-07
ortholog_17078	1194.57029555347	-0.402672835510698	0.0713399462908958	-5.64442302589856	1.65736110124115e-08	1.710264147901e-07
ortholog_4549	147.617792937098	0.942745208492991	0.167038666582964	5.6438741267415	1.66265652318844e-08	1.71469002333907e-07
ortholog_11586	137.754791385479	1.57012440559095	0.278248888363196	5.64287755048092	1.67231287218495e-08	1.72360522706684e-07
ortholog_1295	451.692029141136	-1.43494160411476	0.254312493492131	-5.64243456705818	1.67662263561759e-08	1.72700240888856e-07
ortholog_19031	461.815567219093	0.621594365171984	0.110170642688236	5.6421052832649	1.6798332081169e-08	1.7292639496488e-07
ortholog_12395	405.183740399432	-0.702046693552774	0.124442640625681	-5.64152841841815	1.68547213543308e-08	1.73402106107328e-07
ortholog_12945	703.906820581368	0.554529963096715	0.098386963993337	5.63621378879288	1.73829558952926e-08	1.78728678085757e-07
ortholog_1529	200.4365944602	-0.95485955057635	0.169437539626286	-5.63546633575065	1.7458524793655e-08	1.79374265700576e-07
ortholog_15832	220.201222906248	-0.88822804175974	0.157616222486871	-5.63538465613036	1.74668020659303e-08	1.79374265700576e-07
ortholog_14782	167.993713440686	1.51127600808728	0.268313605591464	5.63249860086616	1.77617286995341e-08	1.82293115574676e-07
ortholog_15733	500.927423709212	-1.14726253605107	0.203729978531144	-5.63128973125421	1.78866952523285e-08	1.83465157744684e-07
ortholog_18943	865.036934243321	0.450119666860761	0.0799447874631427	5.63038168146087	1.7981125750976e-08	1.84322767400348e-07
ortholog_7917	387.334719936203	-0.771736282970849	0.137092075466232	-5.62932817485092	1.80912893887235e-08	1.8534052755002e-07
ortholog_260	165.578036760379	-0.808157364275289	0.143586910322941	-5.62834984371251	1.81941787586759e-08	1.86282586244929e-07
ortholog_16744	672.616143684775	0.478193269889714	0.0849649572302762	5.62812346969929	1.82180669415442e-08	1.86415139028882e-07
ortholog_3186	23.3654111599872	3.05268775302356	0.543126121474023	5.6205872491249	1.90309450554846e-08	1.94615972935348e-07
ortholog_18012	780.310916867652	-0.673288853025166	0.119800775605748	-5.62007090205235	1.90879107506106e-08	1.95081424989894e-07
ortholog_19446	511.720083717383	1.18682448883764	0.211190283217076	5.61969268073636	1.9129742818898e-08	1.9539174364842e-07
ortholog_11976	1797.3079965138	0.832963799710157	0.148259900822514	5.61826761713082	1.92881588312619e-08	1.96891768728705e-07
ortholog_19241	2315.97275372672	-0.443897113580697	0.079028767227168	-5.61690545298164	1.94407729030997e-08	1.98330807155754e-07
ortholog_19240	183.683274550636	0.814113091511084	0.144966270190198	5.61587940727835	1.95565024700994e-08	1.99392060193348e-07
ortholog_2481	4740.51918731699	-0.902293313406265	0.160678734330494	-5.61551170517916	1.95981388451095e-08	1.99697064296729e-07
ortholog_15145	265.845474359089	-0.674280058804598	0.120164887824622	-5.61129021140264	2.00823644969894e-08	2.0450881287221e-07
ortholog_3527	160.865564638624	-0.89796513990705	0.160043974993785	-5.610740047802	2.01463201478048e-08	2.05037548601046e-07
ortholog_18640	57.7928571827849	2.59189066159972	0.462090281802437	5.60905685246126	2.0343219313098e-08	2.06917867126717e-07
ortholog_5381	48.2954470540895	1.47522826718218	0.263069861966136	5.60774334299107	2.04981694527497e-08	2.0836951847643e-07
ortholog_6058	114.752653175519	-1.35568213204231	0.241774876596507	-5.60720845410577	2.05615961982719e-08	2.08889632933785e-07
ortholog_9470	81.2070215855	-1.13466467037816	0.202416992714073	-5.60558012034565	2.07558579826283e-08	2.10662959754536e-07
ortholog_13019	329.675464036193	1.42691861542709	0.254555148616222	5.60553822298984	2.0760879816157e-08	2.10662959754536e-07
ortholog_3687	193.440932833624	0.681980397376705	0.121699226858137	5.60381865179537	2.09680090656675e-08	2.12638077649867e-07
ortholog_10154	964.155841558925	-0.640300447658014	0.114292146313493	-5.60231361743552	2.11509417110171e-08	2.14365612094347e-07
ortholog_2855	340.216735894973	-0.586644291145578	0.10481061699035	-5.59718383491235	2.17861659926807e-08	2.20672360295661e-07
ortholog_7331	152.945532926884	-0.994228401195503	0.177639229345538	-5.59689661376297	2.18222749928884e-08	2.20906773056352e-07
ortholog_11291	395.435145425714	0.583415593212487	0.104378078406425	5.58944562038015	2.27795687750526e-08	2.30460518539531e-07
ortholog_19512	985.880060428311	0.440279863839173	0.0788409521603487	5.58440571523947	2.34500693182571e-08	2.37103163783469e-07
ortholog_6070	66.3560864832335	-1.2457748429131	0.223138466984652	-5.58296765119741	2.36448737985265e-08	2.38931029006819e-07
ortholog_13486	3113.93580550969	-0.695331228986194	0.124562813251665	-5.5821734499634	2.37531310003775e-08	2.39882686931495e-07
ortholog_15361	526.15089852849	0.82985081897758	0.148678547367384	5.58151013492905	2.38439157124781e-08	2.40656867294721e-07
ortholog_9149	389.863746090492	-0.864111780854561	0.154954308928178	-5.57655857931052	2.45323327919418e-08	2.47458468784081e-07
ortholog_762	2130.14759999165	-0.651730387059225	0.116910210748216	-5.57462331894025	2.48066030158868e-08	2.5007697963412e-07
ortholog_11846	320.095490701602	0.640871521584867	0.115002526652242	5.57267340327927	2.5085959124136e-08	2.52743634297992e-07
ortholog_7565	117.109352731264	-1.37739147679402	0.247343682448091	-5.56873522364205	2.56595057383366e-08	2.58369384907825e-07
ortholog_3236	555.991793351184	-0.736826952527554	0.132320623010692	-5.56849669962647	2.5694649510085e-08	2.58570433374671e-07
ortholog_17979	319.302775347301	-0.63846157963729	0.114682776319723	-5.56719675025418	2.58870046479393e-08	2.60352360204807e-07
ortholog_3945	619.099739191613	0.560148701060531	0.100662557262137	5.56461822842268	2.62726954435458e-08	2.64075464467074e-07
ortholog_20392	364.870053075019	-0.617265249268087	0.110936586987671	-5.5641269127622	2.63468154337146e-08	2.64664324613323e-07
ortholog_10541	82.1718169351927	-1.34586187846941	0.241947042584876	-5.56263000403187	2.65738925048266e-08	2.66788100533135e-07
ortholog_13348	85.3615931022014	1.15124636099686	0.207020997588167	5.56101252727546	2.68213941499767e-08	2.69114306321056e-07
ortholog_5014	245.287172325962	-1.69286471449818	0.304422750019215	-5.56090080124213	2.68385724928247e-08	2.69128169252651e-07
ortholog_9877	218.454665876259	0.682043324433255	0.122677881550746	5.55962750425494	2.70351029407433e-08	2.70939440471437e-07
ortholog_8290	227.385299875658	-0.82039724028438	0.14758447690406	-5.55883150785359	2.71586717683329e-08	2.72017807711398e-07
ortholog_7836	295.808606797185	-0.64182007483306	0.11548920755423	-5.5574030545814	2.73817974931361e-08	2.7409147114604e-07
ortholog_18257	56.0303433805861	3.41617528168072	0.61488455689823	5.55579944780779	2.7634401804779e-08	2.76457606311227e-07
ortholog_20838	307.670644920658	-0.645271118730117	0.116233145656733	-5.55152418085435	2.8318953376333e-08	2.83139676451048e-07
ortholog_17098	172.664661591629	-1.03872864452042	0.187144213628697	-5.55041817419642	2.84987077664744e-08	2.84769785464765e-07
ortholog_6739	30.2608163378721	-1.72442722729329	0.310717990954656	-5.54981455047106	2.85972785468496e-08	2.85587241853855e-07
ortholog_11769	394.283248004921	-0.764521246597517	0.137956942188619	-5.54173812835196	2.99483952518024e-08	2.98904985298744e-07
ortholog_13980	662.563087407525	-0.44699968487119	0.0806630363328092	-5.54156780098018	2.99775460633387e-08	2.9902075660486e-07
ortholog_922	1513.16543180891	-2.16515309002495	0.390772067167602	-5.54070587930818	3.01254829561618e-08	3.00320569411427e-07
ortholog_8905	270.297333402819	-1.04564024051155	0.188759457728665	-5.5395382731742	3.03270164267323e-08	3.02152853135811e-07
ortholog_17313	1938.47966333388	-0.418165333844405	0.075510534382277	-5.5378410080826	3.06223054937552e-08	3.04916550962657e-07
ortholog_19696	208.152304082799	-1.28872655869526	0.232738954693642	-5.53721898593053	3.0731221408051e-08	3.05822324257573e-07
ortholog_12843	88.200395377013	-1.25581100572394	0.226904110167799	-5.53454498816814	3.12037334684454e-08	3.10343261588969e-07
ortholog_9739	1051.56103351224	-0.963478254451512	0.174093601745602	-5.53425424479076	3.12555324643835e-08	3.10677075026663e-07
ortholog_15709	131.535890854776	-1.35096369617982	0.244220484795775	-5.53173783644536	3.17073562866971e-08	3.14984390120384e-07
ortholog_11131	17.3063516968026	-2.35145465205381	0.425683742554335	-5.52394751545783	3.31466516809832e-08	3.29090620448084e-07
ortholog_11867	209.614357282522	0.716947598548905	0.129791992426994	5.5238199610209	3.31707373418423e-08	3.29137945307494e-07
ortholog_3824	38.8174949177685	1.68452137092953	0.304996407659341	5.5230859401171	3.33096702479473e-08	3.30212748053625e-07
ortholog_12855	29.6743734735017	-1.60086135276492	0.289851330384418	-5.52304297048341	3.33178208548559e-08	3.30212748053625e-07
ortholog_19007	401.418989559518	-0.485719537912663	0.0879639336862059	-5.52180328412066	3.35538030101507e-08	3.32358222025545e-07
ortholog_13244	134.608436837508	0.998809448005382	0.180900201946998	5.52132854057301	3.36446020924377e-08	3.33063966210843e-07
ortholog_4542	20.861879244188	2.62159775518858	0.475052392085753	5.51854447817483	3.41818961959435e-08	3.38186391109344e-07
ortholog_10565	328.0719059322	0.824944516363313	0.149677861325556	5.51146648580864	3.5585619454007e-08	3.5187010948225e-07
ortholog_12079	260.0867391397	1.29905129304102	0.235707584002923	5.51128339181871	3.56226629213223e-08	3.52032081317035e-07
ortholog_14968	356.496279320245	0.644075310198833	0.116882211488268	5.51046478328727	3.5788741228471e-08	3.53468280759107e-07
ortholog_10894	42.7812922708259	2.28063941031092	0.413932837688488	5.50968467021516	3.59477082988225e-08	3.54832622414275e-07
ortholog_10099	1132.38794844866	-0.637418240574769	0.115791813448304	-5.50486447696362	3.69452363649832e-08	3.64467858685708e-07
ortholog_2147	23.291651655555	-2.87744798665091	0.522729786348542	-5.50465663483791	3.69888471136764e-08	3.64686914511404e-07
ortholog_14319	392.802533667701	-0.829406175856165	0.150733727407036	-5.50245913853418	3.74530048019889e-08	3.69049648820987e-07
ortholog_15402	1548.21274343609	-0.807148649938564	0.146717448412601	-5.50138145579446	3.76826936474668e-08	3.70938936365613e-07
ortholog_17320	18.4520392235064	3.77258958815208	0.68575639624901	5.50135530457697	3.76882842547911e-08	3.70938936365613e-07
ortholog_17494	38.1437532805834	-1.8378405868329	0.334269631345156	-5.49807824132011	3.83952575920539e-08	3.77678985909828e-07
ortholog_5735	748.54721856086	-0.625124718333646	0.113718048859078	-5.49714600809159	3.8598710334741e-08	3.79461181750134e-07
ortholog_2216	292.384087682915	-0.836381188267517	0.152179151222452	-5.49603005108705	3.88436344315125e-08	3.81648788817577e-07
ortholog_6388	197.573160323041	1.72413986298863	0.313865412983226	5.49324580431157	3.94612945363175e-08	3.87493991363251e-07
ortholog_15887	2867.28772681972	-0.413439843019408	0.0753532423293976	-5.48668949389205	4.09536071553197e-08	4.01916247180404e-07
ortholog_2080	1238.1537930978	-0.639531119327341	0.116570154523863	-5.48623377861632	4.10593443831135e-08	4.0272196330173e-07
ortholog_6496	708.424936499286	0.47109563508658	0.0858975791336015	5.48438780042751	4.14903713715185e-08	4.06715452851876e-07
ortholog_14411	270.417291425375	0.852773083002455	0.155632942792807	5.47938673971966	4.26802549749487e-08	4.18138875220357e-07
ortholog_12421	828.989876581702	-1.23644653759987	0.225721110980209	-5.47776205881017	4.30738806460706e-08	4.21752703774198e-07
ortholog_2547	482.993225704485	-0.473350950448441	0.0864360953917422	-5.47631112098643	4.34283855739278e-08	4.24979554866748e-07
ortholog_5901	1468.89221714176	0.717051397608618	0.130947412505391	5.47587297747559	4.35359913016975e-08	4.25787993000586e-07
ortholog_1184	27.5350141031793	3.66634268793882	0.669742239990191	5.47425930309027	4.39345348662172e-08	4.29439283141561e-07
ortholog_11817	380.625812477873	-0.645978667572844	0.11806073929139	-5.47157904863256	4.46043305623349e-08	4.35736226944094e-07
ortholog_3703	84.6671885788883	-1.18228313604564	0.216251542936294	-5.4671662453476	4.57287133392164e-08	4.46464234475777e-07
ortholog_4760	148.615648834442	-1.34625578622845	0.246312813901173	-5.46563438948247	4.61254176036093e-08	4.50079461462022e-07
ortholog_18220	1431.30812835866	0.595420923084494	0.108983505247226	5.46340404205023	4.67089807751933e-08	4.55512825109885e-07
ortholog_8010	95.2326623934456	0.955694964600954	0.17493328843206	5.46319670296555	4.67635925393422e-08	4.55784511494721e-07
ortholog_7155	1658.81614896887	-0.491924584764193	0.0900515268245836	-5.46270121241187	4.68943523498384e-08	4.5679764493093e-07
ortholog_9668	868.80802344757	-0.633374045199409	0.116089460452591	-5.45591341996174	4.87217302280502e-08	4.74275638832761e-07
ortholog_10510	55.6751144395963	1.7115287321508	0.31370632438186	5.45583113608969	4.87443002639059e-08	4.74275638832761e-07
ortholog_7098	227.478330929971	0.96360767228871	0.17665269727253	5.45481437400363	4.90240304996496e-08	4.76725118506011e-07
ortholog_19514	1560.35218615281	-0.660926435564276	0.121271598559118	-5.44996885847173	5.03786407655039e-08	4.89618313018762e-07
ortholog_1243	1921.4891704576	-0.561974155110848	0.103118252047756	-5.44980295874864	5.04256561349564e-08	4.89668896660805e-07
ortholog_13266	524.748267075332	-0.758374920419729	0.139157803909539	-5.44974769013112	5.0441328499132e-08	4.89668896660805e-07
ortholog_18054	2980.45632728826	-0.768126750852048	0.140973090822101	-5.44874732030509	5.07258179723487e-08	4.92150205464068e-07
ortholog_12786	248.973459151867	-1.20998052912749	0.222104272674273	-5.44780392812156	5.09955283520987e-08	4.94485382205296e-07
ortholog_1780	58.0048296359005	-1.38812770635335	0.254844301779964	-5.4469638781717	5.12368632793896e-08	4.96542912224664e-07
ortholog_9412	370.487806952096	0.654229590354324	0.120146603911006	5.44526078189376	5.17295414321853e-08	5.01032516987004e-07
ortholog_13177	74.6941749808502	-1.33160101794878	0.244604501838823	-5.44389415541588	5.21282018954739e-08	5.04606918007494e-07
ortholog_1905	334.713327013493	-0.771619521788072	0.141751290483311	-5.44347440617421	5.22512441255455e-08	5.05510758754639e-07
ortholog_3583	520.217130024394	-0.545781450574822	0.100267029094233	-5.44327936616017	5.23085124704434e-08	5.05777597593045e-07
ortholog_18740	311.948965084879	-1.29599860553475	0.238106015596854	-5.44294776545693	5.2406017916685e-08	5.06432970644675e-07
ortholog_14816	514.578187757428	-0.613211591306489	0.112709240063874	-5.44065057096448	5.30863494815116e-08	5.12716630451538e-07
ortholog_18029	7.37153036654998	-7.6587704957741	1.40814624591686	-5.43890275458383	5.36097046224785e-08	5.17477925015958e-07
ortholog_12009	1065.35526517811	-0.446975008597474	0.0821847418924861	-5.43866170660007	5.36822737227433e-08	5.17884992873374e-07
ortholog_19262	34.0497243161234	-1.97449821391696	0.363241711175336	-5.43576949774877	5.4560450756212e-08	5.26059082927891e-07
ortholog_16168	139.331867288321	0.815192148293637	0.149999522555297	5.43463162019809	5.4909753216542e-08	5.29127525763702e-07
ortholog_7710	145.466960587759	0.816850239065781	0.150371017988768	5.43223188877258	5.56535351099334e-08	5.35991677596346e-07
ortholog_18473	404.403163365247	-0.788476918323177	0.145245144930795	-5.42859397261685	5.67997368593351e-08	5.4672153495621e-07
ortholog_2015	34.6941144113052	-1.50410823841755	0.277087455233711	-5.42827980844137	5.68997870019329e-08	5.47375308386183e-07
ortholog_9053	96.3111974959949	1.05108229315602	0.193668983511536	5.42721025379584	5.72416842070781e-08	5.50353596972906e-07
ortholog_3813	1063.1440768801	-0.577753462628946	0.106511756094383	-5.42431637421303	5.81767609987173e-08	5.5902846990138e-07
ortholog_3681	993.068667119323	-0.89285560890703	0.164737228158865	-5.41987757646377	5.96398621762234e-08	5.72764561384621e-07
ortholog_18561	349.37478433669	0.886777205296551	0.163620487385308	5.41971986190391	5.96924980012757e-08	5.7294709208323e-07
ortholog_11490	976.077777201021	-0.404623604476448	0.0746596944072245	-5.41957220276667	5.97418187157119e-08	5.73097615686703e-07
ortholog_9642	3220.42499194459	-0.78242406085549	0.144469057590599	-5.41585910439553	6.09951195135591e-08	5.84791137395895e-07
ortholog_6952	4556.62856189099	-0.836621955143696	0.154504744087179	-5.41486256675482	6.13357985525917e-08	5.87726659134142e-07
ortholog_20532	30.9660391384034	2.96488133218179	0.547629999804411	5.41402284980866	6.16242970803414e-08	5.90159162089812e-07
ortholog_18221	765.662048491205	-0.518347400423897	0.0957600274291163	-5.41298299864826	6.19833775066768e-08	5.93264495832165e-07
ortholog_5569	112.166234597251	-1.17035676143952	0.216253777790931	-5.41195984363791	6.23386706756992e-08	5.96330113588932e-07
ortholog_12553	50.1060639530015	-1.19007907027826	0.219910442848736	-5.41165328422738	6.24455078292032e-08	5.97016900609503e-07
ortholog_3541	579.502676846273	0.479642660545175	0.08865768082495	5.41005196709583	6.30064629675459e-08	6.02042125394323e-07
ortholog_18902	898.877631475506	-0.772392256426327	0.142848409226282	-5.40707635884698	6.40618366941521e-08	6.11783358608895e-07
ortholog_5288	307.615498898205	0.631783756099653	0.116863870129169	5.40615123734433	6.4393429893445e-08	6.14605526663654e-07
ortholog_16095	225.673101989781	-0.882044627426071	0.163262918834157	-5.40260234059674	6.56809610455926e-08	6.26543411721031e-07
ortholog_4958	616.119438482791	-2.69503029450831	0.498916753328929	-5.40176347361804	6.59889248005124e-08	6.28777020037097e-07
ortholog_6153	20.8127022286119	2.29762964404547	0.425342694355278	5.4018316866313	6.59638303677473e-08	6.28777020037097e-07
ortholog_9580	256.249242940399	0.791648029107388	0.146606472221105	5.39981637313707	6.67091431065728e-08	6.35284332647669e-07
ortholog_2265	199.865951222464	1.13034994915388	0.209385232956667	5.39842248277274	6.72294038552002e-08	6.39881203062036e-07
ortholog_19857	3333.76397590682	-0.498550871147843	0.0923738694429221	-5.39709848850597	6.77272148798585e-08	6.44259385766694e-07
ortholog_5498	546.559775506164	-0.456753760910356	0.0846679188770379	-5.39464967331598	6.86573754919634e-08	6.52743139652109e-07
ortholog_20886	19.4102055125375	-2.08520791217801	0.386582910550275	-5.39394746966402	6.89263763872745e-08	6.54935122426099e-07
ortholog_11134	43.8811267467367	3.12168167279039	0.578826036184912	5.39312587485808	6.92424099485685e-08	6.57571314545017e-07
ortholog_20528	170.013279965605	0.811607686749953	0.15049340812926	5.39297831605261	6.92993182119021e-08	6.57745116644109e-07
ortholog_18717	2003.03992042544	0.628758810807078	0.116609157971793	5.39201913248677	6.96703476867445e-08	6.60898504197698e-07
ortholog_14270	4048.17096290733	-0.613979540629719	0.113871613589981	-5.39185773585754	6.97329676461673e-08	6.61124412792294e-07
ortholog_11292	129.732081534442	-2.24788634631353	0.417136557020557	-5.38885002640214	7.09099467911076e-08	6.71909212169132e-07
ortholog_10911	157.044741644762	0.741217185071356	0.137550383577715	5.3886958785002	7.09707835875347e-08	6.7211186213498e-07
ortholog_15754	324.690647209829	-1.45804168451617	0.270599494617576	-5.38819071549538	7.11705083198174e-08	6.73628861247072e-07
ortholog_15280	672.897324339711	-0.487704866955133	0.0905302123607045	-5.38720559951791	7.15615577603179e-08	6.76954058613291e-07
ortholog_11642	2690.93097898358	0.600769084251361	0.111542419770648	5.38601444622282	7.20371754528803e-08	6.81075115533142e-07
ortholog_2136	35.8670321591614	-1.81305600346497	0.336867696846989	-5.38210110507713	7.36213912513963e-08	6.95667023155873e-07
ortholog_4391	1302.7513966672	1.04927590436999	0.194976474714778	5.38155131743422	7.38466444222237e-08	6.97408692362209e-07
ortholog_13077	30.317443922457	-1.96748080944025	0.365661382008047	-5.38060868948134	7.42344022182456e-08	7.00682277336427e-07
ortholog_15904	76.0893108244729	-1.13572351195268	0.211132518807848	-5.37919747448428	7.48186056420858e-08	7.05805417676753e-07
ortholog_13382	485.222120174942	1.29711000369601	0.241139644146687	5.37908234992238	7.48664599341583e-08	7.05866008798148e-07
ortholog_16027	3516.49543738961	-0.853701113482274	0.158720504057768	-5.37864416793663	7.50488720985782e-08	7.07194487800595e-07
ortholog_11029	2124.08155672597	-0.483614293651002	0.0899313407650036	-5.37759461314735	7.54875466250571e-08	7.10934954035985e-07
ortholog_7970	744.208076248484	0.541286261617937	0.100677180629471	5.37645430904615	7.59669656236803e-08	7.14884231092012e-07
ortholog_19551	54.8473346647383	-1.26412764451785	0.235125393263244	-5.37639778916837	7.59908048663283e-08	7.14884231092012e-07
ortholog_15407	59.1966059879827	-1.14655653199121	0.213279880068336	-5.37583072357243	7.62303860466514e-08	7.16742321786314e-07
ortholog_19923	128.017087834557	-2.44199716438391	0.454269744688797	-5.37565442765031	7.63050187714042e-08	7.17048320357647e-07
ortholog_13233	657.014695933895	-0.723836227619711	0.134691665379567	-5.37402389063872	7.69986489925402e-08	7.23167576012077e-07
ortholog_6176	157.480887032851	1.3452525007309	0.250332412508236	5.37386464362318	7.70667190407168e-08	7.23408094929307e-07
ortholog_18394	107.454221738136	-1.07705767076606	0.200455419943948	-5.37305337549483	7.74144008498626e-08	7.26271556871756e-07
ortholog_420	307.229774367093	0.776570982305524	0.144543976491162	5.37255858844457	7.76271949214816e-08	7.27867099547211e-07
ortholog_17214	488.088598004765	-0.546417363696296	0.101732345610737	-5.37112715150674	7.82460107786844e-08	7.33265833683413e-07
ortholog_4180	176.448500253097	-0.874146045142357	0.162761258899608	-5.37072550957309	7.84204987047832e-08	7.34098750397154e-07
ortholog_14149	50.2092443434008	1.214485392865	0.226130657097917	5.37072420188969	7.84210674251817e-08	7.34098750397154e-07
ortholog_18051	1149.78263306719	-0.80943660090934	0.150811868401839	-5.36719430298808	7.9970891082928e-08	7.48195536177839e-07
ortholog_9507	127.760329095742	1.18972920464567	0.221744698150856	5.3653107134777	8.08099868739982e-08	7.55631035330575e-07
ortholog_10366	1072.12487758511	-0.630255026578235	0.117486466112802	-5.36449045946372	8.11780501607438e-08	7.58656303120456e-07
ortholog_9509	364.09655456313	0.557483076964148	0.103940225510614	5.36349689665835	8.16260547762307e-08	7.62424942556273e-07
ortholog_3794	41.1992340681339	-2.15622356369688	0.402273277885873	-5.36009643749841	8.31775378489641e-08	7.76490801278248e-07
ortholog_1174	365.038211136379	-0.540118071099224	0.100774144474205	-5.35968897495802	8.33653502295732e-08	7.77817892585563e-07
ortholog_11124	188.261015389955	0.715897519387961	0.13360002299679	5.35851344430653	8.3909493652262e-08	7.82466361988827e-07
ortholog_17339	120.69089792601	-2.46210563860493	0.459621995257742	-5.35680551411439	8.47062130370269e-08	7.89463759032728e-07
ortholog_9653	88.6046851829591	1.33977477588128	0.250145621261674	5.35597932565752	8.50942392973164e-08	7.92646558178447e-07
ortholog_20917	416.228228398021	0.700938945593266	0.13095368618189	5.35257132525224	8.67131057640649e-08	8.07284799400204e-07
ortholog_4181	200.776752037983	-0.792959951433305	0.148233201274992	-5.34940853069928	8.82421457941673e-08	8.21071238610174e-07
ortholog_19414	100.285839056225	1.04649690897145	0.195669450360315	5.34828971535608	8.87892574196442e-08	8.25711014551571e-07
ortholog_20892	1336.72665447298	0.572589827227874	0.107066684245388	5.34797384698628	8.89443136955237e-08	8.26701730731389e-07
ortholog_2002	51.4317684596318	1.48094758914034	0.277216413956775	5.3422074400373	9.18214906318079e-08	8.52978591000061e-07
ortholog_2472	2428.9030189925	-0.504413446048826	0.0944497624321092	-5.34054753617194	9.266627431462e-08	8.60357120162496e-07
ortholog_15070	112.346776511416	-0.912710365531428	0.170988231371262	-5.33785488165958	9.40526878954757e-08	8.72753618559488e-07
ortholog_6340	544.34791579682	-0.530288444363939	0.0993515590363545	-5.33749494731025	9.42395281988207e-08	8.74011345630543e-07
ortholog_565	183.089353737783	0.890175633025129	0.166803899676908	5.33665960297909	9.46745373623719e-08	8.77568059326839e-07
ortholog_1925	54.6669111574125	-2.42858390615438	0.455547415335314	-5.33113310360191	9.76018463755425e-08	9.04210253779292e-07
ortholog_18578	612.679137678585	-0.758081908338292	0.142206327943771	-5.33085917694214	9.77491977110635e-08	9.05083196414885e-07
ortholog_4379	21.5114556470257	-7.2940933163461	1.36833234385074	-5.33064452442831	9.78648146084868e-08	9.05661513571314e-07
ortholog_10841	1938.30367277709	0.527927219141384	0.0990720735865872	5.32871878047435	9.89080037929231e-08	9.14818491107509e-07
ortholog_20548	54.8558517050697	-2.23437663715154	0.419325352064068	-5.3285035740223	9.9025249117229e-08	9.15405951823239e-07
ortholog_6016	342.213601137551	-1.01420607471025	0.190422413448567	-5.32608560275487	1.00351851307177e-07	9.27166209718204e-07
ortholog_13935	1665.54317595002	1.01862313877357	0.191337809194141	5.32368977706869	1.01683262221873e-07	9.38958123834177e-07
ortholog_3344	594.747415093786	-0.546492928945918	0.102676943279998	-5.32245031346172	1.0237875288853e-07	9.44868262709581e-07
ortholog_6403	128.698661358395	0.889685341297349	0.167195555012015	5.32122604116727	1.03070238276512e-07	9.50735056587403e-07
ortholog_10533	102.90964108875	-1.13251842198001	0.212850263761868	-5.3207282996231	1.03352659997413e-07	9.52824279424205e-07
ortholog_12941	130.764567147867	0.993776277011988	0.186791382142161	5.32024692796403	1.03626505721331e-07	9.54832221727589e-07
ortholog_7722	53.5984047051715	-1.28915942619523	0.242350528844121	-5.31940009515891	1.04109962637458e-07	9.58356008211905e-07
ortholog_7920	1904.01784624608	-0.447185046539457	0.0840671362775065	-5.31938003767958	1.04121439877927e-07	9.58356008211905e-07
ortholog_5452	123.237556198311	-1.12308571749326	0.211182215285914	-5.31808853303648	1.04863045140454e-07	9.64660745171659e-07
ortholog_6839	384.153615918999	-1.64580839924274	0.309637840975396	-5.31526894147773	1.06499911859333e-07	9.79189961331601e-07
ortholog_10813	554.47125196071	-0.575316145875624	0.108311578777934	-5.31167722201859	1.08620867570163e-07	9.9815195296271e-07
ortholog_18777	1108.90856457471	-0.700440189840495	0.131936856007602	-5.30890466118228	1.10285999500315e-07	1.01290704770181e-06
ortholog_9296	58.7091479130872	1.74414984584439	0.328654637397564	5.30693818792686	1.11481960889643e-07	1.02308040504202e-06
ortholog_12550	2716.25268806785	-0.565213298491933	0.106505638736873	-5.30688614420049	1.11513782483009e-07	1.02308040504202e-06
ortholog_11894	28.660920118799	-2.03987765696434	0.384501151396553	-5.30525760340447	1.1251398974226e-07	1.03170120734063e-06
ortholog_10403	505.847129964333	0.443774934803366	0.0836552659295246	5.3048057390341	1.12793048117218e-07	1.03370369057184e-06
ortholog_8063	352.722455503743	0.79207619479572	0.14932101014154	5.30451939780557	1.12970230749604e-07	1.03477087165645e-06
ortholog_6405	320.333265622013	0.700103765058929	0.132017562753802	5.30311081688839	1.13845763130465e-07	1.04111125413513e-06
ortholog_8489	101.526808225823	-1.23742869691388	0.233334185574947	-5.30324647399951	1.13761157754219e-07	1.04111125413513e-06
ortholog_9813	654.082165257055	0.563716379068456	0.10629738084161	5.30320102532375	1.13789495985516e-07	1.04111125413513e-06
ortholog_11567	7.49000042336986	7.10182577958863	1.33970142440799	5.30105115229457	1.1513782044445e-07	1.05236214963095e-06
ortholog_9657	358.208081825993	-0.609445717660387	0.115007002732455	-5.29920529342168	1.16307802188078e-07	1.06248580476047e-06
ortholog_17695	356.048439188358	-0.801799820155464	0.151340038861121	-5.29800194442428	1.17076720289306e-07	1.06893680791474e-06
ortholog_8636	95.622772209983	-2.16332630706052	0.408341572422428	-5.29783508014355	1.171837310875e-07	1.06934077479258e-06
ortholog_19445	860.376087654755	-0.381734818545892	0.0720999481317284	-5.29452279006432	1.19327607785442e-07	1.08832144209881e-06
ortholog_3058	348.949063071296	-0.502650531854164	0.0949476735002275	-5.2939741788719	1.19686339937948e-07	1.09100918861574e-06
ortholog_7707	110.904428756358	-1.06449021866282	0.201103711211612	-5.29324005136191	1.20168012427279e-07	1.09481413247249e-06
ortholog_15948	48.6821677789969	-5.6746635869847	1.07215098792055	-5.29278399303699	1.20468183337363e-07	1.0969622872895e-06
ortholog_10661	6981.61574697531	-0.469032404843047	0.0886611142336818	-5.29017043037414	1.22202434379618e-07	1.1115658700083e-06
ortholog_20097	262.238196244797	0.663083922406927	0.125342614144878	5.29017147863611	1.2220173397818e-07	1.1115658700083e-06
ortholog_10731	1072.30768468133	-0.884990567167471	0.167322731078307	-5.28912336933645	1.22903976388486e-07	1.11735061138241e-06
ortholog_338	248.701773271033	-0.566958287723083	0.107201669758658	-5.28870761994167	1.23183612318507e-07	1.11929557497088e-06
ortholog_19951	92.5053821916683	-0.95352791082455	0.180306668272524	-5.28836742401199	1.23412888312109e-07	1.12078111842932e-06
ortholog_190	602.820491759238	-0.470214144717622	0.0889258207749404	-5.28771216976082	1.23855662794356e-07	1.12420294460706e-06
ortholog_13801	114.993133072225	-1.16655674873441	0.220637997794011	-5.28719785530103	1.24204276383896e-07	1.12676690987882e-06
ortholog_14837	162.428912891089	1.62152920421751	0.306716018296193	5.28674443944958	1.24512398806e-07	1.12896101035541e-06
ortholog_10002	163.201726968503	-0.79907495132649	0.151155072768958	-5.2864580505868	1.24707397621245e-07	1.13012762408146e-06
ortholog_14871	1155.39605380874	-0.720677573209169	0.136382176986874	-5.2842503993651	1.26220510727152e-07	1.14262425146572e-06
ortholog_20073	59.8496820829037	-1.87923716724245	0.355629226286625	-5.28425963992016	1.26214140433262e-07	1.14262425146572e-06
ortholog_942	865.726572716456	0.543787961624433	0.102917328092243	5.28373571005503	1.2657582107915e-07	1.14523221652973e-06
ortholog_7239	110.659779159535	1.11913655190039	0.211954615201441	5.28007635425522	1.2913006349199e-07	1.16772234167358e-06
ortholog_6685	7180.24044133295	-0.773741126136525	0.146580616926357	-5.27860465019914	1.30171316197028e-07	1.17651390665717e-06
ortholog_17620	125.77744233078	-1.46585687206171	0.277732047549894	-5.27795364270437	1.30634500695969e-07	1.18007422500383e-06
ortholog_11318	72.0452476794435	-1.26674713717431	0.240013135368131	-5.27782421254309	1.30726778616473e-07	1.18028199644349e-06
ortholog_2533	2562.18345292711	-0.380573150203542	0.0721111392050858	-5.27759170634071	1.30892703556042e-07	1.18052884620661e-06
ortholog_7588	36.0404131456023	2.13012082341472	0.403609528890262	5.27767723738228	1.30831641798325e-07	1.18052884620661e-06
ortholog_15239	135.904497952431	1.15369318892439	0.218831447105532	5.27206306124743	1.34898707325257e-07	1.21601549031768e-06
ortholog_11766	275.792826703519	-0.84045204618166	0.159531677847294	-5.26824551413641	1.37733816523994e-07	1.24091540566858e-06
ortholog_7130	138.043816818195	1.40667879343227	0.26701615782849	5.26814109255442	1.37812169602121e-07	1.24096508113707e-06
ortholog_4062	84.3181377954553	-1.33126334949014	0.252854014986028	-5.26494843106884	1.4022871400488e-07	1.26205842604392e-06
ortholog_3395	191.073013488531	-0.945066598056706	0.179625695047399	-5.26131073734927	1.43032070098516e-07	1.28593001491737e-06
ortholog_5021	105.138346002971	0.993605906593216	0.188850170828751	5.26134502411554	1.43005395996603e-07	1.28593001491737e-06
ortholog_19676	46.0353879841798	-1.53539897340201	0.292074768340082	-5.25686960954547	1.46528123529234e-07	1.31666647709259e-06
ortholog_4191	606.251837462545	0.539664853296973	0.102711171616912	5.25419820260441	1.48670710748684e-07	1.33521502320787e-06
ortholog_6935	827.908738099147	-0.517290488637027	0.0984882901090529	-5.25230449289198	1.50207869943513e-07	1.34830952593658e-06
ortholog_849	768.118353784272	0.507337355674264	0.0966011456382525	5.25187721452204	1.505568190067e-07	1.35001922390376e-06
ortholog_21094	184.121901109758	-0.961397516383406	0.183055703084556	-5.25193971115624	1.50505730443445e-07	1.35001922390376e-06
ortholog_17484	30.9869917270374	-1.93769663898647	0.368998223749716	-5.25123568155921	1.51082217844047e-07	1.35401775139875e-06
ortholog_15909	88.9339203183653	-2.00981649021823	0.382943767598326	-5.24833320260834	1.53481513857718e-07	1.37479734573814e-06
ortholog_11960	137.109807667459	-1.25972709775143	0.240043945633117	-5.24790198073478	1.53841106926801e-07	1.37729423999575e-06
ortholog_11668	139.887695722275	0.801253776723496	0.152859765559157	5.24175720008813	1.59054574728389e-07	1.42322100296616e-06
ortholog_5148	528.371998713773	-0.574866601065946	0.109685168610026	-5.24106046743495	1.59656382590687e-07	1.42785605784647e-06
ortholog_16158	175.195845168457	-4.49792209246103	0.858638537827561	-5.23843491097104	1.6194407068215e-07	1.4475556832171e-06
ortholog_5599	360.214321835206	1.15862711709499	0.221290711934482	5.235769305302	1.64299066810779e-07	1.46783597339027e-06
ortholog_12825	73.162880452288	1.48329153137586	0.283534023157031	5.23144106255765	1.68193662304595e-07	1.50184246576698e-06
ortholog_451	172.869438951165	-1.09196006212192	0.208900751811786	-5.22717152835212	1.72122807072315e-07	1.53612166793663e-06
ortholog_12429	302.595651426682	1.77383971018887	0.339490765322771	5.22500135902782	1.74153830473056e-07	1.55343393181647e-06
ortholog_4839	1397.72894333664	-0.348963319397618	0.066805619658582	-5.22356234671629	1.75513331877695e-07	1.56474130570397e-06
ortholog_19734	167.553245007105	1.04185000881203	0.19946579250635	5.22320141073242	1.75855930935275e-07	1.56697567748132e-06
ortholog_20235	26.1823582468051	-1.93488661666199	0.370472663419769	-5.22275138684021	1.76283997569581e-07	1.56996887955722e-06
ortholog_13978	148.209471582438	0.751804343665848	0.143981658195145	5.22152858280667	1.77452233011566e-07	1.57954738443994e-06
ortholog_7851	264.810799005378	-0.825895830589609	0.158360258628836	-5.21529730843228	1.83522640141607e-07	1.63272857446087e-06
ortholog_15270	96.8454194648352	1.14331107674045	0.219260353053686	5.21439950641926	1.84413643055095e-07	1.63979918409689e-06
ortholog_14976	1089.580390738	-0.507016760169791	0.0972504933400745	-5.21351350266993	1.85297035925502e-07	1.64679478407031e-06
ortholog_7732	438.458141220471	0.626594105430563	0.120284180818462	5.20928106395177	1.89573755511193e-07	1.68392495966851e-06
ortholog_15806	25.5607686839377	-2.32516315096204	0.446363440484177	-5.20912543473522	1.89732817874343e-07	1.68445962382761e-06
ortholog_8125	8054.83659649714	0.848237725024538	0.162851497301848	5.20865782064205	1.90211523963935e-07	1.68783006967373e-06
ortholog_6325	364.574140617731	-0.966881014861601	0.185636217714309	-5.20847185299591	1.90402227132206e-07	1.68864276088047e-06
ortholog_10629	405.963667952518	-1.05675606428453	0.202918752591653	-5.20777922586143	1.91114118779596e-07	1.69407452739229e-06
ortholog_3360	162.551988206438	-0.779532064000318	0.14969615163299	-5.20742888508916	1.9147518293396e-07	1.69639245535407e-06
ortholog_14299	132.113737061584	1.06388306582599	0.204314121461794	5.20709512496876	1.91819772162098e-07	1.69856208852685e-06
ortholog_8448	66.4977955838007	-1.46002490912406	0.280518564666278	-5.20473541870924	1.94273198363789e-07	1.71922301558522e-06
ortholog_14648	71.6307640598472	1.1873999997726	0.228143801661926	5.20461213990001	1.94402203623857e-07	1.71922301558522e-06
ortholog_17160	516.885332731135	0.533227159493964	0.10245382097373	5.2045609858776	1.94455758116612e-07	1.71922301558522e-06
ortholog_3503	355.017884757653	-0.571466960345334	0.109844982742889	-5.20248577655068	1.96640413559468e-07	1.73763626857503e-06
ortholog_20373	59.929018891362	1.37194537019786	0.263817275103307	5.20036214330782	1.9890059910883e-07	1.75669751530178e-06
ortholog_8478	18310.9450601226	-0.497888793279702	0.0957591301218249	-5.19938717745543	1.99946647013964e-07	1.76502125656835e-06
ortholog_16763	47.5734288257699	-1.80118504420504	0.346450699775937	-5.19896494759554	2.00401308607394e-07	1.76811864046824e-06
ortholog_17318	110.244737973907	-1.57045355214772	0.302096828350357	-5.19851055942364	2.00891714868196e-07	1.77152802598834e-06
ortholog_9058	10.7373153352701	-3.61909606899214	0.696248948978027	-5.19799142864681	2.01453415277892e-07	1.77556225353825e-06
ortholog_15215	468.280154863023	0.630307644462141	0.121263477675309	5.19783579149718	2.01622110491477e-07	1.77613024635123e-06
ortholog_12310	213.579274688897	0.751249113838152	0.144570659091459	5.1964148089198	2.03168641384166e-07	1.7888290146057e-06
ortholog_5304	70.110021272823	-1.01850847612128	0.196009445989777	-5.19622139115891	2.03380032650954e-07	1.78976529766235e-06
ortholog_16733	141.815350897217	0.722197068796438	0.13901290142147	5.19518016969393	2.04521667815159e-07	1.79888263013261e-06
ortholog_7752	72.7129843284663	1.10192572804712	0.212122050566561	5.19477218471144	2.04970684932749e-07	1.80190173333294e-06
ortholog_7923	372.406163573514	0.512896945046518	0.0987946559088849	5.19154543662307	2.08555676426268e-07	1.83247192329774e-06
ortholog_13284	52.5233890523525	1.38064510452707	0.265963163963976	5.19111400221602	2.09039578600152e-07	1.83577695907773e-06
ortholog_3453	147.92535703614	1.03196483462592	0.19880013990187	5.19096634004036	2.09205447425557e-07	1.83628707253437e-06
ortholog_16755	519.147109729819	0.714543893187601	0.137662076411561	5.19056454626883	2.09657426276031e-07	1.83930667943602e-06
ortholog_873	216.977006481216	0.642529479452197	0.12381867050214	5.18927781122551	2.11111236876473e-07	1.85110763904502e-06
ortholog_12223	575.952692214785	0.864486995607978	0.166643635127174	5.18763884950208	2.12977121238276e-07	1.86650782640767e-06
ortholog_15017	285.147733439621	0.766907492231405	0.147865489181903	5.18652118539953	2.14258660475566e-07	1.87677367533276e-06
ortholog_189	355.437288293512	-0.590223800642668	0.113808865665856	-5.18609685800375	2.14747152958087e-07	1.88008594293264e-06
ortholog_9433	641.774663603418	-0.630297263662166	0.121585692608877	-5.18397559891967	2.17205363180141e-07	1.90063059707245e-06
ortholog_19347	11.5376501645172	3.81004448244023	0.735174967124312	5.1825002928806	2.18931022516698e-07	1.91474734631262e-06
ortholog_3380	356.312334685609	-0.667627187146813	0.128868149456552	-5.18069973040083	2.21055089122684e-07	1.93233224904216e-06
ortholog_2789	156.518583497863	-1.43234510744704	0.276554643350889	-5.17924808671428	2.22782032683474e-07	1.94642948247608e-06
ortholog_17936	29.5251355369714	-2.41806779718205	0.46712981130028	-5.17643648229435	2.26164000158567e-07	1.97496466975987e-06
ortholog_20439	65.9486455886232	-1.95928101203012	0.378585770744387	-5.17526321229063	2.27589902148747e-07	1.98639813673576e-06
ortholog_12496	123.943148289867	0.911369416993888	0.176206169648863	5.17217654075354	2.31382814263157e-07	2.01846851336478e-06
ortholog_20362	33.047773973042	1.63484538763779	0.316198719021295	5.17030996424654	2.33706025917407e-07	2.03769169066268e-06
ortholog_799	285.203031999194	-0.912382967813249	0.176566316356803	-5.16736706433586	2.3741471382927e-07	2.06896904322725e-06
ortholog_3142	570.630357259589	-1.18950038304452	0.230239161452752	-5.16636863832839	2.38685814688793e-07	2.07898273254241e-06
ortholog_13036	319.909574329906	-1.14944686710493	0.222502900398396	-5.16598599410083	2.39174701493009e-07	2.08217648918569e-06
ortholog_8945	39.143750701442	-1.39625139110562	0.27028537493219	-5.16584144242327	2.39359640120963e-07	2.08272226186968e-06
ortholog_9671	884.391817188578	-0.732519599432722	0.141833163515202	-5.16465670847289	2.40880597416597e-07	2.09488654322949e-06
ortholog_11260	326.859591449514	-1.01288179214397	0.196169026193724	-5.16331151658831	2.42618869998855e-07	2.10791014741062e-06
ortholog_12793	452.441176526418	0.629068776914779	0.121834486296861	5.16330635138886	2.42625567827213e-07	2.10791014741062e-06
ortholog_5076	95.5059092436426	-1.38625660270024	0.268494845316305	-5.16306598388186	2.42937455343333e-07	2.10954405029784e-06
ortholog_10107	805.64963585675	0.469496683341432	0.0909384543267464	5.16279594608576	2.43288303365149e-07	2.1115144291554e-06
ortholog_13784	595.820650057632	-0.841307503915542	0.162998918978748	-5.161429960313	2.45070581637831e-07	2.12589994875953e-06
ortholog_984	3100.07924972326	0.694143467963467	0.134489309707791	5.16132820870041	2.45203846269353e-07	2.12597350070787e-06
ortholog_9775	133.09204287439	1.00729361930525	0.195189613429774	5.1605902671028	2.46172429430214e-07	2.13328569694942e-06
ortholog_20625	258.651144342927	-1.44306979835972	0.279679993889091	-5.1597176411981	2.47322562066032e-07	2.14216293335993e-06
ortholog_18171	1260.30126823024	0.783478443815865	0.151886299640804	5.15832201896231	2.4917280851077e-07	2.15709204197052e-06
ortholog_12686	16.5320693096488	2.90540436908195	0.563676091234415	5.15438638300108	2.54462785424587e-07	2.20176865174133e-06
ortholog_13691	127.203498656918	0.741771129639983	0.143916258884448	5.1541857423876	2.54735357249009e-07	2.20300826469612e-06
ortholog_19225	32.8034022530704	-1.60882416959007	0.312243661507572	-5.15246382207524	2.57086224576974e-07	2.22221106449412e-06
ortholog_20523	63.0391189507294	-1.0088544808247	0.19585802295274	-5.15094794492099	2.59173123398845e-07	2.2391138455102e-06
ortholog_1667	1630.0068916922	-0.647700533205474	0.125765941603351	-5.15004718247357	2.60420938098404e-07	2.24875393937279e-06
ortholog_337	33.6881302520806	5.85208061074102	1.13634006159411	5.14993777701674	2.60572890711417e-07	2.24892621025856e-06
ortholog_14878	108.300074793155	-1.28878197359849	0.250310621697377	-5.14873066456052	2.62255137717819e-07	2.26229912977138e-06
ortholog_15762	197.629863868905	0.663838940232746	0.128948048722967	5.14811155970991	2.63121994941069e-07	2.26862825294079e-06
ortholog_2233	118.325267315022	0.943477434125845	0.18330272747305	5.14709981205576	2.64544582346871e-07	2.27974003512577e-06
ortholog_4331	122.646716618638	0.997876738959869	0.193925146388481	5.14567995715662	2.6655353115969e-07	2.29589105680871e-06
ortholog_1567	350.114018601325	1.68967725116645	0.328392017049624	5.14530549904054	2.67085801545288e-07	2.29931318894748e-06
ortholog_17686	208.968309301261	0.807659939784995	0.156994160970839	5.14452215796111	2.68202597279377e-07	2.30740771664486e-06
ortholog_19827	37.8041187123655	-1.93262057430197	0.375670531861966	-5.14445614012673	2.68296923558929e-07	2.30740771664486e-06
ortholog_12821	164.72396025706	-0.71401715471415	0.13880852976606	-5.14389970067053	2.69093238423677e-07	2.31308854844813e-06
ortholog_5255	191.378447186141	0.670326524729559	0.130322017086427	5.14361686318139	2.69498878862314e-07	2.31540716045247e-06
ortholog_8342	249.187038306197	-0.569690602541878	0.110825701540445	-5.14041954730125	2.74125681712678e-07	2.35278551100196e-06
ortholog_18151	144.230134725502	0.809704956761054	0.157516314415841	5.14045138602877	2.74079232282003e-07	2.35278551100196e-06
ortholog_16290	283.018307326491	-0.707256334431869	0.13759003287737	-5.14031663225361	2.74275876199791e-07	2.35288927634232e-06
ortholog_19110	76.5111495663701	1.09022816038742	0.212227464085131	5.13707387065652	2.79049287491485e-07	2.39263347307118e-06
ortholog_2188	336.466161127182	-1.00055688361143	0.194822875897021	-5.13572586896984	2.81057093483297e-07	2.40863667086264e-06
ortholog_12545	31.2342768741123	-1.72567450280342	0.336027496896833	-5.13551575016863	2.81371312985394e-07	2.41011717412376e-06
ortholog_4925	115.667620121788	-1.1722931093379	0.228302305743464	-5.13482816356295	2.82401929010742e-07	2.41772947967638e-06
ortholog_12036	193.228779653403	-0.77066651519127	0.150098539435898	-5.13440382623039	2.83039781738623e-07	2.42197326041231e-06
ortholog_6487	45.1221416258373	-1.56155568786343	0.304162171448442	-5.13395758725417	2.83712057274844e-07	2.42650718865036e-06
ortholog_12788	592.330673258885	-0.464380685795587	0.0904931039621471	-5.1316693257625	2.87183707675642e-07	2.45496679762665e-06
ortholog_3873	63.7390176714013	1.56898079629522	0.306097366176673	5.12575725787082	2.96344216344137e-07	2.53200421958629e-06
ortholog_3211	104.299828478808	0.940416566357489	0.183486711007028	5.12525708917126	2.97132023249964e-07	2.53746279704744e-06
ortholog_8193	21.6725691150878	-2.39712584338252	0.468099158049554	-5.12097875452438	3.03953893551498e-07	2.5944200823832e-06
ortholog_5848	331.208834237244	0.552993465013314	0.108037360267438	5.11853921314275	3.07911223309231e-07	2.626882078878e-06
ortholog_17616	3186.072331114	0.389781847635514	0.0761724360624811	5.11709835977665	3.10271838767357e-07	2.64569635489462e-06
ortholog_3423	45.5744357118686	-1.39687155990902	0.273013533677208	-5.1164919961828	3.11270487342766e-07	2.65288408847359e-06
[truncated: 16,093 more rows]

## Sheet: Spe drought vs control norm
Row.names	baseMean	log2FoldChange	lfcSE	stat	pvalue	padj
ortholog_5922	4456.89089862206	-1.84904999848257	0.0992670652952016	-18.6270239075149	1.94017060217405e-77	3.23756268384784e-73
ortholog_15260	501.827059947714	-2.06177341836514	0.112685545240939	-18.2966982496003	8.79181729432883e-75	7.33545275952326e-71
ortholog_6951	262.694307930547	-3.13835256163718	0.194022941606492	-16.1751622547927	7.54986002220426e-59	4.19948380635075e-55
ortholog_20833	540.495228889838	-2.61714832053822	0.163009147703156	-16.0552236326278	5.25491767049071e-58	2.19222027918696e-54
ortholog_11926	513.148860523369	-2.16244107547101	0.138943563432787	-15.563449087133	1.28958191960486e-54	4.30385069848925e-51
ortholog_13293	816.55387271223	-2.44099392978285	0.169904978769378	-14.3668181324819	8.35840511304953e-47	2.32461176869096e-43
ortholog_11838	134.134927665842	-5.39411077196215	0.377238646833306	-14.2989346856228	2.2218468879829e-46	5.29656557425294e-43
ortholog_2445	224.231693781967	2.04632457588154	0.146105352467106	14.0058152649969	1.4362206117507e-44	2.9957766685355e-41
ortholog_1725	426.343706732823	-3.15304613471114	0.225336121207391	-13.9926351701474	1.72885323730228e-44	3.20548599676257e-41
ortholog_4396	684.061756141847	-1.65211171296807	0.11955140891496	-13.8192575726419	1.95071327823741e-43	3.25515524739476e-40
ortholog_20512	2780.75665493412	-1.05773520412718	0.0812009082519791	-13.0261499150337	8.68822431716042e-39	1.31800362891324e-35
ortholog_18979	1769.32724848678	-2.9494531057504	0.22672570900985	-13.0089045421058	1.08891870323005e-38	1.51423220006666e-35
ortholog_3395	191.073013488531	-2.29291281965088	0.177301985745618	-12.9322455696611	2.9604406395168e-38	3.80006715012437e-35
ortholog_5180	681.12888584433	2.89538938153409	0.225541461166685	12.8375038742623	1.0108128923845e-37	1.20481676680143e-34
ortholog_20363	1327.6625395467	-1.46993382391002	0.115565445671744	-12.7194925383256	4.60843309973645e-37	5.12672820902015e-34
ortholog_7483	153.897375159475	-3.50284471274984	0.278700776406158	-12.5684784876417	3.14722470170804e-36	3.28235866233763e-33
ortholog_6412	659.256717948086	-1.82004413301857	0.145147454702575	-12.5392769494172	4.55129146669514e-36	4.46749415910246e-33
ortholog_9365	270.426422872772	-1.93722948098562	0.155732052884948	-12.4395039113548	1.59491387273583e-35	1.47857376635238e-32
ortholog_20604	1004.34465684999	-2.70359618145241	0.21899204577547	-12.345636444825	5.14259520568491e-35	4.51655190511916e-32
ortholog_2112	1487.686092199	1.92664899920864	0.157459130042636	12.2358671655747	1.99957832734818e-34	1.66834817742296e-31
ortholog_3030	187.351687013034	-2.96934719966472	0.243680539099684	-12.1854096787353	3.71780356268571e-34	2.95423752621602e-31
ortholog_5872	3322.94670681864	6.74528023133819	0.554462106526835	12.1654485526356	4.74829868333369e-34	3.60158455130861e-31
ortholog_1216	1572.73071847985	-1.32469216700346	0.109237307952876	-12.1267375755445	7.62260989226729e-34	5.53036918575062e-31
ortholog_1988	235.899431775471	5.92254330428101	0.493089737324155	12.0110861289079	3.10736848749764e-33	2.16052741461971e-30
ortholog_18545	9723.43946023171	-1.21487934623833	0.10129343655762	-11.9936630400258	3.83560358467239e-33	2.56018868069713e-30
ortholog_15297	589.69790378959	-1.69115359472496	0.141645030178826	-11.939378265442	7.37725655003857e-33	4.73478000194206e-30
ortholog_18959	87.2515149910586	-4.18323103302473	0.352137295041593	-11.8795455406978	1.51187076207653e-32	9.34392126176703e-30
ortholog_20896	101.033978223922	-2.37921351328504	0.200599973113614	-11.8604876977601	1.89865973648962e-32	1.13153339367151e-29
ortholog_12954	366.977753997165	1.52736378298694	0.129391450178442	11.8042094812337	3.7126369131145e-32	2.13630248859109e-29
ortholog_19450	790.700562476348	-2.2871340728428	0.194191487356478	-11.7777257076377	5.08465204141526e-32	2.82825295383655e-29
ortholog_7829	1254.81635213651	-2.45198740557147	0.20971769761257	-11.6918478196401	1.40300427419742e-31	7.55223623339756e-29
ortholog_11990	504.325362189424	-2.56385503214198	0.219512455208066	-11.6797701966926	1.61732178339368e-31	8.43382768734072e-29
ortholog_10035	386.244329101771	-1.71359466506134	0.148310009421019	-11.5541403560755	7.03478842363105e-31	3.55725801288277e-28
ortholog_1806	1921.83466517308	4.08411695184737	0.354028322336043	11.5361305697196	8.67400316523757e-31	4.25714972995057e-28
ortholog_15494	435.282500992636	2.40448627326493	0.209322765539918	11.4869792927822	1.53381875676659e-30	7.3128095983326e-28
ortholog_13878	4667.70931865007	1.41533406561298	0.12361102136701	11.4499018773637	2.35411836035343e-30	1.09119925220049e-27
ortholog_217	261.769671734843	-1.41883978742078	0.124531761023484	-11.3933969596176	4.51055291078951e-30	2.03425936276607e-27
ortholog_14919	837.514009987227	-2.36236399296988	0.207699381835089	-11.3739577465164	5.63722385454213e-30	2.47548301212485e-27
ortholog_18807	1398.51214471851	-2.0322344316912	0.180731159384897	-11.2445161011955	2.46444411975004e-29	1.05330067593409e-26
ortholog_19686	4845.46436429532	2.03979241842288	0.181437786468808	11.2423793197761	2.5248413158365e-29	1.05330067593409e-26
ortholog_13530	168.56138633913	-2.04747989094783	0.182718846501029	-11.2056305638745	3.82619382108404e-29	1.55726088518121e-26
ortholog_19308	3802.91229718586	1.36713168954129	0.122208358626078	11.186891837115	4.727148524762e-29	1.87814112935008e-26
ortholog_14257	2643.87939539098	-2.28389764714576	0.204317583091935	-11.1781747443542	5.21515538051461e-29	2.02384413568947e-26
ortholog_17229	495.001519428263	-2.35446187011273	0.210985385719259	-11.1593599816701	6.4453902896478e-29	2.44441426734893e-26
ortholog_13792	3216.60773218186	-0.779062202257874	0.0702826431461876	-11.0847026717169	1.48844095782447e-28	5.51946983627041e-26
ortholog_11247	376.045092610691	1.65395025190455	0.151243722879356	10.9356621247936	7.78356918795446e-28	2.82357432694339e-25
ortholog_621	100.658701588544	-2.53426362407237	0.23217523633621	-10.9153054566187	9.74013217701597e-28	3.45816139655033e-25
ortholog_9979	52725.7199452804	-0.940145867634452	0.0861950861166764	-10.907186360506	1.06501741107664e-27	3.70248865388246e-25
ortholog_5596	653.923527037546	-1.81429449805685	0.16684908256172	-10.8738655927923	1.53553967934229e-27	5.22929604677239e-25
ortholog_9977	824.428463768981	-2.21498448255023	0.204943079039806	-10.8078032833693	3.16150053809971e-27	1.0551191895854e-24
ortholog_16156	3282.35777788248	0.949592495973193	0.0879356497733885	10.7987204099851	3.49033721458808e-27	1.1420246490163e-24
ortholog_13178	528.695854807585	-2.25111649743836	0.208591852423023	-10.7919675255249	3.75659627068416e-27	1.20550619170974e-24
ortholog_15199	2404.52808297443	1.06870277598677	0.100260755934488	10.6592331767883	1.57893890096854e-26	4.97127423404942e-24
ortholog_14379	298.516833475833	-1.66096500436575	0.156266460217531	-10.6290563058355	2.18310269724758e-26	6.74619161277229e-24
ortholog_7898	260.950766870259	3.02838544444155	0.287282794045585	10.5414786656559	5.56174529285106e-26	1.68043131890874e-23
ortholog_10210	163.782348824798	-1.62980738696921	0.154628110375541	-10.5401752825598	5.63936920110802e-26	1.68043131890874e-23
ortholog_3087	349.364310608795	2.5717263895888	0.245237136456955	10.4866922960512	9.944911681425e-26	2.91141651277086e-23
ortholog_15804	648.728302065126	3.65363838447891	0.348659024575006	10.4791160616952	1.07746063443988e-25	3.09992855291349e-23
ortholog_6099	362.809484366799	-1.26426316932252	0.12118132883365	-10.4328214708556	1.75595323395459e-25	4.96637146016952e-23
ortholog_16713	248.761436025135	-1.47826819317442	0.141895987265231	-10.4179703856688	2.05287188860815e-25	5.70937886753402e-23
ortholog_6119	263.804802730453	-1.65886813778747	0.159304225525647	-10.4132086409748	2.1582230532741e-25	5.90397837540736e-23
ortholog_1712	768.396307398144	-2.69389216008601	0.259790724192121	-10.3694701512661	3.41412510926431e-25	9.18895253198282e-23
ortholog_9581	596.066668027577	-1.46853013271323	0.142155755202543	-10.3304303833557	5.13297575605674e-25	1.35958676890982e-22
ortholog_3290	2606.41611296918	-1.12038409163493	0.108997140011476	-10.2790228396541	8.76113241515678e-25	2.28432838455814e-22
ortholog_14128	326.082733595415	-2.76720887852362	0.269797980567681	-10.2565959637694	1.10534727214289e-24	2.79468635306794e-22
ortholog_17663	142.190359633883	1.93596573811991	0.18872727790074	10.2580070017124	1.08931717167613e-24	2.79468635306794e-22
ortholog_11731	1230.83499469925	-2.37142423778607	0.233606026034051	-10.1513829846171	3.26700470252522e-24	8.13679215985647e-22
ortholog_9984	556.699220870723	2.54331338900719	0.252282713930454	10.0812035409937	6.69015678400875e-24	1.64174479786403e-21
ortholog_1359	294.041693592826	-1.67520356806804	0.166549102490773	-10.058316394475	8.44298124751502e-24	2.03170590692409e-21
ortholog_20665	338.061592322939	3.42662326811462	0.340707001524019	10.0573902291029	8.52276703330056e-24	2.03170590692409e-21
ortholog_4392	159.362665240124	5.99085150538542	0.595808277256998	10.0549987874729	8.73225098233062e-24	2.05232495974861e-21
ortholog_10917	423.876381006218	1.79764813772801	0.179784864556212	9.99888473462654	1.54122970356971e-23	3.57201389770384e-21
ortholog_5469	3808.71611892124	-1.4408473028923	0.144168858882527	-9.99416457937247	1.61644440482217e-23	3.69501476483118e-21
ortholog_16767	141.077615798014	-4.40001814577775	0.440423786768941	-9.99041895093221	1.67870729710271e-23	3.78548495496662e-21
ortholog_9295	519.124973114504	-1.12009736692139	0.112237558703703	-9.97970180265903	1.87028008561427e-23	4.1612485051527e-21
ortholog_17871	386.953764308573	-1.613591034537	0.162044132086107	-9.95772579830022	2.3333917773683e-23	5.12333007749273e-21
ortholog_5231	409.33697000257	1.99105744628677	0.200328172425744	9.93897873762509	2.81700262775236e-23	6.10484712328619e-21
ortholog_8929	720.275969699865	-1.4911804532801	0.150108989146825	-9.93398504483662	2.96176691575469e-23	6.33628263117931e-21
ortholog_13544	769.347052531111	6.58892907418346	0.663551812834822	9.92978837030718	3.08910467599405e-23	6.52504933269781e-21
ortholog_19800	929.533528309659	-1.79275465307182	0.180589432574783	-9.92724007995004	3.16905596120322e-23	6.61025460307477e-21
ortholog_8886	1349.6629039089	-1.64423644688729	0.166109766470621	-9.89849351921221	4.22592540283784e-23	8.7059280490315e-21
ortholog_6869	660.984113925817	-1.08675378377184	0.109904485462901	-9.88816588508281	4.68533088289558e-23	9.45886602574368e-21
ortholog_8858	290.814923596637	-1.39141418284254	0.140720994558293	-9.8877512002387	4.70477545476554e-23	9.45886602574368e-21
ortholog_712	57.3506514991671	-4.6160702343754	0.46702290846193	-9.88403384660023	4.88268905074104e-23	9.69969430829949e-21
ortholog_822	624.054976760024	-1.83090556064355	0.185460204856773	-9.87222871913422	5.49303239857386e-23	1.07837919570591e-20
ortholog_3951	1170.1583038092	1.25205697626931	0.127150937094563	9.84701335970611	7.06110589635413e-23	1.37010086154025e-20
ortholog_18850	2046.13626504673	2.0302714192335	0.206270304924974	9.84277121213335	7.36535758838489e-23	1.41270944916527e-20
ortholog_20983	992.344814482567	1.72913953969162	0.175763293730605	9.83788766693173	7.73170815456635e-23	1.46612515880964e-20
ortholog_5052	377.064956516509	-1.11668746609366	0.113554945211808	-9.83389551208677	8.04454407314487e-23	1.50830681964684e-20
ortholog_4413	3538.04412941104	-2.07549873324661	0.212091461087206	-9.78586654364752	1.29481345149008e-22	2.40072800722388e-20
ortholog_1532	183.843117408982	2.40243265626338	0.24579543671062	9.77411415123958	1.45423892408381e-22	2.6666906512293e-20
ortholog_13584	64.5506545390289	-3.12820470282215	0.320833430566728	-9.75024546942134	1.84022759672403e-22	3.3378128159276e-20
ortholog_9842	612.933138152646	-1.07013313081562	0.10990528995663	-9.73686645327	2.09927921199156e-22	3.76673894736592e-20
ortholog_12314	162.179444049174	-2.03480925110275	0.209619184536677	-9.70717091377065	2.81028991476417e-22	4.98886253273082e-20
ortholog_7296	662.094783056631	2.18025235704239	0.225793767751792	9.65594568331518	4.63859454913e-22	8.14781339382445e-20
ortholog_6536	314.697123853181	-1.93658653574265	0.200641630424522	-9.65196769805535	4.82214270554243e-22	8.38198909660277e-20
ortholog_2239	247.77062578931	3.09832369319326	0.321235017521044	9.64503719769682	5.15924865277117e-22	8.87550332667965e-20
ortholog_16940	394.806203558188	-1.2750501397802	0.132657877248568	-9.61156748642276	7.14528285151694e-22	1.21666668309452e-19
ortholog_16744	672.616143684775	0.836407440604998	0.08707509768674	9.60558716355443	7.57250846055664e-22	1.27638837051827e-19
ortholog_17078	1194.57029555347	-0.750418419348363	0.0781741730864686	-9.59931381069199	8.04784047068054e-22	1.34294313934246e-19
ortholog_15251	4076.20265866006	1.13173325335476	0.117937318505557	9.59605719118866	8.30611605327485e-22	1.37231840179205e-19
ortholog_2148	1236.03866387582	-1.21778104172983	0.127305198114379	-9.56583909979626	1.11294952572982e-21	1.82076360155427e-19
ortholog_3366	561.592777149549	1.70121836805821	0.177890603776215	9.56328401807172	1.14078150003122e-21	1.84817678553601e-19
ortholog_8236	1994.36682161245	1.66568002649107	0.174200999953197	9.56182815792445	1.15694670372371e-21	1.85634323509977e-19
ortholog_20194	716.803321001944	-1.00131976129175	0.1048921703991	-9.54618211713869	1.34564078310931e-21	2.13854359502334e-19
ortholog_8099	1102.31781959745	-0.84238200863945	0.0886502231287166	-9.50231120587644	2.05282638016624e-21	3.2316522458334e-19
ortholog_17944	2824.84175490471	1.89138519214327	0.199788386744289	9.46694261345666	2.88154288736463e-21	4.49386038892089e-19
ortholog_18460	448.308979656778	-1.37018079110511	0.144781822174789	-9.46376258098857	2.97057298081805e-21	4.58006644739911e-19
ortholog_19997	156.093658866711	2.35353440819612	0.248708560125776	9.46302132506377	2.99171356604844e-21	4.58006644739911e-19
ortholog_1713	188.805693649834	-3.10636275748016	0.329233489934379	-9.4351360127407	3.90487302668193e-21	5.92369238147649e-19
ortholog_14202	411.213251384818	-1.66618242832008	0.17663924368806	-9.43268547538914	3.99721409466701e-21	6.00914518898273e-19
ortholog_17459	1140.37420368029	-3.47222348946379	0.368917402848447	-9.41192652516369	4.8712518005399e-21	7.25773024960798e-19
ortholog_16402	206.021776642425	-2.06362404002488	0.219606031949496	-9.39693696801311	5.61745625313126e-21	8.29544181380543e-19
ortholog_4571	1548.3061182933	-1.102412036585	0.117339117875497	-9.39509395114687	5.71667813025012e-21	8.36791297890208e-19
ortholog_9487	348.909813670091	1.20343209957954	0.128257582078094	9.38293144218787	6.41634980858078e-21	9.31040254398151e-19
ortholog_18968	856.075195115526	-1.48151347250261	0.158227026493588	-9.36321376527066	7.73474787612373e-21	1.1126701535248e-18
ortholog_14150	690.853027620204	3.71187538545137	0.396799106633479	9.35454572199935	8.39597322888696e-21	1.19746671171313e-18
ortholog_15209	1608.78552245486	2.10253501317087	0.225973065730881	9.30436114751326	1.34800252962857e-20	1.90628120439932e-18
ortholog_18688	793.866938748661	2.21020808530188	0.238050553917557	9.28461643515997	1.62290651772554e-20	2.27575134968791e-18
ortholog_5874	9738.97141816144	-1.03787163249259	0.112620320231849	-9.21566934240593	3.09342214645145e-20	4.30166127981962e-18
ortholog_243	498.153185704998	2.15693838726001	0.234199973394322	9.2098148261886	3.26688011248429e-20	4.50532466421697e-18
ortholog_18988	995.246961672121	-2.25070601065054	0.244450667921138	-9.20719926761104	3.34744887855189e-20	4.57859667511437e-18
ortholog_4488	123.811725989069	3.66036667743328	0.397811375916095	9.20126195236135	3.53770286736862e-20	4.79948355673009e-18
ortholog_15738	13772.8406310891	-1.84125000655132	0.200207649888496	-9.19670156248668	3.69105831283136e-20	4.96715242469491e-18
ortholog_7391	317073.6358853	-1.16423642426936	0.126834032235923	-9.17921163386	4.34258963909742e-20	5.79718346460949e-18
ortholog_11044	426.420024937556	1.10234880828231	0.120115386847455	9.17741546037131	4.41561892043746e-20	5.8478915020111e-18
ortholog_4864	61.0653800943191	-2.81272338047424	0.306657834015008	-9.17218824527594	4.63512706391815e-20	6.09026498548048e-18
ortholog_2321	170.930556113841	-1.73083122584593	0.189394308468946	-9.13877106359684	6.31660324731619e-20	8.23477799905978e-18
ortholog_11190	869.616920740848	1.0803228938303	0.118313252101286	9.1310387859634	6.78451296291036e-20	8.77621455907637e-18
ortholog_1703	838.679875211362	-1.0394689825356	0.114009089700903	-9.1174219990932	7.69325303519349e-20	9.87517795371336e-18
ortholog_18752	3506.12747320081	4.42875269125881	0.48666854230702	9.10014169040926	9.02140590529618e-20	1.14916183466929e-17
ortholog_12658	1261.20249162068	0.839331442419618	0.0922566808742508	9.09778494593424	9.21928256584551e-20	1.1654709710323e-17
ortholog_14545	596.656821151274	1.96924774604611	0.216869357641674	9.08034112085044	1.0823509572457e-19	1.35798424237286e-17
ortholog_3344	594.747415093786	-0.874858464830487	0.096370788225993	-9.07804616870947	1.10541273615189e-19	1.37656883046019e-17
ortholog_13187	533.709128958819	-1.41280667054514	0.156064346322119	-9.05271898316278	1.39451830649564e-19	1.72372792448095e-17
ortholog_10080	2038.14750087064	1.45972107968083	0.161399567161482	9.04414494631425	1.50841038055676e-19	1.85079735443755e-17
ortholog_14073	812.889006908015	1.03890437958845	0.114979348816238	9.03557369461924	1.63144404351693e-19	1.98714647840635e-17
ortholog_12736	6177.1811924252	-1.58978640533652	0.175985454869648	-9.03362386689327	1.66078814763356e-19	2.00822984199719e-17
ortholog_8357	1344.16196889926	-1.25862972437326	0.13938336232811	-9.02998538240478	1.7169473027536e-19	2.06120141302513e-17
ortholog_6918	189.937649190803	2.19951749189105	0.243798996383971	9.02184801625237	1.84942679296131e-19	2.2043846352961e-17
ortholog_11940	6606.02607314405	-1.11613048512681	0.123725486149969	-9.02102323343422	1.86340559648264e-19	2.20529426868835e-17
ortholog_6370	706.422372004339	-1.2924354769514	0.143295849851776	-9.01935037398699	1.89207940766939e-19	2.22345979406895e-17
ortholog_3188	208.732570571929	-1.47650074749064	0.164415085423016	-8.98032406023944	2.69970429517382e-19	3.15034724290668e-17
ortholog_6664	19736.1889247595	-1.31538741470367	0.146718487631869	-8.96538286302473	3.09204773527467e-19	3.58312503878669e-17
ortholog_6649	372.843661269528	-1.63226476013888	0.182275617704522	-8.95492650467857	3.39962023955667e-19	3.91237675430912e-17
ortholog_14583	526.066962367655	-1.77790884219001	0.199040858988957	-8.93238127699524	4.16935704222239e-19	4.76534664134008e-17
ortholog_18877	454.303518850908	-1.29467301457054	0.145025498168203	-8.92720956606509	4.36889282807239e-19	4.95943636884652e-17
ortholog_7571	144.345819942713	1.74674322661234	0.196087088309962	8.90799716425593	5.19627267041043e-19	5.81947664772744e-17
ortholog_8735	398.608287043736	1.6093315552676	0.180654863748355	8.90832121469666	5.18111025659032e-19	5.81947664772744e-17
ortholog_13737	1314.6940905797	-0.750696865779207	0.0844397223769351	-8.89032844551679	6.09285380032942e-19	6.7780967577398e-17
ortholog_626	2763.15932231178	0.753188362365762	0.0848454121616958	8.8771843188216	6.85741155311409e-19	7.57812096601422e-17
ortholog_5317	213.665651481236	2.582481464349	0.291375658802865	8.86306520921923	7.78440180557739e-19	8.49008581239673e-17
ortholog_8276	311.010170020894	-2.01029007314502	0.226808170594407	-8.86339353594076	7.76150122545822e-19	8.49008581239673e-17
ortholog_19968	75.4694990068921	-2.98175273793963	0.336592706480887	-8.85863739923001	8.0998362634002e-19	8.77675115112722e-17
ortholog_14294	415.867657071948	-1.36187964066625	0.153847051663941	-8.85216600472205	8.58368990598499e-19	9.24103441684978e-17
ortholog_18852	859.75689747581	-1.37760043019512	0.155917853590119	-8.83542454231439	9.97188257936531e-19	1.06667182437095e-16
ortholog_2546	211.569903167738	-1.38002525319987	0.156519592191805	-8.81694894469656	1.17620841677226e-18	1.24443642124251e-16
ortholog_2894	4200.92500278613	-1.04225587936033	0.118213145955611	-8.8167510553496	1.17828821571472e-18	1.24443642124251e-16
ortholog_15245	50.603423966948	-3.91906371434495	0.445057890019213	-8.80573921333192	1.2999297330609e-18	1.36427216701806e-16
ortholog_18589	952.104152153512	0.938866349206922	0.106839282501191	8.78765120119983	1.52719262727461e-18	1.59276646070821e-16
ortholog_14886	599.561472894499	-1.83707493845437	0.209093374203432	-8.78590699228487	1.55107898866416e-18	1.607630750549e-16
ortholog_17364	1089.99601251479	1.38605087534216	0.157986183356287	8.77324108916771	1.73595811490593e-18	1.78814401626143e-16
ortholog_20324	1679.98676597613	-1.57384518102152	0.17972434571889	-8.75699491199262	2.00524705358609e-18	2.05285629344731e-16
ortholog_1717	215.481455151493	1.94839960141663	0.223031619731089	8.73597924709432	2.41554323699017e-18	2.4578152436375e-16
ortholog_1627	14796.7374169089	-2.02866709736365	0.232327441641704	-8.73193060203479	2.50361832262795e-18	2.53199266361774e-16
ortholog_2070	824.5596940952	-1.61632152824252	0.18518124239803	-8.72832208765715	2.5847865830144e-18	2.59833335606996e-16
ortholog_7630	674.96023580254	-1.13076432252418	0.129626098044797	-8.72327671340847	2.70264738232817e-18	2.70054352508444e-16
ortholog_4451	110.709022950112	2.66147485922473	0.305563181411666	8.71006397737131	3.03703335274489e-18	3.01660568793178e-16
ortholog_10952	354.79360360049	-1.10825873404049	0.127423352947157	-8.69745386860199	3.39413649358204e-18	3.35135832357418e-16
ortholog_12477	415.5803083411	1.42073021680988	0.163443420843048	8.69248948340467	3.545826675986e-18	3.48054174953991e-16
ortholog_9544	293.022088780182	2.04685520809232	0.235622744416449	8.68700181369006	3.72130188990309e-18	3.63142483256216e-16
ortholog_19349	402.674547855574	1.51173102584103	0.174068162957372	8.68470718686933	3.79719247842027e-18	3.68393900508134e-16
ortholog_451	172.869438951165	-1.76668699742236	0.203487128009309	-8.68205775326258	3.88671967083949e-18	3.74899948828316e-16
ortholog_13410	486.538536734164	6.46992193209306	0.747873411054488	8.65109233255208	5.10088107279128e-18	4.89186221044069e-16
ortholog_14344	60.2179888582891	-3.49579802603233	0.405217120738639	-8.62697513782268	6.29958626256289e-18	6.00692548362211e-16
ortholog_8681	190.098281207039	-2.13822717631869	0.248296632853599	-8.61158345864255	7.205825121372e-18	6.83202294320083e-16
ortholog_6421	1364.9606303408	-1.68345388949428	0.195685663627559	-8.60284733325346	7.77623834547995e-18	7.33119148423864e-16
ortholog_9871	164.157130526847	-1.24433155550303	0.145335044298763	-8.56181357708249	1.11105751871109e-17	1.03576630249899e-15
ortholog_20651	245.36070459523	2.58684743199847	0.302121086511722	8.56228693556649	1.1065039952325e-17	1.03576630249899e-15
ortholog_13776	1458.10199685365	-0.751576895324286	0.0879533265169911	-8.54517873384918	1.2833749571724e-17	1.18975988390755e-15
ortholog_5005	246.989532272106	-1.08119621378743	0.126600483344037	-8.54022184772613	1.33964388803543e-17	1.23506284859929e-15
ortholog_3203	221.668020013042	-1.52724833750196	0.178913313554751	-8.53624756681172	1.38651119811223e-17	1.27124793202741e-15
ortholog_731	110.611725882972	-2.04050672379908	0.239068134900642	-8.53525177936041	1.39850542582289e-17	1.27523825359052e-15
ortholog_16439	281.858434780858	-2.14771983432595	0.252050777485043	-8.52098079504397	1.58207771426476e-17	1.43478971836609e-15
ortholog_8415	7471.96899961192	-1.57294361701748	0.184647894713152	-8.51861116240196	1.61478000593984e-17	1.45653156535774e-15
ortholog_3708	103.129316138629	-1.69900282461157	0.200331213011478	-8.4809690865009	2.23325951971053e-17	2.00356997878547e-15
ortholog_7309	150.088755499606	-1.61777885425008	0.190794739715422	-8.47915857985948	2.26828340706226e-17	2.01998354076138e-15
ortholog_7890	2696.85808888423	-2.04022697562197	0.2406275526445	-8.47877540705478	2.275765000678e-17	2.01998354076138e-15
ortholog_15221	1365.31345910919	1.62900771122194	0.192689295677686	8.4540643811725	2.81334064150394e-17	2.48392673464424e-15
ortholog_831	410.87788599059	-1.11471281579918	0.131886578538835	-8.45205651817667	2.86215978645609e-17	2.51372949245225e-15
ortholog_10744	2134.99620625099	1.21779415681878	0.144249178691212	8.44229525511308	3.11166157926026e-17	2.71854956927309e-15
ortholog_10700	1003.33703244798	-0.859478506987674	0.101841327079435	-8.43938832726805	3.1900261318736e-17	2.77249823242577e-15
ortholog_4163	648.960155642245	1.56816634681864	0.185860596711592	8.43732547169225	3.24681414798329e-17	2.7937859103387e-15
ortholog_10303	1046.75616752094	1.0320417428184	0.122319209742802	8.43728262297024	3.2480042344682e-17	2.7937859103387e-15
ortholog_17037	23681.7275625202	-0.989676737994917	0.117474404191684	-8.42461593914576	3.61935460852934e-17	3.0972395052579e-15
ortholog_5557	172.279418040346	-1.24891868181772	0.14827990293989	-8.42271040819338	3.67872976309936e-17	3.13198793657342e-15
ortholog_17813	2382.08990656114	-0.495354475804986	0.0588772536240688	-8.41334208568598	3.98490628402809e-17	3.37543813002928e-15
ortholog_7825	2076.17722566039	-0.510641186603798	0.0607462513856652	-8.40613494587252	4.23743560102077e-17	3.57121655930472e-15
ortholog_18779	96.4112184322693	-2.8712353754564	0.342315543787845	-8.38768623733862	4.95803356377709e-17	4.15752291853007e-15
ortholog_983	441.902044503879	1.16416896904899	0.13892017273807	8.3801290057708	5.28697230400465e-17	4.41118534184628e-15
ortholog_20065	769.655473818985	1.62217008811018	0.193870010136719	8.3673080068764	5.89494631514681e-17	4.89397856521666e-15
ortholog_7690	197.376955337035	3.01493406279959	0.360535052684375	8.36238817932349	6.14612295988579e-17	5.07724523918882e-15
ortholog_13511	200.846584854706	2.57159577713989	0.307603369841671	8.36010274680518	6.26636571648068e-17	5.15107609413365e-15
ortholog_17439	238.314357059803	1.67908670240635	0.201128178804064	8.34834140293239	6.92282237353522e-17	5.66280083074422e-15
ortholog_18172	16705.2774223731	-0.575861028837072	0.0691106044977004	-8.33245538832226	7.91826998999092e-17	6.44547177185261e-15
ortholog_1637	182.226397629343	-1.61004828930789	0.193657881134911	-8.31387950685186	9.26231971408093e-17	7.50292859557614e-15
ortholog_12636	360.666645745633	-1.34689237704804	0.16216336762457	-8.30577458261894	9.91703504882184e-17	7.99447168404299e-15
ortholog_20898	181.336600868934	-1.764120890279	0.212758415787006	-8.29166208891627	1.11676814762279e-16	8.9593798458565e-15
ortholog_1233	107.214285871028	-2.18308475053968	0.263881708278517	-8.27296732608506	1.30665516508214e-16	1.04326099233137e-14
ortholog_6771	493.955933578272	-1.60322094010575	0.194339554669245	-8.24958636359099	1.58943707853267e-16	1.26299697759403e-14
ortholog_3328	109.934746963269	-2.46527082945527	0.298963262536062	-8.2460661170966	1.63694122075807e-16	1.29458000714644e-14
ortholog_9907	74.4947499690439	-4.03886044822356	0.490092177880952	-8.24102205770081	1.70745744029689e-16	1.34397841067142e-14
ortholog_7929	827.991493696852	-1.73088884103324	0.210106537177196	-8.23814843787311	1.74896116277824e-16	1.37018379921505e-14
ortholog_9971	271.992232721038	1.9227337267312	0.233503212161029	8.23429240624424	1.80622026960284e-16	1.40842979620853e-14
ortholog_18738	15544.9677316823	-0.539929270332297	0.0656040407364975	-8.23012217343372	1.87022595729758e-16	1.45155630462441e-14
ortholog_642	37899.7213920032	-0.593200855880109	0.0722079020049674	-8.21517921735632	2.11847627738234e-16	1.63662100188329e-14
ortholog_1211	4644.85871684042	-0.729482509906912	0.0889679838812605	-8.19938227307143	2.41625418126369e-16	1.85806606095609e-14
ortholog_14792	853.184116897913	-0.776321393566022	0.0947262206478697	-8.19542243168213	2.49714616193006e-16	1.91146229376729e-14
ortholog_11876	168.61677669069	-1.58947815108407	0.194249452799081	-8.18266475493304	2.7763476745333e-16	2.11547550890124e-14
ortholog_16890	465.956022387687	-1.88003867506255	0.230197862110876	-8.16705532285532	3.16008004920763e-16	2.39692071732399e-14
ortholog_17763	26480.8669239925	-0.682562564491747	0.0835884912871086	-8.16574810696475	3.19449241357279e-16	2.41205859299951e-14
ortholog_9974	829.879270416164	-4.67108401833394	0.572493272589633	-8.15919460014723	3.37265892503073e-16	2.53511529198143e-14
ortholog_21103	320.479150134514	-1.56288941084458	0.191571078647638	-8.15827431717521	3.39844989391788e-16	2.54304633990169e-14
ortholog_8997	896.45215069712	0.622962352968925	0.076416088155826	8.15224081738644	3.57242004516427e-16	2.66129345060965e-14
ortholog_9317	61230.5063048557	-1.10600772529733	0.135750127854295	-8.1473788848615	3.71897057185463e-16	2.75815386366836e-14
ortholog_14726	731.72320179741	-1.82012113041525	0.223453424019244	-8.1454161573219	3.77979670078604e-16	2.79086139584144e-14
ortholog_19670	349.110421594624	0.94655637915375	0.116234500041649	8.14350626375632	3.83992636950324e-16	2.82276878096478e-14
ortholog_8749	240.297862122809	2.19160752281594	0.269466769864684	8.13312722721427	4.18355147110542e-16	3.06188260519018e-14
ortholog_5195	97.2693707854046	-2.12435200402476	0.261219412299206	-8.13244308807911	4.20723737804474e-16	3.06577162128527e-14
ortholog_6574	6752.95818787321	-0.773478600715035	0.0951261594006307	-8.13108198195487	4.25475458491296e-16	3.08691694601924e-14
ortholog_12589	7861.1992494615	-1.67681598632747	0.206390749172505	-8.12447259894365	4.49311813264461e-16	3.24574295581994e-14
ortholog_9783	106.780498143089	-2.0267817581856	0.249796277381818	-8.1137388412223	4.90855747707485e-16	3.53056459568741e-14
ortholog_13531	532.107031410396	-1.359393194163	0.167707199156635	-8.10575336657647	5.24196832398636e-16	3.75419422413564e-14
ortholog_3142	570.630357259589	-1.89067198146853	0.233569549681949	-8.09468521921222	5.74126227378465e-16	4.0942069898566e-14
ortholog_16853	666.281546744604	-0.977592877350776	0.120924201186843	-8.08434430623422	6.24995331990882e-16	4.43799876805611e-14
ortholog_3543	310.15594811293	2.25696228820064	0.279320415492987	8.080190931326	6.46654472921946e-16	4.57234033459683e-14
ortholog_13205	146.553242726353	-2.17691849246693	0.269786358251843	-8.06904584269155	7.08496622057836e-16	4.98847389547642e-14
ortholog_9338	75.2476022868119	-1.66298704622699	0.206367218832726	-8.05838764331537	7.73073323965361e-16	5.42028342731512e-14
ortholog_4327	1229.15347872553	-1.10967775298578	0.137810291550447	-8.05221250533072	8.13105684175845e-16	5.67711069114742e-14
ortholog_12908	2831.94967814834	-0.637910777503585	0.0793410577152364	-8.04010931884871	8.97583596767874e-16	6.24082394969396e-14
ortholog_12963	340.478375288873	-1.14429709976255	0.142505067168993	-8.02986955127395	9.75763609722082e-16	6.75625201470224e-14
ortholog_18227	117.688907436809	-1.55597118709373	0.193811118140693	-8.02828651947722	9.88434236811534e-16	6.81570335110499e-14
ortholog_11821	75.3361674077843	2.74366483547168	0.342070301073893	8.02076306203209	1.05090266535334e-15	7.21663077232561e-14
ortholog_8727	368.826288999946	-1.20947767360005	0.150977552387919	-8.01097682715406	1.13800892507896e-15	7.78276841507893e-14
ortholog_7191	356.081196516472	1.34954351065282	0.168502780681737	8.00902813112503	1.15618462665299e-15	7.8710950956624e-14
ortholog_16472	356.725749630488	1.2314688632352	0.153768595998586	8.00858494699739	1.16035799936055e-15	7.8710950956624e-14
ortholog_798	472.046563726258	-0.695763503165152	0.0870717320717924	-7.99069326646081	1.34182031712406e-15	9.06516422342073e-14
ortholog_13504	164.580398839259	3.10401967759798	0.388608683267551	7.9875201230666	1.37680188228923e-15	9.26398911683887e-14
ortholog_10573	13417.1048772155	-1.12507177455869	0.140988157104913	-7.97990269297222	1.46448697071869e-15	9.77515763215311e-14
ortholog_14070	290.777600023253	-1.39292109993422	0.174553608407732	-7.97990435511687	1.46446725012122e-15	9.77515763215311e-14
ortholog_3628	1525.5173188123	0.909601819331296	0.114072655784933	7.97388132214797	1.53767204902174e-15	1.02227623434365e-13
ortholog_13125	1606.92877700758	-1.02747413332333	0.12905003898318	-7.96182737656706	1.69516865106568e-15	1.1225110825529e-13
ortholog_10533	102.90964108875	-1.70234796546647	0.214118584780067	-7.95049139342597	1.85773147439073e-15	1.22529506376119e-13
ortholog_9604	1094.01927993204	-0.831327302826863	0.104651860392879	-7.94374127422041	1.96172557754145e-15	1.28879191781237e-13
ortholog_8217	18175.3306688507	-0.512212415716377	0.0645003396439745	-7.94123594609981	2.00176475173277e-15	1.30993915341822e-13
ortholog_9128	1069.73471698693	-1.08193681783124	0.136360108730028	-7.93440858846266	2.11500730669165e-15	1.3786377705767e-13
ortholog_13311	648.028534341558	0.95825632808303	0.121179765231572	7.9077255699565	2.62133875800103e-15	1.7020342355939e-13
ortholog_15512	274.285282778637	-0.900108962332818	0.113934439925693	-7.90023598588681	2.7837588128665e-15	1.80048772520556e-13
ortholog_7416	1388.4478091063	0.535383282006944	0.0678243559980414	7.8936729162958	2.93420550046693e-15	1.89046668672941e-13
ortholog_13208	1151.67330775215	0.591233200368292	0.0749445602564981	7.88894081631533	3.04762000129059e-15	1.95598596005908e-13
ortholog_18483	3107.17012134111	-1.90963983545092	0.242198939388328	-7.88459206416717	3.15564684696587e-15	2.0175585798973e-13
ortholog_1678	393.506502322532	1.29959273593102	0.16487205008994	7.88243207518844	3.21069557583895e-15	2.04491897229101e-13
ortholog_12073	267.267280021649	-0.928890150970329	0.117878437664795	-7.88006839394806	3.27201930644403e-15	2.07605270595557e-13
ortholog_218	196.015482388848	-1.21725021405944	0.154875774071636	-7.85952626455583	3.85588969601099e-15	2.43724361202028e-13
ortholog_8045	1254.28848477317	-0.769953200297814	0.0980058624001248	-7.85619534833902	3.95977342716155e-15	2.49346185581301e-13
ortholog_9270	1840.33062631931	1.42085245117586	0.180976041583994	7.85105276223216	4.12559338212819e-15	2.58811190855538e-13
ortholog_12414	1415.47996178452	1.47569513736019	0.187973903050759	7.85053198029143	4.14276214180421e-15	2.58914875881224e-13
ortholog_16513	514.672455547174	-1.04091221013368	0.132717163307721	-7.84308663771093	4.3960446393515e-15	2.73719391406188e-13
ortholog_118	592.942277116198	-0.813457821912858	0.103976016168174	-7.82351403613256	5.13688260839476e-15	3.18658587681351e-13
ortholog_5624	518.834686642623	-1.14764359453974	0.14703799885208	-7.80508170336479	5.9463009519779e-15	3.67503422169093e-13
ortholog_14326	485.552093526552	-1.4566695772265	0.187085829896424	-7.78610319142265	6.91075142187033e-15	4.25533981464023e-13
ortholog_11916	1650.44668863968	-2.06297275405598	0.265024527579722	-7.7840823749244	7.02209959647093e-15	4.30800646934965e-13
ortholog_18920	218.429748333752	-1.495127761528	0.192100649125544	-7.78304377592647	7.08001210125295e-15	4.32762497925304e-13
ortholog_3751	54897.2843781991	-0.675929071146618	0.0868585493857166	-7.78195210404667	7.14139070265239e-15	4.34921119179418e-13
ortholog_9863	496.359080035367	-1.35023744920877	0.173707548138083	-7.77304995483239	7.66185072022493e-15	4.64921101703249e-13
ortholog_14688	217.792253553858	-1.28632962021184	0.165503292765607	-7.77222977692408	7.71163939103353e-15	4.66246835210784e-13
ortholog_11986	2561.44165415709	0.701634299360265	0.0903721199510526	7.76383579073152	8.23985687851025e-15	4.9638444668484e-13
ortholog_2438	244.879887494241	-1.58680503160043	0.204417185951368	-7.76258133197247	8.32179706571305e-15	4.99517365595517e-13
ortholog_3891	1391.50358368747	0.80283219623099	0.103680924504415	7.74329704396879	9.68713656106742e-15	5.79387984926638e-13
ortholog_12692	127.154500787516	1.56680395648794	0.202488274450056	7.73775153520999	1.01190351280236e-14	6.00912239079468e-13
ortholog_19094	594.219564326976	1.85812684874531	0.240133801371631	7.73788129006327	1.0108716247137e-14	6.00912239079468e-13
ortholog_5079	8657.10814728271	0.799060317732694	0.103282423456609	7.73665344973625	1.0206777504421e-14	6.03973390837846e-13
ortholog_4089	332.694921182379	-1.14211807281615	0.147666401078985	-7.73444781257479	1.03852869675632e-14	6.12364959815293e-13
ortholog_16822	648.049981883788	-0.877842259455482	0.113530512378547	-7.73221437183753	1.05691765903451e-14	6.21013555503835e-13
ortholog_14263	4309.67955326022	0.547620650513481	0.0708275938511878	7.73174155349762	1.06085149438281e-14	6.21137855675999e-13
ortholog_2083	382.511315932838	4.20218782837403	0.5438279860663	7.72705328898195	1.1006458058644e-14	6.42184495190882e-13
ortholog_19181	2835.76968925916	-0.750404840553933	0.097122074598938	-7.72640868363554	1.10623088210129e-14	6.43194241450323e-13
ortholog_7516	452.586406854982	-1.69430146620178	0.219585687180919	-7.71590119535355	1.2013034962046e-14	6.96046925040489e-13
ortholog_12997	172.831083670304	1.78793246711381	0.231827175266385	7.71235065543698	1.23521183498084e-14	7.13217297243088e-13
ortholog_18105	13586.3921993017	-1.79306123358325	0.232567035634267	-7.70986837706012	1.25947566612875e-14	7.24719670368637e-13
ortholog_8423	935.361315051999	1.9854841963501	0.257580402637824	7.70821140124479	1.27593269659883e-14	7.31666285503251e-13
ortholog_5012	3135.10161210129	-0.684613091965917	0.0889089842220697	-7.70015649100147	1.3589969491044e-14	7.7662952362004e-13
ortholog_7845	174.489012238793	-1.18559333886331	0.154026295436186	-7.6973437263153	1.38923830578891e-14	7.91202034426603e-13
ortholog_19278	284.340465064482	-1.15674832573135	0.150380040100878	-7.69216662633804	1.44664043472716e-14	8.21091460350075e-13
ortholog_1080	368.616995862024	-1.10258528261016	0.143463609099237	-7.68547013094783	1.52436169355156e-14	8.6227198577271e-13
ortholog_1895	3274.58677086708	-1.07259844775546	0.139810045364349	-7.67182676294997	1.69563867245227e-14	9.5591630159497e-13
ortholog_1473	7138.74392011532	-1.1076086980239	0.144695390482165	-7.65476145669219	1.93671402044551e-14	1.08814635889475e-12
ortholog_11170	1148.38495276544	-0.824639553652879	0.107743821882883	-7.65370616376739	1.9526818076454e-14	1.09343628604627e-12
ortholog_17196	302.204345947771	-1.39458761532891	0.182343561338917	-7.64813193889986	2.0391992936724e-14	1.13806416767596e-12
ortholog_17634	4942.94458526582	-0.950998553176426	0.124420462708072	-7.64342562692243	2.1151732771546e-14	1.17262114537803e-12
ortholog_18257	56.0303433805861	3.2938126178067	0.430916690012785	7.64373414663743	2.11010868352947e-14	1.17262114537803e-12
ortholog_5341	174.521714304408	1.68854057458916	0.221252767530158	7.63172634375751	2.31630720668608e-14	1.27987478006525e-12
ortholog_9826	46.9287792968396	-2.66739994309755	0.34988351218595	-7.62368002548209	2.46544055982168e-14	1.35778239675724e-12
ortholog_17724	82.1881400201878	2.62380168464308	0.344317368217378	7.62030012667439	2.53086569640888e-14	1.3892288117097e-12
ortholog_10712	1808.47167121873	-0.907704476451987	0.119323350981822	-7.60709843449059	2.80317818383759e-14	1.53366014274419e-12
ortholog_20913	157.00344205281	-1.31947972389687	0.173694912723704	-7.59653638213209	3.04161814687474e-14	1.65867588290519e-12
ortholog_19036	212.895634200269	-0.952058483713993	0.125377997432369	-7.59350526576683	3.11365529844506e-14	1.69242885879976e-12
ortholog_20107	1133.22046405702	0.919911452935332	0.121163520290778	7.59231368259731	3.14243150765938e-14	1.70252449897117e-12
ortholog_19398	96.233087644407	3.41598819977267	0.450173750817034	7.58815500364669	3.2449260463303e-14	1.75236507880627e-12
ortholog_6650	79.7205962458947	4.28270919901812	0.564545867458859	7.58611380558944	3.29642916953822e-14	1.77443592103498e-12
ortholog_2666	22.7645748953848	-3.71239632089767	0.489488531654457	-7.58423554551907	3.34453082935033e-14	1.79453974113727e-12
ortholog_13735	2322.05153562424	-0.822857244187179	0.108511374414515	-7.58314276846089	3.37283344885072e-14	1.80392537695423e-12
ortholog_3058	348.949063071296	1.22067515444402	0.160992064476256	7.58220697656843	3.39725731402618e-14	1.81118315652252e-12
ortholog_15263	196.747765879166	-2.2215267121495	0.293081833465979	-7.5798854056486	3.45860307251814e-14	1.83801622519459e-12
ortholog_11101	27734.2641493045	-1.31663703199696	0.173725992241156	-7.57881428686437	3.48727258561184e-14	1.8473688138446e-12
ortholog_17508	215.080045430763	1.39931615433423	0.184768259160344	7.57335789541586	3.63698516873106e-14	1.9205813769182e-12
ortholog_1491	126.657622392323	3.29676250316799	0.435380508981797	7.5721407714782	3.67123315750719e-14	1.93255103152437e-12
ortholog_6815	430.323504179819	-1.98187547561098	0.261993787973318	-7.56458956886726	3.89091159324884e-14	2.04174974077181e-12
ortholog_5688	50.1393486802908	-2.30428121325627	0.306141119527991	-7.52685956335762	5.19752191639869e-14	2.71656795278199e-12
ortholog_11452	59.7669928900016	-3.67706201849324	0.488544836045494	-7.52655999448703	5.20945493432155e-14	2.71656795278199e-12
ortholog_1567	350.114018601325	2.53954592771209	0.337598012306783	7.52239597134936	5.37814066133828e-14	2.79579542728199e-12
ortholog_20122	1359.30808323365	0.887707170667531	0.118025553143651	7.52131336836091	5.42286966496956e-14	2.81029273600457e-12
ortholog_17903	3583.07255632754	1.4049909632193	0.186980698744377	7.51409622840311	5.73054233581687e-14	2.96054365194353e-12
ortholog_1040	141.965480848287	-1.97185742310301	0.262629926471973	-7.50812159753411	5.99817787776316e-14	3.08924673599487e-12
ortholog_16415	133.682391115013	-2.09370460614495	0.279032965789549	-7.50343100221374	6.21687138830841e-14	3.19202870328315e-12
ortholog_14071	1135.73121137858	1.56461114977752	0.208979354361925	7.48691732996658	7.05100833196646e-14	3.60920785385044e-12
ortholog_10794	191.366766460419	-1.39014680509393	0.185767460575168	-7.48326321945622	7.24994669719102e-14	3.69968992464913e-12
ortholog_17455	21205.9477768555	-0.681275582161042	0.0910609582643192	-7.48153319651577	7.34604772429821e-14	3.73730177973671e-12
ortholog_15767	1942.17670918771	-1.48060713416546	0.197914117683217	-7.48105871120996	7.37262299900301e-14	3.73942127612046e-12
ortholog_848	771.249294364701	0.847480593767662	0.113556749698712	7.46305786328151	8.45371991171745e-14	4.27476436869179e-12
ortholog_19345	1828.10033394985	1.74489471686811	0.233843998699004	7.46178959723521	8.53551116413471e-14	4.30308383069232e-12
ortholog_7041	1175.0635294946	-0.874439679326035	0.117215604648633	-7.46009613606707	8.64593728575451e-14	4.3456251652827e-12
ortholog_20813	1029.24108552594	-1.14110301434854	0.153230257273023	-7.44698230399325	9.54994232672972e-14	4.78558221039456e-12
ortholog_4238	1018.3080826775	-1.17359703155934	0.157698653141249	-7.44202317636891	9.9154820782337e-14	4.95388171974508e-12
ortholog_5899	249.901160768462	-1.24981778963966	0.167973500182558	-7.44056525750383	1.00255375950893e-13	4.99391480147029e-12
ortholog_6622	104.217022026727	2.92758653346794	0.393655200232011	7.4369309277319	1.03051398210693e-13	5.11791274387451e-12
ortholog_14565	359.038758873588	1.69928394069423	0.228713225807312	7.42975809420769	1.08796464939725e-13	5.38720062447831e-12
ortholog_5454	400.308796199106	-1.23553932527598	0.166322785240482	-7.42856322114582	1.09783607219343e-13	5.41999720020466e-12
ortholog_8638	390.813607657026	-1.15853063847933	0.155991256219213	-7.42689472832537	1.11176771891674e-13	5.47258640872082e-12
ortholog_11263	234.728881847527	1.59166713641787	0.214341369062539	7.42585131082868	1.1205682368885e-13	5.49968299087013e-12
ortholog_2776	181.445754579909	1.8444308762521	0.248714345480004	7.41586044300122	1.20837690375236e-13	5.91325084836237e-12
ortholog_12838	317.693652754725	-1.39487023174152	0.188265333824961	-7.40906572337099	1.27192264184725e-13	6.20601553348102e-12
ortholog_6950	189.582038510198	1.90212817227242	0.256792928807593	7.40724513367586	1.28949978419768e-13	6.27343524749468e-12
ortholog_20010	174.525758706826	1.78167654477587	0.240572376335399	7.40598971467906	1.30175923260086e-13	6.31466753325888e-12
ortholog_2852	134.96323234041	-1.18994769264412	0.160725925457224	-7.40358277147276	1.32558471652591e-13	6.39307287996179e-12
ortholog_10345	205.39552668347	1.11960117303873	0.151221092620225	7.40373683088296	1.32404698435728e-13	6.39307287996179e-12
ortholog_10838	958.766607439481	-0.980053477914351	0.132410546672196	-7.40162700438533	1.34525927505003e-13	6.4692626866743e-12
ortholog_9324	10545.6771245377	-0.936476406380075	0.126576412110189	-7.39850648922518	1.37724663566099e-13	6.58513312586675e-12
ortholog_20799	127.217193819912	1.53029342948604	0.20683586111649	7.39858852921151	1.37639618277488e-13	6.58513312586675e-12
ortholog_9308	3852.44167082397	-0.722432625049754	0.0976668174182481	-7.39690965823132	1.39390311397522e-13	6.64573178940128e-12
ortholog_14897	16898.2984947846	-2.3321289337403	0.316919760564016	-7.35873626052807	1.85659429292625e-13	8.82649258292319e-12
ortholog_16749	125.312521559243	-1.24852570592086	0.169785725523418	-7.3535375372216	1.93028765338829e-13	9.15076990684388e-12
ortholog_9076	60.2052967341858	3.58162482041275	0.487234373838108	7.35092803941376	1.96835375690836e-13	9.30479295794044e-12
ortholog_3047	30.3381003795005	3.88474498852229	0.529564442289559	7.3357360847845	2.20506164613087e-13	1.03943117765497e-11
ortholog_16603	1294.01157606925	-0.803505025471958	0.109719493019052	-7.32326593354235	2.42007535728332e-13	1.13757176019681e-11
ortholog_15277	171.960236116058	-1.12535696794474	0.153889980652224	-7.31273708122649	2.61754875596247e-13	1.22693921603218e-11
ortholog_12382	909.510862217696	-1.31745480736423	0.180373800028049	-7.30402534713665	2.79283730523279e-13	1.30543630567002e-11
ortholog_7467	151.577602958203	-1.56963875962103	0.215295258134439	-7.29063321330043	3.08501597081101e-13	1.4379793716459e-11
ortholog_20842	313.812063047535	-0.930668200033696	0.127716587730866	-7.2869798400414	3.16980316123671e-13	1.47338455018264e-11
ortholog_11578	84.215498788681	-2.67005109582659	0.367167716359313	-7.27202032439491	3.54150293365513e-13	1.64158498483065e-11
ortholog_11187	496.09174044821	1.07792011520158	0.148530334832105	7.25723884228792	3.95071759120227e-13	1.82619458294716e-11
ortholog_2715	8420.54229787775	-0.767895822382188	0.10586512918534	-7.25352935656291	4.06049321481822e-13	1.87175277004618e-11
ortholog_7429	737.644507461963	1.61394738103103	0.222579877874596	7.25109293994827	4.13421862229482e-13	1.90048777273371e-11
ortholog_12995	213.674118033287	1.35461189083528	0.186884074886702	7.24840729022263	4.21700923383594e-13	1.93322068914891e-11
ortholog_412	4716.64027360584	-0.643511383154076	0.0888676741321265	-7.24123129629023	4.44629366933349e-13	2.03274801260734e-11
ortholog_9958	9813.7829479571	1.03316066960318	0.142839224081418	7.23303193676187	4.72328266962477e-13	2.15348136360734e-11
ortholog_705	66783.0818825567	-0.50815699047712	0.0703943206998062	-7.21872141708897	5.24786366905826e-13	2.38613354347616e-11
ortholog_4135	787.144437315002	1.55516431360585	0.215498935350122	7.21657539086755	5.33131121833143e-13	2.41748886685589e-11
ortholog_15189	51425.2148553665	-0.713385939946422	0.0989454583437308	-7.20989070027004	5.59968059664075e-13	2.53230000314754e-11
ortholog_4671	148.483297315217	-2.18055991117758	0.302626746754732	-7.20544345323465	5.78552499575254e-13	2.6092717730844e-11
ortholog_5009	1541.65529385658	-0.555751940803107	0.0773606897818348	-7.18390622382486	6.77473413542016e-13	3.04716950182631e-11
ortholog_7385	1307.11081439231	0.698519863923015	0.0974059197391274	7.17122599728837	7.43290821266473e-13	3.33421879958969e-11
ortholog_11295	519.096217883375	1.30150818132947	0.181604790465521	7.16670621955079	7.68236433519945e-13	3.4368797228277e-11
ortholog_18560	259.692040432582	-2.62015344820191	0.365963161406664	-7.15960983102986	8.09070017312556e-13	3.60988004783279e-11
ortholog_15247	328.771449328134	-0.896916504786508	0.12542358492285	-7.15109925567998	8.6085713800337e-13	3.83069948316326e-11
ortholog_15059	300.637632417366	-1.1174472140163	0.156416264478256	-7.14406022764753	9.06136673823391e-13	4.02146347768376e-11
ortholog_1269	2900.17829394579	0.455314568906316	0.0637400541266077	7.14330376943073	9.11139618770805e-13	4.03294080064415e-11
ortholog_7021	188.290390391175	-2.98333750548258	0.417973401897821	-7.1376252458569	9.49570890436447e-13	4.19192842558545e-11
ortholog_3563	195.137078780705	-1.80983795023338	0.253641427938883	-7.13541933957839	9.64925306199099e-13	4.24847192204337e-11
ortholog_1926	288.252925589106	-0.95150525879883	0.13337411573544	-7.13410734573287	9.74172844294943e-13	4.27790059282887e-11
ortholog_13768	138.72005220881	-1.63975202424539	0.229866731737544	-7.13348996547103	9.78554465478233e-13	4.28586308804075e-11
ortholog_14365	444.126532484804	0.718767401578571	0.100768477993328	7.13285955977385	9.8304848621976e-13	4.29427489255213e-11
ortholog_20945	2626.3610553444	0.713898498279879	0.100188031483691	7.12558663652445	1.03638317240327e-12	4.51543759736118e-11
ortholog_4687	83.2232622154704	-1.80271441497658	0.253067470755712	-7.12345371609123	1.05255607981212e-12	4.5739591937044e-11
ortholog_14449	128.284364553546	-1.31354014167134	0.184523391490531	-7.11855624948637	1.09063426345353e-12	4.72712050759717e-11
ortholog_6264	3819.2047068927	-0.999363215666197	0.140562361373514	-7.10974976445229	1.16253539157455e-12	5.02570675627058e-11
ortholog_14458	1519.34280338163	0.722083618145743	0.101591408027986	7.10772330221888	1.17972770206289e-12	5.08685172204742e-11
ortholog_18518	440.459414486924	-1.2893678518983	0.18142265552396	-7.10698367948879	1.18606453446782e-12	5.1009945584187e-11
ortholog_5983	983.367370246556	0.703551956094286	0.0991623350571738	7.09495148221994	1.29396872939959e-12	5.55075994537045e-11
ortholog_394	362.967881747148	1.49895960076111	0.211506468828379	7.08706267503051	1.36988354013988e-12	5.86134529084977e-11
ortholog_6194	994.934025686502	-0.876121452689482	0.123685540217063	-7.0834589973244	1.40600007307809e-12	6.00049187198316e-11
ortholog_10658	137.055113781271	-1.16817103121756	0.165402779591101	-7.06258403943056	1.63434408716492e-12	6.95721933227576e-11
ortholog_3466	1387.00767979888	-0.511588604335715	0.0724602511603141	-7.06026540266683	1.66184888825419e-12	7.05630340923603e-11
ortholog_4555	3275.1587091909	-0.578341239442329	0.0819237620127969	-7.05950538931536	1.67096297087797e-12	7.07699469417278e-11
ortholog_11164	124.502886918956	-1.27070244750807	0.180186139370748	-7.05216534382531	1.76154700330556e-12	7.44175565674934e-11
ortholog_19923	128.017087834557	-3.22698603348155	0.458907918708859	-7.03188134683033	2.03767056592951e-12	8.58651735698631e-11
ortholog_19171	56.2014771348025	4.19731157882443	0.597954921429308	7.01944482502373	2.22751556548412e-12	9.36285950660794e-11
ortholog_19915	81.3214017624545	-1.42655343562449	0.203327855428169	-7.01602558400297	2.28268274315602e-12	9.57063490830266e-11
ortholog_16201	12857.2817802103	1.64656718062476	0.235009794170681	7.00637684669816	2.44568635790977e-12	1.02283629710377e-10
ortholog_5346	354.109181788995	-1.54132344700072	0.220198982491009	-6.99968469229259	2.56539194500559e-12	1.07021738465771e-10
ortholog_14083	152.917043913192	-1.89877634197201	0.271522226136453	-6.99307886868083	2.68918231365182e-12	1.11906197675581e-10
ortholog_3806	818.082298083123	3.68383604423421	0.527041024652057	6.9896571081278	2.75558882716157e-12	1.14384355121505e-10
ortholog_957	133.257930563051	-2.1719962568749	0.311470012040021	-6.97337198739959	3.09433003486713e-12	1.28126762510739e-10
ortholog_20375	2654.56188817399	-0.615977465686858	0.088343449781463	-6.97253126531298	3.11288448843089e-12	1.2857599865952e-10
ortholog_7602	4962.08372077948	-0.593400218475304	0.0854056530162784	-6.94802038879325	3.70447476423314e-12	1.52266517713075e-10
ortholog_9620	293.863689665346	-0.850956954787162	0.122481000774875	-6.94766493908111	3.71381750519695e-12	1.52266517713075e-10
ortholog_15777	880.316681406577	-0.626191198204517	0.0901253704851146	-6.94800137668161	3.70497390012198e-12	1.52266517713075e-10
ortholog_226	461.646462923459	-1.27971384477647	0.184490869160541	-6.93646168289708	4.02042227119004e-12	1.63659033832939e-10
ortholog_10148	396.762080004357	0.82903614575762	0.119519008146709	6.93643763124259	4.0211064823818e-12	1.63659033832939e-10
ortholog_14878	108.300074793155	-1.59435203855729	0.229835318733256	-6.93693226674043	4.00705824341937e-12	1.63659033832939e-10
ortholog_8641	1004.60136114147	1.52210229781988	0.219730144271968	6.92714376019304	4.29422152834309e-12	1.74349573341755e-10
ortholog_15272	60.8304188858971	2.157435353519	0.312322632990692	6.9077137729666	4.92526442879225e-12	1.99485163891399e-10
ortholog_15448	470.753837654322	-0.89924737322402	0.130198991099317	-6.90671537184238	4.96003686372728e-12	2.00407106888661e-10
ortholog_6180	1415.53335588197	0.897837712112432	0.130162566945083	6.89781811456776	5.28072963289845e-12	2.1284911928545e-10
ortholog_1932	42806.1425617664	-0.831753425369463	0.120851011279985	-6.88246971671983	5.88236730460753e-12	2.36527863161412e-10
ortholog_18363	4795.28150523443	0.853386706916723	0.124081393858241	6.87763636739681	6.08537616046234e-12	2.44102576898161e-10
ortholog_2744	737.69526150041	1.20668229418255	0.1754814596779	6.876409031458	6.1380099332373e-12	2.4562343346746e-10
ortholog_14442	607.459689207875	1.04278004473223	0.151733963236502	6.87242343434267	6.31202610741866e-12	2.51982726446161e-10
ortholog_2723	812.563881092193	-0.764602191728815	0.111323203716447	-6.86830926709896	6.49672592394722e-12	2.5873714914775e-10
ortholog_16007	741.232843744341	1.19923017281599	0.174768144202077	6.86183502314571	6.79815488924722e-12	2.7009716818302e-10
ortholog_1800	56.3183028074516	3.02459467642089	0.441125407410481	6.85654153129841	7.05475778256477e-12	2.79626468212965e-10
ortholog_2489	899.479361852006	-0.572824720328796	0.0836132556680168	-6.85088405842221	7.33949845383552e-12	2.90223248102259e-10
ortholog_13165	56.1279756846386	2.89978642410279	0.423592125987415	6.84570426644085	7.6100545630055e-12	3.00210355775113e-10
ortholog_8581	434.736184542568	-1.79537360112028	0.263210083975443	-6.82106693635561	9.03668206974298e-12	3.55648853060852e-10
ortholog_3067	548.213389992056	-0.84962839232269	0.124569617376136	-6.82051057247173	9.07175108564739e-12	3.56188965567525e-10
ortholog_15486	320.31567757851	-1.46853235717114	0.215381826665375	-6.81827422446696	9.2140638332803e-12	3.60927425319128e-10
ortholog_15696	716.147157181113	1.32473559971104	0.194442995944762	6.81297669414315	9.55996339410635e-12	3.73599787253988e-10
ortholog_16027	3516.49543738961	-1.05831137849649	0.155521657320652	-6.80491319813085	1.0111018174095e-11	3.94211589418511e-10
ortholog_21045	466.227780735867	1.4721668821726	0.216532022132822	6.79884142618667	1.0546382099112e-11	4.10227221650074e-10
ortholog_6597	438.764253448198	0.815065771240285	0.120014631127763	6.79138671327994	1.11060777685552e-11	4.30993301683442e-10
ortholog_12923	512.238461921635	-0.771553181047569	0.113650262350097	-6.78883765943993	1.13040550869342e-11	4.37658392658169e-10
ortholog_8873	717.167870718524	-0.702887707068392	0.103572031353077	-6.78646250233568	1.14916354078627e-11	4.43638958741232e-10
ortholog_19425	119.350126066545	-1.19010027904379	0.175370368453249	-6.78621074666356	1.15116958791247e-11	4.43638958741232e-10
ortholog_1442	506.031002026374	-1.98586041510107	0.292826053218956	-6.78170672749592	1.18764377468057e-11	4.56640821845498e-10
ortholog_18452	316.912117256593	1.05686000639239	0.156027639336529	6.77354352656008	1.25665744585479e-11	4.82065351700662e-10
ortholog_6637	1095.90522892831	-1.37807572905156	0.203537878863072	-6.77061064382343	1.28239966811716e-11	4.90812001419059e-10
ortholog_20481	314.857553189321	0.91899120973268	0.135816683742997	6.76640884172717	1.32018152725524e-11	5.04115998748471e-10
ortholog_14809	411.384821182939	-0.931238460101109	0.13771075390874	-6.76227842538887	1.35838331441334e-11	5.17519232137339e-10
ortholog_9895	4217.77030217855	-0.701246038131162	0.103706771621724	-6.76181532956202	1.3627333533956e-11	5.1799388310051e-10
ortholog_17105	265.564363840804	-0.866446591572698	0.128341390389237	-6.75110803260677	1.46720296092752e-11	5.56436722931761e-10
ortholog_22	5345.04748673048	1.16548941810337	0.17265083413746	6.75055770176837	1.47277932729239e-11	5.57285003050525e-10
ortholog_4411	247.937689302122	-1.24322164750379	0.184223623240217	-6.74843771736428	1.4944552497493e-11	5.64207573587479e-10
ortholog_16985	993.430647424868	-0.864238904526907	0.128140595313677	-6.74445832260513	1.5359897052377e-11	5.78579237275429e-10
ortholog_20379	413.629370375281	-0.795571038304717	0.118110915705259	-6.73579604013933	1.63034851248864e-11	6.12739315943647e-10
ortholog_4381	4594.6314387717	-0.95472006603619	0.141985547831828	-6.72406509405442	1.76723420545895e-11	6.62692970483001e-10
ortholog_1400	1749.49642281047	-0.481740435846844	0.0717831522928416	-6.71105155540632	1.93226817692626e-11	7.22954239201089e-10
ortholog_12659	45.7262747976341	-2.33449509977453	0.348161128245979	-6.70521465602901	2.01110514098379e-11	7.50767594800816e-10
ortholog_4886	215.392061141686	-0.972308954809322	0.145084693980354	-6.70166458042077	2.06058596920782e-11	7.67522278307385e-10
ortholog_9204	876.864141402279	0.667967513908933	0.0997966396295824	6.69328663157642	2.18213117986343e-11	8.10984922012943e-10
ortholog_12139	234.608778863825	-0.807965167399779	0.120725774493626	-6.69256561648678	2.19291363571311e-11	8.13181107536549e-10
ortholog_9879	472.800608022818	1.01229075163883	0.151410665003295	6.68572951328627	2.29777091039654e-11	8.50175236846721e-10
ortholog_9248	485.093463756831	0.7674194934023	0.114873162297913	6.68058124326781	2.37996395850873e-11	8.78638464062727e-10
ortholog_14359	95.3001408736771	-1.32043190901781	0.197697080482168	-6.67906630587251	2.40469353922011e-11	8.83857292708503e-10
ortholog_15583	404.696944808164	-1.00794348492848	0.150910712136275	-6.67907182107982	2.4046030553019e-11	8.83857292708503e-10
ortholog_12235	1118.30612667704	0.962269711160716	0.144157131337417	6.67514469962925	2.4698834670965e-11	9.05822976163501e-10
ortholog_11377	479.090626974955	-0.765284913631819	0.114686946585413	-6.6728161871663	2.50940622531522e-11	9.16290189974508e-10
ortholog_15594	97.0590668135587	-2.05036121485121	0.307263733192678	-6.67296850671758	2.50680202949429e-11	9.16290189974508e-10
ortholog_4819	321.836111665632	-0.917148510360023	0.13747400432623	-6.67143228172507	2.53318841041254e-11	9.22954476081965e-10
ortholog_5094	521.635518569436	0.746006923315126	0.111857773166832	6.66924525846302	2.57122258407564e-11	9.33014107031625e-10
ortholog_11504	332.599391105515	-1.40039407209362	0.209979256823567	-6.66920196441254	2.57198111844278e-11	9.33014107031625e-10
ortholog_9273	256.744591459658	1.07567233630365	0.161424697577869	6.66361685940132	2.67169422637434e-11	9.67083764761575e-10
ortholog_3968	86.1879499507561	-2.20422315958616	0.331074892105096	-6.65777808027332	2.77998095429368e-11	1.00410264468179e-09
ortholog_5017	287.00252945485	2.02565069682332	0.304642390512668	6.64927390247449	2.94542425513008e-11	1.0615614372647e-09
ortholog_5380	49669.1794734956	-0.480117328874378	0.0722364297840853	-6.64647090546209	3.00203757365604e-11	1.07963364206031e-09
ortholog_3840	85.3553187299152	-2.40169991668231	0.361377738348586	-6.6459542517963	3.01258826944453e-11	1.08109807424131e-09
ortholog_8775	3521.92785617205	-0.77041021806714	0.11597211173784	-6.6430644964773	3.07227317237859e-11	1.1001506958687e-09
ortholog_2830	305.80413207855	1.39063906456963	0.209497553626239	6.63797280922259	3.18026510149381e-11	1.13638294964941e-09
ortholog_6065	167.921295171151	-1.07962121436015	0.162668099071134	-6.63695721856337	3.20224538811194e-11	1.14179206819282e-09
ortholog_15869	301.7889401326	1.76937709967523	0.267187681791116	6.62222557497432	3.53830541258137e-11	1.25624898765416e-09
ortholog_20601	353.525523319802	1.0217084126779	0.154281242265618	6.62237610790608	3.53470288000916e-11	1.25624898765416e-09
ortholog_4758	47029.4957810516	-0.646937388605964	0.0978486730853514	-6.61161125855692	3.80159236976197e-11	1.34686139860336e-09
ortholog_7726	4718.72552002354	-0.789178925536262	0.119407307388472	-6.60913425481405	3.8657402634308e-11	1.36668660542097e-09
ortholog_1432	193.994333574976	-1.10657599996068	0.167513073270294	-6.60590829334939	3.95087418025322e-11	1.39089108535623e-09
ortholog_4401	6107.11767763445	-0.604224407001166	0.0914667827313125	-6.60594358911803	3.9499328641645e-11	1.39089108535623e-09
ortholog_7315	1045.97871328356	-0.80885946467247	0.122635795188595	-6.59562294539344	4.23473932355404e-11	1.48768621246624e-09
ortholog_4794	302.841830479969	-0.969575204747678	0.147083647146449	-6.5919986589827	4.33944516286976e-11	1.52126725699176e-09
ortholog_10367	3083.7296071362	0.740979166434397	0.112451718211323	6.58930942292873	4.41877023704311e-11	1.54582848942429e-09
ortholog_14094	116.123496970429	-1.15759283441223	0.175698626966955	-6.58851383414593	4.44250865468765e-11	1.55088163014169e-09
ortholog_168	3065.44488893163	-3.32201293140759	0.504364646751481	-6.58653010833345	4.50224290487266e-11	1.56845359819645e-09
ortholog_1118	73.0091270568985	2.03608759728359	0.30927347118406	6.58345376177396	4.59643579415702e-11	1.59793175202288e-09
ortholog_8987	16494.9913265438	-0.559398837314314	0.085034568266823	-6.57848741654126	4.75258084789533e-11	1.64877997107753e-09
ortholog_11740	85.4213076459711	-1.34198949316862	0.204079494603989	-6.57581740768573	4.8386604165849e-11	1.67516029816498e-09
ortholog_9896	14326.6344386627	-0.797870552321805	0.121395744191312	-6.57247548204334	4.94855381145674e-11	1.70965874641364e-09
ortholog_6419	159.319952625081	-1.5531147055474	0.236473408067835	-6.56781968948439	5.10573123616212e-11	1.75307278061394e-09
ortholog_11260	326.859591449514	-1.31128102147142	0.199634744190501	-6.56840084018708	5.08584826058353e-11	1.75307278061394e-09
ortholog_19058	1743.97360419986	1.08921645960289	0.165841346683747	6.56782208649083	5.10564907113906e-11	1.75307278061394e-09
ortholog_1818	122.587532082498	1.61762673103428	0.246906574069779	6.55157416171963	5.69337009923166e-11	1.95082683461763e-09
ortholog_4450	297.861824766803	-1.68030020497858	0.256725654775935	-6.54511995088732	5.94476513179235e-11	2.03279294578317e-09
ortholog_3487	793.058783829245	-1.0386673235304	0.158940965070383	-6.53492523510506	6.36413250582076e-11	2.17174394937896e-09
ortholog_20090	107.060717373596	-1.91576895030292	0.293306549070259	-6.53162691516996	6.50590571412258e-11	2.21559282962375e-09
ortholog_16475	99.0926874005835	-1.64357983899139	0.25169335586687	-6.53008830261194	6.57309268204382e-11	2.2339144111052e-09
ortholog_13305	121.444398965172	-1.38189945579465	0.211648748431439	-6.5292115641416	6.61168045012211e-11	2.24246161933308e-09
ortholog_18627	14702.9708200484	-0.641853430240179	0.0983435570801638	-6.52664444216695	6.72594535810927e-11	2.27658925336246e-09
ortholog_14198	909.823946310016	-0.707461495427767	0.108416810700436	-6.52538560078602	6.78268102990145e-11	2.29114571550537e-09
ortholog_8441	949.392519733189	1.17993386245111	0.180913923524456	6.52207325707358	6.934213033432e-11	2.33760026038141e-09
ortholog_6654	5947.29922456534	0.725192253998748	0.111218853555331	6.52040756415429	7.01166069929546e-11	2.35894318728111e-09
ortholog_15713	1106.13104996348	1.12813163055895	0.173258922104447	6.5112469641181	7.45294918848278e-11	2.50236143074874e-09
ortholog_19124	130.506091215035	4.38309138572239	0.673459803434446	6.50831922465144	7.59962900502059e-11	2.54648612865017e-09
ortholog_13133	51.8262558080898	-1.82253001473973	0.280145988493755	-6.50564380571297	7.73613366608837e-11	2.58703131234502e-09
ortholog_9812	761.775021741848	0.612659124859532	0.0941852930090555	6.50482793317453	7.77823594282977e-11	2.59590846356001e-09
ortholog_8134	74.1864249439774	-2.0087922985693	0.308951639731855	-6.5019635445624	7.92783154195963e-11	2.63529332551156e-09
ortholog_10377	119.337427133327	-6.1504065008918	0.945910948149978	-6.50209886345097	7.92070148898372e-11	2.63529332551156e-09
ortholog_5157	158.947542437402	-1.45536485869155	0.224055986470367	-6.49554105479805	8.27355204947928e-11	2.74474678031135e-09
ortholog_4151	416.921517903153	-0.972772243171105	0.149801469546623	-6.4937429927438	8.3729540418652e-11	2.77221198604374e-09
ortholog_9412	370.487806952096	0.806602963661995	0.124263379243229	6.49107539626116	8.52258113762921e-11	2.81616458304195e-09
ortholog_7465	426.402828914415	0.678634323340893	0.104555698556742	6.49064883797416	8.54674826200157e-11	2.81856893770791e-09
ortholog_18912	3424.1603751407	-0.954819198479778	0.147203706215094	-6.48638015325917	8.79231566067352e-11	2.89383375600905e-09
ortholog_5852	346.840066000762	0.971257793345357	0.149772054789153	6.48490664505257	8.87867434124978e-11	2.91650469945738e-09
ortholog_15416	625.011634927484	1.32931177971019	0.204997116655106	6.48453891157242	8.90035527627009e-11	2.91788268163299e-09
ortholog_1263	311.428781310539	-1.44574379415487	0.223009584027491	-6.48287740842854	8.99896169317854e-11	2.94442497596216e-09
ortholog_5236	376.348570880433	-0.851073204521045	0.131387402631022	-6.47758603548265	9.32016319451827e-11	3.04355309641734e-09
ortholog_1235	686.554802996807	-0.642348150703827	0.0992311803008082	-6.47324912146182	9.59176128907401e-11	3.12612735606988e-09
ortholog_13953	157.457955712849	-0.92286997636569	0.142589116285244	-6.47223294742582	9.65650928894979e-11	3.14109494161219e-09
ortholog_5534	29.7043238008507	-5.36892517651008	0.829793924480853	-6.47019099334701	9.78791201081413e-11	3.17764373004777e-09
ortholog_17115	443.692675475131	-1.06341762241484	0.164458207730214	-6.46618759313812	1.00506295940072e-10	3.25659914631454e-09
ortholog_18888	4457.27758742111	4.42467822565995	0.68459768811019	6.46318020423664	1.02525075457398e-10	3.31557351580932e-09
ortholog_14683	373.35389031914	-0.883655938753958	0.136777454438326	-6.46053797669122	1.04331405553522e-10	3.36746260052539e-09
ortholog_11615	4768.42118187085	-0.746206888229316	0.115644122252344	-6.45261405159043	1.09937087356513e-10	3.54154474269908e-09
ortholog_19736	671.030414640899	-1.04830152143154	0.162597546077065	-6.44721612794014	1.1392327706498e-10	3.66288578879253e-09
ortholog_534	97.0789098737686	-1.28065833014121	0.198813391569367	-6.44150939749136	1.18291123279408e-10	3.79600764262207e-09
ortholog_14681	113.643935916561	1.96244007094426	0.30471712320556	6.44020280284811	1.19313968275168e-10	3.82148212784592e-09
ortholog_13710	4372.38326398255	-0.866097216700385	0.134514818516482	-6.43867513075718	1.20520845699826e-10	3.85274205400958e-09
ortholog_10223	1400.51971541441	-0.515182968238592	0.0800314425243389	-6.43725705783594	1.2165181268953e-10	3.88146041749558e-09
ortholog_10669	521.092321280546	-0.850893844258753	0.13220590504783	-6.43612585951372	1.22561418185704e-10	3.90301981920771e-09
ortholog_10013	140.81546523028	1.40483814221234	0.218697595982409	6.42365608045062	1.3303959768822e-10	4.22863193642539e-09
ortholog_9013	1309.38041483058	0.631793322578646	0.0983611384083218	6.42320059326595	1.33438464124472e-10	4.23324648449632e-09
ortholog_5917	4409.1365581845	-0.684751042239934	0.106625814090939	-6.42200060161718	1.34494890934231e-10	4.25866460155506e-09
ortholog_4194	240.540508714025	-0.821477646696157	0.127928393874729	-6.42138638510984	1.35038781977817e-10	4.26778817209059e-09
ortholog_3306	118.263651449195	2.85928253287164	0.445546970580449	6.4174659949918	1.38561296536304e-10	4.37083621039943e-09
ortholog_6839	384.153615918999	-2.01722784857053	0.314631929913371	-6.41138948969974	1.4419926815379e-10	4.54010035411752e-09
ortholog_7209	622.392409800443	0.729454271295821	0.113830026399753	6.40827639566818	1.47173924718039e-10	4.62433051482316e-09
ortholog_9442	263.504282828595	1.65976052235491	0.259013306685812	6.40801255963358	1.47428766937492e-10	4.62433051482316e-09
ortholog_10402	6916.48176645645	-0.41000830299449	0.0639889600784766	-6.40748501759761	1.47939619607204e-10	4.63164809077938e-09
ortholog_13570	1254.21444289076	0.585445763204163	0.0913906567726843	6.40596953647395	1.49416798443929e-10	4.66040769277354e-09
ortholog_20291	176.708732720778	-1.38939799052924	0.21688411849791	-6.40617671847941	1.49214005442984e-10	4.66040769277354e-09
ortholog_12448	33.660577719028	-2.41242611916013	0.376892295366706	-6.40083692030081	1.54527554992563e-10	4.81082333985241e-09
ortholog_10922	75.7123861645309	1.94247187094806	0.303582198442555	6.39850386785976	1.56906769609743e-10	4.875797512994e-09
ortholog_12561	672.697851755419	-0.721494704234434	0.112771014698347	-6.39787365720148	1.57555566407031e-10	4.88685824653183e-09
ortholog_17780	1378.46168604	0.43888456664922	0.0686527127210505	6.39282191852337	1.62851888973601e-10	5.04176154230516e-09
ortholog_4144	656.34878213476	1.33672061762373	0.209178331158596	6.39033981301936	1.65517514971709e-10	5.11010065594227e-09
ortholog_5728	164.586505059489	1.0259323171967	0.160547828731421	6.39019739664599	1.65671747759619e-10	5.11010065594227e-09
ortholog_4979	276.797212402458	-1.46746387681878	0.229750715691005	-6.38720045944231	1.68950107516003e-10	5.20160598546041e-09
ortholog_19423	66.0922925041046	1.78360950537719	0.27953516591444	6.38062656461305	1.76364897708773e-10	5.41989143290294e-09
ortholog_18031	641.496603816418	1.2041163681093	0.18878369872483	6.37828571133366	1.79081192525437e-10	5.49324974204406e-09
ortholog_5300	82.2621373607628	-1.469390114263	0.23044195224602	-6.37640021680722	1.81298777722278e-10	5.55106918137917e-09
ortholog_761	1250.28798413989	3.83807331620824	0.60202500863059	6.37527222488414	1.82638244786459e-10	5.58183954350117e-09
ortholog_17113	488.178586816897	0.850126413766903	0.133413497505423	6.37211698713127	1.8643658166019e-10	5.68750866209065e-09
ortholog_360	528.916288778831	-0.71496216007482	0.112215238426247	-6.37134644190704	1.87375840682921e-10	5.70573111948157e-09
ortholog_12641	66.6336613571519	-2.23202505364278	0.350452471051871	-6.36898078345241	1.90288445732362e-10	5.78386756636781e-09
ortholog_14286	923.316304712508	0.556030131325812	0.0873182872685248	6.3678543031414	1.91690871706451e-10	5.81590104757372e-09
ortholog_7888	467.480961560762	-1.18001935649996	0.185456229049543	-6.36279170857471	1.98119282241586e-10	6.00002987797702e-09
ortholog_1804	1647.93353296589	-0.559417673303656	0.0879469725218011	-6.36085196866763	2.00637738240789e-10	6.06529336598558e-09
ortholog_7005	140.37510058472	5.27878915473845	0.830002033136374	6.35997135427633	2.01791378129184e-10	6.08556127723483e-09
ortholog_11766	275.792826703519	-0.956813997017202	0.150451416825776	-6.35962104713975	2.0225209382069e-10	6.08556127723483e-09
ortholog_15117	968.440969525099	-0.619040057799454	0.0973408873157191	-6.35950703625329	2.02402259774994e-10	6.08556127723483e-09
ortholog_16515	71026.5789589719	-0.710885079920824	0.111868783863634	-6.35463312792764	2.08924641639021e-10	6.27036959537832e-09
ortholog_9454	195.778493874586	-1.28025445193265	0.201608802301777	-6.35019124817931	2.15047409053542e-10	6.44254239654661e-09
ortholog_5340	53.5243628324218	2.06204739537803	0.324777926280148	6.34909958012153	2.16578812880461e-10	6.47679328053091e-09
ortholog_10296	1035.14510300296	0.558010353629998	0.0880708812052104	6.33592336075076	2.35924045202465e-10	7.04269148889721e-09
ortholog_5148	528.371998713773	-0.690984605695025	0.109107364504739	-6.33307026369439	2.4033004813251e-10	7.16140627354856e-09
ortholog_4553	21.3515887842852	-3.26984724106271	0.516626617481688	-6.32922720281367	2.46392083103324e-10	7.32895666799495e-09
ortholog_6048	3534.34697751918	-0.596463173906383	0.0942873172498246	-6.3260170222681	2.51570076611875e-10	7.46076282203945e-09
ortholog_19499	54.1905374113047	-1.81269053931934	0.286549411179877	-6.32592658925917	2.51717472811662e-10	7.46076282203945e-09
ortholog_12404	142.132642930811	-1.55695290298876	0.246333984932114	-6.32049574246863	2.60725514823403e-10	7.71405437208888e-09
ortholog_2398	1403.21439907867	0.643975390503136	0.102066312835999	6.30938232811332	2.80151272863724e-10	8.25951288034799e-09
ortholog_4804	513.036408603994	1.16888336090923	0.185257074710415	6.30952077126538	2.79900801430925e-10	8.25951288034799e-09
ortholog_2128	870.352533492821	1.11181482448477	0.176274862482307	6.30727948856781	2.83982751530321e-10	8.35770753930592e-09
ortholog_11677	98.5547744999259	1.33706536650943	0.212049015628638	6.30545424861127	2.87349878289207e-10	8.44191447009154e-09
ortholog_8540	221.466711698435	2.20724402094787	0.350159140818421	6.30354534166641	2.90913054466839e-10	8.53157493829199e-09
ortholog_7164	11892.1936638129	-0.807409257121286	0.128323099990108	-6.29200243123434	3.13396574112588e-10	9.17482216178378e-09
ortholog_18151	144.230134725502	1.05203116305335	0.167263907729387	6.28964836069364	3.18185888584455e-10	9.29871790334292e-09
ortholog_20454	139.079595383358	-1.29980468958627	0.206734177617494	-6.28732367606487	3.22985521064004e-10	9.42248145104027e-09
ortholog_8863	313.365794032407	1.18821686406932	0.189015302679481	6.2863527303089	3.25011036135878e-10	9.46502471204084e-09
ortholog_21096	3340.64850703402	-0.773920288287947	0.123117207378094	-6.28604485733036	3.25655883916097e-10	9.46728176813225e-09
ortholog_12429	302.595651426682	2.13092726153466	0.339585401691596	6.27508500341815	3.49443328971179e-10	1.01411492705079e-08
ortholog_11612	303.949189502199	-1.41670902765723	0.2258796311046	-6.27196450042538	3.56520879270274e-10	1.03285831812206e-08
ortholog_6167	176.746329847964	-1.21112765210432	0.193142632888285	-6.27063861558129	3.59570281922097e-10	1.03988722607176e-08
ortholog_12572	9419.66393223219	0.6160892182859	0.0983095457385743	6.26683007898552	3.6847185036916e-10	1.06378715693948e-08
ortholog_6083	160.571231625381	1.34122585788979	0.214314664584172	6.25820851079942	3.89424935225684e-10	1.12011394584372e-08
ortholog_10380	699.889783306374	0.776805247234174	0.124123556887746	6.25832248697722	3.89140495765408e-10	1.12011394584372e-08
ortholog_16920	867.857369584135	-1.05611082468884	0.1687622574575	-6.25797995712878	3.89995926490801e-10	1.12011394584372e-08
ortholog_12521	435.450492622405	-2.11067279806512	0.337421529760411	-6.25529971239187	3.96753223782464e-10	1.13756375348075e-08
ortholog_3200	1538.73551458888	-0.652369163721747	0.104324618358383	-6.25326192405216	4.01967143277529e-10	1.15010637675757e-08
ortholog_13611	458.533196691298	1.39000642392273	0.222292452782571	6.25305270837209	4.02506216831317e-10	1.15010637675757e-08
ortholog_20272	272.222753644134	-0.782871514785252	0.125348853583689	-6.24554188094404	4.22333347321623e-10	1.20469684901811e-08
ortholog_8525	510.982720708341	-1.1336377328487	0.181531919875339	-6.2448396603043	4.24235076871763e-10	1.20805643818415e-08
ortholog_14622	719.278274949243	0.734681544186753	0.117725831121567	6.24061463136415	4.35854844210725e-10	1.23903062782698e-08
ortholog_1380	315.046622345573	-0.753894534051927	0.120847291227993	-6.2384065574926	4.42050550667815e-10	1.25450638418262e-08
ortholog_2947	287.973198674591	-1.8192215532997	0.291645014081966	-6.23779411770916	4.43784189397669e-10	1.25728807614243e-08
ortholog_1284	58.4474449925546	-2.23123811790348	0.357812883015688	-6.23576797766013	4.4956702746714e-10	1.27151270971935e-08
ortholog_15348	239.974967054904	-0.93694285437107	0.150353120012707	-6.23161564117782	4.61649019455767e-10	1.3034749894515e-08
ortholog_7262	1253.39773171735	0.856283094496408	0.137446056091205	6.22995754733189	4.66561586783213e-10	1.31512047274518e-08
ortholog_17529	69.272337901268	-1.40613107741089	0.225787297863548	-6.22768016941621	4.73392205185327e-10	1.33212406879048e-08
ortholog_9748	198.926667290933	0.896318646139338	0.143958230512419	6.22624106276447	4.77758789260068e-10	1.34214830242134e-08
ortholog_11320	122.217987550726	6.76281034323076	1.08642106437902	6.2248520071693	4.82010777856601e-10	1.35181745379716e-08
ortholog_5156	790.389695746902	-0.640412353843952	0.102939689691221	-6.22123843354239	4.93245917221219e-10	1.38100580883733e-08
ortholog_1871	2002.5157896472	-0.676987552331808	0.108857324897599	-6.21903535631288	5.00220592239802e-10	1.39818777599758e-08
ortholog_16738	172.187363862061	4.44230877351599	0.715028178385463	6.212774416173	5.20571581754258e-10	1.45021335304396e-08
ortholog_19793	400.082056478747	1.36739693659313	0.220087939463816	6.2129571476039	5.1996633186736e-10	1.45021335304396e-08
ortholog_14104	58.8781581398139	-2.03543420736874	0.327763653251482	-6.21006687952378	5.29620561058321e-10	1.4729630503967e-08
ortholog_17334	162412.957166384	-0.926781111729595	0.149322043947513	-6.2065927255547	5.41456787709913e-10	1.50337594284781e-08
ortholog_18100	372.832538238356	0.651720687591986	0.105036471255047	6.2047085150975	5.47983733406654e-10	1.51897085703602e-08
ortholog_20915	607.148523339846	-0.532071690501353	0.085800576018442	-6.20126012192494	5.60128449682549e-10	1.55006027194904e-08
ortholog_3520	256.171120030981	-0.994154964035872	0.160497627236993	-6.19420349789899	5.85805023876859e-10	1.61843185983992e-08
ortholog_632	78.346143523932	1.79610818228273	0.290230721790914	6.18855292506447	6.07190221838078e-10	1.67424555271127e-08
ortholog_20860	437.943274259806	0.832033162305949	0.134451770819363	6.18833918836065	6.08013906000498e-10	1.67424555271127e-08
ortholog_6924	6130.51985076935	-0.583208125405507	0.0942646421812579	-6.18692345199887	6.13497368331872e-10	1.6865618756761e-08
ortholog_2866	559.133084197427	0.598282449591031	0.09671503513779	6.18603352352255	6.16968926355379e-10	1.69331586744938e-08
ortholog_8467	390.864999195694	1.6480659929521	0.266431534979944	6.18570167782938	6.18268336557745e-10	1.69409585092596e-08
ortholog_14251	617.3259527157	0.67669881317674	0.109417753787568	6.18454309060792	6.22825992595071e-10	1.7037864489236e-08
ortholog_14007	1608.62599126804	-1.02865472385574	0.166357917619292	-6.18338302484524	6.27422302184521e-10	1.71355089305288e-08
ortholog_15914	279.947532148715	-1.00557560407402	0.162637455125137	-6.1829275630285	6.2923592557743e-10	1.71569606047558e-08
ortholog_9322	226.68353524116	0.986595168590298	0.159582102854666	6.18236726388302	6.31474022691403e-10	1.71898972539175e-08
ortholog_14486	907.355340593758	-0.654056119166256	0.105825476357498	-6.18051665514579	6.38921550032776e-10	1.73643060348484e-08
ortholog_14564	636.806864488243	-0.889646611361796	0.143958934253254	-6.17986383392308	6.41569133831157e-10	1.74069751178191e-08
ortholog_19537	444.37602925272	-0.564472159447878	0.0913442158077614	-6.17961580222921	6.42577855371042e-10	1.74069751178191e-08
ortholog_12497	224.586369693375	0.991990246483557	0.160558248786164	6.17838232531247	6.47617316056228e-10	1.75150569741171e-08
ortholog_5061	91.2798912899322	-1.22158950707646	0.197807441985873	-6.17564988866144	6.58918593950919e-10	1.77918682479919e-08
ortholog_14060	1935.96652270602	-0.523599225927553	0.084826546996267	-6.1725868194375	6.71816148174527e-10	1.8110817551839e-08
ortholog_20560	263.154391012671	1.67134307116886	0.27091552023238	6.16924076455734	6.86186759949911e-10	1.84683846182003e-08
ortholog_20261	22.4154468482457	-2.84785901578803	0.461968487301897	-6.16461748813389	7.065372232035e-10	1.89854857384812e-08
ortholog_3837	1636.77081931639	0.819336411207312	0.132935691790397	6.16340427595005	7.11974254616034e-10	1.90838865407945e-08
ortholog_4373	91.3984319268161	-1.49815501240397	0.243077139384782	-6.16329045255238	7.12486445431471e-10	1.90838865407945e-08
ortholog_1550	6207.32085819054	-1.39554674364281	0.226481779797356	-6.16184995054114	7.18999663158534e-10	1.92274797742411e-08
ortholog_684	1134.27963439235	-0.581373834295733	0.0943658626167154	-6.16084904195802	7.23559424981425e-10	1.93184577994641e-08
ortholog_20532	30.9660391384034	2.52966592067283	0.410676414803443	6.1597545646335	7.28577739353023e-10	1.94213685887922e-08
ortholog_251	80905.4060102069	-0.50150143192612	0.0814288207199702	-6.15877065997013	7.3311803321416e-10	1.95112290594014e-08
ortholog_14566	230.282537684263	1.48084376054689	0.240494831491022	6.15748684229903	7.39083816476642e-10	1.96386809642448e-08
ortholog_4608	2624.3584464908	0.561502112405345	0.0912011689480166	6.15674249444537	7.42564393211529e-10	1.96997965493176e-08
ortholog_16542	5317.39989367003	-0.663468570973712	0.10807201647361	-6.13913381671493	8.29726517279231e-10	2.19772164981564e-08
ortholog_3428	487.490008145197	-0.608424291925024	0.099169622225148	-6.13518815816096	8.50584602408034e-10	2.24939861495766e-08
ortholog_8606	179.663003816169	6.26909757977355	1.02382558000985	6.12320858374455	9.17095104515586e-10	2.42145031788791e-08
ortholog_185	149.681258826176	-1.35447519187618	0.221319311986248	-6.12000452974633	9.35726974428045e-10	2.46674186765889e-08
ortholog_8160	17601.8889555789	1.46877208523841	0.240112616912632	6.11701335866428	9.53453766904222e-10	2.50950836093545e-08
ortholog_14274	222.221877483059	-0.94290840174542	0.154199650415647	-6.11485434113373	9.6645197355492e-10	2.53971402877338e-08
ortholog_14049	45.760086947119	-1.57605765299139	0.25785790715036	-6.1121168259245	9.8318163876189e-10	2.57961509528611e-08
ortholog_17090	721.17161950515	-0.747276262056699	0.122273510164284	-6.11151394159434	9.86903788796733e-10	2.58531609476469e-08
ortholog_8815	490.233370609126	-0.616047759989211	0.100848547380702	-6.10864287081536	1.00481887123096e-09	2.62812108216787e-08
ortholog_2392	158.275232620077	-1.22727810968963	0.200999135707279	-6.10588749733205	1.02231001970749e-09	2.66968502329559e-08
ortholog_20204	1213.55008541537	-0.569529845504866	0.0933043217054402	-6.1040028489019	1.03444440719548e-09	2.69715215982359e-08
ortholog_7917	387.334719936203	-0.838167751645922	0.137386613186592	-6.10079637458973	1.05541291086606e-09	2.7475312392546e-08
ortholog_7667	2637.70853181825	-0.427384038068375	0.0701897708872351	-6.08897895898533	1.1363305079431e-09	2.95357432804462e-08
ortholog_10005	171.507872891791	-0.832423161586257	0.136833828208831	-6.08346029985977	1.17616051006857e-09	3.05234687892912e-08
ortholog_13951	74.3220803486901	-1.32167780384057	0.217310473438636	-6.08197931248713	1.18707887975482e-09	3.0758983333026e-08
ortholog_17573	86.1579985774242	1.25956912537132	0.207311402846152	6.07573489966716	1.23421163277012e-09	3.19306814202093e-08
ortholog_5143	91.7093620765683	1.16468766993888	0.192355239828127	6.05487883241211	1.40523397729513e-09	3.62989773670647e-08
ortholog_94	110.079550603694	-1.44007207267902	0.237932366292956	-6.0524429488753	1.42665531999195e-09	3.67953590799161e-08
ortholog_3867	3783.68052279179	-0.854019898436988	0.141134198965943	-6.05111946427012	1.43842724322131e-09	3.70417213080772e-08
ortholog_14800	105.833172320138	-1.38927835902037	0.229812547189248	-6.04526765841171	1.49162163007082e-09	3.83523730986005e-08
ortholog_5919	1115.6519893616	0.465105515970561	0.0770764647962603	6.0343389801283	1.59614695030359e-09	4.09767756303322e-08
ortholog_2930	281.357979060229	-1.69695893001756	0.281317845937233	-6.03217660921583	1.61765843226088e-09	4.14016353667749e-08
ortholog_14404	52.4244269508757	2.29052354729244	0.379713749669721	6.03223757181499	1.61704811809784e-09	4.14016353667749e-08
ortholog_9373	390.801485735245	-0.652036167301904	0.108098329721603	-6.03188013155392	1.62062975755632e-09	4.1414163498227e-08
ortholog_1330	168.35242422084	-0.898946828584979	0.149187912101551	-6.02560097478324	1.68482389701996e-09	4.29887712072968e-08
ortholog_21087	165.385788440163	-1.35626435438454	0.225164967800465	-6.02342525852613	1.70763985547523e-09	4.35044065165116e-08
ortholog_682	774.42997219041	-0.51363382321456	0.0853942888278199	-6.01484982502984	1.80053539223917e-09	4.58011190400839e-08
ortholog_10335	785.359399107839	-0.863101397922273	0.143561054415615	-6.01208594793099	1.83151168322906e-09	4.65181666028056e-08
ortholog_12629	37.2825503139597	5.36143368690811	0.892383745048045	6.00799119959256	1.87836034530936e-09	4.7635560915163e-08
ortholog_12786	248.973459151867	-1.31926934102957	0.219900488712673	-5.99939249227117	1.98057105196129e-09	5.01514251048226e-08
ortholog_11442	258.198993979169	-0.814398486528053	0.135863327132387	-5.99424807059592	2.04429110074594e-09	5.16864933305265e-08
ortholog_981	408.697975424331	3.32906353229774	0.555581617301001	5.99203326501375	2.07233521320536e-09	5.23162748907077e-08
ortholog_7208	73.9347560918223	1.32554817882222	0.221385440606504	5.98751288788805	2.13074064236442e-09	5.37094699382704e-08
ortholog_5189	151.133039946212	-1.46628579941278	0.244953111500943	-5.98598560527831	2.15083390736022e-09	5.41341861419607e-08
ortholog_20091	86.0207905503824	2.11181739326178	0.352938578801253	5.98352665337556	2.18357285719742e-09	5.48754220904418e-08
ortholog_15693	809.743247733906	-0.708379802338594	0.11844651939789	-5.98058774491278	2.22333920719071e-09	5.5790768947957e-08
ortholog_3945	619.099739191613	0.545062660495603	0.0912355567510673	5.97423504503607	2.3117230597682e-09	5.79215055530811e-08
ortholog_10780	187.13191594584	-1.05420544998419	0.176486962467599	-5.9732766389343	2.32535087166464e-09	5.8175607189607e-08
ortholog_18727	397.010397257468	0.843325110546114	0.141231094769068	5.97124246558496	2.35453508434573e-09	5.88175553180797e-08
ortholog_3006	1211.94076066011	0.511943670172842	0.0857439572600639	5.97060931792666	2.36369141435234e-09	5.89580248599366e-08
ortholog_5948	92.9859021035138	1.36380508238313	0.228722804773252	5.96269831394887	2.4810624931343e-09	6.1793268392436e-08
ortholog_7072	169.550832508186	-0.934469342173305	0.156729364444973	-5.96231182001249	2.48693982128716e-09	6.18473394900429e-08
ortholog_7503	71.1594417406113	-1.52461648271864	0.255824237824646	-5.95962484119149	2.52817660230064e-09	6.27792901229029e-08
ortholog_12249	1052.80100360164	-0.99972684288295	0.167803712942429	-5.95771586547637	2.55787729465836e-09	6.34224344962318e-08
ortholog_7010	84.3632694588718	-1.59425669698281	0.267867275470239	-5.9516665265815	2.65425764991468e-09	6.57145362079025e-08
ortholog_2426	69.875382058021	2.60676557092642	0.438296377715409	5.94749512764401	2.72276868785895e-09	6.73108756952627e-08
ortholog_3464	24.7527711058302	-2.9797318170426	0.501142021784213	-5.94588297830998	2.74970542742634e-09	6.78762344193246e-08
ortholog_13453	365.148770152091	1.2052151097021	0.202804603566975	5.94274039397773	2.8029615831821e-09	6.90886557438106e-08
ortholog_18211	818.969059690368	-0.79499057934204	0.13382346626873	-5.9405917475312	2.83995061084087e-09	6.98971325119492e-08
ortholog_15889	217.953036220821	1.10567604837459	0.186203327075842	5.93800371743217	2.88513502821595e-09	7.09046365476282e-08
ortholog_10366	1072.12487758511	-0.656059468224797	0.110540601877915	-5.93500901098195	2.93829361169506e-09	7.21048610269934e-08
ortholog_19258	204.622322149129	0.981021441690326	0.165412174379678	5.93076927601801	3.01518655153416e-09	7.38831394793692e-08
ortholog_6182	3632.98045169	0.71814583958449	0.121143779240493	5.92804553470994	3.06561499496675e-09	7.50086765703962e-08
ortholog_11744	66.7794175428003	-2.13355602227431	0.360213014350631	-5.92303980499024	3.16044305269361e-09	7.72156855348436e-08
ortholog_9575	211.938071721807	-1.55576142970144	0.262734743413067	-5.92141492020149	3.1918342238357e-09	7.7868622358401e-08
ortholog_8360	131.390206850436	-0.911003445457818	0.153926496001209	-5.91843164838018	3.25026027595214e-09	7.91782382843991e-08
ortholog_442	238.780273336971	0.774795526568272	0.130986713221066	5.91506960908815	3.31735257181995e-09	8.06948430990662e-08
ortholog_5549	672.460157949593	-1.35543263634122	0.229265194349623	-5.91207330962859	3.37828109969482e-09	8.20573169004475e-08
ortholog_10751	917.556716201996	-0.947507231912833	0.16041899419044	-5.90645289041027	3.49552192924535e-09	8.47816488856354e-08
ortholog_15866	496.841490627601	-0.688612155293393	0.116598459125508	-5.90584267114684	3.50848684949345e-09	8.49725980515198e-08
ortholog_1244	3836.03795048099	1.42795992957095	0.241908507375217	5.90289256489885	3.57182890326132e-09	8.63813172590168e-08
ortholog_337	33.6881302520806	3.58749072835054	0.607802868972186	5.9023918962691	3.58268874098936e-09	8.65185629824738e-08
ortholog_10309	17696.8372877826	-0.655480004219657	0.111116971410058	-5.89900890837569	3.65691494955108e-09	8.81834389641025e-08
ortholog_3050	527.396685563867	-0.999224834284788	0.169470203327701	-5.89616826240898	3.72039602013334e-09	8.95847740086076e-08
ortholog_17993	220.048858080287	-0.955590826739299	0.162076794334586	-5.89591391329351	3.72613210463601e-09	8.95936115706933e-08
ortholog_17066	373.578188374591	-0.896428115558564	0.152066585172373	-5.89497103878823	3.74747102505523e-09	8.99770489138081e-08
ortholog_19738	22.0291451220846	-3.61656655510952	0.61417240748834	-5.8885200816811	3.89669204689106e-09	9.34254313024011e-08
ortholog_11913	42.3105895439726	-1.67720878551541	0.285061913858223	-5.8836649302424	4.01279825159195e-09	9.60711110822308e-08
ortholog_20905	1210.8889732535	-0.485980815783157	0.0826219737331532	-5.88198022662523	4.05386781787681e-09	9.69153184482955e-08
ortholog_20598	35.757957027889	-2.48640784938252	0.422771350008248	-5.88121179293255	4.07273621661969e-09	9.72271090797321e-08
ortholog_6302	217.010244112244	0.786983688257396	0.133868289628089	5.87879094028753	4.13273921043364e-09	9.85185988635802e-08
ortholog_914	102.918192128313	1.43641007977471	0.244618924021126	5.87203171431926	4.30486362282132e-09	1.02475405526419e-07
ortholog_11627	291.774483865996	1.01367642695485	0.17277398155755	5.8670664287331	4.4357299647142e-09	1.05440207864937e-07
ortholog_2417	558.728454984287	-0.760149292994895	0.129570932190427	-5.86666530945167	4.44646938069261e-09	1.05545141615388e-07
ortholog_7586	767.821177995797	-0.500830636715321	0.0854803428519899	-5.85901530112618	4.65619799331624e-09	1.10366443060324e-07
ortholog_12509	4672.64384374046	-0.599505163395836	0.102344809425622	-5.85769973836848	4.69322194326847e-09	1.11086233428824e-07
ortholog_1813	1665.25522890083	-0.733795728265987	0.125400911402067	-5.85159804710869	4.8687212802818e-09	1.15076985841448e-07
ortholog_2922	407.554365673699	-1.42972649548807	0.244524386912752	-5.84696894055888	5.00610931929419e-09	1.18156925333893e-07
ortholog_15679	327.251770079783	-1.77069406230404	0.302895433048207	-5.84589224236415	5.03860151368252e-09	1.18635951254993e-07
ortholog_20023	1556.9966385838	-0.785621773684865	0.134390220852697	-5.84582545292467	5.04062380534487e-09	1.18635951254993e-07
ortholog_8439	104.622182629784	1.75077597835167	0.29951960212903	5.84528012826837	5.05716505465549e-09	1.18690454665311e-07
ortholog_8611	51.7395748580502	7.09909973621902	1.21448345329754	5.84536554775092	5.05457055449219e-09	1.18690454665311e-07
ortholog_12925	11276.8856428254	-0.475142606437759	0.081307253202866	-5.84379114680276	5.10259954174917e-09	1.19588593473551e-07
ortholog_13014	269.510397401225	-0.873540497059159	0.149569320441441	-5.84037217312332	5.20843355688624e-09	1.21789500789054e-07
ortholog_17012	138.904249111929	-0.854525381453889	0.146315654788377	-5.8402867600861	5.21110466611044e-09	1.21789500789054e-07
ortholog_10082	125.905627473919	-0.971229862413787	0.16635290636731	-5.83837026729966	5.27139052996944e-09	1.23026145137902e-07
ortholog_14161	2338.46908820743	0.500785071820929	0.0858226189968221	5.83511756777631	5.37526514595662e-09	1.25275208785724e-07
ortholog_9657	358.208081825993	-0.652113732383131	0.111797850205381	-5.83297202213774	5.44487007490411e-09	1.26720428089156e-07
ortholog_5443	327.364953023574	-0.760735143952473	0.130459934638669	-5.83117833118237	5.50373255985407e-09	1.27911957139673e-07
ortholog_20318	890.263547547316	0.557000252253384	0.095544168714229	5.82976710927657	5.55047848458987e-09	1.288189631048e-07
ortholog_1990	810.831154834593	1.16915137102408	0.200666765592879	5.82633286368957	5.66585543967668e-09	1.31314069058173e-07
ortholog_15948	48.6821677789969	-1.85481178546659	0.318376963034423	-5.82583541154656	5.68276012315949e-09	1.31523187482888e-07
ortholog_1905	334.713327013493	-0.807674248975929	0.138721796746494	-5.82225913964991	5.8057435470494e-09	1.34183438462068e-07
ortholog_17411	172.85331883889	-1.00154492744115	0.17203389254593	-5.82178844307525	5.82212177136084e-09	1.34375858919361e-07
ortholog_16701	1682.54001030835	0.835116189253191	0.143698614495952	5.81158135854341	6.18854441652779e-09	1.42635691545027e-07
ortholog_4942	544.170775945143	0.755718450077825	0.130063973523325	5.81035954543013	6.23388142393227e-09	1.4348245423608e-07
ortholog_784	1287.58083526046	-2.26837300123899	0.390829848312928	-5.80399120238829	6.47546758528495e-09	1.48837641316322e-07
ortholog_667	136.761551742772	1.15999732107078	0.20027286268519	5.79208438686066	6.95181954251962e-09	1.59566729994532e-07
ortholog_11625	388.060549103404	-0.627727898752238	0.108422045932332	-5.78967029587336	7.05247214480641e-09	1.61654674011517e-07
ortholog_15503	368.732267156942	0.54280374937954	0.0937770488082189	5.78823663442016	7.11291617321285e-09	1.62816505051307e-07
ortholog_4497	93.1900825066307	-1.28738011800591	0.222505333158396	-5.785839376216	7.21511329306649e-09	1.64929582906028e-07
ortholog_9252	73.422836397452	-1.38115918426042	0.23913967069258	-5.77553352089348	7.67096257803598e-09	1.7510992139492e-07
ortholog_17743	74.1442668544979	6.12519686629443	1.06203751260665	5.7674016158439	8.05030518762308e-09	1.83518364297632e-07
ortholog_18421	608.330394209024	-0.559645958963988	0.0971303250053702	-5.7618046571248	8.32192823683208e-09	1.89451591388836e-07
ortholog_6639	271.318677339999	-1.17441886115473	0.203858946421954	-5.76093853994457	8.36474968381596e-09	1.90166999964355e-07
ortholog_347	7457.70413366182	-0.798419266774858	0.138768064531839	-5.75362400180821	8.73503218204864e-09	1.98314941526321e-07
ortholog_19512	985.880060428311	0.465752998594203	0.0811356010461414	5.74042704545113	9.44380987630785e-09	2.14115292671126e-07
ortholog_20137	3544.49795485003	-0.41538052984559	0.0723801223170418	-5.73887576517385	9.53070997216546e-09	2.15792343698134e-07
ortholog_19517	185.419000302541	1.26676631554638	0.220758772236352	5.73823772760493	9.56667691090854e-09	2.16313194596654e-07
ortholog_3702	2883.65180139064	-0.754051393647268	0.131436545741473	-5.73699947296573	9.636855675141e-09	2.17605156496722e-07
ortholog_4999	39.6902839826321	-1.83305320103224	0.319805159294966	-5.73178120413485	9.93814170729958e-09	2.24105095499605e-07
ortholog_4311	345.463993426977	1.0532341560986	0.183854744017834	5.72862104660422	1.01250292650176e-08	2.28011286565923e-07
ortholog_2770	468.357207902182	1.02208531876687	0.178446526162754	5.7276840336733	1.01810965053138e-08	2.28389336853648e-07
ortholog_3776	741.220659748415	1.01931368346786	0.17795811457557	5.7278291911494	1.01723911314289e-08	2.28389336853648e-07
ortholog_18416	1046.54374457509	-1.22075403888501	0.21313332855195	-5.72765436160988	1.01828768873443e-08	2.28389336853648e-07
ortholog_18411	130.051006468592	-1.07631275052495	0.187951122847178	-5.72655663994139	1.0248955437869e-08	2.29562844821101e-07
ortholog_6750	167.018670377373	1.01617413781295	0.177492710594871	5.72515983561926	1.03336403784845e-08	2.3114940616055e-07
ortholog_8715	462.274322091413	-0.971688761413621	0.16981316474427	-5.72210501392476	1.05212238621148e-08	2.35030338135354e-07
ortholog_5235	77.4460497538703	-2.88523954752913	0.504255928289956	-5.72177615702728	1.05416137688503e-08	2.35171001284499e-07
ortholog_11459	2879.21883479743	-0.489383461358783	0.0855451079022791	-5.72076502513529	1.06045472073693e-08	2.36259117822925e-07
ortholog_15057	2475.01167489019	-0.628152244834885	0.109849082554592	-5.71832035577277	1.0758217288062e-08	2.39363162514521e-07
ortholog_335	72.7425717763027	1.6537707179667	0.289251299933883	5.71741844667498	1.08154553314377e-08	2.40316249155393e-07
ortholog_18212	484.676734397744	0.597752668296641	0.104649920261481	5.71192664842055	1.11704237616578e-08	2.47873485785618e-07
ortholog_308	212.553281009504	-3.22762582971004	0.565790871406544	-5.70462690867781	1.16598194859251e-08	2.58389651741876e-07
ortholog_4034	552.991542735194	-0.988903100221581	0.173519071459261	-5.69910322770346	1.20439284977635e-08	2.66547791567878e-07
ortholog_16739	441.423469217175	-0.6567588495094	0.115333258457435	-5.69444458860739	1.23774174748497e-08	2.73565517089823e-07
ortholog_10050	74.4294157470219	-1.61061352847585	0.283264036500702	-5.68590897867777	1.30118688426765e-08	2.87207745208653e-07
ortholog_11071	231.663203890837	0.906124328050547	0.159414384605745	5.68408133489034	1.31517679451712e-08	2.8991222153378e-07
ortholog_18712	385.658105364578	-1.42980392712317	0.251793618647072	-5.67847562938941	1.35900390845168e-08	2.99178076785398e-07
ortholog_4898	571.132381253031	-1.07767984453342	0.189812298411512	-5.6776081083904	1.36591201149989e-08	3.00302684267439e-07
ortholog_2027	625.467034059965	0.543194318298646	0.0957175883869253	5.67496870170671	1.3871401497124e-08	3.04568522082248e-07
ortholog_5280	411.270205060796	-0.612357010793422	0.107939697988213	-5.67313993096674	1.40203613242943e-08	3.07434651009854e-07
ortholog_7852	1878.35102093921	0.765397393159955	0.135057892489713	5.66718004442615	1.45166783504679e-08	3.17900015268054e-07
ortholog_18813	243.538975533673	-0.818278053015774	0.144443438600863	-5.66504135419332	1.46989081972778e-08	3.21468782553046e-07
ortholog_17832	47.924544355683	4.05620979328392	0.716463569560038	5.66143201918101	1.50114974427514e-08	3.278754683602e-07
ortholog_16380	512.493174951962	-0.820626794479618	0.14506713968492	-5.65687581806595	1.54153213745072e-08	3.36255513433205e-07
ortholog_13226	53.4186410238359	-2.04288421076463	0.36121256528148	-5.65562886543741	1.55276674304717e-08	3.38263950929871e-07
ortholog_19301	115.921993181631	-1.38653683611361	0.245178422439678	-5.65521558674172	1.55650775529193e-08	3.38636830672184e-07
ortholog_18601	2978.47898810801	-0.673662326724173	0.119137863022613	-5.65447717151272	1.5632137196805e-08	3.39652960160267e-07
ortholog_7331	152.945532926884	-1.0615262046364	0.187770406598806	-5.65332005114351	1.57377865832603e-08	3.41503829278107e-07
ortholog_12776	504.888475117785	-0.610892689957314	0.108087953988573	-5.65181102439865	1.5876608750939e-08	3.44068792502493e-07
ortholog_16266	37016.0771141448	-0.516393878124739	0.0913961263482928	-5.65006306894083	1.60388980378945e-08	3.47135008506284e-07
ortholog_13945	173.617429074444	-0.857596744473723	0.151818028199442	-5.64884654770449	1.61527958788975e-08	3.48976501362685e-07
ortholog_14641	824.411568132604	-0.600336375913262	0.106278526928691	-5.64870809995388	1.61658078476272e-08	3.48976501362685e-07
ortholog_16341	4483.64181278196	-0.988893129881139	0.175088172990083	-5.64797217877846	1.62351442289941e-08	3.50020480296156e-07
ortholog_16292	145.469499976992	1.46487064178189	0.259405714371404	5.64702533763216	1.63247778588137e-08	3.51498797587127e-07
ortholog_5006	173.693335531983	-0.852535648451305	0.15103471532286	-5.64463372959572	1.65533272268405e-08	3.55960530198824e-07
ortholog_12787	223.469088146859	0.889492111808527	0.157626674763923	5.64303036361527	1.67082865825422e-08	3.58830345177454e-07
ortholog_1913	651.955009870738	2.85498922098527	0.506083208914723	5.64134349983216	1.68728362589903e-08	3.61898481560118e-07
ortholog_13938	1386.85708939155	-0.682241508780059	0.120970596463246	-5.6397300561161	1.70316959083057e-08	3.64836854456864e-07
ortholog_2435	210.155669182008	1.07816559106443	0.191256592023336	5.63727283675994	1.72764278064258e-08	3.6960480872542e-07
ortholog_15386	148.195786982161	-0.909209990491797	0.161368707320757	-5.63436372260538	1.75705837689945e-08	3.75416557430489e-07
ortholog_4925	115.667620121788	-1.13874837966434	0.202213541363911	-5.63141504759566	1.78737011494416e-08	3.81404668901192e-07
ortholog_6463	540.541020432045	1.09242088311745	0.194041377001321	5.62983472906408	1.80382382025585e-08	3.84424113519916e-07
ortholog_5958	68.0831139364948	1.82229256619152	0.32371442701445	5.62932144544233	1.80919951752619e-08	3.85077963634688e-07
ortholog_7589	3574.74585157196	-0.649020549030352	0.115327209735582	-5.62764459938295	1.82687002671185e-08	3.88343695996697e-07
ortholog_4349	1041.55127110025	-0.72814170850514	0.129440397058486	-5.62530496701225	1.85180523896089e-08	3.93143435401277e-07
ortholog_8905	270.297333402819	-0.975158839961671	0.173569871494596	-5.61824947823409	1.92901834132919e-08	4.0901561704905e-07
ortholog_16675	63.5682460252247	-2.41501912644611	0.429890720634091	-5.61775123427634	1.93458759057239e-08	4.09675927968039e-07
ortholog_1164	766.734451764498	-0.428107937549693	0.0762162343082812	-5.61701770541525	1.94281521726363e-08	4.10707493212311e-07
ortholog_1679	22.1713595386548	-2.44548596314579	0.435398630954544	-5.61665974416237	1.94684261479558e-08	4.10707493212311e-07
ortholog_5160	720.813164138462	0.674316367813459	0.120052682621877	5.6168371508808	1.94484561184516e-08	4.10707493212311e-07
ortholog_10353	603.748905537601	1.42290191718145	0.253442739248561	5.61429347473221	1.97366997779462e-08	4.15841299488117e-07
ortholog_7636	30.8341755496532	4.02015616606625	0.716550134773901	5.61043250286285	2.01821578821078e-08	4.24690628724758e-07
ortholog_5292	330.192071930616	1.18637558387004	0.211535772807709	5.60839222663528	2.04214802431037e-08	4.29185441834598e-07
ortholog_18975	138.012892257034	1.50338167878794	0.268206567041336	5.60531270867889	2.0787930318158e-08	4.36337349961135e-07
ortholog_5594	680.396904960535	-0.508864463698866	0.0908690777268545	-5.59997390122604	2.14384079287623e-08	4.49425518978966e-07
ortholog_14445	906.823226417221	-1.30284912774461	0.23266834573248	-5.59959767472031	2.14849850900393e-08	4.49836820824952e-07
ortholog_7899	147.591581048654	0.936962426490288	0.167387268443802	5.59757283335357	2.17373541664011e-08	4.54550412249042e-07
ortholog_20958	218.112946448116	-1.26900133926482	0.226821806442382	-5.59470607861143	2.20995833438272e-08	4.61546617344736e-07
ortholog_20214	1163.54229556042	-0.696536186879429	0.124540223752579	-5.59286121296217	2.23357830117781e-08	4.65896513896927e-07
ortholog_13712	305.628294895307	-0.69144508417054	0.123692722410603	-5.59002236101864	2.27040373159335e-08	4.72852129312813e-07
ortholog_15522	88.6930053303314	-1.46317223073127	0.261754948537119	-5.58985508739591	2.27259188415459e-08	4.72852129312813e-07
ortholog_14638	178.239489557559	0.888391606259696	0.15893787162732	5.58955267969619	2.27655295966018e-08	4.73086416411574e-07
ortholog_10042	3892.38426108757	-0.445866883477057	0.0798153989976088	-5.58622633071614	2.32056767706363e-08	4.81633244118915e-07
ortholog_11	103.832090420012	1.04798172540773	0.187654939509649	5.58462105045652	2.342103378499e-08	4.85499118969103e-07
ortholog_3810	480.559100142567	-0.591912629538778	0.106107503253533	-5.57842387568448	2.42707647085141e-08	5.02489144777885e-07
ortholog_3501	286.963251018743	-1.37950498066061	0.247633316226468	-5.57075680155658	2.53635166392093e-08	5.23813121483273e-07
ortholog_16610	77.5255215952719	-1.69529098428112	0.304312218041003	-5.57089358815259	2.53436091785107e-08	5.23813121483273e-07
ortholog_4842	368.32756136504	-0.516717486830136	0.0927933685990795	-5.56847428465122	2.56979544990728e-08	5.29974078363183e-07
ortholog_10779	52.7427820073252	-1.31663559007813	0.236452471327184	-5.56828855578456	2.57253552750152e-08	5.29974078363183e-07
ortholog_12597	2425.4165707697	-0.54605410571863	0.0981113921477674	-5.56565444404466	2.61170345539918e-08	5.37379723307596e-07
ortholog_5544	155.647002302204	-1.52719757229498	0.274869112452185	-5.55609016477123	2.7588440119309e-08	5.6695603481639e-07
ortholog_7812	69.2043630634773	-1.20034398148208	0.216050575408222	-5.55584718630837	2.76268493620182e-08	5.67047029894216e-07
ortholog_20276	13546.3063345458	-0.729908714508784	0.131446742417656	-5.55288553435267	2.80992085876905e-08	5.76033776047656e-07
ortholog_6476	3076.3275469147	-0.667417984414492	0.120305432407773	-5.54769615184366	2.89458340636335e-08	5.92661512907794e-07
ortholog_1327	161.170045213892	-0.998894327418862	0.180105023194416	-5.54617694555135	2.91983344633504e-08	5.9709878332099e-07
ortholog_5576	28.9577900902626	-2.09669458742278	0.37818622084824	-5.54407979941753	2.9550405526312e-08	6.03558894758345e-07
ortholog_18666	20.9749312243571	-2.94662821161732	0.531531848290077	-5.54365316226401	2.96225323166002e-08	6.04292416585706e-07
ortholog_6712	7252.64780761902	-0.573344055711048	0.103429645973603	-5.54332416314541	2.96782691457716e-08	6.04690204194739e-07
ortholog_9825	87.1039650869239	1.51194629165589	0.272779660355803	5.54273837603494	2.97777612447094e-08	6.05868564054937e-07
ortholog_16394	3288.87433952034	-0.546150289655687	0.098537613543338	-5.54255649204945	2.98087188283756e-08	6.05868564054937e-07
ortholog_8682	395.252014997089	0.790280493888473	0.142644271704954	5.54021892672347	3.02093744677559e-08	6.13265002120977e-07
ortholog_5720	2956.73240668427	-0.754531911797967	0.136249854158249	-5.53785482163971	3.06198909992502e-08	6.20843403529147e-07
ortholog_4344	488.680440677281	-0.490369657626117	0.088591154046424	-5.53519889095419	3.10875378966923e-08	6.29560370002555e-07
ortholog_600	380.64638767091	0.7234030401433	0.130819361814192	5.52978572981254	3.20622169964543e-08	6.48511775781615e-07
ortholog_8083	76.0511937695767	-1.0718000277551	0.193944929719234	-5.52631115083387	3.27033922901431e-08	6.60679790733193e-07
ortholog_21089	485.335198605892	1.65555428408977	0.299593289565533	5.52600589449327	3.2760312883398e-08	6.61029432993063e-07
ortholog_2227	414.538544713957	-0.597181292954996	0.108101756154046	-5.52425154040982	3.30893120916388e-08	6.66861534870987e-07
ortholog_19081	867.317938490999	-0.56016215295596	0.101407791380084	-5.52385714482659	3.31637143005044e-08	6.675547654192e-07
ortholog_15428	712.431682779251	0.561640560780128	0.101701926010807	5.52241813710044	3.34365599166273e-08	6.72235994371999e-07
ortholog_16901	188.320368532685	-0.813466011067377	0.147351549542925	-5.52057995718875	3.37882599644715e-08	6.78489403161415e-07
ortholog_11976	1797.3079965138	0.81723500235255	0.148143000757838	5.51652793700623	3.45762546679017e-08	6.93478319282784e-07
ortholog_20136	158.104175113908	0.913336998869505	0.165582307065751	5.51590936890877	3.46981049198342e-08	6.95086766863473e-07
ortholog_20620	174.435824275874	2.51413555761182	0.455919325818139	5.51443076711048	3.49910612736523e-08	7.00114915435774e-07
ortholog_20311	289.7829977861	-0.810470773439564	0.147019247098376	-5.51268483164824	3.53400741820555e-08	7.06251278893366e-07
ortholog_4822	42.2887932895522	-4.0175570522545	0.729091001524351	-5.5103643356656	3.58091715740347e-08	7.14769911550141e-07
ortholog_15667	92.4053449382316	1.11310274773207	0.202025296044384	5.5097196713798	3.59405613070442e-08	7.16535419988824e-07
ortholog_659	121.68139869815	-0.891673436844162	0.161847214559375	-5.50935299857781	3.60155017691141e-08	7.1717264680335e-07
ortholog_4754	47.9160157472125	-1.42003876330814	0.257840475242063	-5.50743153096889	3.6410695301599e-08	7.24177917160647e-07
ortholog_1243	1921.4891704576	-0.570750929422694	0.103712836289999	-5.50318504285019	3.72990571569542e-08	7.40963531878684e-07
ortholog_6781	414.081448250258	0.560451017196159	0.101917995099355	5.49903887581187	3.8186694579626e-08	7.5769485428088e-07
ortholog_14269	1244.0978803495	0.792901859495975	0.144354921478422	5.4927248158595	3.9577924194909e-08	7.84366770831885e-07
ortholog_5413	243.528488390183	1.01205890101456	0.184286424069427	5.49177133435114	3.97922389777844e-08	7.87678637986107e-07
ortholog_12227	21.655159166071	3.40874878854093	0.620827638649352	5.49065243930968	4.00451691977357e-08	7.91746135548122e-07
ortholog_19	381.48788072617	-1.46079376136146	0.266116946425983	-5.48929251210899	4.03546849563382e-08	7.96921453096349e-07
ortholog_12446	382.682052362909	0.642367359290551	0.117049457168219	5.48799947331122	4.06511277324882e-08	8.01826676680888e-07
ortholog_4379	21.5114556470257	-4.67348587399255	0.852023715925783	-5.48515937600925	4.13096811821095e-08	8.13854368224157e-07
ortholog_2009	1190.04100356561	-0.928700012178132	0.169334963565078	-5.48439609059954	4.14884258843455e-08	8.1641198435386e-07
ortholog_5408	31.6001260297309	4.01526048264676	0.732220500966259	5.48367667573922	4.16575834283875e-08	8.18775140953478e-07
ortholog_18272	374.008329158384	1.34705200070151	0.245859017018297	5.47896114219499	4.27830297566407e-08	8.39906373587133e-07
ortholog_14856	70.629635893769	1.33851241751007	0.244472718487191	5.47509933129902	4.37266262335429e-08	8.57422105709906e-07
ortholog_14273	232.438129011114	-0.785380588179661	0.143547480103286	-5.47122518357382	4.46934978684234e-08	8.75352580904203e-07
ortholog_5776	179.142927999151	-0.906946039185442	0.165954240546174	-5.46503684510007	4.62810662952729e-08	9.0538353255477e-07
ortholog_17707	1157.62069847929	0.471502996649162	0.0863017777432266	5.46342160009755	4.6704358940432e-08	9.12594423464859e-07
ortholog_15465	121.794147456339	-1.32813532770329	0.24313280240919	-5.46259210827528	4.69231924780908e-08	9.15798026762458e-07
ortholog_13359	550.612389073516	1.03181486252739	0.189133399605579	5.4554873157208	4.88387180898912e-08	9.52069729866839e-07
ortholog_7329	278.728254511687	1.20715228223087	0.221327482714115	5.45414544740533	4.92089126373982e-08	9.5705026244786e-07
ortholog_12618	796.918114791135	-0.524909271066682	0.0962392160061076	-5.45421391455818	4.91899582519956e-08	9.5705026244786e-07
ortholog_17294	79.0533899980587	1.22452923402727	0.224670040496638	5.45034500959904	5.02721982510858e-08	9.76591585815911e-07
ortholog_19836	604.521968542175	-0.681720271636753	0.125175063875766	-5.44613480136388	5.14761309708378e-08	9.98816508732989e-07
ortholog_11140	460.42731912433	-0.621539311300098	0.114169452461695	-5.44400711309909	5.2095138287183e-08	1.00965339442302e-06
ortholog_83	68.8614650239532	1.87043265302852	0.343662460604762	5.44264465119937	5.24953011625799e-08	1.01622864327143e-06
ortholog_19696	208.152304082799	-1.20346296201391	0.221311674946477	-5.43786477737769	5.39228728765888e-08	1.04265466939935e-06
ortholog_6587	152.077775473066	-1.26970267035782	0.233539572134197	-5.43677741101718	5.42528436682338e-08	1.0478208359859e-06
ortholog_14547	164.560808903483	-1.54496065721915	0.284202147618924	-5.4361329432694	5.44493357298977e-08	1.05040007552e-06
ortholog_13120	251.531641094254	0.696492202216216	0.128383723800313	5.425081790738	5.79280081086623e-08	1.11621786525317e-06
ortholog_11336	163.451148856648	1.28511531886193	0.236921779873287	5.42421772936726	5.82088948064337e-08	1.12033659473467e-06
ortholog_10510	55.6751144395963	1.86900215778679	0.344744278660412	5.42141602769814	5.91287711921542e-08	1.13673018995792e-06
ortholog_3497	91.4363358379187	1.36933604674441	0.252610533446146	5.4207400937077	5.93527992942174e-08	1.13972400670035e-06
ortholog_10860	4667.7283608919	0.534460249093717	0.0986222497443852	5.4192664482808	5.98440715842847e-08	1.14783680750225e-06
ortholog_4297	405.872333691474	-0.69900288092235	0.129021579032794	-5.41772071123609	6.03636105525955e-08	1.15647252501856e-06
ortholog_18188	199.465916810003	-0.876370598392314	0.161771749669312	-5.41732781022497	6.04963638541018e-08	1.15768672435023e-06
ortholog_5861	4001.5146192027	0.372732087161979	0.0688083709201717	5.41695846271968	6.06214168276059e-08	1.15875095372538e-06
ortholog_8576	251.227587731663	-0.82609375840185	0.15260023967446	-5.41344994060393	6.18218834813735e-08	1.18034527420329e-06
ortholog_11450	667.061429223738	1.16684578614289	0.215703382695737	5.40949229242638	6.32036707672714e-08	1.20534817610681e-06
ortholog_1686	10842.8639432748	-0.45913195119469	0.0848990984330754	-5.40797204762564	6.37423696397282e-08	1.21423392942711e-06
ortholog_5845	587.211073307109	-1.26516866531105	0.233962008532163	-5.4075816550238	6.38814215129266e-08	1.21549518903786e-06
ortholog_10470	1449.4379551121	0.818552804109876	0.151471499728243	5.40400541077662	6.51689771187197e-08	1.23858168699325e-06
ortholog_9030	318.19823264716	0.720027812765508	0.133268872859009	5.40282060858472	6.56010593373011e-08	1.2453752868732e-06
ortholog_4660	32.1258992715458	-2.00113495412138	0.370430908463332	-5.4021813741805	6.58353312407075e-08	1.24840246865192e-06
ortholog_16114	4023.38636977274	-0.504241491043084	0.0933936240301232	-5.39909973811966	6.69761335406311e-08	1.26859334891318e-06
ortholog_16470	981.459058441329	-0.549461725497911	0.101852263270596	-5.39469333183227	6.86406843649009e-08	1.29864750566565e-06
ortholog_10219	18.4797661092026	-2.2226330753999	0.412027163437293	-5.39438481884985	6.87587165478288e-08	1.29940736470399e-06
ortholog_10551	450.114680992754	0.636242831277603	0.117991485697906	5.39227748099194	6.95702249229376e-08	1.31325604444464e-06
ortholog_10625	1679.01044704247	-1.23788356481009	0.229709994309378	-5.38889728560476	7.08913053528291e-08	1.33668159595781e-06
ortholog_7394	1815.25712822603	0.804209945197247	0.149285872585964	5.38704655213879	7.16248876682102e-08	1.34898927823863e-06
ortholog_7957	610.769137859479	0.937089279248763	0.174012243400133	5.38519164478542	7.23674997261163e-08	1.36143908447543e-06
ortholog_3583	520.217130024394	-0.587940501162722	0.109208694875067	-5.38364185960941	7.29936696199408e-08	1.37167270827472e-06
ortholog_303	14276.4510263404	-0.568357873852465	0.10565639201314	-5.37930420510458	7.47742669585882e-08	1.40355252276486e-06
ortholog_18795	70460.5330328486	-0.446050255739004	0.0829242873413608	-5.37900619999087	7.48981297718657e-08	1.40429785562149e-06
ortholog_5026	262.395694727502	0.810424007293818	0.150674802403265	5.37862996577757	7.50547915563742e-08	1.40565578754345e-06
ortholog_15028	366.90099630458	0.716653330096163	0.133469674192133	5.36940945150226	7.89948866778141e-08	1.47778887218911e-06
ortholog_2886	64.7739389499408	-1.36444518560775	0.254132193228547	-5.36903714666594	7.91581154813979e-08	1.4791841803338e-06
ortholog_9548	24391.4805612253	-0.52571884542975	0.0979348123293756	-5.36804873492427	7.95930489343896e-08	1.48564788318586e-06
ortholog_5060	850.689401899596	-0.515677219743916	0.0960919766259095	-5.36649612018568	8.02809266335967e-08	1.49681320975958e-06
ortholog_19571	1454.20650170483	-0.609555649408112	0.113636426973889	-5.36408672500918	8.13598089936918e-08	1.51523563914926e-06
ortholog_9877	218.454665876259	0.745803007982485	0.139045030796778	5.36375161132162	8.15109744167432e-08	1.51635856197569e-06
ortholog_8751	1186.27612745029	-0.617643010601169	0.115174108764962	-5.36268973317263	8.19917722987508e-08	1.52360434782768e-06
ortholog_8188	780.297573431571	-0.534533184539159	0.0996979888911762	-5.36152424421139	8.25226443765525e-08	1.53176347798836e-06
ortholog_12876	1637.13130030104	0.609888002517758	0.113889594639223	5.35508098391031	8.55181060220913e-08	1.58384088256453e-06
ortholog_13537	1171.98013033702	-0.56733902196629	0.105940699154663	-5.35525087613429	8.5437788931789e-08	1.58384088256453e-06
ortholog_15145	265.845474359089	-0.624802236477606	0.116713056270195	-5.35331912679218	8.63553515580894e-08	1.59757400382465e-06
ortholog_15170	91303.2719564197	-0.454635862924464	0.0849662643197884	-5.35078088420302	8.75755078310965e-08	1.61835271226745e-06
ortholog_8632	11930.0653500148	-0.519271944386217	0.0971251365795173	-5.34642176756255	8.97100291675708e-08	1.6559637795567e-06
ortholog_12297	3753.08805722149	-0.493899963823245	0.0924936440571385	-5.33982598326578	9.3035839888614e-08	1.71545752510641e-06
ortholog_696	193.279273250171	-1.16884278538972	0.218968139971873	-5.33795823237054	9.39991053068009e-08	1.73130581705804e-06
ortholog_984	3100.07924972326	0.716782453263125	0.13452436034799	5.32827252557781	9.91512749699917e-08	1.82418668734758e-06
ortholog_6512	264.890085433304	-0.701100779175536	0.131654748927785	-5.32529806091614	1.00787632238697e-07	1.8522502413735e-06
ortholog_8215	34.4058532091929	2.12711894271717	0.399486244876883	5.32463625467938	1.01155254118026e-07	1.85696119413366e-06
ortholog_5377	1049.75061516395	-1.04454333790128	0.196200966741645	-5.32384399143522	1.01597049656383e-07	1.86302194243524e-06
ortholog_3210	318.443572726593	-1.4790357190321	0.278037156298593	-5.31956138065129	1.04017716758102e-07	1.9053168381366e-06
ortholog_3506	305.694987408938	-0.702792627503095	0.132164177489954	-5.31757274059011	1.05160648804734e-07	1.92414007303136e-06
ortholog_4595	62.2817625389442	-1.06025124866011	0.199410496171089	-5.31692799034227	1.05533808692878e-07	1.92885286490478e-06
ortholog_2682	43.8727380849812	1.65750331626808	0.311903172761054	5.31415984517052	1.07150532595275e-07	1.95625923131002e-06
ortholog_9687	255.868116294279	0.991340131890107	0.186679172324554	5.31039493879156	1.09387928689645e-07	1.99492499021214e-06
ortholog_4352	57.1515678587093	1.70725583529224	0.321550266229638	5.30945240789504	1.09955090251011e-07	2.00307924783693e-06
ortholog_2234	1391.22076803193	-0.576492245496978	0.108628272733858	-5.30701843073026	1.11432914483917e-07	2.02778739802958e-06
ortholog_4313	137.578013929649	-0.917960272129308	0.17300920897368	-5.30584630479962	1.12151426864753e-07	2.03863928114612e-06
ortholog_5087	266.811844836662	-0.972146796819	0.183273941017265	-5.30433727469975	1.13083065246928e-07	2.05333744262838e-06
ortholog_14764	1255.12436104558	-0.601005368386982	0.1134328957113	-5.29833400283293	1.16864051011136e-07	2.11968523828568e-06
ortholog_5641	928.708501368248	-0.591422161561485	0.111667020933868	-5.29630106199161	1.18171948373465e-07	2.14108067590447e-06
ortholog_9655	188.807393434276	-0.899887585954131	0.169927101359196	-5.29572727808689	1.18543649231067e-07	2.1454857643371e-06
ortholog_9864	852.807065621725	0.584637331399829	0.110432213278908	5.29408325742113	1.19614931399928e-07	2.16018870159156e-06
ortholog_15797	324.095834922046	-0.632132561937123	0.119399681834857	-5.29425666989159	1.19501491359838e-07	2.16018870159156e-06
ortholog_7353	22.2231479839429	-3.43648858332278	0.650377086623969	-5.28384018133417	1.2650362224611e-07	2.28212534531982e-06
ortholog_19303	23.244194912625	1.97967308949867	0.374835343431222	5.2814472386111	1.28167394081916e-07	2.30964287801829e-06
ortholog_6341	2311.2024208833	0.49953817664758	0.0946346063237063	5.27859940515697	1.30175041628972e-07	2.34329117547212e-06
ortholog_11358	186.40661794538	1.07539212664099	0.203737103105306	5.27833227355331	1.30364915480277e-07	2.34418032825365e-06
ortholog_11923	457.251659666674	-0.622345291159028	0.117926529270245	-5.27739852101333	1.31030722628699e-07	2.35361643541992e-06
ortholog_5441	237.010075626288	0.957588957008395	0.181481344755782	5.27651455468887	1.31664060407498e-07	2.36244965163432e-06
ortholog_2522	2432.33563024715	0.667803829138928	0.126592565369568	5.27522155182949	1.32595798545268e-07	2.37661234191717e-06
ortholog_19403	2046.67585472256	0.845683516244607	0.160375506503353	5.27314634686394	1.34104539923458e-07	2.4010755983935e-06
ortholog_15883	2328.54646002679	-0.668087202196925	0.126711791786113	-5.2724943178504	1.34582005282926e-07	2.4070417172092e-06
ortholog_19337	293.599101142986	-0.584482719780879	0.110956317242902	-5.26768312345252	1.38156317730011e-07	2.46832384792365e-06
ortholog_17521	415.414643255386	0.775607621700404	0.147285504352324	5.26601463674972	1.39417173652197e-07	2.48818649918097e-06
ortholog_11929	291.37058047928	-0.892407168492789	0.169489276993013	-5.26527214184517	1.39981840369224e-07	2.49559505367654e-06
ortholog_14176	87.457205741188	-1.43321204510551	0.272263959529112	-5.26405348539074	1.4091342575628e-07	2.50952223649417e-06
ortholog_17902	409.511881842567	-0.721575353752496	0.13737529682653	-5.25258449241904	1.49979624711014e-07	2.66813432574913e-06
ortholog_13608	5788.98745310323	0.711104142843256	0.135395207409042	5.25206287911612	1.50405094511383e-07	2.67285390001218e-06
ortholog_17930	3932.75980179416	-0.570758801190112	0.108700674009862	-5.25073838215877	1.51490712705375e-07	2.68928247118575e-06
ortholog_13823	350.608056936193	0.65128232537552	0.124057923059069	5.24982451193721	1.52244176573582e-07	2.69978594525331e-06
ortholog_17785	361.586217817544	0.913353350054595	0.17405521322439	5.24749206378041	1.54183689240668e-07	2.73127730611361e-06
ortholog_5694	442.327313724565	-0.769202270826271	0.146663858762317	-5.24466134545687	1.56569641151422e-07	2.77060191080995e-06
ortholog_10450	102.004107741937	-0.927799560767157	0.176919504008912	-5.24419037892183	1.56970057620791e-07	2.77474507576075e-06
ortholog_20721	590.195344779192	0.712657599850272	0.135920081881984	5.24321049533398	1.57806332117808e-07	2.78657594079351e-06
ortholog_2162	276.694321688266	0.770416498018422	0.146970010576643	5.2419979762923	1.58847113009967e-07	2.80198919111768e-06
ortholog_11005	512.636348709519	-0.758623946433301	0.144773102184247	-5.24008904269959	1.60499134110346e-07	2.8281404972538e-06
ortholog_13177	74.6941749808502	-1.34976069679709	0.257708297279314	-5.23755234521677	1.62720157765322e-07	2.86425239728896e-06
ortholog_10107	805.64963585675	0.480514109032392	0.0918909360360746	5.22917852141316	1.70264893371319e-07	2.99389913138799e-06
ortholog_6290	150.887161340869	1.84924564507474	0.353804476892516	5.22674461701775	1.7252052793222e-07	3.03036847326838e-06
ortholog_13730	234.513746262832	-0.628859973423161	0.12040934010887	-5.22268432710095	1.76347871554477e-07	3.09433957163992e-06
ortholog_7631	641.245005702532	-0.588725073877643	0.112745344436182	-5.22172402613823	1.77265010260782e-07	3.10716515359419e-06
ortholog_17749	198.070569118136	0.856870363044625	0.164179614712094	5.21910326411252	1.79791504158098e-07	3.14814357805476e-06
ortholog_19137	50.2001222851712	2.05923164631373	0.394715370146411	5.21700395287343	1.81840380671246e-07	3.18068179482293e-06
ortholog_4131	393.141806233902	1.56320801915107	0.299660756092804	5.21659238778318	1.82244695963912e-07	3.18441595973802e-06
ortholog_18395	144.415595563043	0.956353880376262	0.183447488127172	5.21322962848793	1.85580937858366e-07	3.23931915276418e-06
ortholog_17252	287.953482547949	-1.03279005566411	0.19846939157704	-5.20377498745549	1.95280435653012e-07	3.40506230903011e-06
ortholog_9161	3476.48356952943	-0.762964127030736	0.146622930145248	-5.20357986486101	1.95485683430424e-07	3.40508308914769e-06
ortholog_7924	178.04448485838	0.73747545664641	0.141791401131919	5.20112962252401	1.98080887669982e-07	3.44669006522315e-06
ortholog_14017	139.036362841008	-0.858151605805725	0.165012895355169	-5.20051238394833	1.98739875907007e-07	3.45455448881273e-06
ortholog_11431	339.144687900001	0.653214992179604	0.125614596670825	5.20015196873468	1.9912564875217e-07	3.45765837744793e-06
ortholog_15947	3703.80710800037	-0.505614252955974	0.0972624840360378	-5.1984509543128	2.00956130700244e-07	3.48581595945424e-06
ortholog_19019	203.46627724342	-0.879411607217208	0.169308191355739	-5.19414684059466	2.05660771396449e-07	3.56371889126952e-06
ortholog_19275	543.767096862779	-0.462021301453659	0.0890220037407943	-5.18996744668799	2.10330848787077e-07	3.64086190218875e-06
ortholog_10249	190.476555690166	-1.22053545686129	0.23521598035479	-5.18899887252681	2.11427676659211e-07	3.65605558591944e-06
ortholog_333	41.1856258254088	-1.83637100004619	0.354019840234012	-5.18719797972996	2.1348174546234e-07	3.6858688680059e-06
ortholog_18288	164.996320173891	1.24597510504235	0.240206472865895	5.18710045643927	2.13593527618008e-07	3.6858688680059e-06
ortholog_9296	58.7091479130872	1.81052311729185	0.349185045671643	5.1849961495613	2.16019328235233e-07	3.7238786469642e-06
ortholog_9119	59.2394931397963	1.88375125878226	0.363755191954714	5.17862370200006	2.23528832998441e-07	3.84935566175954e-06
ortholog_13556	222.226166354076	-0.783231949112061	0.151264583055795	-5.17789381552165	2.24404886273182e-07	3.86045807962948e-06
ortholog_10557	6585.95410120004	-7.41110538015233	1.432213796748	-5.17458035733216	2.28423786265745e-07	3.92554863173686e-06
ortholog_5167	251.175324355453	-0.745129851406255	0.144009879678326	-5.17415786382604	2.28941201455569e-07	3.93039282786943e-06
ortholog_6483	1311.09862944519	-0.621065017120995	0.120109187868271	-5.17083687054937	2.33047945255757e-07	3.99678423687855e-06
ortholog_14047	57.4570866163938	-1.81348505381803	0.350751109523396	-5.17029028441908	2.33730639825236e-07	4.00437698846377e-06
ortholog_7557	710.942628564072	-1.46037361955175	0.282502399148185	-5.16942023839491	2.34821328313504e-07	4.01481916554041e-06
ortholog_19990	513.39763183431	-0.675425083733249	0.130657662086202	-5.16942575696507	2.34814394770498e-07	4.01481916554041e-06
ortholog_10462	44.3119494132361	-1.64265256312604	0.318181207168433	-5.16263225519941	2.43501217849132e-07	4.1589609234887e-06
ortholog_10203	589.075596982292	1.03343722864454	0.200198696016923	5.16205774166074	2.44249919279485e-07	4.16748302966949e-06
ortholog_344	661.418828995075	-0.744557393324881	0.14437007124266	-5.15728354856466	2.50558230026308e-07	4.27075095449336e-06
ortholog_89	320.96591198273	-0.815320472638713	0.158126031492622	-5.15614326713028	2.5208804854121e-07	4.29244210817058e-06
ortholog_6465	1284.93860423153	-1.14612806476502	0.222434937358389	-5.15264408719376	2.56839137265939e-07	4.367590064983e-06
ortholog_17095	94.0028676973888	-1.2930003935021	0.250945800515211	-5.15250859288127	2.57024836328478e-07	4.367590064983e-06
ortholog_6181	192.650646692092	-0.955360808722131	0.185458174369063	-5.15135454111048	2.58611764557726e-07	4.39008597678004e-06
ortholog_8388	24404.335905086	-0.450744906363458	0.0875154538208233	-5.15046070933141	2.59847365797418e-07	4.40657824498121e-06
ortholog_7594	772.300082153923	0.775756048611518	0.150641417439282	5.14968633327018	2.60922444154746e-07	4.42031758945203e-06
ortholog_910	32.1872490091551	1.79370629729288	0.348533871378564	5.14643322956875	2.6548590010204e-07	4.49306614097642e-06
ortholog_13880	254.283810736515	-0.949043206674502	0.184466391460775	-5.14480279664551	2.6780197809647e-07	4.527671335862e-06
ortholog_8098	272.289753369606	-0.781958381778879	0.152030088051647	-5.14344490488774	2.69745786968544e-07	4.55591897484221e-06
ortholog_11327	2852.14092435044	0.577699266444329	0.112324240223046	5.14313976481989	2.70184463448298e-07	4.55871399551239e-06
ortholog_8064	146.319036678101	-0.834396708405536	0.162395883262305	-5.13804101214685	2.77617302643029e-07	4.67939386788306e-06
ortholog_3086	1122.76768810874	0.70166009609167	0.136581888422384	5.13728506902585	2.78735972003835e-07	4.69350874351967e-06
ortholog_15675	310.660383776598	-1.24616191619952	0.242586526655744	-5.13697909516612	2.79189998683681e-07	4.69641482664777e-06
ortholog_17172	800.58225757925	0.440553647195667	0.0857701382448239	5.13644557664279	2.7998338200495e-07	4.70501782025841e-06
ortholog_13478	69.6415051027698	-1.60951922014739	0.313618174954991	-5.13209803729768	2.86530177557412e-07	4.81019021418565e-06
ortholog_2079	53.5488866075955	-1.59089129694615	0.310077122329904	-5.1306310023528	2.88772503913382e-07	4.84296158070614e-06
ortholog_13851	284.368797957776	-0.581958600601884	0.113478086108904	-5.12837870779195	2.92248093145022e-07	4.89632924730019e-06
ortholog_11859	120.059337083889	-0.828297343629407	0.161557786890436	-5.12694163229121	2.94486763545214e-07	4.92888728513439e-06
ortholog_9613	45.2015865596508	-1.90995641298565	0.373262552244724	-5.11692480667983	3.10557355047751e-07	5.19265589547277e-06
ortholog_1335	25811.2900918037	-0.706323845598306	0.13806482826395	-5.11588544656693	3.12272546788324e-07	5.21089198825677e-06
ortholog_11717	40.8590249965152	1.64882637636789	0.322288252976633	5.11599898891581	3.12084730796552e-07	5.21089198825677e-06
ortholog_11134	43.8811267467367	5.07560391019271	0.992376924679174	5.11459283662164	3.14418424390617e-07	5.2414587890172e-06
ortholog_18022	274.394057508113	-1.07694563993346	0.210670596160143	-5.11198838168572	3.18785437607988e-07	5.30895468798852e-06
ortholog_13786	3708.78804694133	-0.461751458285199	0.0903918552287716	-5.10833035915192	3.25018024773189e-07	5.4073537182355e-06
ortholog_20161	360.546602486625	0.881026797902262	0.172584865706574	5.10489024802539	3.30986556466726e-07	5.50116799577715e-06
ortholog_10368	900.557116519137	0.797715483084333	0.15627219735546	5.10465390890891	3.31400462090077e-07	5.50256667750957e-06
ortholog_15300	112.323823413643	-0.910390032751707	0.178380436468192	-5.10364281407083	3.33176861951205e-07	5.52656291787252e-06
ortholog_16967	341.671211588173	0.619212550170524	0.12143743213602	5.09902539339728	3.41406753767524e-07	5.6574523337822e-06
ortholog_14208	172.937647608699	-0.828957034373415	0.16262173397567	-5.09745538992614	3.44249504231694e-07	5.69890027491496e-06
ortholog_10511	194.68183477219	0.744641804929148	0.146089455065246	5.09716327298627	3.44780945284805e-07	5.7020412626041e-06
ortholog_16369	47.31009622596	2.35750393348806	0.462617904025735	5.09600668926319	3.46892874724424e-07	5.73128851537274e-06
ortholog_16586	116.572034203531	1.54288079710476	0.302954436019192	5.09278166505219	3.52847953673812e-07	5.82391078432731e-06
ortholog_16581	1969.13683567332	-0.696819340861951	0.136855183336027	-5.09165472491472	3.54952044724199e-07	5.8528505635501e-06
ortholog_19420	46.4881783209193	1.64224678332661	0.32261537132711	5.09041703924729	3.57276860635553e-07	5.88536917416137e-06
ortholog_17357	737.740858285314	0.849329291566994	0.167063736056985	5.0838638690403	3.69833049180848e-07	6.08619732907378e-06
ortholog_9443	87.4621422954798	-1.14768770995844	0.225792209576297	-5.08293759165604	3.7164183728004e-07	6.10392454595672e-06
ortholog_14380	95.99310496829	-2.02594370460898	0.398574206608645	-5.08297745066636	3.71563827117159e-07	6.10392454595672e-06
ortholog_5490	135.289854078298	0.908682396756838	0.178919896562694	5.07871072034984	3.80004799539371e-07	6.23514266461502e-06
ortholog_4015	1208.06033485223	-0.654960772005439	0.128991656784703	-5.07754368252375	3.82345619880042e-07	6.26738836830871e-06
ortholog_19852	616.71896072141	-0.553780145174079	0.109071487289879	-5.07722191137173	3.82993465134966e-07	6.27184686232304e-06
ortholog_8296	1097.99556652425	0.461235696397715	0.0908779247945727	5.07533262274998	3.86818730382396e-07	6.32827858224612e-06
ortholog_8498	233.059371413018	0.728176838518529	0.143487396142936	5.07484878876158	3.87804269145928e-07	6.33818789347512e-06
ortholog_8403	21.4963152918475	5.51928006961517	1.08833109933451	5.07132440944681	3.95056669710329e-07	6.45040180768714e-06
ortholog_18531	870.031035725572	0.559587459681811	0.110376527620289	5.06980489191388	3.98223722753651e-07	6.49575685394935e-06
ortholog_16678	769.738759761987	-0.521059850468706	0.102797523156789	-5.06879771484352	4.00336416593967e-07	6.52384158564798e-06
ortholog_532	328.034763712284	0.802284116975182	0.158347593063403	5.0666012754229	4.04981329789055e-07	6.59309604896581e-06
ortholog_19694	79.5572638535093	1.7096638244986	0.337517963762832	5.06540098025702	4.07541578663595e-07	6.62831025649065e-06
ortholog_1005	81.4671465754741	1.78796505563341	0.35302840515813	5.06464927328593	4.09152927027012e-07	6.64803787078847e-06
ortholog_12310	213.579274688897	0.65742693128245	0.12987656396049	5.06193658990275	4.15019070490073e-07	6.73679302457962e-06
ortholog_17251	5367.8275129355	-0.669518489832147	0.132365105221608	-5.05811927328752	4.23411587935789e-07	6.86634515829399e-06
ortholog_9636	91.5304460954005	1.12662408108279	0.222887421018383	5.05467771996817	4.31118143718039e-07	6.9845324895368e-06
ortholog_19468	13.4163461233739	-2.6796008695263	0.530207196314021	-5.05387495332914	4.32935120483668e-07	7.00716620321142e-06
ortholog_1951	1434.08204172489	-0.539144812211398	0.106747465622335	-5.05065679141136	4.40293538230648e-07	7.11594229481504e-06
ortholog_12856	175.067481563839	0.740435287751642	0.146609591584281	5.05038776624644	4.40914107082179e-07	7.11594229481504e-06
ortholog_14354	168.648251158636	-0.68373147511312	0.135382219958458	-5.05037866363045	4.40935119124993e-07	7.11594229481504e-06
ortholog_16062	326.770233493874	1.21742381683366	0.241322785946187	5.0447943075924	4.54009510633589e-07	7.31986154970309e-06
ortholog_2984	40.2306853826485	-1.48606900028814	0.294720755831537	-5.04229502294565	4.59981372325029e-07	7.40898567566385e-06
ortholog_8356	77.3754408350769	1.30486698315522	0.258876266967859	5.04050447898812	4.64306260147088e-07	7.47143545137363e-06
ortholog_7196	915.005068850043	-0.530624031626485	0.10531388722525	-5.03850010295	4.69194168284857e-07	7.54281607530771e-06
ortholog_7033	386.128514713398	0.691611428914671	0.137315714049975	5.03665173137406	4.73745601324487e-07	7.60865529287942e-06
ortholog_1446	882.892311973086	0.656161997365419	0.130371683448045	5.03301008325866	4.82837719335005e-07	7.74722406013771e-06
ortholog_14761	942.474126301986	-0.437283844363542	0.0868884317478753	-5.03270499382946	4.83607031437492e-07	7.75211386512722e-06
ortholog_9875	259.196617698741	-0.636883616607971	0.12671895557104	-5.02595380255423	5.0093647888008e-07	8.02219483980028e-06
ortholog_14004	476.7077493892	-1.25426241314767	0.249850560069267	-5.02005043654871	5.16579141121147e-07	8.26477097592385e-06
ortholog_8111	346.890256025524	-1.18055402133816	0.235265640714931	-5.017961899369	5.22225303287809e-07	8.34710118387325e-06
ortholog_11667	770.670596344268	-0.48193826653072	0.0960981190097837	-5.01506451423523	5.30156737935266e-07	8.45767254868622e-06
ortholog_19446	511.720083717383	1.00796339910931	0.200980241687421	5.01523627719071	5.29683325081055e-07	8.45767254868622e-06
ortholog_11290	69.5997234171218	1.34246085264715	0.267853655345926	5.01191910527934	5.38898598154094e-07	8.58892159254763e-06
ortholog_10921	22.3116098311553	-3.21930962188299	0.642535221473601	-5.0103239702561	5.43384818776794e-07	8.65215884630569e-06
ortholog_4813	186.189125384285	-1.0736402284282	0.214416259802251	-5.00727057462145	5.52072949406281e-07	8.78211754694243e-06
ortholog_4672	871.280420031537	-0.512782603221668	0.102428593671198	-5.00624469049855	5.55021943316653e-07	8.82062016011904e-06
ortholog_20693	32.6824500595683	2.358218413707	0.471083547920898	5.00594517493737	5.55885787518806e-07	8.82594304122389e-06
ortholog_3981	5975.45297037189	-0.459487629050682	0.0918598545700251	-5.00205047353317	5.67237337556934e-07	8.99761354735033e-06
ortholog_15736	138.313318612961	-1.14360126014402	0.228791934368202	-4.99843346008686	5.77979442883493e-07	9.15930006020593e-06
ortholog_951	980.26055424295	0.742404453547498	0.148547555588812	4.99775610985155	5.80012777509854e-07	9.18280191490221e-06
ortholog_16595	936.767416643293	-0.452038258297901	0.0904645752955964	-4.99685381621313	5.82732082423929e-07	9.21710925062379e-06
ortholog_623	3198.76036527562	-0.713821507518456	0.142941561578574	-4.99379956141078	5.92028413248232e-07	9.35528232184967e-06
ortholog_18380	49.8933643554225	-1.24570238976365	0.249530576205955	-4.99218335766389	5.97005376844448e-07	9.42500352261428e-06
ortholog_13560	156.514365430874	-1.05021287265031	0.210441247043367	-4.99052770027488	6.02145644094232e-07	9.49716858506659e-06
ortholog_10147	22.1075511178047	6.39351032362537	1.2812220272865	4.99016578505614	6.03274939307168e-07	9.50599519567395e-06
ortholog_3116	254.86574496954	0.695268670863792	0.13945705803381	4.98553949628877	6.17891548551353e-07	9.72084960791526e-06
ortholog_17275	30.3852994738611	2.46506042842111	0.494447761050395	4.98548203188216	6.18075234254095e-07	9.72084960791526e-06
ortholog_3168	55.9952339023123	3.50462119812671	0.70321770755522	4.98369304480507	6.23820151476305e-07	9.79274399594084e-06
ortholog_20592	2075.48834737766	2.04433051159603	0.410198011501384	4.98376504584576	6.23587946108815e-07	9.79274399594084e-06
ortholog_11863	347.029061168963	-2.23926441763225	0.449417381862217	-4.98259414968238	6.27374477963226e-07	9.83928375354544e-06
ortholog_486	599.842402016795	0.851680142177295	0.171146937877778	4.9763095544573	6.48079772177378e-07	1.01544668153276e-05
ortholog_9634	410.424485464906	0.750714094038942	0.15090987243978	4.97458570405001	6.53873309193537e-07	1.02356321862219e-05
ortholog_16229	272.265492720318	0.706706515141873	0.142128530801206	4.97230577955062	6.61612409186097e-07	1.03470724199516e-05
ortholog_13401	192.186877532993	-1.1845695746772	0.238320454119466	-4.97049059030158	6.67837028189828e-07	1.04346409076813e-05
ortholog_8056	2713.54448292222	-0.450056645942472	0.0905827884184199	-4.96845652248605	6.74879274620054e-07	1.0534808658171e-05
ortholog_2614	21.4368505480928	2.92862778346038	0.589636221360962	4.96683832736853	6.80532762749175e-07	1.0603221486457e-05
ortholog_16994	346.666782052171	-0.659777056977487	0.132835234504263	-4.96688291656768	6.8037637184854e-07	1.0603221486457e-05
ortholog_6282	89.6518454205248	-0.968717729895216	0.195046935751277	-4.96658779162016	6.81412129087451e-07	1.06070188414947e-05
ortholog_10955	59.5182097556535	1.22528629394817	0.246733095514305	4.96603948243793	6.83340485385681e-07	1.0627122720998e-05
ortholog_4431	638.546690907767	-0.504169908294289	0.10153712487108	-4.96537506783283	6.85684221650128e-07	1.06437326573727e-05
ortholog_9700	1230.85176423333	0.808940911552086	0.162915164753971	4.96541198465915	6.85553793798027e-07	1.06437326573727e-05
ortholog_932	19.0834252856408	-2.56094406445231	0.515798961473862	-4.96500430542664	6.86995458946621e-07	1.06541758582177e-05
ortholog_19327	171.66743196586	0.92642749469438	0.186602453484543	4.96471229286984	6.88029890290104e-07	1.06603108442627e-05
ortholog_1521	238.364229228607	-0.768453877114279	0.154821060313757	-4.96349705625931	6.9235091186125e-07	1.07173095234032e-05
ortholog_17340	518.117598478801	-0.58034368122439	0.11695872175015	-4.96195300820861	6.97878818799839e-07	1.07928673302251e-05
ortholog_7995	53.3061478384727	-1.91660196424709	0.386320487265896	-4.96117091229472	7.00695032633335e-07	1.08172226579428e-05
ortholog_12034	742.511730153662	-0.55138689297862	0.111140817452034	-4.96115563678111	7.00750146415545e-07	1.08172226579428e-05
ortholog_8568	2961.10413068633	-0.406618894043895	0.0820004259598975	-4.95874124169493	7.09513945107538e-07	1.09423837356834e-05
ortholog_3690	710.17406849749	-0.614287778932568	0.123951648773928	-4.95586613819837	7.20087817189386e-07	1.10952035137943e-05
ortholog_18855	363.870874251459	-0.971541385719002	0.196115457939275	-4.95392559019917	7.27310285711681e-07	1.11961501270026e-05
ortholog_5139	278.021710085357	0.683091583482655	0.137912020593687	4.95309676808492	7.30416279275349e-07	1.12336004168366e-05
ortholog_7660	210.811982009802	-0.706777723298522	0.142702862006295	-4.95279291082012	7.31558176136604e-07	1.124080228839e-05
ortholog_2547	482.993225704485	-0.449583883584628	0.0908712315406507	-4.94748311387757	7.51792234446069e-07	1.1541082811593e-05
ortholog_2839	624.76940833583	-0.527757895628868	0.106722576960679	-4.94513823277819	7.60898517671729e-07	1.16701411437391e-05
ortholog_6351	660.620425929733	1.09342513347039	0.221162343828566	4.9439932428911	7.65383574306618e-07	1.17281503254863e-05
ortholog_13127	150.249283390463	-1.02028799714512	0.206378680651928	-4.94376644875404	7.66274969627588e-07	1.1731037080895e-05
ortholog_18640	57.7928571827849	2.41486423090655	0.488659180668647	4.94181696863286	7.73978592417903e-07	1.18381125313268e-05
ortholog_2789	156.518583497863	-1.33146564525512	0.269866437612876	-4.93379486916826	8.06471388994691e-07	1.2323798597211e-05
ortholog_8566	5360.48976995238	-0.466060346847534	0.0944813521322534	-4.9328289268675	8.10471354728092e-07	1.23735914879668e-05
ortholog_3794	41.1992340681339	-1.81995899454961	0.369173664260612	-4.92981805241891	8.23062362425177e-07	1.25428690792593e-05
ortholog_16784	536.468289561137	-0.692344117729773	0.140439666724781	-4.92983310111778	8.22998965165996e-07	1.25428690792593e-05
ortholog_1857	656.599564241497	0.516301497943201	0.104856980587949	4.92386386722389	8.48518758464784e-07	1.29190077760053e-05
ortholog_7020	836.282129089765	0.427624221875641	0.0869205680432781	4.91971269288904	8.66713401461901e-07	1.31839986601593e-05
ortholog_16894	415.057069085563	-0.548510245536816	0.111526651984271	-4.91819879623188	8.73441856181239e-07	1.32742479545504e-05
ortholog_17046	1324.17756441786	-0.501431471855018	0.101997417791723	-4.91611927744029	8.82766244818248e-07	1.34037491604023e-05
ortholog_5050	265.861918649256	-0.653872531553317	0.133106634951728	-4.91239622871126	8.99700031312504e-07	1.36484494750107e-05
ortholog_17155	177.123163823253	0.629761383464812	0.128211253404413	4.91190411717118	9.01961602748326e-07	1.36703299410184e-05
ortholog_2741	262.745092410487	-0.94482734173652	0.192465577626504	-4.90907181111647	9.15084677969483e-07	1.38566406726649e-05
ortholog_12003	123.875324403968	2.86532634607687	0.584013550483101	4.90626689005187	9.28261942272812e-07	1.40434333913929e-05
ortholog_9744	598.28648982249	-0.878803995277318	0.179253050915632	-4.90258877485404	9.45818481127463e-07	1.42960806110271e-05
ortholog_2292	537.250396942168	0.587819755308148	0.119909111991303	4.90221089578901	9.4764019218575e-07	1.4310653291406e-05
ortholog_13627	195.271532316929	0.673959669072848	0.137499661736011	4.90153692426386	9.50897719157069e-07	1.4346862784425e-05
ortholog_19213	150.756541725984	-0.896388090145277	0.182943549165681	-4.89980704011307	9.59308241468929e-07	1.44606834917724e-05
ortholog_7920	1904.01784624608	-0.379376538477389	0.0774376716983703	-4.89912119200987	9.62662551999387e-07	1.44981498242002e-05
ortholog_13281	400.470977908409	-0.658897536717015	0.134507887371772	-4.89857918068301	9.65321377630432e-07	1.45250837047061e-05
ortholog_2907	117.278538346096	-2.13588258341644	0.436327668571882	-4.89513440760534	9.82385623130707e-07	1.47685305343983e-05
ortholog_6073	104.424273310288	-0.895622099192396	0.183130597953768	-4.89061964084506	1.00519038636407e-06	1.50977605555871e-05
ortholog_15711	328.905558223362	-0.519589643973855	0.106315276698966	-4.88725289635546	1.02252711602951e-06	1.53443435118566e-05
ortholog_18866	91.7144230775019	-1.19464551705343	0.244502814407219	-4.88601949204459	1.02895015963369e-06	1.54268565263319e-05
ortholog_19649	2051.24141524159	-0.699420472242525	0.143164511556383	-4.88543190375129	1.03202370881511e-06	1.54590481409316e-05
ortholog_17695	356.048439188358	-0.677097720516548	0.138601638574364	-4.8852071842806	1.03320150291049e-06	1.54628102951276e-05
ortholog_4916	456.96474493104	-0.693780839312733	0.142182276380483	-4.87951703246163	1.06345939558854e-06	1.59013861417437e-05
ortholog_14091	305.551760795354	1.65969191927943	0.340212304383489	4.87840062776983	1.06949523045176e-06	1.5977320421261e-05
ortholog_18200	87.9465319252249	-1.41906101258856	0.290941888168387	-4.87747234171814	1.07453909468272e-06	1.60383129454119e-05
ortholog_18819	60.4174548941415	2.30828125152633	0.473357187322054	4.8764047813134	1.08036801314478e-06	1.61109035168426e-05
ortholog_9435	627.863370680913	-0.647593219521922	0.132840617766257	-4.87496392602908	1.08828340422074e-06	1.62144510412781e-05
ortholog_16660	198.020445570021	-0.677395916099692	0.138980506906927	-4.87403543975656	1.09341361507611e-06	1.62763541434211e-05
ortholog_14319	392.802533667701	0.671491116255163	0.137850041399248	4.87117094372398	1.10938803164986e-06	1.64994278824788e-05
ortholog_15073	637.290808554137	0.805789848364368	0.165495557261034	4.86895153984953	1.12191914040799e-06	1.66709391771933e-05
ortholog_3191	30.0526919933754	5.30501379679593	1.0898950995357	4.86745357333554	1.13045376860077e-06	1.67828131998586e-05
ortholog_19495	80.7538302474925	1.30349081401578	0.267850430886486	4.8664876502222	1.13599018581098e-06	1.68500162050025e-05
ortholog_4289	78.4538524083025	-1.80518916835385	0.371184491102794	-4.86332056328812	1.1543267097039e-06	1.71067937875923e-05
[truncated: 16,966 more rows]

## Sheet: Sly drought Spe control  norm
Row.names	baseMean	log2FoldChange	lfcSE	stat	pvalue	padj
[truncated: 18,092 more rows]

[truncated: 2 more sheets: Spe control vs Sly.control norm, Spe.drought vs Sly.control norm]
