# Supplementary material for: Desert-adapted tomato Solanum pennellii exhibit unique regulatory elements and stress-ready transcriptome patterns to drought
Source: PLoS One. 2025 May 20;20(5):e0324724. doi: 10.1371/journal.pone.0324724 (PMC12091751; doi:10.1371/journal.pone.0324724)
Supplement: S3 Table — This table contains multiple intra- and inter-species comparisons, contrasting control and drought conditions. (XLSX) [file pone.0324724.s011.xlsx]

## Sheet: Spe.drought vs Sly.cntrl unnorm
Row.names	baseMean	log2FoldChange	lfcSE	stat	pvalue	padj
ortholog_831	1401.24309345953	-3.37895348915341	0.0838447662707947	-40.3001122126139	0	0
ortholog_1752	1105.8329756582	-3.57377474160944	0.0905427090146641	-39.4705965891814	0	0
ortholog_3938	3700.32182373289	-3.78145489946642	0.0746745028254468	-50.6391707529095	0	0
ortholog_5164	19786.1293918877	-7.78127507628917	0.105997196748472	-73.4101968258078	0	0
ortholog_10154	2562.60473035286	-4.58283359898666	0.120174354013341	-38.1348719251523	0	0
ortholog_11250	4026.07775304341	-7.68650613186459	0.139053973390371	-55.2771412743884	0	0
ortholog_12262	978.935907283048	-5.27166308107776	0.133050087054104	-39.6216432307487	0	0
ortholog_13518	754.396560682889	-4.56842094080586	0.116828442444694	-39.1036706919081	0	0
ortholog_14201	3333.82696420597	-6.73246192864971	0.121617794162557	-55.3575401939204	0	0
ortholog_14454	35952.3168546204	-11.052754911572	0.131436644303721	-84.091882976193	0	0
ortholog_20330	2106.48504016195	-5.14663036851887	0.110044994025216	-46.7684188100328	0	0
ortholog_6077	1258.01330976068	-6.24614872195081	0.166974988910549	-37.4076905930922	2.92999196998334e-306	4.4133004047874e-303
ortholog_18476	719.949376569539	-4.1502447538728	0.117975093232238	-35.1789910918138	4.19044215447515e-271	5.82632630324141e-268
ortholog_5142	3562.438532493	6.49907555276879	0.188013315136602	34.5671025908291	7.88904157936292e-262	1.01853161819275e-258
ortholog_7370	1556.91551100826	-7.28983083280125	0.214735014878864	-33.9480304919697	1.30417188894274e-252	1.571527126176e-249
ortholog_12962	1409.02138682781	-6.40122112333932	0.193575086503649	-33.0684141175298	8.45817876535901e-240	9.55509882399151e-237
ortholog_7475	1009.94499737919	-4.46236396798585	0.135011943484897	-33.0516238253028	1.47424074626154e-239	1.56746479345161e-236
ortholog_2977	674.00381586937	-5.07132582323165	0.155235522138969	-32.6685912692825	4.36380214644751e-234	4.38198465539104e-231
ortholog_17890	854.465553306369	-4.39450087744104	0.139485836741056	-31.5049970671867	7.42006399830417e-218	7.05882404049199e-215
ortholog_14780	818.099166817249	3.52822810705398	0.112885616139661	31.2548952444825	1.91550844124173e-214	1.73114075377221e-211
ortholog_2522	3355.85353155692	4.15984910662296	0.13330969987996	31.2043993075427	9.28654906369987e-214	7.9930654441131e-211
ortholog_8099	1539.3880587629	-2.54857945830406	0.0820895783031625	-31.0463217254202	1.27902975791443e-211	1.05083922155924e-208
ortholog_5834	912.233455670258	3.28172313230845	0.105840634684604	31.0062684533941	4.4375157493756e-211	3.48730857260713e-208
ortholog_7699	893.611044412189	-3.01772478895091	0.0974604083952233	-30.9635967942323	1.66706136654848e-210	1.25550559168182e-207
ortholog_8847	580.722396548948	-5.01524166907067	0.165226825575628	-30.353676841507	2.24689313960517e-202	1.62450373993454e-199
ortholog_6740	924.641380060653	-5.70952084861631	0.192387355823666	-29.6772146182487	1.51147511596797e-193	1.05076587388927e-190
ortholog_14227	1100.35359054543	-3.41006328503676	0.115389235313585	-29.5526985317951	6.06318018042506e-192	4.05896228745122e-189
ortholog_911	907.655173622681	-6.57060187655632	0.229435693334846	-28.6380980267398	2.25520877776172e-180	1.45581780921582e-177
ortholog_18828	495.533517551025	-5.35401690237354	0.187726564727306	-28.5202944514052	6.56334863429179e-179	4.09077677809739e-176
ortholog_2398	786.907646760973	3.5402575436951	0.124457818571077	28.4454410686403	5.54877077661207e-178	3.34313439290877e-175
ortholog_3224	1207.60017602534	-2.58408870412332	0.0919121615387701	-28.1147637141936	6.4655591463368e-174	3.76983811516251e-171
ortholog_13608	3372.10545660691	3.79712643505341	0.136916408941515	27.7331728491024	2.78076474733759e-169	1.57069758775397e-166
ortholog_19992	3385.99171491416	9.62362267916772	0.349148992430818	27.5630830613798	3.08439639821189e-167	1.68940802720242e-164
ortholog_1380	863.159477453576	-2.60921204501687	0.0955463672478893	-27.3083333272884	3.37738236278181e-164	1.79547606492004e-161
ortholog_9977	706.052428590465	-5.25495241055582	0.192626275205451	-27.2805587137632	7.21533432549855e-164	3.72620479809675e-161
ortholog_4922	815.595236433826	-2.40687821817563	0.0888488479921579	-27.0895827303024	1.30624295348803e-161	6.5584281623045e-159
ortholog_1297	11698.6506577317	2.70694834314932	0.100049671072737	27.0560444039975	3.24257367823709e-161	1.58404106038204e-158
ortholog_4023	877.681205661588	-7.78307874155961	0.288532356051242	-26.9747173179336	2.92667415885095e-160	1.39209566897976e-157
ortholog_9314	494.187918558518	-6.40992346348348	0.23825389434974	-26.9037510634524	1.98513165083596e-159	9.20032168945127e-157
ortholog_8617	880.794318519275	-3.31035170326945	0.12335041920905	-26.8369716495182	1.19717610053966e-158	5.40973950431358e-156
ortholog_382	371.078192256243	-4.31632427826993	0.164026180608992	-26.3148496309821	1.29681972381664e-152	5.71707719706971e-150
ortholog_11603	334.856682283297	-5.54099262622214	0.211522798006976	-26.1957230068382	2.97295858790885e-151	1.27943396372506e-148
ortholog_3058	766.631055143822	-2.39494947792148	0.092012978388278	-26.0283877326004	2.36373994851215e-149	9.9359533882226e-147
ortholog_17768	528.923737082405	-5.74650052664453	0.223146336731312	-25.7521616120628	3.04864597733871e-146	1.25236991000903e-143
ortholog_3632	476.272157572719	-3.11876555945283	0.121321131230756	-25.70669699346	9.83785766196439e-146	3.95153949422236e-143
ortholog_13062	4489.90599420513	-2.03763651018327	0.0797217481482402	-25.5593556026186	4.32150745099291e-144	1.69807059079776e-141
ortholog_7600	587.699370575164	-4.03735310842345	0.157983207783955	-25.5555838184056	4.75952884498385e-144	1.83039327389538e-141
ortholog_17164	2111.83748354158	-4.11699784921725	0.161418845164049	-25.5050632101423	1.7321161744179e-143	6.52249996929242e-141
ortholog_3294	1479.23248141033	-9.04700423609658	0.357063776777566	-25.3372221560644	1.24292471942585e-141	4.58487026604537e-139
ortholog_20952	627.596407847034	-3.44961090819834	0.13637502415891	-25.2950342591962	3.62249399205513e-141	1.30953157812793e-138
ortholog_1359	557.203146931007	-3.61164457266503	0.144604228913494	-24.9760646683827	1.11287703013821e-137	3.94416712151924e-135
ortholog_10749	1889.1103892898	-3.68760757898564	0.148363298717142	-24.8552547083504	2.26881259315e-136	7.88630531176657e-134
ortholog_6446	833.753516940505	3.13686639123377	0.126326717957636	24.8313772569136	4.10994526571238e-136	1.4016464278821e-133
ortholog_698	1026.98667947489	-8.913832521429	0.362711438461817	-24.5755484283338	2.30673893241677e-133	7.72116781545059e-131
ortholog_15617	497.497152221452	2.90705732229026	0.118513148397277	24.5294075940443	7.17483467541438e-133	2.35791157742027e-130
ortholog_626	1592.41855738351	2.27137084711774	0.0926703302748855	24.5102271717413	1.14920998842287e-132	3.70928045370416e-130
ortholog_17831	1878.31623961304	2.46308316303125	0.101486596922414	24.2700340510409	4.06356776261886e-130	1.28857872472519e-127
ortholog_13772	687.256201144139	-6.65038138957714	0.274927327796434	-24.1895974579193	2.86265240730992e-129	8.92111073484945e-127
ortholog_13568	383.017710890228	-3.85885237131258	0.159760262841477	-24.1540186694708	6.77486318670106e-129	2.07551952711223e-126
ortholog_8281	1612.45980834821	-1.71448842761231	0.0715482473535673	-23.9626893883212	6.81442767462652e-127	2.05284633698124e-124
ortholog_18302	2021.97598858563	2.38455565976668	0.10078233139039	23.6604534432715	9.21330094238098e-124	2.73000679563174e-121
ortholog_13076	939.688231274462	2.04326421550585	0.086404778555567	23.6475834978481	1.24985955863501e-123	3.64374379392383e-121
ortholog_16859	584.488553804597	-2.93601773569468	0.124205045437437	-23.6384739875448	1.55083195671598e-123	4.44941073295893e-121
ortholog_59	347.392745869492	-6.74063203736411	0.285929116829873	-23.5744862646317	7.04288158120623e-123	1.98906382156723e-120
ortholog_9374	1936.09359995455	2.57717739009567	0.109435636394783	23.5497089887488	1.26400432972992e-122	3.51490434767206e-120
ortholog_11302	492.951851709218	-6.29886353205891	0.268715919336873	-23.4406042917108	1.64832334967214e-121	4.51415826444301e-119
ortholog_9433	970.421750333813	2.37831982473945	0.102181411998642	23.2754644726483	7.85821421426003e-120	2.11995853616045e-117
ortholog_15914	669.386104849925	-3.18696501535577	0.137542141272564	-23.1708259437393	8.96653466900463e-119	2.38338403150381e-116
ortholog_7978	678.993282231712	-2.92200073730609	0.126599890819363	-23.0805944491318	7.25338973490043e-118	1.90007274577283e-115
ortholog_4229	3954.911577101	11.543943629448	0.501010437263726	23.0413236348836	1.79715170237729e-117	4.64050243149566e-115
ortholog_11247	452.09704430538	3.85261212301321	0.167285549631889	23.0301549147005	2.3255714248449e-117	5.92038077522135e-115
ortholog_5442	821.069080155525	3.07115589965784	0.13343606995342	23.0159349022338	3.22834332245595e-117	8.10448688241545e-115
ortholog_9862	631.711177205216	-2.64785636911992	0.115052419544295	-23.0143475435604	3.3486962756169e-117	8.29146372353089e-115
ortholog_3617	355.250461373999	-5.26220029648498	0.229363430878048	-22.942629853156	1.74553223423707e-116	4.26358042349122e-114
ortholog_9519	456.325473335793	-3.61800134670353	0.158284952966032	-22.8575191697467	1.23025072241848e-115	2.96490424102854e-113
ortholog_4244	806.472516353175	-3.02790972458102	0.132630646230191	-22.8296386291132	2.32873495460774e-115	5.53840582954407e-113
ortholog_11863	568.039225957007	-7.32315596104625	0.320808900878312	-22.8271595363997	2.46459399019563e-115	5.78539433412806e-113
ortholog_14566	481.653972462443	-3.1582464958816	0.138375990909484	-22.8236594739003	2.66997791665595e-115	6.1871603645585e-113
ortholog_11563	1329.25234276767	1.85155606723595	0.081175424590977	22.8093179255358	3.70587777296548e-115	8.47895452485456e-113
ortholog_5791	472.16997973451	-2.62231969666072	0.115164152236405	-22.7702774321449	9.03722020245142e-115	2.04184693949137e-112
ortholog_17079	565.896220217568	-2.99689502149973	0.131699786633131	-22.7555039997751	1.26579336747438e-114	2.82459445890116e-112
ortholog_19784	915.24351220564	-1.68128583854759	0.0743511716529962	-22.6127685841227	3.24531274182443e-113	7.15353997664348e-111
ortholog_17391	558.24028131682	2.16853187787321	0.0961916012626784	22.5438796049503	1.54197426612867e-112	3.35797407955129e-110
ortholog_13895	1640.38396233353	-1.70749918948434	0.075760744397661	-22.538046623748	1.75910008733847e-112	3.78520643793367e-110
ortholog_8641	2183.48022013398	4.88980504745201	0.217684013131936	22.462857869532	9.58224516099938e-112	2.03763625041252e-109
ortholog_2766	742.467745158515	2.86825608277717	0.127844408309236	22.4355223721581	1.77216060709502e-111	3.72462825270262e-109
ortholog_18609	765.908103878207	-3.5990739137368	0.16108529675467	-22.3426593627483	1.42313766452825e-110	2.95669118233886e-108
ortholog_9744	832.525257747011	-3.56001696097429	0.161387605273307	-22.0588003331822	7.86408607765873e-108	1.6152654074282e-105
ortholog_15834	1110.68482149287	1.83453043253009	0.0833080060952895	22.0210579812907	1.80988891807588e-107	3.67570137013725e-105
ortholog_4068	332.265329275525	-4.40473846135485	0.200519556303072	-21.9666278071021	6.00659983190946e-107	1.20632546624182e-104
ortholog_18480	315.769999120518	-3.11915904387994	0.142410763137663	-21.9025512900649	2.45634649648428e-106	4.8789519696652e-104
ortholog_4006	348.261329215807	-5.27005528287463	0.240709976222113	-21.8937966991935	2.97660316301455e-106	5.8480545838574e-104
ortholog_6914	464.119685916001	-3.46168950810589	0.159046101275782	-21.7653213775005	4.94619331331489e-105	9.61316603636201e-103
ortholog_8210	319.456837405816	-6.18336218741458	0.28411362977461	-21.7636943089281	5.12486941831917e-105	9.85446965277863e-103
ortholog_10728	234.083482119642	-3.62119239780477	0.166714555922875	-21.7209131965657	1.30165860184804e-104	2.47657676088456e-102
ortholog_700	2171.71337755496	-4.04857474443534	0.186509593428717	-21.7070589775462	1.75963248480972e-104	3.31305803780581e-102
ortholog_7416	1201.00831945472	1.65549920164454	0.0766432644914125	21.6000611747172	1.79377750341163e-103	3.34252869836754e-101
ortholog_19766	1233.67179331635	-2.10621931749108	0.0978104532505662	-21.5336832362433	7.53043591894702e-103	1.38890437994865e-100
ortholog_1223	357.389956111396	5.51498685289235	0.256439723194483	21.5059772495145	1.368722648288e-102	2.49895574422279e-100
ortholog_1040	286.013029383356	-4.2797975522513	0.199135152775184	-21.4919239150258	1.85273097279648e-102	3.34881123332963e-100
ortholog_5784	7803.98736401243	1.91907250218355	0.0897872076240024	21.3735625927912	2.35462662733454e-101	4.21384913753186e-99
ortholog_7929	370.868939555911	-4.29461350717072	0.202004242670586	-21.2600163758642	2.66323436730505e-100	4.71940795970968e-98
ortholog_12314	241.404585466073	-3.65172006310834	0.171993837122152	-21.2316913455151	4.86787806854186e-100	8.54241709600914e-98
ortholog_6482	1175.18017700053	-8.71566164370443	0.410659988611521	-21.2235471811434	5.78877861721622e-100	1.00607859140561e-97
ortholog_7030	519.002170441412	-3.17930429527494	0.149883910095321	-21.2117784574275	7.43484968995608e-100	1.27985626805673e-97
ortholog_14291	257.953583373718	-6.47765505057928	0.305455788616734	-21.2065224886179	8.31365815208019e-100	1.41763557640424e-97
ortholog_10038	433.519175913516	3.13844713152474	0.148560531410288	21.1257128776493	4.61605936211556e-99	7.79768906263913e-97
ortholog_14540	622.638830160441	-3.20477471041751	0.15172678522632	-21.1220102346278	4.99246618582448e-99	8.35544688044236e-97
ortholog_4685	1197.61860232048	-2.45051590718947	0.11679799912052	-20.9808038291895	9.82191604140106e-98	1.62872598576444e-95
ortholog_225	662.105737076921	-3.51223648321131	0.167411895823109	-20.9796111915632	1.00713483440237e-97	1.65490564834753e-95
ortholog_6472	526.983690033773	-8.32591878497668	0.397585484598039	-20.9412041121024	2.2568310966661e-97	3.67497496146303e-95
ortholog_3499	309.676585518339	-3.27401810076252	0.156637077621662	-20.9019355472816	5.14173279885659e-97	8.29793038744044e-95
ortholog_2218	613.116391816225	-3.30471413464042	0.158287295470965	-20.8779493313575	8.49607106078229e-97	1.35899543737734e-94
ortholog_17352	303.51231383403	-3.58990503126059	0.172509186286723	-20.8099354505905	3.51818173926824e-96	5.57816973133978e-94
ortholog_3204	224.164683146495	-3.97295314125076	0.191315557769116	-20.766492738899	8.69824178514196e-96	1.36713669796905e-93
ortholog_14608	405.872436166583	-6.81604754945931	0.32845501524662	-20.7518449500352	1.17976363516516e-95	1.83829549186295e-93
ortholog_6947	238.129090201296	-6.86975732647838	0.331361605386187	-20.7319050089463	1.78579339233923e-95	2.7588218432933e-93
ortholog_15819	542.450214824171	-2.51353932307196	0.121313183021203	-20.7194243896201	2.31435570489316e-95	3.54508299711389e-93
ortholog_19028	601.829111884014	-2.58559067728187	0.125040766323175	-20.6779816959796	5.46811687982153e-95	8.30556408426673e-93
ortholog_9368	411.916599625134	3.12847558785182	0.151307675634766	20.6762517151046	5.66772946182278e-95	8.53701750187057e-93
ortholog_7041	1034.98266150733	-2.35842569184609	0.114460898206151	-20.604640788319	2.49362713872456e-94	3.72498434152449e-92
ortholog_3026	252.094046616087	-3.64610268437592	0.177127277033681	-20.5846482000771	3.76762497196419e-94	5.58195257116826e-92
ortholog_11961	862.446719694613	2.13183773920077	0.103620069983783	20.5735987201555	4.73209420473679e-94	6.95387014232662e-92
ortholog_15696	384.211406003579	4.59617451612586	0.223573184189038	20.5578076494168	6.55276156825821e-94	9.55170688276348e-92
ortholog_5918	263.911926578754	-3.72097653645633	0.181270332955298	-20.5272229371032	1.23006901473201e-93	1.77867979530249e-91
ortholog_4153	273.310990062626	-4.49886889768193	0.219309716272505	-20.5137691760625	1.62222826387809e-93	2.32712506901559e-91
ortholog_9228	302.935189422949	3.38318475919021	0.165179660118044	20.4818484114355	3.12569405679066e-93	4.44857638397569e-91
ortholog_15110	361.175697234565	-2.69417530792825	0.131706337452349	-20.4559276344844	5.32006868339788e-93	7.51251886347005e-91
ortholog_17078	1795.3733831014	-1.51373964937601	0.0742592514592311	-20.3845260978299	2.29427464871069e-92	3.21465226941439e-90
ortholog_10498	293.907168225561	-5.28766999915024	0.259918489744408	-20.3435700336282	5.29334095437029e-92	7.35977982694177e-90
ortholog_16700	315.148947333927	2.73121269806523	0.135067189941822	20.2211410427778	6.37905576651933e-91	8.80163610533106e-89
ortholog_19499	369.839031612111	-3.93105518873802	0.195628502805845	-20.0944909987859	8.24556660183225e-90	1.12908042672817e-87
ortholog_6654	2299.85722941483	2.25695499001682	0.112632058176817	20.0383001656039	2.55339686380472e-89	3.4701239333286e-87
ortholog_2158	494.899347316601	-2.39904313256833	0.120450246797794	-19.9172952845479	2.88140357474877e-88	3.88666937414806e-86
ortholog_6998	382.217084465572	-2.1557982946698	0.108960296205304	-19.7851728542278	3.99525744409682e-87	5.34920580015186e-85
ortholog_16940	206.791510618202	-2.95434664404984	0.149987755226036	-19.6972522163396	2.27644274029972e-86	3.02549283315569e-84
ortholog_8016	481.699585295666	-2.57647801153146	0.130958211000685	-19.6740471013152	3.59877879546399e-86	4.74802384875997e-84
ortholog_11922	300.115307239613	-3.35281990834192	0.170801633215758	-19.629905436013	8.58743603781092e-86	1.1247674375611e-83
ortholog_11051	596.403007259273	2.09585861862103	0.106824234552517	19.6196923610124	1.04986586455237e-85	1.36520327350965e-83
ortholog_19539	293.27313772299	-5.86895040632232	0.299141944480291	-19.6192828007408	1.05835788170891e-85	1.36641562227775e-83
ortholog_20529	283.118685753848	2.84440790209881	0.145366386631366	19.5671638266136	2.94628074082769e-85	3.77688116244401e-83
ortholog_20183	292.531760087336	-6.47753915274992	0.332295651619663	-19.4933009841608	1.25142061600776e-84	1.59291743903804e-82
ortholog_15431	480.468138994522	-3.85679692022176	0.198806320266615	-19.3997701634912	7.75171703544779e-84	9.79806191718314e-82
ortholog_14139	223.692654066296	-3.79702177105792	0.195974064007484	-19.3751238986038	1.25159909105407e-83	1.5710176090835e-81
ortholog_16468	328.548530158846	-2.8754686091771	0.148436830549662	-19.3716653645139	1.33857167767236e-83	1.66859883268469e-81
ortholog_11279	227.029038556843	4.11655868824343	0.212639223425651	19.3593572339338	1.69993259380412e-83	2.10453983787736e-81
ortholog_20476	391.516019732793	-2.93882995632422	0.151852441174728	-19.35319533614	1.9158792577605e-83	2.35574949551163e-81
ortholog_9330	297.540544405627	2.86941801977608	0.148591984996122	19.3107186760508	4.36456814241917e-83	5.33037629555584e-81
ortholog_14638	198.111794147869	4.59728437484775	0.238596724447333	19.268011266695	9.96939948499086e-83	1.20937513886718e-80
ortholog_1724	488.234245165334	2.0462667482481	0.106342401344183	19.242246953078	1.63945090088482e-82	1.97553833556621e-80
ortholog_10084	559.75578399383	-2.41154242273012	0.125498512613724	-19.2157052104089	2.73492725213011e-82	3.27376225710276e-80
ortholog_15901	225.945136194522	-3.55918493338677	0.185740176848181	-19.1621704780434	7.66109108754962e-82	9.11014614522759e-80
ortholog_3894	180.274902908342	-4.48779268875313	0.234338188370745	-19.150923372562	9.50857549999462e-82	1.1233170075974e-79
ortholog_6073	422.26580041451	3.28667473826978	0.17162630995267	19.1501800579187	9.64526929436361e-82	1.13206650971183e-79
ortholog_2935	238.469333862363	-4.25489146886486	0.222317090091871	-19.1388411350047	1.19907412365523e-81	1.39827514742376e-79
ortholog_16939	856.850450338871	-1.91705504368609	0.100436773460316	-19.0871826885554	3.22710803152624e-81	3.73910113268184e-79
ortholog_11542	2245.08720925789	-3.85920359056711	0.202734306926858	-19.0357697671733	8.62163843096528e-81	9.92586717450301e-79
ortholog_3818	316.203875940269	-3.22285676411669	0.170028036077378	-18.9548549666832	4.02662436154431e-80	4.60640729967806e-78
ortholog_20703	158.554492787237	-3.48288936526216	0.184105513214034	-18.9178982446501	8.12296872707883e-80	9.23412954351886e-78
ortholog_4326	562.750223150966	-8.10025606849794	0.428595190334061	-18.8995496244005	1.15030212003606e-79	1.29948192622823e-77
ortholog_13015	502.923056788794	-3.09059288797028	0.163695823357484	-18.8800961721604	1.6628301052107e-79	1.86681081687475e-77
ortholog_11927	229.529221525717	3.53572329370368	0.187568438958493	18.8503103898311	2.92123360881469e-79	3.25933935057565e-77
ortholog_12598	398.428948417441	2.84625544692632	0.151456826674642	18.7925200165497	8.69506802641472e-79	9.64192359370834e-77
ortholog_7958	623.894525924333	-3.57138107817174	0.190120972203219	-18.7847823245629	1.00597900445879e-78	1.10872381131662e-76
ortholog_13152	203.90466835152	-3.78071390088729	0.201376668270453	-18.7743393182457	1.22461835354059e-78	1.3415137418331e-76
ortholog_5346	331.009122558707	-3.73459065287083	0.200182075030082	-18.6559693334661	1.1293541460791e-77	1.22970338496263e-75
ortholog_15733	469.320674767415	-3.96636456108035	0.213074443080706	-18.6149239849381	2.43204959642004e-77	2.6322932009157e-75
ortholog_15921	231.206440086194	3.53264311657015	0.189857171659766	18.606845797223	2.82782584878736e-77	3.04243763195426e-75
ortholog_19802	184.076814913519	-2.96351458891184	0.159378989000275	-18.5941359491666	3.58442112968311e-77	3.83363384136226e-75
ortholog_4238	727.744757610125	-2.81511746289399	0.151695677464929	-18.5576643312386	7.07128550959089e-77	7.51844032857973e-75
ortholog_3920	220.589043083509	-2.63012832314392	0.141803677002268	-18.5476736481372	8.51587054252696e-77	9.00142456468859e-75
ortholog_12585	3156.65198338195	-1.35716514855218	0.0732098632098228	-18.5380096212239	1.01924601954536e-76	1.07109719786526e-74
ortholog_1558	284.65126441651	-2.90902756302701	0.156954068299441	-18.5342603383627	1.09281996458068e-76	1.14177577224254e-74
ortholog_18727	1107.9405060662	-2.11945153635446	0.11469275735457	-18.4793842718615	3.02615006362275e-76	3.14354381609088e-74
ortholog_9666	208.097642576405	3.27004173314353	0.177041485240984	18.4704829418509	3.5687725374697e-76	3.68603220655799e-74
ortholog_16089	776.804543167374	2.07793461612998	0.112691276319135	18.4391790030436	6.37011191194427e-76	6.54203254593141e-74
ortholog_5925	303.855555883284	-2.63538186640923	0.143128038576625	-18.4127575045218	1.03800358697938e-75	1.05999518839844e-73
ortholog_2292	604.325715573568	-1.8004906597962	0.097879565713017	-18.3949596290122	1.44168168532337e-75	1.46395485742809e-73
ortholog_19216	175.736238541299	-5.19801196959857	0.28282115311304	-18.3791484914885	1.92974023836797e-75	1.94860641388274e-73
ortholog_14073	768.519679750273	2.21029901470467	0.120301786997408	18.3729524712073	2.1631792073246e-75	2.17219245402179e-73
ortholog_5377	180.369257967759	-4.9530834729683	0.269793023740053	-18.3588270901349	2.80602475029724e-75	2.80214902550401e-73
ortholog_20396	2905.7692474642	-2.22770426377484	0.121392086595598	-18.3513137161581	3.22226410561409e-75	3.20013317082279e-73
ortholog_18173	215.339178918085	-4.62570254539708	0.252122705218637	-18.3470288460761	3.48664591207348e-75	3.44377731479389e-73
ortholog_13723	1137.73341869101	-1.72530156352846	0.0943628838145366	-18.2836883929852	1.11616225988624e-74	1.09644743736107e-72
ortholog_9766	505.042021130461	-2.42462592265341	0.132737817680977	-18.2662783298184	1.53573932915612e-74	1.50045883105388e-72
ortholog_4168	589.504910281142	-2.91279090238867	0.160103422253768	-18.1931832648263	5.84450066460601e-74	5.67953492004051e-72
ortholog_7064	162.63998338957	4.04379518890931	0.223141792270086	18.1220879682403	2.13342914589675e-73	2.06212469583336e-71
ortholog_5978	379.840437017232	-2.80156758912366	0.155153411164716	-18.0567579410125	6.98037661403294e-73	6.71118655843858e-71
ortholog_4027	879.528436025247	1.53200114426153	0.085119624626275	17.9982131146361	2.01206516160177e-72	1.92423692042074e-70
ortholog_20541	326.235429425364	2.98626250194156	0.166145207437922	17.9738106683416	3.12493290388107e-72	2.97279801250791e-70
ortholog_16664	1071.43334625177	-1.78956181318278	0.0996903604606242	-17.951202151482	4.69627390496717e-72	4.44424873467443e-70
ortholog_18416	1803.52834202406	-3.61177106174506	0.201434415590676	-17.9302580999086	6.84611435552803e-72	6.44497484250881e-70
ortholog_15618	1206.15682848048	1.92665861247465	0.107494559490063	17.9233127854509	7.75682777168663e-72	7.26449025768061e-70
ortholog_15961	1189.32920763533	-1.65877579044518	0.0926587934345955	-17.901979174983	1.1380467857676e-71	1.06031936354378e-69
ortholog_13205	252.223552615737	-4.25297313892269	0.237980197331115	-17.8711219951015	1.97972213209152e-71	1.83505013013099e-69
ortholog_1185	222.594060162697	-2.75500267831705	0.154351621667746	-17.8488742039096	2.94921782905676e-71	2.71975062552045e-69
ortholog_9938	285.563007112317	-2.35793107142303	0.13226394261476	-17.8274669937134	4.32580440156724e-71	3.96898043443289e-69
ortholog_5549	877.860786984493	-3.7658341328634	0.211415908553518	-17.8124444779429	5.65837340522112e-71	5.1497011306062e-69
ortholog_6486	147.854846733104	-4.22219334155071	0.237037638198201	-17.8123329849426	5.66965712304638e-71	5.1497011306062e-69
ortholog_13700	181.547137900068	-4.08228122647059	0.229562356334505	-17.7828860604747	9.5913127374058e-71	8.66814888643049e-69
ortholog_10643	350.226051199458	-3.88420697181004	0.218451829623962	-17.7806108490656	9.98857717699236e-71	8.98226529722074e-69
ortholog_15061	203.168757865619	5.16241630109605	0.290503344948106	17.7705915985864	1.1942464553418e-70	1.06861409308431e-68
ortholog_12943	191.721900034344	-5.4147353404727	0.305006625339578	-17.7528449896596	1.63839742948943e-70	1.45881938610943e-68
ortholog_3796	529.999853333275	4.33526285181018	0.244300220293893	17.7456362773429	1.86278254192885e-70	1.65048011987078e-68
ortholog_8115	638.4319275859	-2.00456244643852	0.113285538740038	-17.6947778925119	4.60040597811995e-70	4.05621161241552e-68
ortholog_7339	325.908544069678	-2.73684242882823	0.155293072176007	-17.6237251957147	1.61978763788048e-69	1.42124570653833e-67
ortholog_2430	2121.41204106147	2.28110127142822	0.129747566221614	17.5810717522979	3.44011784362529e-69	3.00387101562933e-67
ortholog_19401	226.723518011023	-6.87346133326333	0.391203753532956	-17.570029099131	4.17957985322663e-69	3.63201470418613e-67
ortholog_8463	166.423147392934	4.9775238136328	0.284599456195492	17.4895759822314	1.72032461890821e-68	1.48779270271607e-66
ortholog_9015	245.054853608431	-2.56931640353893	0.146996815515919	-17.478721525506	2.08112947090146e-68	1.7912578660259e-66
ortholog_20907	424.988573952947	-8.18639775972147	0.468399498314147	-17.4773837059727	2.1305268383623e-68	1.82508400963974e-66
ortholog_10281	1527.81066851135	-2.64540814802178	0.151452366132593	-17.466931785706	2.55890962149814e-68	2.18171185889523e-66
ortholog_20065	608.390885731612	3.49270388667669	0.200281067252262	17.4390117577988	4.17226098637828e-68	3.54054541449706e-66
ortholog_10390	444.737661515833	-2.0320806854112	0.116614926283869	-17.4255624915856	5.27868007535768e-68	4.45851132533131e-66
ortholog_15925	167.001187208208	-3.23289929305829	0.185849106474487	-17.3952910206867	8.95706600629646e-68	7.53018456110737e-66
ortholog_13100	298.394039552978	-6.07060689348537	0.349068012034575	-17.3909000085751	9.67037247047884e-68	8.0922214075882e-66
ortholog_20313	213.170494081527	-2.82391206037932	0.162611430699647	-17.3660120215981	1.49245036248339e-67	1.24313549778282e-65
ortholog_18541	2309.33558230464	-2.82818193060732	0.163085218052526	-17.3417429512001	2.27725581157635e-67	1.88813755936892e-65
ortholog_12126	972.911716309915	1.5152615369092	0.087404553622943	17.3361852912828	2.50842138488168e-67	2.07030669094687e-65
ortholog_19450	816.670975162174	-3.19760520065005	0.184739922266148	-17.3086854288235	4.04546028332325e-67	3.32371339186672e-65
ortholog_265	402.880619281538	-1.92479943841757	0.111621713749067	-17.243951680805	1.24246009900265e-66	1.01617494522502e-64
ortholog_12125	149.534416005754	-3.89614255772959	0.226260072875632	-17.2197529516009	1.88792301736564e-66	1.53712651076053e-64
ortholog_4482	915.170187494112	-2.27280153360998	0.13215358241222	-17.198183296466	2.73987930733902e-66	2.22077661345977e-64
ortholog_20896	369.60297687336	-2.39940358896274	0.139633360412656	-17.1835984027873	3.52360265490435e-66	2.8432641958659e-64
ortholog_14296	176.499239404291	4.97585918527591	0.289683987982745	17.1768526797977	3.95811150229031e-66	3.17968290683988e-64
ortholog_18452	389.774261753198	2.79335545806752	0.16265360710218	17.1736459328117	4.18300195415631e-66	3.34547612041484e-64
ortholog_14178	461.324055240822	3.5782245409733	0.20859810135587	17.1536774194739	5.89979507439965e-66	4.69774431584906e-64
ortholog_19092	717.24251488801	1.61031178615596	0.0938864058745613	17.1517033925812	6.1036796187281e-66	4.83877232932063e-64
ortholog_20629	189.033064816973	3.46201039701693	0.202357802678355	17.108361284787	1.28565928111186e-65	1.01477255485139e-63
ortholog_8073	328.49460026613	-7.62624248959083	0.446166074677353	-17.0928336384737	1.67817280657367e-65	1.3188249338617e-63
ortholog_5694	776.238722116996	-2.22719990925611	0.131130799183256	-16.9845674938928	1.06838271745806e-64	8.35974788660365e-63
ortholog_3584	798.727826309824	-2.45720588385583	0.144684620210678	-16.9831864663836	1.09382637750469e-64	8.5219447299126e-63
ortholog_18411	215.754719547179	-2.7457657282964	0.161805681811849	-16.9695260237476	1.380417117666e-64	1.07086006016365e-62
ortholog_1303	336.019316357661	3.19122292257045	0.18813910908624	16.9620390894253	1.56807020449833e-64	1.21123371565416e-62
ortholog_20619	136.721678565967	-5.11167711713215	0.30151524662253	-16.95329564389	1.81961731822062e-64	1.39955672454629e-62
ortholog_14149	327.567138125984	-6.255406551516	0.36959103823768	-16.9252116646108	2.93290801292134e-64	2.24628442091327e-62
ortholog_10335	382.290162327927	-2.48450997533653	0.146927907904511	-16.9097213100674	3.81507885293812e-64	2.90960127708255e-62
ortholog_17428	254.012186072212	-2.18192020170238	0.129049402765082	-16.9076350215606	3.95254727922967e-64	3.00177697781833e-62
ortholog_17229	5892.00326529426	-3.39113171356566	0.200731260751946	-16.8938893765842	4.99021924890542e-64	3.77398380435002e-62
ortholog_8715	226.583680948884	-2.95158626489866	0.174833894080376	-16.8822314484497	6.08024620263441e-64	4.57918542135904e-62
ortholog_4558	281.511525533004	-2.56308246249369	0.152232251193022	-16.8366587395718	1.31452460571876e-63	9.85893454289071e-62
ortholog_17313	2479.114751565	-1.32073713968194	0.0785175599446928	-16.8209142083919	1.7149184273542e-63	1.28087399067881e-61
ortholog_18902	379.219957737792	-2.51325115370339	0.149456751420662	-16.8159091497283	1.86607664939391e-63	1.38803849538251e-61
ortholog_18974	192.78856725935	2.92422917264906	0.1743271884456	16.7743723668301	3.75808757985773e-63	2.78391118876756e-61
ortholog_1989	305.689452877826	-1.9885234344882	0.11855987869589	-16.7723133353471	3.89062162367288e-63	2.87032595297499e-61
ortholog_7098	223.860867341179	3.00227153972932	0.179026499033086	16.7699840858446	4.04617119075007e-63	2.97294895417917e-61
ortholog_966	421.878298108748	-1.71512267552824	0.102283214542514	-16.7683689176131	4.15765716706486e-63	3.04249608480556e-61
ortholog_13733	132.022167356207	-4.45667559909833	0.265882319326724	-16.7618351245907	4.64076137381524e-63	3.38232910611736e-61
ortholog_5932	243.767516370067	-2.62388251809251	0.156543387607631	-16.7613756045011	4.67677121088747e-63	3.39488512597554e-61
ortholog_19989	378.957462384723	-3.78320996939417	0.226739651832083	-16.6852596748094	1.67774939061587e-62	1.21301280941528e-60
ortholog_18590	347.068727767496	-2.50162883044979	0.15016616697775	-16.6590709531825	2.60032293808922e-62	1.87254331099452e-60
ortholog_17286	543.242846893279	-3.05350344711121	0.183334560996169	-16.6553618178681	2.76665943227121e-62	1.98441941421834e-60
ortholog_9532	580.200228083928	2.3580578006475	0.141636057958947	16.6487110318403	3.09190161227501e-62	2.20893761430319e-60
ortholog_3861	223.010326642286	-6.61166320064777	0.397524038520126	-16.6321091556153	4.07976318556297e-62	2.90321730626184e-60
ortholog_3078	152.692870819972	3.4445799000652	0.20725090926219	16.6203367325521	4.96529596208873e-62	3.51951860842172e-60
ortholog_4297	1870.02507917721	-1.81713181496886	0.109383114450698	-16.6125441215873	5.65434340521392e-62	3.992275665986e-60
ortholog_8499	1080.86347320597	1.30930457658898	0.0788177834798058	16.6117913849282	5.72575015064881e-62	4.02696241139989e-60
ortholog_9689	761.489076259829	2.01254626607709	0.121338255256428	16.5862469492735	8.76278772713625e-62	6.13904605302278e-60
ortholog_15323	244.13204047102	-2.74987378837516	0.165948531449159	-16.5706425019955	1.13605414608741e-61	7.92825432066792e-60
ortholog_1991	137.38712562865	-4.29076424516754	0.258963266570584	-16.5690072649668	1.16737140127871e-61	8.11547618388951e-60
ortholog_1248	420.668212475741	-1.89995037492783	0.114890011290208	-16.5371241032315	1.98264326300498e-61	1.37303743213851e-59
ortholog_4082	285.628007760542	2.0641369742357	0.124963116473845	16.5179697216316	2.72415007101397e-61	1.87935162341899e-59
ortholog_4070	276.3930170484	2.74001580644409	0.165946100196413	16.5114805542343	3.03348886313203e-61	2.08480270726659e-59
ortholog_8452	255.99584624985	2.25433015759587	0.136644923325772	16.4977234625935	3.80987446449744e-61	2.60846518734058e-59
ortholog_19072	740.021374141587	-2.29692741108813	0.139382915289496	-16.4792607925975	5.17132772842059e-61	3.52723579966801e-59
ortholog_20959	178.891125791302	-5.75867335830139	0.349476776294115	-16.4779858031395	5.2815327714976e-61	3.58886108439169e-59
ortholog_12842	161.097969570943	3.51715838645137	0.213677387363159	16.4601338019625	7.09434615657978e-61	4.8026332127408e-59
ortholog_849	333.40590516822	1.94999958191829	0.118713938794665	16.4260372599643	1.24535914981186e-60	8.39920396748111e-59
ortholog_10800	220.13508007569	-2.3714833974984	0.144481790382483	-16.4137182354982	1.52568825584045e-60	1.02516041726082e-58
ortholog_109	707.57734086332	-1.73630220391114	0.105884105153812	-16.398138336145	1.97188720595387e-60	1.32006893509689e-58
ortholog_7732	399.725777267768	1.94109739268131	0.118419436680733	16.3917127719046	2.19180797964023e-60	1.46187930745377e-58
ortholog_11964	379.024457150771	-2.10401010417089	0.128426204831907	-16.3830279569871	2.52836825942474e-60	1.68015648121699e-58
ortholog_1806	7135.53892960747	5.92093334240562	0.361554545596073	16.3763211236748	2.82310219235529e-60	1.86914183614732e-58
ortholog_5040	1098.29562405266	1.3629355403216	0.083666528640992	16.2900930929007	1.16052443656508e-59	7.65564933974957e-58
ortholog_19255	377.052165776209	1.86756119772948	0.114684698568616	16.2843101219132	1.27559514772102e-59	8.3841390163845e-58
ortholog_20512	1333.21725457166	-1.39085318441847	0.0856400657438946	-16.2406832869302	2.60011809500676e-59	1.70279473069736e-57
ortholog_9837	265.528467170289	1.97077938091749	0.121443513684752	16.227950930614	3.19963397329069e-59	2.08784780026098e-57
ortholog_2290	434.82113373493	-2.29625375052478	0.141590634483827	-16.2175539285903	3.78990335790451e-59	2.46411881993252e-57
ortholog_14343	538.112128566248	2.20285241438036	0.135990340771735	16.1985947081193	5.15926420163554e-59	3.34242653923163e-57
ortholog_17413	143.21197086106	4.18173242095419	0.259138452431994	16.1370587101565	1.40058461807536e-58	9.04127391846859e-57
ortholog_7852	3033.44341123834	-2.06148437266908	0.127811026465966	-16.1291590379177	1.59173078742635e-58	1.02386241931428e-56
ortholog_7483	229.797818413615	-3.96725889845359	0.246469929630961	-16.0963201652784	2.70734604700173e-58	1.73529360991335e-56
ortholog_16205	763.694321375396	-1.940151533529	0.120578410056003	-16.0903725022406	2.9803877521639e-58	1.90355154135557e-56
ortholog_13019	581.641158157867	-4.27073714342158	0.265568618870882	-16.0814826750972	3.44045242244003e-58	2.18965413857759e-56
ortholog_14510	131.670137388821	4.04260624178964	0.251549738490884	16.0708028004416	4.08758142553704e-58	2.59238716724849e-56
ortholog_19167	286.673349205373	6.7074119748794	0.41770023654163	16.0579558929958	5.02851486073309e-58	3.17798622754373e-56
ortholog_7865	375.014295280869	1.98042673172512	0.123380874314355	16.0513267775953	5.59549897681209e-58	3.52399456466476e-56
ortholog_17395	141.128457004999	3.5055961014666	0.218440476629402	16.0482899303231	5.87608726750248e-58	3.6878568527815e-56
ortholog_16563	282.636582107535	1.99926617023409	0.124584044343801	16.0475298483402	5.9484806815363e-58	3.72037329822729e-56
ortholog_3653	475.69783459549	-2.11250808423863	0.13165840454538	-16.0453720484702	6.15887614190985e-58	3.83867883672485e-56
ortholog_1586	150.580198390079	3.12173978328346	0.194671932125765	16.0359007546435	7.17358730020906e-58	4.45575912203707e-56
ortholog_13635	127.757839846775	-4.56641855482549	0.285023613285716	-16.0211938308704	9.088837494112e-58	5.62605266116693e-56
ortholog_4469	2897.35837444399	-1.85685191953911	0.116192028216802	-15.9808891198148	1.73651260309862e-57	1.07124454952244e-55
ortholog_381	785.11709066034	1.67401023777624	0.104771245914182	15.9777639672952	1.82578632189575e-57	1.12248597851244e-55
ortholog_15305	473.176089656627	-2.92959507408327	0.183700770073204	-15.9476472140854	2.95833848880963e-57	1.81260909102488e-55
ortholog_6765	445.112485616903	-2.25635215757582	0.141732557251202	-15.9197872481532	4.61944972110396e-57	2.82082951719439e-55
ortholog_16610	172.246996647219	-3.3622980420448	0.211477467182794	-15.8990841286109	6.42978926934722e-57	3.91307882301182e-55
ortholog_6523	262.363650120625	2.27412175746401	0.143137081770295	15.8877191663967	7.70815758990893e-57	4.67533384018805e-55
ortholog_7391	171854.09045328	-1.98917599949603	0.125263714583071	-15.8799058938722	8.7309294345925e-57	5.27797824515918e-55
ortholog_17052	503.895591798056	1.99498367597566	0.125654270479024	15.8767678039934	9.17879169789137e-57	5.53022199797955e-55
ortholog_8307	425.378257476624	1.91559288456752	0.120678738365751	15.8734911427544	9.67086531378906e-57	5.80733855637001e-55
ortholog_419	284.083862131308	-2.82599468053355	0.178055664443037	-15.8714112767675	9.99675336983746e-57	5.98315619734477e-55
ortholog_9709	304.312964347169	-5.5861107911552	0.35212228035069	-15.8641219339822	1.12276756361245e-56	6.69769759481685e-55
ortholog_12511	468.629260335558	1.85115722680416	0.11669600809906	15.8630724131778	1.14169213969707e-56	6.78818599507386e-55
ortholog_12854	160.70202919188	-3.19770139422826	0.201661149196051	-15.8568043818867	1.2615160538268e-56	7.47603366325224e-55
ortholog_14583	676.79139349017	-2.95093253813951	0.186207027612671	-15.8475895135265	1.46077466168759e-56	8.6285954281056e-55
ortholog_18929	228.193938185974	4.05821987417249	0.256424863587757	15.8261559249446	2.05392113335404e-56	1.20927115587538e-54
ortholog_11614	157.918097238157	2.90445373197753	0.183528009755696	15.8256700753405	2.06983767629338e-56	1.21468558438321e-54
ortholog_17105	570.413534406468	-1.66254455053213	0.105167868904064	-15.8084837874649	2.7193287650269e-56	1.59067532129001e-54
ortholog_6037	292.618765118688	1.88877900983953	0.11970177893919	15.779038762649	4.33743193872956e-56	2.52900265459796e-54
ortholog_19307	330.612164610275	-2.00760779615135	0.127285922850865	-15.7724259775652	4.81636672915878e-56	2.79922278551591e-54
ortholog_5231	480.007685222183	3.16575367400823	0.200756281209673	15.7691388530049	5.07368393109089e-56	2.93932170046371e-54
ortholog_7502	252.481622894334	-6.64527678783048	0.421523645206098	-15.7648968531323	5.42608443627547e-56	3.13343374395141e-54
ortholog_11967	838.293882299561	1.94253502455674	0.123229958740889	15.7634965101404	5.54768757369344e-56	3.19345391383786e-54
ortholog_20404	896.223911313208	1.38583604700525	0.0879741094093982	15.7527715405006	6.57360192902523e-56	3.77199539260734e-54
ortholog_11376	132.390618904426	3.76739752426841	0.239360392401801	15.7394357791004	8.11641398499478e-56	4.64253742970825e-54
ortholog_8623	341.946199773689	-3.70129154575659	0.235347276171284	-15.7269359814592	9.88816177940771e-56	5.63812379062443e-54
ortholog_10706	5487.44436696554	1.50049411549646	0.095664858415938	15.6849039484542	1.91853109042173e-55	1.09048583205575e-53
ortholog_1500	745.016608731913	-1.20547984767268	0.0768948702561939	-15.6769865617347	2.17322626870474e-55	1.23138134190715e-53
ortholog_18212	425.799045140974	1.78458097664116	0.113947761652423	15.6613956321907	2.77734972916229e-55	1.56876863608151e-53
ortholog_14665	208.509075573693	5.729553712686	0.36618545846155	15.6465899458637	3.50504545036851e-55	1.97363540546451e-53
ortholog_19156	226.850640936141	4.67842500637677	0.299315864128122	15.6303943995904	4.51996717229544e-55	2.53721759749193e-53
ortholog_20191	373.952701176276	2.24193727371977	0.143525351651249	15.6204966434601	5.27928109887502e-55	2.95427262731164e-53
ortholog_8063	231.74084504474	2.35998478647209	0.151128487035387	15.6157507612678	5.68717213693133e-55	3.16294265769335e-53
ortholog_17875	425.235395689872	-1.62940715583332	0.104343331973955	-15.6158244615002	5.68060401373716e-55	3.16294265769335e-53
ortholog_14757	150.701196142852	-4.02711537261768	0.258034044132434	-15.6069149175944	6.53200453736301e-55	3.62165588996431e-53
ortholog_17937	153.497267752641	2.90564904285391	0.186272174527704	15.5989430532028	7.40092587868822e-55	4.09087875404555e-53
ortholog_17635	143.531441779239	3.08784152497161	0.19800577013159	15.5947047549145	7.90882049289516e-55	4.35829056125244e-53
ortholog_254	419.048413031734	-2.98468447546933	0.19156908320143	-15.5801991928468	9.92450044146665e-55	5.4524421118392e-53
ortholog_6269	507.324936210368	-2.01676211237607	0.129672765764976	-15.5527037653483	1.52528255765883e-54	8.3543885544495e-53
ortholog_15850	1451.00760986285	-1.32959433116247	0.0856881050644177	-15.5166732904517	2.67567692263065e-54	1.46111360654227e-52
ortholog_3628	1725.96930405043	1.72571237744809	0.111231871225122	15.5145495480824	2.76568772285181e-54	1.50571703585983e-52
ortholog_4677	743.516764119227	1.84536666649949	0.118980720721009	15.5097956653547	2.97825138116378e-54	1.61657338482088e-52
ortholog_542	119.857692315384	4.68401780786656	0.302407967939243	15.4890687563088	4.11203494322103e-54	2.22530034726707e-52
ortholog_12579	360.465921472793	-2.00699856714919	0.129583291431793	-15.4880968446892	4.17466367097745e-54	2.25244912993783e-52
ortholog_6925	765.719637164041	1.59101353883645	0.102919784717204	15.4587725111176	6.58412592062644e-54	3.54190702426557e-52
ortholog_2154	164.077850859122	-2.59900151900991	0.168239604504787	-15.4482146261582	7.75622226429609e-54	4.16005096223003e-52
ortholog_14545	1273.36565372648	3.14705855642841	0.203764497448323	15.4445872359415	8.20512062965917e-54	4.38779749648194e-52
ortholog_13735	3522.4868044576	-1.64337860162176	0.106449867341282	-15.4380521335272	9.08013241750372e-54	4.84139803676637e-52
ortholog_3945	366.726016648134	1.73502414236559	0.112394706920079	15.4368847956454	9.24593978659556e-54	4.91530475419749e-52
ortholog_4021	690.083044775476	1.68276153255459	0.109041211945068	15.432344363545	9.92003138717735e-54	5.2581984552267e-52
ortholog_1419	295.909935568197	7.69730408979611	0.498946503337595	15.4271130037121	1.07575819346338e-53	5.6854764172078e-52
ortholog_15736	190.635263719637	-2.94717158867516	0.191061971623633	-15.4252128962675	1.10789213942896e-53	5.83823627410449e-52
ortholog_19308	1576.44412054655	1.934215574372	0.125571104094045	15.4033492683428	1.55407116888491e-53	8.1656501097659e-52
ortholog_20838	590.564451756253	-1.67214349807272	0.108630667499909	-15.3929229798217	1.82594009873403e-53	9.56633834336744e-52
ortholog_18731	318.138690271186	-2.07800960285681	0.135208782881203	-15.3688951159526	2.64643808627712e-53	1.38249619680517e-51
ortholog_13055	1405.1112194567	-1.51804912425681	0.0988728494501732	-15.3535488528813	3.3532925165347e-53	1.74670784542838e-51
ortholog_13508	2426.02745573441	-1.16943921493236	0.0762289180987971	-15.3411493183821	4.05943538522734e-53	2.10845674103403e-51
ortholog_2229	137.20362565332	2.87703007412004	0.187658132371334	15.3312304548946	4.72942128807914e-53	2.44940658401234e-51
ortholog_14072	179.653127312733	2.56019168617172	0.167046479543655	15.3262235347058	5.10835008262273e-53	2.63809793552588e-51
ortholog_20075	1887.26486430471	-1.57004250628431	0.1025568526517	-15.3089965778927	6.65832226672037e-53	3.42875142367438e-51
ortholog_1670	931.488067719127	-1.7375860585451	0.113585416863057	-15.2976157198068	7.93092570254823e-53	4.07248528618066e-51
ortholog_10751	2742.54246707188	-2.3080319886651	0.151013609501617	-15.2836025592804	9.83500836030514e-53	5.03591433746503e-51
ortholog_20136	312.204347740567	2.40998896565633	0.157838690355833	15.2686832374447	1.23644626149617e-52	6.31321078433427e-51
ortholog_2713	378.027953757337	-1.80177063678658	0.118276529837046	-15.2335432842759	2.11795170672396e-52	1.07533643536617e-50
ortholog_11770	120.417394289892	-3.6699241784071	0.240910692607359	-15.2335462518819	2.11785555321659e-52	1.07533643536617e-50
ortholog_17897	198.492315295681	-2.60847924070845	0.17147239650673	-15.2122399514377	2.93332143042473e-52	1.48514803515202e-50
ortholog_19085	212.59890400246	3.52001480332303	0.232257206944278	15.1556752517373	6.94974548249977e-52	3.50884496078724e-50
ortholog_9780	248.885598633256	-2.08481782766086	0.137588564421014	-15.1525516414389	7.28811506553609e-52	3.66943397798231e-50
ortholog_10964	214.760860346862	2.29474983449219	0.151593720743658	15.1374992528389	9.16323385137684e-52	4.60070699621212e-50
ortholog_17813	1632.34130234504	-0.983204572669597	0.0649545993822745	-15.1367968091557	9.26161240899635e-52	4.63722006350717e-50
ortholog_14038	318.447482708378	-2.10189780539748	0.138893583319245	-15.1331526998357	9.78910838769313e-52	4.88779375987716e-50
ortholog_16964	222.746835622327	2.32869085862194	0.153943513505957	15.1269176958978	1.07619286147973e-51	5.35872891769865e-50
ortholog_9234	125.981868198451	-4.25203213655698	0.281440203026223	-15.1081192055593	1.43168067127899e-51	7.10923849817797e-50
ortholog_7548	168.44058918878	5.58031315808586	0.369932683579484	15.0846719032515	2.04287602482538e-51	1.01164340133476e-49
ortholog_13144	213.122033818009	-3.6866155136245	0.244527257420128	-15.0765012969104	2.31200080910832e-51	1.14178728482604e-49
ortholog_5596	628.651921009476	-2.41335215901486	0.160350344798894	-15.0504956010017	3.42657621306591e-51	1.68761212673478e-49
ortholog_5140	153.226936778011	3.01021597557247	0.200224928086947	15.034171840308	4.38497897704301e-51	2.15376345136012e-49
ortholog_11001	320.718597257169	2.01284727232679	0.133917676128696	15.0304823867495	4.63617286909104e-51	2.2709708566076e-49
ortholog_7190	10019.8830592733	-1.50666319183797	0.10031379975925	-15.0195007611506	5.47182719327368e-51	2.67306152752491e-49
ortholog_13476	255.599488760244	-2.27227217487289	0.151305012634778	-15.0178248248638	5.61192357293113e-51	2.73411101295769e-49
ortholog_16104	306.683239183605	1.94314083767234	0.129392221561197	15.0174470631012	5.64399172891753e-51	2.7423427553813e-49
ortholog_5357	373.913501681211	-1.529960687233	0.101882635948419	-15.016893438128	5.69131879361769e-51	2.75792458966863e-49
ortholog_648	557.294422139133	-2.31170509867764	0.153944458507572	-15.0164879014722	5.72623693760808e-51	2.76742600661139e-49
ortholog_17804	142.069808957721	-3.28230180122508	0.21878251165787	-15.0025784801205	7.06216147287464e-51	3.40396182992558e-49
ortholog_11080	155.626275863482	-3.18072509649009	0.212088474552268	-14.9971614591731	7.66269514821433e-51	3.68359613840357e-49
ortholog_3851	534.959208846292	-1.7209511225083	0.114774114444444	-14.9942443976888	8.00687053488737e-51	3.83883779623579e-49
ortholog_17915	1067.8583511115	4.75786147984603	0.317318099524386	14.9939807624506	8.03872425581117e-51	3.84391378105256e-49
ortholog_19373	338.624174353077	3.65700219404071	0.243934563402787	14.9917344349527	8.31530494794079e-51	3.96567643625408e-49
ortholog_4764	419.149655986741	1.64790397555291	0.110208026910904	14.9526674394155	1.4963340153624e-50	7.11743087570404e-49
ortholog_1445	1656.82668392576	-2.02952697770625	0.135745111871986	-14.9510133346105	1.53397084749454e-50	7.27730264264142e-49
ortholog_19141	590.615002188109	-1.74772786783621	0.116902401972269	-14.9503161470608	1.55011533861294e-50	7.33464260351543e-49
ortholog_15070	144.353486008732	-2.8241881997828	0.18937527133289	-14.9131836480295	2.70539390219635e-50	1.27676226585376e-48
ortholog_1289	226.658938362592	-2.71057431348854	0.181830286148587	-14.9071662972225	2.96052701167131e-50	1.3935293160406e-48
ortholog_15971	155.07754111737	3.42873162121457	0.230040826928971	14.904883046144	3.06348550457466e-50	1.43824676610875e-48
ortholog_21066	558.593161140453	2.29151697493541	0.153893746469641	14.8902540064386	3.8131810496063e-50	1.78557635936875e-48
ortholog_12412	494.870428679889	-1.82382578863622	0.122709870620117	-14.8629102077891	5.73775388258697e-50	2.67984241415399e-48
ortholog_8735	270.385010919696	2.89104205010539	0.194592720507195	14.8568869512182	6.2775171962337e-50	2.92438462169908e-48
ortholog_20159	527.359380487153	-1.51300872067231	0.101881620106262	-14.8506543093273	6.8892943573043e-50	3.20113098992995e-48
ortholog_6016	480.613109057518	2.30066985762955	0.154978249060322	14.8451145343245	7.48269031250814e-50	3.46793916406627e-48
ortholog_20137	3397.36078317154	-1.10239689885903	0.0742644137169988	-14.844214660604	7.58377274597394e-50	3.50579775916826e-48
ortholog_6988	703.997485578669	-2.67546461110074	0.180543319151447	-14.818962139809	1.10478216453815e-49	5.09411674082322e-48
ortholog_11168	486.547795129892	-2.00993126686089	0.135836654779764	-14.796678187634	1.53897466076947e-49	7.07810864972219e-48
ortholog_20353	527.75527364771	1.55002691744615	0.104764305866928	14.7953723801215	1.56913516372208e-49	7.19850712798897e-48
ortholog_5067	410.487495069137	-2.52125606249821	0.170834069139978	-14.7585085058903	2.71212439559198e-49	1.24105439114747e-47
ortholog_14349	114.516698857757	3.2441695757124	0.219885427019673	14.7539089774337	2.90348790882731e-49	1.3252662614155e-47
ortholog_2140	1360.79960065273	-1.3019979068379	0.0883270691512975	-14.7406442820794	3.53397130126079e-49	1.6089806365312e-47
ortholog_4091	179.983000083464	-3.08423670036081	0.209465065092923	-14.7243488979538	4.49780753508372e-49	2.04266008031755e-47
ortholog_20363	1428.84336718917	-1.66561997263706	0.113218568529384	-14.7115441775329	5.43528201670742e-49	2.46222362035054e-47
ortholog_5922	2784.81937978463	-1.45024095142725	0.0987658562017596	-14.6836265810797	8.20804640481526e-49	3.7090109691759e-47
ortholog_15239	236.294173118503	-5.73701874587414	0.39081481296692	-14.6796348437278	8.70580092198972e-49	3.92412348291681e-47
ortholog_12009	2667.58421229836	-1.18020621670946	0.0804347838068371	-14.6728338270133	9.62402030246004e-49	4.32721808375535e-47
ortholog_17227	659.358568695129	1.51979931716542	0.103584448044237	14.6720800840332	9.73154094753571e-49	4.36470477981905e-47
ortholog_9049	219.599209740312	-2.77050424035096	0.188836939765617	-14.6714103913657	9.82807459935e-49	4.39709030651612e-47
ortholog_154	324.401187938118	-8.14611510349893	0.555534320126391	-14.6635676831732	1.10320615818456e-48	4.92356822449035e-47
ortholog_11468	348.325738359935	1.76993320795859	0.120735042824461	14.65964782513	1.16877591476191e-48	5.20335582741908e-47
ortholog_14683	664.508236238299	2.05042161867314	0.139964512831065	14.6495820776225	1.35546862209775e-48	6.01967944580264e-47
ortholog_15073	1021.25214681692	10.7939065873076	0.736989394799519	14.6459456044735	1.42997854448028e-48	6.33501524301006e-47
ortholog_20578	2720.56648601396	-1.43651847934296	0.0982365389205338	-14.6230567070874	2.00206029261479e-48	8.84773588973407e-47
ortholog_8125	8728.32314984179	2.30316383602007	0.157510349080828	14.6223016421491	2.02439124068657e-48	8.92460284766092e-47
ortholog_9468	537.453479937129	2.18575864800226	0.149665980673294	14.6042449871996	2.63889479413533e-48	1.16053584924565e-46
ortholog_6133	201.614252585903	2.29954989782737	0.157479379961875	14.6022285481698	2.71812836813707e-48	1.19247986053586e-46
ortholog_11056	872.326881316596	-1.21858332888899	0.0834801313819154	-14.5972857099861	2.9225111573643e-48	1.2790408999845e-46
ortholog_10828	136.366871575248	5.21356319231433	0.357175018105696	14.5966624988636	2.94934328879212e-48	1.28766618224438e-46
ortholog_4602	521.973536321973	-1.39835315664483	0.0958759450676743	-14.585026052758	3.49788429852418e-48	1.5234761131524e-46
ortholog_10695	170.081683418019	6.23233463898006	0.427724564051267	14.5709065197225	4.30144933893218e-48	1.86895905772114e-46
ortholog_14663	361.722780529339	-7.50981510841888	0.515901535684746	-14.5566829888406	5.29661661997103e-48	2.29583562124643e-46
ortholog_4499	103.639315265463	-4.5388053620388	0.311916121199871	-14.5513651060389	5.72491015109439e-48	2.47554428184285e-46
ortholog_17274	175.290785388933	-3.13473679756693	0.215525530912418	-14.5446193047114	6.31813539064933e-48	2.72554408558441e-46
ortholog_9459	1157.83072608579	-2.82919546605494	0.194602370822325	-14.5383401759172	6.92515041857355e-48	2.98028794799326e-46
ortholog_5850	442.714994704259	2.78949467511014	0.191946048069536	14.5327017834699	7.51951063791777e-48	3.22838847459296e-46
ortholog_12394	189.07524499447	-2.28858490605685	0.157592756817799	-14.5221452576199	8.77213408833871e-48	3.75725885418773e-46
ortholog_6008	594.741324460159	1.25195880304269	0.0862173606539274	14.5209595091643	8.92521058548502e-48	3.81378679273384e-46
ortholog_19413	95.9860771771083	-4.89087466654507	0.336876133303022	-14.5183175150782	9.27591257861912e-48	3.95429527968256e-46
ortholog_19997	124.418660598372	4.19888740103486	0.289520544489357	14.5028996420294	1.16138270954675e-47	4.93929234707235e-46
ortholog_3636	249.049264128995	7.58423126038847	0.523100057791006	14.4986243978176	1.23602140179527e-47	5.2443865815609e-46
ortholog_20759	344.155220606824	-2.46582468777586	0.170208346972948	-14.4870961479214	1.46193811691362e-47	6.18841486257932e-46
ortholog_17974	175.68536444092	2.46135131376762	0.169904943838379	14.4866373994918	1.47173243163689e-47	6.21531862192447e-46
ortholog_2711	670.716867652507	1.58975413438984	0.109883304563929	14.4676585828827	1.93963167586792e-47	8.17222436860436e-46
ortholog_17430	945.686963006829	1.49285878366185	0.103275774027359	14.4550723315457	2.32885023131555e-47	9.78929486768107e-46
ortholog_20755	292.342167581635	-1.94782960785456	0.134867046498901	-14.4425911178416	2.79147289851075e-47	1.17066989885341e-45
ortholog_2009	530.22252703332	-2.38281947600198	0.165057578484442	-14.4362924615823	3.0585794680696e-47	1.2797181454944e-45
ortholog_16080	371.27708257154	-1.77256847149066	0.122893093308313	-14.4236622561339	3.67322941312716e-47	1.53333999173842e-45
ortholog_14320	208.97033863189	-2.3331657638022	0.161796120382	-14.4204061153853	3.85070039398189e-47	1.60371911569638e-45
ortholog_17494	128.365344490953	-6.5184240265973	0.452735992242325	-14.3978480577889	5.33798254482306e-47	2.21802378155579e-45
ortholog_12855	81.5180292224099	-3.59935317795048	0.250476170705206	-14.3700423390243	7.97824588966851e-47	3.30749528568253e-45
ortholog_2839	851.35032601708	-1.4329401571259	0.099891686727425	-14.3449390441866	1.14600924181339e-46	4.74007255052105e-45
ortholog_1403	79.031503661016	-3.32244409996875	0.231665707949883	-14.3415446738777	1.20346676583671e-46	4.96636113983983e-45
ortholog_20799	264.729941324523	2.63920296330827	0.184257198942351	14.3234727243086	1.56122638440459e-46	6.42805624102799e-45
ortholog_10095	934.697560807165	1.13022386651001	0.0789993998767704	14.3067399027464	1.98607738306141e-46	8.15871561337157e-45
ortholog_3487	1337.73887043393	-2.1705804096855	0.151821868968922	-14.2968890083274	2.28811744655272e-46	9.37816844590486e-45
ortholog_20523	123.276473467787	-2.45944349231681	0.172115306824356	-14.2895105478717	2.5439105929042e-46	1.04029827979058e-44
ortholog_15327	573.776975767781	-1.30282314554867	0.0914756928511802	-14.2422878137496	5.00609260532459e-46	2.04255358558108e-44
ortholog_14726	781.596670148302	-2.99652737558111	0.210660847383475	-14.2244152760214	6.46423957467008e-46	2.63155698901265e-44
ortholog_7860	74.4797260520182	-5.68812496464199	0.399991602551397	-14.220610953729	6.82544343731164e-46	2.77235708155973e-44
ortholog_4599	83.6306787456311	-4.96032870208545	0.348897339599274	-14.21715828439	7.17061121010685e-46	2.90602685252649e-44
ortholog_16485	857.310151642427	-1.45906466959922	0.102707153548406	-14.2060666583615	8.4013609081681e-46	3.39719459541697e-44
ortholog_2936	137.989287040082	-2.93549206406835	0.206846948276652	-14.1916140824191	1.03254481129748e-45	4.16590345183079e-44
ortholog_14094	467.211348429917	-1.61157129663861	0.11367936546131	-14.1764628092254	1.28144777731261e-45	5.15861215477182e-44
ortholog_6210	646.283646504232	-1.30797664734748	0.092268056401977	-14.1758339597956	1.29297932072487e-45	5.1934669382449e-44
ortholog_11263	106.839369422168	4.08898850513297	0.288468764767507	14.1748050553359	1.31206998979845e-45	5.25846232053371e-44
ortholog_6621	736.081835769873	1.64992873659269	0.116429435925307	14.171061840849	1.38391980116181e-45	5.53414831991146e-44
ortholog_6007	564.28438823971	1.23091422740258	0.0868666201146434	14.170163703596	1.40173370021176e-45	5.5930102938913e-44
ortholog_6771	923.388503814856	-2.52741242853714	0.178615112118152	-14.1500481037981	1.86629578951861e-45	7.43024149681693e-44
ortholog_20268	361.022913773165	-1.93078481746687	0.13664767319705	-14.1296574781967	2.4935416271044e-45	9.90566261756308e-44
ortholog_3733	136.03037155891	3.36171968204812	0.238657715208016	14.0859459712753	4.63411539336817e-45	1.83687797664758e-43
ortholog_14134	379.982945850112	1.60565793163661	0.114052009037626	14.0782959036425	5.16400481780565e-45	2.04243735408834e-43
ortholog_20186	132.282890569045	-4.04568536180959	0.287457533290267	-14.0740279633735	5.48539355152727e-45	2.16481415816278e-43
ortholog_6370	1134.84306286138	-1.92611931080313	0.136883582306884	-14.0712222630534	5.7074356168457e-45	2.24753592101277e-43
ortholog_6485	507.555899582073	1.46463496339136	0.104486620015847	14.0174403494842	1.21933704033905e-44	4.79119934872354e-43
ortholog_7596	711.329165083254	1.40326620707581	0.100110991902909	14.0171042200514	1.22512473197083e-44	4.8034988135299e-43
ortholog_6447	103.185099707563	-4.23026337745656	0.301881858041819	-14.0129764832392	1.29846741240474e-44	5.08004296086921e-43
ortholog_15194	315.574589635244	2.09688683436839	0.149661086272348	14.0109021429428	1.33695782845544e-44	5.21933320719914e-43
ortholog_16310	161.601583394602	-7.01401095868206	0.502609312320225	-13.9551949929118	2.92500650552664e-44	1.13942871955591e-42
ortholog_18721	393.656643669433	1.57278457788511	0.112751684043497	13.9491005498274	3.18597928283797e-44	1.23842097929669e-42
ortholog_9295	339.341110504702	-1.64452336818224	0.117941494209131	-13.9435520908885	3.44365766776278e-44	1.33571056533932e-42
ortholog_14287	111.510081526344	-3.09834434565533	0.222489240960073	-13.9258165126796	4.41467335605353e-44	1.70867710729481e-42
ortholog_784	407.620867476396	-5.82067336261693	0.418355331843899	-13.9132285871972	5.26482018522734e-44	2.03336805230735e-42
ortholog_15120	1363.37406445537	-1.40021445911772	0.100685505363936	-13.9068126445464	5.75891727427616e-44	2.21945479173862e-42
ortholog_12088	887.704627840532	-1.1448508385407	0.082448085972233	-13.885717600846	7.73220837738301e-44	2.97360992385527e-42
ortholog_3030	433.749068000382	-3.17671201503286	0.228807255211521	-13.883790582148	7.94297646431536e-44	3.04818045843949e-42
ortholog_14803	689.20275887818	-1.19922427951696	0.086586780807073	-13.8499695720181	1.2726598999516e-43	4.87358637534431e-42
ortholog_2885	98.7991464575887	-3.22957047314754	0.233261742434369	-13.8452642917053	1.35880056610622e-43	5.19245670874629e-42
ortholog_18658	280.956317846129	-8.28751450852579	0.598842115010167	-13.8392312444242	1.47778554996251e-43	5.63522654336971e-42
ortholog_17900	521.824507395182	2.97746848517259	0.215277066472003	13.8308670494626	1.66007398917536e-43	6.31701839038835e-42
ortholog_11639	257.120788186081	-4.21522039189495	0.30501027317164	-13.8199292373437	1.93259730118485e-43	7.33859164262945e-42
ortholog_5682	1128.22977651064	-1.19026126428209	0.0861321683773127	-13.8190096302696	1.95744332744714e-43	7.41735600494908e-42
ortholog_19446	435.86292319088	2.76006472236903	0.200315606762365	13.7785805458648	3.42949065445276e-43	1.29682099538146e-41
ortholog_10273	371.202063612373	1.71353972172819	0.124532315387286	13.7597997467502	4.44757096522088e-43	1.67828486840015e-41
ortholog_14304	879.787754214351	-2.64091259435564	0.191933324865213	-13.7595313175044	4.46411461811688e-43	1.68101816088464e-41
ortholog_8982	74.791670606362	-4.2411620034172	0.309198411073949	-13.7166358283868	8.07249699958366e-43	3.0334799016107e-41
ortholog_7620	136.899479074063	2.64630778747093	0.193048885705723	13.7079671700611	9.097100509594e-43	3.41141269109775e-41
ortholog_9863	688.356323962181	-2.23129858866697	0.162826842922194	-13.7035058140456	9.67382747739213e-43	3.62017456840296e-41
ortholog_12945	1093.38706605498	1.25981978525052	0.0919625603423976	13.6992682735227	1.02552553487768e-42	3.82982934770951e-41
ortholog_9030	252.901078111057	2.13612213386249	0.155932080760843	13.6990548926152	1.02854352912864e-42	3.83318026577325e-41
ortholog_13036	183.346708276928	-3.13255082505541	0.228839933177785	-13.6888294868612	1.18401217349037e-42	4.40350206498732e-41
ortholog_18081	148.333855526941	-2.11628744027762	0.154602289133985	-13.6885905902955	1.18791096694897e-42	4.40893033421e-41
ortholog_14974	227.790887335253	1.94501358151115	0.142130592932691	13.6846933610715	1.25334758595748e-42	4.64226590495522e-41
ortholog_11715	114.936283458704	3.4848897087103	0.25466700488036	13.6841037194727	1.26355549851612e-42	4.67050421997524e-41
ortholog_5893	13836.5594933212	1.50145780175855	0.109741845186276	13.6817255005142	1.30557367075591e-42	4.81596818345164e-41
ortholog_6270	615.491855816972	-1.55202738353711	0.113486128558278	-13.6759214826868	1.41404524112966e-42	5.20547204346612e-41
ortholog_3188	333.182423215754	-2.00351323907107	0.146577299274416	-13.668646161369	1.56275672831835e-42	5.74122517568175e-41
ortholog_17769	852.28017690736	1.23589101046056	0.0905413470480998	13.6500179283173	2.01828905007826e-42	7.39122697912663e-41
ortholog_18138	1485.75675784081	1.74988910412683	0.12819743729599	13.6499538605173	2.02006424768385e-42	7.39122697912663e-41
ortholog_19155	155.418626458728	-6.85884074975388	0.502512651535139	-13.649090682196	2.04413325978473e-42	7.46418356982e-41
ortholog_15308	416.174648303655	1.46126510355242	0.10706438710212	13.6484702626527	2.06160914574701e-42	7.51281961882605e-41
ortholog_6783	102.254506562212	3.98144740714216	0.291758257615502	13.6463915012447	2.12125372738808e-42	7.71461994417293e-41
ortholog_1656	1439.69400905909	-8.61049032272437	0.631276178210004	-13.6398150602476	2.32148564980156e-42	8.4258741205147e-41
ortholog_18591	1310.84038641962	-1.21752728565614	0.0893649547982465	-13.6242141945338	2.87488020986561e-42	1.04135189966575e-40
ortholog_1990	509.157863422607	2.63848167045162	0.194047470330786	13.5970938758124	4.16663147517763e-42	1.50623727827671e-40
ortholog_5168	88.4899000274126	-4.85423927007611	0.357096402010469	-13.5936381401395	4.36815798678843e-42	1.57593723774852e-40
ortholog_18201	236.899533313119	-2.60566580890391	0.191898517139451	-13.5783530156744	5.38231313333184e-42	1.93795438017874e-40
ortholog_18715	520.14545132863	1.41544310574426	0.104375224563655	13.5611023752196	6.81047956193929e-42	2.44730453443445e-40
ortholog_18385	645.884444534801	-2.13607749701109	0.157532829160098	-13.5595704615971	6.95421239249864e-42	2.49399581338121e-40
ortholog_4689	435.908433767726	-1.41888216407939	0.104676541919838	-13.5549201192181	7.40927644181886e-42	2.65193409278962e-40
ortholog_14286	3237.96156213451	1.12848696124197	0.0832803271739089	13.5504626306933	7.87323606356907e-42	2.81242572824132e-40
ortholog_18813	329.622202743509	-1.76045079734686	0.129985309419593	-13.5434596817715	8.6611654970151e-42	3.08778237393586e-40
ortholog_16768	194.883284614357	5.43383337111583	0.401457053714199	13.5352793551467	9.6813710791386e-42	3.44470043809902e-40
ortholog_786	123.132239461459	4.12248758563415	0.305037511679736	13.5146905799652	1.280931291189e-41	4.54869019415347e-40
ortholog_17358	288.760782501696	-2.5337234357282	0.187500737633505	-13.5131384959173	1.30823086787187e-41	4.63652410525178e-40
ortholog_11329	253.086524395787	-1.95445759786547	0.144800561398771	-13.4975830133906	1.61590900383862e-41	5.7157642356914e-40
ortholog_16156	2671.729987474	1.21437701377337	0.0899964296686465	13.4936132271527	1.70533794271953e-41	6.02030924114365e-40
ortholog_7180	512.757894167371	-2.0719512579927	0.153612070666365	-13.4882060309755	1.83511620758276e-41	6.46583342145389e-40
ortholog_13875	391.311579513213	-1.47986273599519	0.109736919475729	-13.4855501964633	1.90241006219295e-41	6.68989530625245e-40
ortholog_15406	119.362680010747	-6.30560479150546	0.468306366027442	-13.46470013849	2.52340551874408e-41	8.85641839831054e-40
ortholog_20604	1871.25260844057	-2.80049300287779	0.208049570788416	-13.4607006987092	2.66378096644374e-41	9.33097693187416e-40
ortholog_11207	228.112437471079	-1.81181134119397	0.134697492078378	-13.4509656656392	3.0387772421617e-41	1.06239649230315e-39
ortholog_11616	3153.30174907327	1.10335162899041	0.0820959734271849	13.4397776520554	3.53497193485497e-41	1.23348682861976e-39
ortholog_15549	242.177406017351	1.76567603999427	0.131498123038424	13.4273858759058	4.1790493603439e-41	1.45542036971515e-39
ortholog_20560	346.5992578241	3.72013862240718	0.277218631328933	13.4195115406694	4.64766435007008e-41	1.61551025245224e-39
ortholog_3067	596.818844927048	-1.61783834162789	0.120578629293539	-13.4172892087652	4.78913001677601e-41	1.66148800486039e-39
ortholog_11460	69.5149803233141	-3.75312105182339	0.279870847740732	-13.4101893145378	5.27041166236952e-41	1.82495576240094e-39
ortholog_9023	503.57565470227	1.29193360145825	0.0963431093966384	13.4097146080208	5.30425475134662e-41	1.83316261243958e-39
ortholog_2537	245.319089619403	1.80693779787543	0.134816714954682	13.4029211324636	5.81293742074296e-41	2.00513060839559e-39
ortholog_4918	160.529841926021	-2.12764432977105	0.158797184002698	-13.3985016367475	6.16961619344401e-41	2.12411071802858e-39
ortholog_1671	380.696630127898	-1.46023200549536	0.10899437750029	-13.3973149715129	6.26903899905516e-41	2.15423726060688e-39
ortholog_8332	654.728024588481	1.8536224416351	0.138409487679034	13.3923076569258	6.70641731903441e-41	2.30016115828362e-39
ortholog_6119	408.885100496226	-1.98421871239657	0.148244291768517	-13.3847899890467	7.42068182484041e-41	2.54031863606042e-39
ortholog_18892	959.674786745688	-1.68084185826834	0.125634167718987	-13.378859340462	8.03713127115955e-41	2.74614645985272e-39
ortholog_4047	645.082430411887	-1.77214908723044	0.132493688375504	-13.3753472256576	8.42592974874296e-41	2.87356000393451e-39
ortholog_12060	235.286328131185	1.93863543752204	0.145008673642586	13.369099853298	9.16431548962814e-41	3.11949157203444e-39
ortholog_5281	247.705502861429	-2.43789315537511	0.182620437394533	-13.3495089057765	1.19232359320024e-40	4.05098664419068e-39
ortholog_10700	1222.04041862537	-1.31177258295307	0.0982807383878499	-13.3471990999534	1.22986850717989e-40	4.17070793007063e-39
ortholog_10003	254.525171859233	-1.77806713275466	0.133282748651837	-13.3405647072851	1.34437277157053e-40	4.55047525208564e-39
ortholog_3713	1436.05145388394	-1.64287619203762	0.123241652174695	-13.3305271638914	1.53806962357756e-40	5.19637541049803e-39
ortholog_12435	759.421525698144	-1.59554589634162	0.119813956535807	-13.3168617619666	1.84709878342417e-40	6.22878927432685e-39
ortholog_2163	551.672495509473	-2.03592418440861	0.152966081438703	-13.3096446301035	2.03447100518204e-40	6.84787028280547e-39
ortholog_11578	159.981092714287	-4.02418635733918	0.302418639555843	-13.3066743612412	2.11696908330105e-40	7.11230784027258e-39
ortholog_20082	108.16193972413	3.42371292231105	0.257481248994873	13.2969407895766	2.41134139146171e-40	8.08627006505943e-39
ortholog_11409	1385.61324788131	1.44961877401241	0.109082526076029	13.2891932939107	2.67446021424423e-40	8.95201266156748e-39
ortholog_11625	397.584248909232	-1.36824266010773	0.102965405011602	-13.2883725359364	2.70395503289451e-40	9.03400872820116e-39
ortholog_4275	176.67370584039	7.02388040414169	0.529003954201094	13.2775574707172	3.12419574489632e-40	1.04187893153138e-38
ortholog_84	986.094465345922	1.36833833971978	0.10310624547934	13.2711489333976	3.40322503545579e-40	1.13284148279675e-38
ortholog_11661	917.66405878802	1.23938749382145	0.0934015737034655	13.2694498034509	3.48127327495878e-40	1.15669144200147e-38
ortholog_7255	209.191420486413	2.22687685284333	0.167979260441463	13.2568559177539	4.11801717761617e-40	1.36574606395252e-38
ortholog_8885	636.540657635696	1.40424175911741	0.106038487691886	13.2427554342127	4.96917016678903e-40	1.64501375026944e-38
ortholog_493	1044.24612834184	1.30371983544326	0.0985279602833892	13.2319783307547	5.73574952318974e-40	1.89531394207778e-38
ortholog_2728	197.992043390668	-1.6697411977179	0.126249126350698	-13.2257643754274	6.23006369252701e-40	2.05489783289098e-38
ortholog_16490	581.079634625204	-1.41498831940382	0.107118302986165	-13.2095849164692	7.72492280943803e-40	2.54331475010186e-38
ortholog_13251	211.10141757982	1.96962233486497	0.149214352782318	13.1999522709344	8.77906606315282e-40	2.88512034711795e-38
ortholog_6341	1092.96256555327	1.30822469069788	0.0991323952293669	13.1967424742536	9.1611757203912e-40	3.005231418259e-38
ortholog_12735	599.014838113625	-1.17388524925162	0.0890828840596177	-13.1774499854093	1.1832299671901e-39	3.87443508278281e-38
ortholog_19206	294.093017022062	2.00246615030248	0.152007991123522	13.1734268409301	1.24801786243457e-39	4.07919039123053e-38
ortholog_1552	437.949026195353	-1.47463300082164	0.111950809771453	-13.1721512674369	1.26928683052755e-39	4.14122011945587e-38
ortholog_15494	538.75343548867	2.57091610960856	0.195335253322894	13.1615571990929	1.46044520142493e-39	4.75631477761362e-38
ortholog_16844	222.081706114513	-3.16372313236708	0.240769032413216	-13.1400749533993	1.94034452342072e-39	6.3078646152571e-38
ortholog_10189	200.863243290928	2.11651719957298	0.161288479262757	13.1225566094212	2.44543616894484e-39	7.93559403118096e-38
ortholog_7953	370.607708258762	-1.41244008899407	0.107702362266604	-13.1142907107065	2.72721799538501e-39	8.83413356031972e-38
ortholog_3883	413.664841058414	1.36046958911683	0.103769587816438	13.1104846587945	2.86760002036395e-39	9.27224872416429e-38
ortholog_13776	833.680868865374	-1.21568739495103	0.0928197250123236	-13.0972958042014	3.41199048665584e-39	1.10128085796972e-37
ortholog_20819	395.586694521563	-1.67438902509401	0.127911706295136	-13.0901938031428	3.7465067669987e-39	1.20709643161322e-37
ortholog_9790	143.623342257011	2.39408667769799	0.182900671225589	13.0895456077639	3.77861532778873e-39	1.21527530337689e-37
ortholog_8863	504.978572134379	-1.99196638724094	0.152184235526132	-13.0891769463132	3.79699899069305e-39	1.21901877010261e-37
ortholog_10476	231.871851724167	2.35589630415567	0.18003475584742	13.0857860920604	3.97031290354904e-39	1.27240081084484e-37
ortholog_15821	379.58453799871	-1.51139554065072	0.115518630737891	-13.0835652309629	4.0880658402018e-39	1.30781929312651e-37
ortholog_17630	268.77601676437	-1.68827614129985	0.129224765777923	-13.064648491615	5.24262256042245e-39	1.67421206324445e-37
ortholog_16513	852.577560599624	-1.61924300367867	0.123991951185819	-13.0592589937714	5.62728530965394e-39	1.79388327992936e-37
ortholog_11696	76.5428813589076	-4.63163351408312	0.354735544331199	-13.0565814114156	5.82869723348797e-39	1.85481870590308e-37
ortholog_6534	1913.40431227673	0.926715876230796	0.0710032569009777	13.0517375776608	6.21143854643431e-39	1.97314150662215e-37
ortholog_11216	154.133794069855	-2.10111267667029	0.16112117747653	-13.0405742409396	7.19133665361708e-39	2.28041070200226e-37
ortholog_5519	234.821339775941	-1.83617475510206	0.140889563938763	-13.0327236721391	7.97105993195307e-39	2.52323832346851e-37
ortholog_12370	68.3217534917081	-3.47720363217155	0.267128282360132	-13.0169804614089	9.79689328423719e-39	3.09578402294733e-37
ortholog_18988	309.584525845261	-2.88251671061285	0.222033495097878	-12.9823507455133	1.54077913240895e-38	4.86031113757273e-37
ortholog_8851	2855.12179338423	-1.02361549822414	0.0788487654893676	-12.9820104585172	1.54764093713301e-38	4.87345120882912e-37
ortholog_2488	228.875525873382	1.78054529676272	0.137206433131452	12.9771269183629	1.64952925800464e-38	5.18525936320589e-37
ortholog_4490	543.870558091571	-1.6814568798121	0.129699710660767	-12.9642299990166	1.95180497534776e-38	6.12480467524492e-37
ortholog_10557	3119.95025729126	-15.2967705696076	1.18072714696555	-12.9553814434775	2.19044562384778e-38	6.86175123934984e-37
ortholog_1787	731.479593370798	1.14186722198212	0.0881416574819695	12.9549097963775	2.20395009015217e-38	6.89211035977517e-37
ortholog_19420	101.142213647501	4.30961453065158	0.332667247429232	12.9547304820513	2.20910600713726e-38	6.89630243160724e-37
ortholog_9223	1311.17478032111	0.925272662834759	0.0715424020423218	12.9332065519327	2.9236608837582e-38	9.11123628860853e-37
ortholog_3534	216.88855352522	-7.85991227124895	0.60846986093302	-12.9175046717953	3.58582878719349e-38	1.11555689033601e-36
ortholog_3692	91.9663178772376	5.17410408579405	0.400866055407559	12.90731409157	4.09331267149042e-38	1.27124787864587e-36
ortholog_13588	4085.7790152456	1.05390229485281	0.0817941825398599	12.8848074780773	5.48121115711566e-38	1.69936349339392e-36
ortholog_4214	225.340264978001	-2.0956805277264	0.162653595560247	-12.8843172541499	5.51614923016227e-38	1.70726707765724e-36
ortholog_6180	705.644997178226	1.69363173375192	0.131456754046853	12.8835657477765	5.57013908603379e-38	1.72103015350531e-36
ortholog_8415	3423.76128120763	-2.31213917524966	0.179481572397758	-12.8823206993397	5.66074452282335e-38	1.74604022610976e-36
ortholog_9971	157.386387790023	3.64093403878766	0.282686947850619	12.8797387586202	5.85333496712921e-38	1.80236847582386e-36
ortholog_8549	761.583057734765	1.9780670550846	0.153631500750052	12.8754001974034	6.19173082942987e-38	1.90332542078137e-36
ortholog_9365	137.995625777847	-2.27335201842241	0.176732803114695	-12.8632148551793	7.24975250166898e-38	2.22477549181098e-36
ortholog_10744	2872.40701229135	1.8142343582475	0.141085367143744	12.8591249041375	7.64371055221777e-38	2.34169607171756e-36
ortholog_10396	843.085041223907	-1.02833756752698	0.08001648735848	-12.8515709883633	8.42810604925199e-38	2.57763141861641e-36
ortholog_20412	279.662081476874	1.64072531395159	0.127724172858333	12.8458480273066	9.07519542926495e-38	2.7708472531075e-36
ortholog_16164	679.002407972019	-1.05178953392285	0.0818876023316092	-12.8443073673541	9.2576787435829e-38	2.82179668280373e-36
ortholog_3676	177.126098645499	3.70577256878626	0.288619968062026	12.8396264252578	9.83478957829759e-38	2.99265692975975e-36
ortholog_18807	1190.79022961574	-2.23456368129844	0.174118877809123	-12.8335520502726	1.06373133162326e-37	3.23141912925888e-36
ortholog_1307	86.7718371709076	-6.02986598942657	0.469925450200307	-12.8315373999351	1.09176001403746e-37	3.31100037814213e-36
ortholog_6099	834.474064615502	-1.38709381195536	0.108169367865453	-12.8233513731975	1.21340143903889e-37	3.67374053779363e-36
ortholog_6011	4317.29497700744	0.993158541091799	0.0775620968295929	12.8046891676202	1.54342592263981e-37	4.66512099526998e-36
ortholog_3513	216.747240902113	2.08006311529425	0.16248041461441	12.8019313603461	1.59923674266973e-37	4.82574359328137e-36
ortholog_12453	615.860982916774	-1.38197317480442	0.108226393092014	-12.7692805361209	2.43393780559332e-37	7.33223763934986e-36
ortholog_7296	1078.37281942063	2.71959492963316	0.213116384856163	12.7610785602838	2.7043051652448e-37	8.13316403690511e-36
ortholog_2868	98.4643494247511	-3.24407704416454	0.254236351951428	-12.7600833604799	2.73907808059452e-37	8.22405918716711e-36
ortholog_20692	125.93303314131	-1.99708410968006	0.156575650545572	-12.7547553065973	2.9329427678616e-37	8.79153242605279e-36
ortholog_13966	118.820361919721	3.11247675112104	0.244036458694377	12.7541465229136	2.95594424052585e-37	8.84580995819615e-36
ortholog_21092	640.699607028169	3.08198991967082	0.24175239850722	12.7485391611483	3.17641762566785e-37	9.48987579899939e-36
ortholog_3178	559.287996033336	1.28475689892539	0.100778407398799	12.7483350063409	3.18474590287203e-37	9.49905646772474e-36
ortholog_2027	402.29801066777	1.38547437806112	0.108693125500436	12.746660579335	3.2538764694672e-37	9.67332519500323e-36
ortholog_10077	6817.21642496962	1.98130693441261	0.155436976962167	12.7466898361955	3.25265585855254e-37	9.67332519500323e-36
ortholog_13340	767.777776393711	1.34707085677298	0.105688571770487	12.7456624137024	3.29579430022884e-37	9.78185254131958e-36
ortholog_6477	90.2969188830882	-3.1203165769376	0.24503048719815	-12.7344013906901	3.80755149974277e-37	1.12822120258771e-35
ortholog_13815	429.727185378926	-4.52612715618357	0.355502712184033	-12.7316248260872	3.94542158710229e-37	1.16716031402412e-35
ortholog_4951	76.4212649915335	-2.90048577009123	0.227851323496685	-12.7297297447273	4.04235951832442e-37	1.19388314205415e-35
ortholog_9687	178.266577872383	-2.04219488420292	0.160727033206782	-12.7059825808864	5.47770599598862e-37	1.61516371741426e-35
ortholog_15436	128.11184199084	2.31659859226666	0.182351007550283	12.7040624748282	5.61381600347689e-37	1.65260137235904e-35
ortholog_18850	617.719069482716	2.61567155165636	0.20596660710521	12.6994933228193	5.95137601039253e-37	1.74912392500561e-35
ortholog_4905	482.152866184756	1.61008399968075	0.126792900094144	12.6985343697104	6.02474297742359e-37	1.7678121642359e-35
ortholog_19230	84.9647164027058	-5.68075613731929	0.447900632566711	-12.6830723697922	7.33974207368873e-37	2.15017565610898e-35
ortholog_2378	345.618314635194	-1.59339706294861	0.125643651835296	-12.6818748076295	7.45276451956226e-37	2.17975272962925e-35
ortholog_13407	3646.5616638642	-1.33845507737644	0.105624899525955	-12.6717760999862	8.47729660456892e-37	2.4753979988301e-35
ortholog_6238	1063.78461278834	-1.05924803564663	0.0836009228190642	-12.6702911873251	8.63931030530707e-37	2.51863764142621e-35
ortholog_12868	773.643122843009	-1.283211638067	0.101345362550666	-12.6617696732347	9.63036529607853e-37	2.80304110670885e-35
ortholog_3583	585.597111342721	-1.30369979775802	0.103031498147191	-12.6534100852882	1.07122273967116e-36	3.11291817034667e-35
ortholog_14151	104.62167138434	-5.84635694803438	0.462251031107693	-12.6475801125305	1.15373908611114e-36	3.34732487663866e-35
ortholog_5379	197.105321915305	-2.23855126342269	0.177004167266962	-12.6468845224782	1.16399687958566e-36	3.3716736536075e-35
ortholog_19252	853.433242541056	1.23291640428118	0.0975308386337656	12.641298091477	1.24973492874601e-36	3.61423341393346e-35
ortholog_18943	880.21833013676	-1.1026931961767	0.0874254675354433	-12.6129516634229	1.79155315654978e-36	5.17289509658743e-35
ortholog_2855	441.776036679337	-1.3200846554022	0.104698919605839	-12.6083885141502	1.89834932690422e-36	5.47251420794158e-35
ortholog_6722	2751.98682653801	-1.1802161367823	0.0936524730153575	-12.602081918208	2.05643739564529e-36	5.91880667616059e-35
ortholog_9395	290.786960953748	-7.23671654597844	0.574864646488504	-12.588557306808	2.44093831521738e-36	7.01430207433293e-35
ortholog_4593	806.378507757667	1.24166963804498	0.0987146544532746	12.5783719238232	2.77693954478145e-36	7.96717178919439e-35
ortholog_3622	274.947304089017	-1.81531269677756	0.144455147982595	-12.5666182349991	3.22214096687468e-36	9.22982535281456e-35
ortholog_11801	1243.81321289218	-1.14233118525092	0.0909067444894225	-12.5659673731231	3.24876886624479e-36	9.29137614831877e-35
ortholog_13931	297.613314054489	-2.30351249139255	0.183450335132411	-12.5566000723298	3.65712748484124e-36	1.04427455432078e-34
ortholog_4102	892.044260306572	1.22212997492632	0.0973463239834636	12.554454291812	3.7576291202886e-36	1.07127991087092e-34
ortholog_13675	803.60739935134	1.11656098286462	0.0890152329264534	12.5434821227413	4.31605239507814e-36	1.2285456226935e-34
ortholog_12923	902.374236358098	-1.29882501985371	0.103649424740509	-12.5309428692477	5.0558009962941e-36	1.43684910389962e-34
ortholog_18531	1104.71650704384	1.38324219899372	0.110461258520393	12.5224193307408	5.62927110324783e-36	1.59731672199693e-34
ortholog_19007	678.142451232319	-1.02126453332527	0.0816069674138995	-12.5144281877987	6.22545749590016e-36	1.76371699433222e-34
ortholog_1276	194.933778293703	1.87379385798226	0.149737910306837	12.5138240151914	6.27300374828051e-36	1.77440598983052e-34
ortholog_16	146.095378645244	-1.97884837951898	0.158212687491148	-12.5075201673045	6.79113656742382e-36	1.9179655227529e-34
ortholog_21082	221.698175555294	2.05144745250807	0.164064061399894	12.5039416615917	7.10396264374548e-36	2.00318447403587e-34
ortholog_10249	205.474584732747	-2.68100154362285	0.214414758270456	-12.5038106763207	7.11568083080808e-36	2.00336341147751e-34
ortholog_15881	294.608927876134	-9.53988853336328	0.762986632039788	-12.5033495119817	7.15709052324919e-36	2.01188819918708e-34
ortholog_13933	2807.54816949074	0.72777295714335	0.0582447157068065	12.4950898688703	7.94065092683171e-36	2.22868424693297e-34
ortholog_2120	220.342368498226	-1.90670334083298	0.152634709534332	-12.4919380830879	8.26162477805009e-36	2.31517624594194e-34
ortholog_15930	92.3035713540493	4.37460154436255	0.35071197857165	12.4734876811994	1.04165097992164e-35	2.9145265421182e-34
ortholog_9691	77.6433011868716	4.13880693679944	0.331832509186493	12.4725782502322	1.05360993481578e-35	2.94343115483699e-34
ortholog_14012	1028.78768207901	-1.10974946796989	0.0890402535352618	-12.4634580867451	1.1813466629224e-35	3.29519150190159e-34
ortholog_20846	223.128963111507	2.01210425865079	0.161464514961685	12.4615879788092	1.20938198916837e-35	3.36819406074242e-34
ortholog_17871	555.831561237726	-1.88506381952645	0.151504416615557	-12.4423027502216	1.53999242775353e-35	4.28236355871461e-34
ortholog_486	167.668260404331	2.57225734199532	0.206753120477483	12.4412020290424	1.56136394329991e-35	4.33124966285745e-34
ortholog_1329	123.20036285084	-2.95493822137919	0.237513254206778	-12.441150837025	1.56236502361442e-35	4.33124966285745e-34
ortholog_18219	260.013981737394	1.52694631761594	0.12274091679067	12.4404017628456	1.57708662301475e-35	4.36536611194358e-34
ortholog_7845	262.444430132096	-1.63926796915326	0.131856080065881	-12.4322516514537	1.74644766237491e-35	4.82676475495818e-34
ortholog_15020	503.454782873708	-1.38977103160886	0.111807205004846	-12.430066841834	1.79484215531186e-35	4.95294228355143e-34
ortholog_14996	259.01766090387	1.95195876597688	0.157138480722368	12.4219017328136	1.98779393831147e-35	5.47703893825911e-34
ortholog_4319	75.6685874473707	-4.52026794743466	0.363902358399056	-12.4216505969377	1.99404445800922e-35	5.48589856598426e-34
ortholog_15858	384.248200638445	1.42181882375618	0.114617410383665	12.4049114266048	2.45784394613951e-35	6.75160020159143e-34
ortholog_7178	413.566801693409	-1.73266631096257	0.139796615599466	-12.3941935470517	2.80957973734918e-35	7.70609313392812e-34
ortholog_20236	2623.13631238105	1.6480772382199	0.133082307837542	12.3838943357652	3.19457198338814e-35	8.74877099996071e-34
ortholog_13137	742.398233783645	1.94772330822401	0.157453361303266	12.370160230956	3.79064471257687e-35	1.03654921603369e-33
ortholog_13343	301.380750191767	-1.55542196053676	0.125758748663734	-12.3683002340919	3.87944193243891e-35	1.05922829197634e-33
ortholog_6193	113.719270936942	-3.01851705783309	0.24424223878572	-12.3587020526835	4.37158187930065e-35	1.19180003723015e-33
ortholog_14225	743.931329733758	-1.29026610013354	0.104405252297477	-12.358248955304	4.3962887556055e-35	1.19673071171038e-33
ortholog_17863	378.857079742802	-1.4257679237247	0.115408069099323	-12.3541441673168	4.62653531852283e-35	1.25751317116241e-33
ortholog_20439	151.353488217505	2.08332775788708	0.168752007725341	12.3454990904635	5.15137957700312e-35	1.39806585366864e-33
ortholog_19463	772.118224327868	-1.17358748195442	0.0951782872127315	-12.33041186517	6.2128351624847e-35	1.68361312686523e-33
ortholog_10758	120.095800274721	-2.36641939919505	0.192176764433283	-12.3137643938042	7.6375948162534e-35	2.06660967520629e-33
ortholog_19	289.546113807868	-3.10159768919234	0.251976921258653	-12.309054629684	8.09660013865142e-35	2.18753434239349e-33
ortholog_16202	242.049119136066	1.62722424042968	0.132255463682979	12.3036447426489	8.65774397760229e-35	2.33565257306211e-33
ortholog_18545	2228.91511139247	-1.27215058859632	0.103430970627579	-12.2995132007115	9.11216399027124e-35	2.45458068739423e-33
ortholog_5566	542.858911847323	-10.4156693356676	0.847712962785175	-12.2867878549913	1.06660596405016e-34	2.86888434526885e-33
ortholog_1532	129.161237341472	3.49437268962342	0.284516573789539	12.2817895740874	1.13460389445452e-34	3.04724597210481e-33
ortholog_19546	193.969994987519	-2.85429837048452	0.232599892816627	-12.2712798184079	1.29194917009483e-34	3.46468564532108e-33
ortholog_13278	80.2605270175586	-5.15684184428552	0.420373037219907	-12.2672992501844	1.35704706887164e-34	3.63387048442295e-33
ortholog_8274	369.024781048063	1.40725214098632	0.114777184353278	12.2607306401146	1.47166925232584e-34	3.93497362955467e-33
ortholog_20983	375.277949904877	2.297529110019	0.187392043832734	12.2605477960941	1.47499383170144e-34	3.93803744579077e-33
ortholog_7444	352.395973395004	1.34817875614979	0.110072570778824	12.2480900247054	1.7199905633588e-34	4.58537307267114e-33
ortholog_8159	73.1574125413648	-3.13844591833352	0.256244496528037	-12.2478568744212	1.72494163130076e-34	4.59179970335216e-33
ortholog_1088	215.152725028418	1.73864967050825	0.141964168220474	12.2471021547358	1.74106579889205e-34	4.6279065169079e-33
ortholog_14041	438.573542815353	-2.2053498600465	0.180126586679254	-12.2433334284711	1.82385086264525e-34	4.840837642043e-33
ortholog_16559	460.313535585845	1.13388181526792	0.09262463402385	12.2416874000922	1.86122404274953e-34	4.93278952678852e-33
ortholog_15476	395.818661779473	1.47502996465322	0.12064262595165	12.2264411356925	2.24563476983135e-34	5.94287678838971e-33
ortholog_16702	185.444338098339	1.85484080558085	0.151721537084339	12.2252966930449	2.27748651914091e-34	6.01835801658948e-33
ortholog_6892	161.854133662422	-3.46527453737132	0.283481208975617	-12.2240008425722	2.3140942946121e-34	6.1061685219144e-33
ortholog_19094	316.624086604714	2.87367448144494	0.235123070152692	12.222001352648	2.37172991142746e-34	6.24912801006579e-33
ortholog_354	204.687857084306	3.48766262802153	0.285371093760467	12.2214993188798	2.38642369970223e-34	6.27869117498076e-33
ortholog_11649	406.434805687699	-1.39910677893155	0.114616770776277	-12.2068242671267	2.85829481303859e-34	7.50925563163844e-33
ortholog_7899	240.852391334748	1.91405168043223	0.156837689375542	12.2040288150963	2.95817040049106e-34	7.76036719722438e-33
ortholog_4836	367.394949849803	-1.23620510142022	0.101354204294389	-12.1968803368985	3.22961828222736e-34	8.46019571757386e-33
ortholog_12310	234.2751920058	1.65487753854184	0.135682372454088	12.1967025532504	3.23667551699082e-34	8.46641244133272e-33
ortholog_4675	79.4278408194917	-4.63667332147202	0.380197645533102	-12.1954288143227	3.28768743683938e-34	8.58742058105085e-33
ortholog_19027	280.797071882733	-1.37650333502191	0.112933353363346	-12.1886342167952	3.57360324242703e-34	9.32076170373283e-33
ortholog_10624	300.478297942376	1.81724332240247	0.149350045504161	12.1676783978739	4.62037535929791e-34	1.20336144984596e-32
ortholog_4598	825.333255664666	-0.901483213462809	0.0741104341686147	-12.1640525194033	4.83017180501018e-34	1.25619216367711e-32
ortholog_5362	900.385030954937	1.32904808581518	0.109335259613629	12.1557134497306	5.3492745691694e-34	1.3891973827261e-32
ortholog_7888	346.794655696426	-2.1507400245997	0.176934251070541	-12.1555889353624	5.35743127005382e-34	1.38931951515384e-32
ortholog_10500	182.787488331653	-1.84734160607156	0.152126268035459	-12.1434754820973	6.21298444710489e-34	1.60887813583697e-32
ortholog_12620	126.625863288249	-2.24725668583177	0.185124639214863	-12.1391549788438	6.54989578690481e-34	1.69369622815886e-32
ortholog_20632	159.690873029131	-7.97473059919557	0.657034678410109	-12.1374576734561	6.6871618444726e-34	1.72672071912632e-32
ortholog_3395	421.519652226638	-1.88619828402246	0.155430511149055	-12.1353154543359	6.86449543153969e-34	1.76998223858887e-32
ortholog_12954	293.546255265958	1.57765596469451	0.13008440460856	12.1279408507259	7.51144889426165e-34	1.93403758922763e-32
ortholog_4956	2880.52373946399	1.04401994682343	0.0861253549318761	12.1220974665269	8.0667857383423e-34	2.07407044410437e-32
ortholog_16920	774.376397056865	-1.97441109012347	0.163186669524947	-12.099095446161	1.06781282791633e-33	2.74157910008347e-32
ortholog_9649	964.245333035475	0.980575063330003	0.0810503294549951	12.0983476553848	1.07758321877066e-33	2.76273995450776e-32
ortholog_5991	529.088253965265	1.23602960724822	0.102347286617732	12.0768185273421	1.40033767875005e-33	3.58514214495853e-32
ortholog_3165	519.011938489892	-1.07372069998883	0.0889746702423646	-12.0677120473056	1.56422980681865e-33	3.99907408178884e-32
ortholog_14133	333.455691061178	1.83974987077514	0.152487894128333	12.0648913232864	1.61875921022015e-33	4.13263739049847e-32
ortholog_17008	64.9267525656812	-4.85714040125204	0.40272228385836	-12.06076891181	1.7018656440513e-33	4.3386772237274e-32
ortholog_787	135.599062703619	-7.96612111891555	0.660750852568852	-12.0561647222172	1.79970236191068e-33	4.58163664669514e-32
ortholog_17380	225.297501756995	1.97714241211414	0.16421636240426	12.039862430072	2.19321085107568e-33	5.57556766992867e-32
ortholog_3874	148.483771565534	-2.51827075031539	0.209299341627308	-12.0319095642431	2.4150943111645e-33	6.13101540369359e-32
ortholog_2561	197.138624000696	-2.28770023206029	0.190221895353548	-12.0264821660427	2.57917796278283e-33	6.53837891687233e-32
ortholog_16946	376.308228200975	1.22498439031958	0.101939477866507	12.0167810936185	2.90051879686806e-33	7.34269989543281e-32
ortholog_15199	3071.04538819764	1.19303944832919	0.0993124891944658	12.0129850536027	3.03681814748339e-33	7.67699133087584e-32
ortholog_17792	169.343442445148	-1.92750570368947	0.160493084165609	-12.0098988296625	3.15230458921922e-33	7.95780802376221e-32
ortholog_14297	223.537010165942	-3.27534896603229	0.272850065663423	-12.0042080916067	3.37680632569391e-33	8.51266029803591e-32
ortholog_17096	483.74909436959	-1.91875366892384	0.160089681662657	-11.9854924377141	4.23321262388746e-33	1.06567295510816e-31
ortholog_411	65.6540444909444	-3.57863660187761	0.298631433865644	-11.9834558457355	4.33853321534483e-33	1.09066742513711e-31
ortholog_5948	204.449771608523	2.41038874461849	0.201226054294476	11.9785121915232	4.60514073600137e-33	1.15608220560034e-31
ortholog_11582	206.642817530013	1.73217115234356	0.144630590355408	11.9765199608673	4.71712401228446e-33	1.18255224025023e-31
ortholog_20684	409.18191418844	1.80290966732681	0.150550288671061	11.9754646984836	4.77753171499863e-33	1.19603719873407e-31
ortholog_20271	151.818936676487	2.05312305231541	0.171447957685689	11.9751969054035	4.79298316033325e-33	1.19824579008331e-31
ortholog_17923	118.887499735896	-2.27943808593597	0.190410791786127	-11.9711601666794	5.0320034307321e-33	1.25626328743761e-31
ortholog_15777	1182.02295209728	-1.04923324998479	0.0876596606069964	-11.9693966725335	5.14010265875879e-33	1.28148076630435e-31
ortholog_13356	1891.17488835742	-0.937643034757282	0.0783648089127616	-11.9651033131606	5.41301734502611e-33	1.34766237618935e-31
ortholog_1750	309.276582554234	1.40889676953589	0.117786362103892	11.9614592417176	5.65591677118989e-33	1.40619938981097e-31
ortholog_6948	415.845929333863	1.37824795588279	0.115396808153566	11.9435535344155	7.01603393576353e-33	1.74196172237535e-31
ortholog_4342	620.946395651945	-1.04717159947591	0.0876845986685879	-11.9424803828298	7.10716476902653e-33	1.76216739643559e-31
ortholog_9567	74.183936251224	-3.05726482060092	0.256536166410432	-11.9174807333388	9.59666650378737e-33	2.37616091857475e-31
ortholog_20121	80.2139501621092	-3.30758169770087	0.277543164482109	-11.9173596073705	9.61062573226941e-33	2.37636197141956e-31
ortholog_6628	1205.79905321457	-1.48594745221221	0.124875905689049	-11.899392793293	1.19211377290191e-32	2.94364159087459e-31
ortholog_19425	231.627835890557	-1.57631331446701	0.132491498714764	-11.8974676093037	1.21993096488593e-32	3.00821994410821e-31
ortholog_1339	140.424520668406	2.10236312449839	0.176721534053887	11.8964739399406	1.23453984891033e-32	3.04009642630167e-31
ortholog_6224	585.919233731946	-1.2328511631674	0.103645411835595	-11.8948937664794	1.25813010384565e-32	3.09397301047756e-31
ortholog_18142	95.6117220418296	-4.2369871308897	0.35628079293692	-11.8922692855909	1.29830387384072e-32	3.1884296901727e-31
ortholog_8703	159.708367146059	2.08244336822612	0.175162248272618	11.8886540265518	1.35573763967558e-32	3.32496035782037e-31
ortholog_7954	223.170218048785	-1.55159190035395	0.130581804101927	-11.8821447676036	1.46557991081358e-32	3.58947925311051e-31
ortholog_14170	728.693083488889	1.25504859941995	0.10564419658609	11.8799578204677	1.50443255740221e-32	3.67965067321311e-31
ortholog_19552	856.054791956575	-1.28442460891745	0.108160787097272	-11.8751411060122	1.59364927617075e-32	3.8925960360522e-31
ortholog_367	236.092797832364	1.87127812434499	0.157808870567398	11.8578766682561	1.95879610873414e-32	4.77803504256001e-31
ortholog_3820	392.103039360552	-2.34277653827859	0.197628514637894	-11.8544459162239	2.04069613110318e-32	4.97110277219542e-31
ortholog_2445	542.267607268196	1.21442928415678	0.102468410126886	11.8517432119124	2.10760299597511e-32	5.12717687109693e-31
ortholog_2953	1781.42500990773	-1.11639141135528	0.0942094429961942	-11.850100964936	2.14931694291046e-32	5.22162684719173e-31
ortholog_8958	10535.5036777395	-1.60946971547496	0.135906830641837	-11.8424490356668	2.35474864832885e-32	5.71303111658308e-31
ortholog_4924	84.6925985454995	-2.92287220670692	0.246979737855439	-11.8344615314869	2.59000319206557e-32	6.27537636683448e-31
ortholog_2772	221.277749199547	1.64048178379976	0.13865213167878	11.8316376671389	2.67864048538293e-32	6.48144936724183e-31
ortholog_5735	753.203626122305	-1.35123692589663	0.114250207453843	-11.8269975697202	2.83087374688838e-32	6.84064745655181e-31
ortholog_13073	129.66360095909	1.97848245117456	0.167416403837048	11.8177335424089	3.16097617524332e-32	7.62812341355447e-31
ortholog_10364	167.034204450346	1.82354508589615	0.154324158550491	11.8163293616763	3.21424125051886e-32	7.74632141375046e-31
ortholog_8672	110.165253064243	3.10292895402853	0.262635869785637	11.8145665196499	3.28237494330101e-32	7.89999029296482e-31
ortholog_8450	89.2426874029008	-2.55088744163326	0.215969675376582	-11.8113222941384	3.41153356190253e-32	8.1999294057697e-31
ortholog_5432	63.5520542622251	-4.27698402823687	0.362169494663372	-11.8093436671474	3.49277088791322e-32	8.38404167317816e-31
ortholog_12328	85.7331077088827	3.10773829720674	0.263162838099338	11.8091836964976	3.49942218907017e-32	8.38886685244607e-31
ortholog_13602	681.217872552186	-1.56161822335515	0.132291021383159	-11.8044158025825	3.70354202040853e-32	8.8664267574681e-31
ortholog_4222	351.397079402467	-1.44112351041458	0.12215669705759	-11.7973352679565	4.02867625876286e-32	9.63205335676438e-31
ortholog_5614	473.845815712955	1.34269104153727	0.113898722756126	11.7884644274034	4.47628094349026e-32	1.06880816451237e-30
ortholog_16623	680.588512256983	-0.929003167843207	0.0788604346581263	-11.7803455163619	4.9290607956013e-32	1.1753664100329e-30
ortholog_6767	1360.13762935228	-1.02056630098376	0.0866602229177883	-11.7766406157521	5.15051534505632e-32	1.22655553177725e-30
ortholog_7748	9354.13954826182	-1.80303136315599	0.153152206561164	-11.7728069587814	5.39006840768229e-32	1.28191429564286e-30
ortholog_1984	651.329261641989	1.21847738621397	0.103522778243424	11.7701380014052	5.56334310468583e-32	1.32138536947696e-30
ortholog_13098	2047.75555488928	1.40008492287142	0.119073134839342	11.7581931874093	6.40911477947594e-32	1.52027230497411e-30
ortholog_11539	208.768465930152	-2.11558768712792	0.179996871552676	-11.7534692068733	6.77779416878577e-32	1.60561768808392e-30
ortholog_3086	713.671868289697	1.62328243852723	0.138125817479659	11.7522014938755	6.88026579134041e-32	1.62775921699578e-30
ortholog_7868	440.917068896738	-1.2984765362006	0.110506501452601	-11.7502275353233	7.04289511778537e-32	1.66405659155517e-30
ortholog_11375	215.654600501361	-1.66552909010545	0.141795369461366	-11.7460047985505	7.40372266260526e-32	1.74702724708342e-30
ortholog_3437	386.125837979517	1.42009122700344	0.120915911259245	11.7444529195066	7.54089133766645e-32	1.77707445799636e-30
ortholog_19650	622.172138122087	1.05942354854373	0.0902178691642898	11.7429458083795	7.67651744148604e-32	1.80668037441224e-30
ortholog_3051	368.662273361117	-1.27488565242999	0.108660810781233	-11.7327088143739	8.66408194086366e-32	2.03645359013148e-30
ortholog_4470	223.068950050205	1.71359097157506	0.146076238372487	11.7307988668595	8.86183203146812e-32	2.08022875284138e-30
ortholog_10538	103.686260395753	-6.47109025274068	0.552166206044494	-11.7194608831589	1.01314682675775e-31	2.37517884483091e-30
ortholog_5191	92.7019511697599	-5.31017442354711	0.453116884238991	-11.7192155230886	1.01608525386286e-31	2.37898199009989e-30
ortholog_7110	1191.27187439777	-1.82104306681911	0.155432153509409	-11.7159997188669	1.05538894963651e-31	2.46780792557309e-30
ortholog_18940	276.616966292666	-2.0886206240638	0.178281030825051	-11.7153272807435	1.06379640029078e-31	2.48425322160928e-30
ortholog_4149	253.862190480359	-1.63462087921254	0.139783599451956	-11.6939389572262	1.36887342717778e-31	3.1925660898372e-30
ortholog_7332	608.680110952557	1.56158888884316	0.133568795599821	11.6912702688565	1.41257886760401e-31	3.29025296803383e-30
ortholog_18426	203.00192593836	1.86728109177336	0.159935269717369	11.6752302045268	1.70603266837961e-31	3.96866672856646e-30
ortholog_1136	14967.3285208226	-0.89966164926062	0.0770774172357209	-11.6721820933522	1.76828608279228e-31	4.10819677975199e-30
ortholog_2224	497.297094040214	-1.11447237107233	0.0955456049027464	-11.6642976116664	1.93997469159301e-31	4.50128915924822e-30
ortholog_16869	966.940820623607	0.979479380300148	0.0839741259160272	11.6640616334561	1.94536061030743e-31	4.5079991065778e-30
ortholog_696	106.903983203306	-2.65050835451632	0.227256484298236	-11.6630703088672	1.96814904635049e-31	4.5549672231479e-30
ortholog_9581	859.488537730859	-1.57563445257285	0.135153622861712	-11.6581000139747	2.08646297132225e-31	4.82261102386825e-30
ortholog_1900	600.681763548565	1.08478135793574	0.0930542105220399	11.6575204050418	2.10071183727788e-31	4.84934437532538e-30
ortholog_886	284.709727659298	-1.56786412709441	0.134550909521308	-11.6525717490309	2.22636816374307e-31	5.12631905218548e-30
ortholog_2011	119.003411051599	2.66772636214646	0.228938299923914	11.6525996874837	2.22563821555986e-31	5.12631905218548e-30
ortholog_922	944.559388481131	4.33527629687517	0.372425721732967	11.6406468293927	2.56066205193535e-31	5.88854536752309e-30
ortholog_12374	161.314142448703	1.91818892385539	0.164890994551258	11.6330726797763	2.79839700647055e-31	6.42706809300574e-30
ortholog_3006	1882.82759115606	0.985066732487724	0.084708785279415	11.6288615075573	2.93992379650457e-31	6.7435434799264e-30
ortholog_13530	425.41758721087	-1.77908747385886	0.153073185575396	-11.6224632496628	3.1686643101332e-31	7.25901234545724e-30
ortholog_2632	221.496792240133	1.50617445608345	0.129657383145647	11.6165729983269	3.39482329096432e-31	7.76726974483293e-30
ortholog_10255	84.6724266358724	3.06226549206464	0.263636554748179	11.6154813773441	3.43846324455561e-31	7.85717106767923e-30
ortholog_9213	363.150623801338	-1.45248034602277	0.125092590983956	-11.6112419976101	3.61328709598553e-31	8.24623286110334e-30
ortholog_7066	425.836650974543	-1.3272197464852	0.114385585179342	-11.6030332353879	3.97726831848473e-31	9.06546341193083e-30
ortholog_7940	797.433082126076	0.909668459058725	0.0784287659340862	11.5986583267578	4.18589100099413e-31	9.52896471573915e-30
ortholog_777	2462.72887384199	-0.8287190365552	0.0714528941326368	-11.5981171457781	4.21244147474319e-31	9.56623350533401e-30
ortholog_16024	103.476083623166	-2.61064048512452	0.225091910117492	-11.598108895881	4.21284750774322e-31	9.56623350533401e-30
ortholog_14894	116.585831354213	-2.63792021606528	0.227534536807396	-11.5934936870627	4.44619256608809e-31	1.0083429188462e-29
ortholog_5896	265.932605385825	1.53255321763063	0.132256686812273	11.5877182059305	4.75635008989938e-31	1.07733117637758e-29
ortholog_7599	350.274845114598	-1.23820180673677	0.10690883693625	-11.5818471346304	5.09365260584429e-31	1.1522874950017e-29
ortholog_8236	658.105880889855	2.06652188576179	0.178446002170762	11.5806566727354	5.16488857971236e-31	1.16694201347876e-29
ortholog_14688	271.382814324775	-1.75157309478093	0.151290585630587	-11.5775419037495	5.35598634329744e-31	1.20860740518229e-29
ortholog_9071	392.773938016848	-1.43916510086802	0.12438424380901	-11.5703167603593	5.82671540835461e-31	1.31319053623453e-29
ortholog_4804	855.279641903684	2.01702389394499	0.174509364504319	11.5582559117913	6.70569019041976e-31	1.50940660263807e-29
ortholog_279	200.531881463982	1.63866131397556	0.141934830857629	11.5451669197342	7.80897260382182e-31	1.75556193798606e-29
ortholog_12787	506.499000388047	1.61125234587391	0.139600448126345	11.5418851980736	8.11274451305404e-31	1.82158828662673e-29
ortholog_201	497.446548609047	1.45961798181533	0.126577418705659	11.531424773399	9.16148336214409e-31	2.05451379368182e-29
ortholog_2289	1080.18632961403	-1.48935691781695	0.129160935553363	-11.531016800367	9.2050053736886e-31	2.06171588760126e-29
ortholog_15144	885.796053587083	-1.08658104594934	0.0942380408369881	-11.530174399836	9.29552197714656e-31	2.07941286803124e-29
ortholog_4236	572.02171701696	-1.05107545538574	0.0911742857616586	-11.5282005952138	9.51108401114664e-31	2.12500424600093e-29
ortholog_9631	199.942155309053	-1.99013979948039	0.172695659429657	-11.5239711643768	9.98983680548127e-31	2.22921358344536e-29
ortholog_4131	79.4671145583742	-3.39972506421405	0.295110491556034	-11.5201768879455	1.04396463962321e-30	2.32477359927761e-29
ortholog_16181	516.440777043336	1.23596929800509	0.107287673095623	11.5201426440063	1.04437961970313e-30	2.32477359927761e-29
ortholog_4775	64.4941921778457	-6.51827524826779	0.566251268483809	-11.5112770797337	1.15751443851389e-30	2.57344077197275e-29
ortholog_1394	186.789180330273	2.33179358010499	0.202568984081485	11.5111086264174	1.15977787566212e-30	2.57530529515883e-29
ortholog_17785	392.131371263474	-1.64066929373315	0.142565785316763	-11.5081559722608	1.20017246471391e-30	2.66173218401275e-29
ortholog_5667	185.053686696353	1.95041321845149	0.169526652533545	11.5050535671112	1.24412081715449e-30	2.75581908946904e-29
ortholog_12097	177.017351729717	1.72087413959411	0.149752141666016	11.4914826622786	1.45591425038017e-30	3.22100980117767e-29
ortholog_12764	953.834585495246	1.47114906264048	0.128095655242674	11.4847694080914	1.5735474476567e-30	3.47700123672308e-29
ortholog_11474	276.620602659391	-1.82259132217168	0.158797858956395	-11.4774300746218	1.71296555963944e-30	3.78044596953393e-29
ortholog_18622	186.786500274493	1.60959800601105	0.14026082378526	11.4757489837316	1.74658707298929e-30	3.84994650540017e-29
ortholog_15260	523.098330614272	-1.29113638173873	0.112530221737817	-11.4736855735247	1.78875147708114e-30	3.93808562097949e-29
ortholog_234	155.689891304337	-2.0484991175875	0.178548404630233	-11.4730743286665	1.80143472510596e-30	3.9611840214465e-29
ortholog_4794	314.835161991096	-1.58227499399838	0.138028991241092	-11.4633525882592	2.01558544440302e-30	4.4266958575437e-29
ortholog_16029	84.6851395571535	-3.7283984379086	0.325272491131617	-11.4623847376013	2.03824111214965e-30	4.47102040074089e-29
ortholog_16875	364.62807576408	-1.62500914936616	0.141965505910315	-11.4465069450937	2.44812971661138e-30	5.36362965184856e-29
ortholog_15689	165.79052202709	-2.09061734926335	0.182659796851995	-11.445415933301	2.4791256733196e-30	5.42496326213701e-29
ortholog_1181	83.2870523814762	2.6458246060127	0.231249321312239	11.4414372807618	2.59549675867215e-30	5.67274533409905e-29
ortholog_13389	375.508589933173	1.71728888319854	0.150212787070552	11.4323748110203	2.88119533128152e-30	6.28956589527941e-29
ortholog_5139	182.978290928855	1.87869558856613	0.164551098425862	11.4170953979537	3.43523779057918e-30	7.48997865678151e-29
ortholog_7827	200.668111288155	1.79522267323697	0.157299188250694	11.4127904485804	3.60960538584332e-30	7.86067678905035e-29
ortholog_927	193.62030222066	1.5810099123892	0.138580577113109	11.4085966830603	3.78790962757182e-30	8.23904530906866e-29
ortholog_20441	652.952172402385	-1.70974308625005	0.149871943404066	-11.408026395177	3.81282196384308e-30	8.28326406207497e-29
ortholog_12870	83.7588566275876	2.8798463258363	0.252509976870725	11.4048813497403	3.95315915170583e-30	8.5778333333833e-29
ortholog_20842	330.097099459298	-1.38802389385171	0.121832854256393	-11.3928537776079	4.53876637633712e-30	9.83671489835652e-29
ortholog_12768	122.450626820126	-2.36545926421321	0.207751783266904	-11.3859877735646	4.9108593462686e-30	1.0630393135785e-28
ortholog_15738	10362.5884186677	-2.19799612409074	0.193083695365801	-11.3836443824352	5.04466272256978e-30	1.09069711376135e-28
ortholog_9724	971.066154242583	1.4848455026689	0.130438337229048	11.3835052961579	5.05271707517754e-30	1.09113334687974e-28
ortholog_19181	960.443133347425	-1.15271588022574	0.101271838198313	-11.3823931779382	5.11757946195802e-30	1.10382158442591e-28
ortholog_19731	72.4754031360057	-3.76385207346005	0.330995992785181	-11.3712919657696	5.81208607564806e-30	1.25212700616613e-28
ortholog_4018	409.808465052366	2.28562130903773	0.201024099812895	11.3698870491901	5.90639700107294e-30	1.27093006898087e-28
ortholog_6194	336.881906578826	-1.52908311056834	0.134566336403747	-11.3630433244504	6.38797986752195e-30	1.37292195131343e-28
ortholog_5807	979.292784246963	1.0660726649364	0.093881961408045	11.3554579489755	6.96738559153048e-30	1.4956709568517e-28
ortholog_17698	82.2648870401489	-2.75246065399105	0.242474665052399	-11.3515391531575	7.28685547873267e-30	1.5623951693724e-28
ortholog_4942	582.232314327357	1.46379900131906	0.128987965428306	11.3483377806487	7.55859502197479e-30	1.61873939599756e-28
ortholog_3430	211.507249030837	1.78977950213109	0.157788038038917	11.3429352717451	8.04016238579445e-30	1.7196855229955e-28
ortholog_19142	328.448275055865	-4.5174904717107	0.398268047592267	-11.3428393239709	8.04898452256815e-30	1.7196855229955e-28
ortholog_2489	522.84942258783	-1.05744921075394	0.0933230859385691	-11.3310570489495	9.20866310536771e-30	1.96513088110415e-28
ortholog_20839	146.259057822763	2.54086964900855	0.22443692697066	11.3210855419559	1.03186182957918e-29	2.19939888792968e-28
ortholog_15386	112.905495065804	2.83338507415271	0.250360829371317	11.3172059753423	1.07854805499565e-29	2.29620213121865e-28
ortholog_12043	115.517807097783	-3.98099533453238	0.35225725774376	-11.301386265342	1.29162780490838e-29	2.74660853808459e-28
ortholog_7571	71.665465791612	2.93856924464131	0.26009796905775	11.2979322956146	1.34343938106728e-29	2.85007826441209e-28
ortholog_10519	141.102369431415	1.8974196104302	0.167942669771311	11.2980198124391	1.34210145500204e-29	2.85007826441209e-28
ortholog_16507	6875.22479382778	-0.985987514644242	0.087280837092163	-11.2967238570719	1.36204944084115e-29	2.8861715877144e-28
ortholog_12916	617.288682219899	-13.3522042802387	1.18207754041832	-11.2955401178788	1.38052711188806e-29	2.92190018119165e-28
ortholog_6667	139.526651712689	5.81103566104183	0.51470839741927	11.2899569740423	1.4710866795527e-29	3.10992885765089e-28
ortholog_9253	77.9407696278191	-4.07588618975339	0.361204128115321	-11.2841628112625	1.57130426052091e-29	3.31791174169572e-28
ortholog_11713	194.07160024869	2.08750564363759	0.185096558155634	11.2779279336051	1.68672077569395e-29	3.55746534663572e-28
ortholog_4898	638.996887229612	-2.01891952245705	0.179039098672663	-11.2764169247089	1.71593503491965e-29	3.61486314174507e-28
ortholog_6937	141.674099245372	-2.71511570733702	0.240828644834911	-11.2740563283003	1.76258347278074e-29	3.70881213859277e-28
ortholog_9028	166.261358770329	1.70927532894593	0.151653510289423	11.2709249240843	1.82641115125789e-29	3.83864901848678e-28
ortholog_8382	90.0921043932453	2.5774206622026	0.228812461658783	11.2643369312908	1.96827949572204e-29	4.13201531767431e-28
ortholog_7465	1109.76925045946	1.02514423931031	0.0910129237472551	11.2637216463582	1.98207483231007e-29	4.15614879280795e-28
ortholog_12538	204.086425639963	-1.58962069817276	0.141496023922316	-11.2343842187784	2.76414338249157e-29	5.78932695695657e-28
ortholog_10319	1139.70235415691	-0.8958376780823	0.0798138048190727	-11.2240943795756	3.10551697937405e-29	6.49678465303079e-28
ortholog_2316	278.306064924924	-1.41319966821859	0.125913199607403	-11.2236022325296	3.12285348575743e-29	6.52550020289775e-28
ortholog_12241	885.568166404482	1.12904835745574	0.100601765149434	11.2229477860418	3.1460560349054e-29	6.56639293659527e-28
ortholog_6264	6237.33221527843	-1.54120058692078	0.137462869935134	-11.2117591291965	3.57026176962695e-29	7.4431927896202e-28
ortholog_5781	837.793786382541	-1.54083001540636	0.137436874973129	-11.2111834302666	3.5935620056918e-29	7.48313747152988e-28
ortholog_16436	590.361469993476	1.26655093474022	0.113016935681796	11.2067357613221	3.77873150017232e-29	7.85967455300514e-28
ortholog_13898	218.818860904383	-1.69243287857809	0.151041057394255	-11.2051180505206	3.84840381831691e-29	7.99539069150324e-28
ortholog_18681	786.84481310399	1.03577575911515	0.0924507947736412	11.2035354769115	3.91779588962082e-29	8.13021362857592e-28
ortholog_7646	126.734922840166	2.17539441721245	0.19417386116814	11.2033329518473	3.92676526314624e-29	8.13948189579912e-28
ortholog_7085	688.241975469103	-13.2480503080202	1.18252236980564	-11.2032132721495	3.93207517862635e-29	8.14115221691537e-28
ortholog_9261	123.709823073246	1.88497179796723	0.168297289306031	11.2002504956547	4.06582219878644e-29	8.40843664108293e-28
ortholog_13769	73.4431472237976	3.40447841999372	0.304086982168432	11.1957387840694	4.27821055345844e-29	8.83756065757273e-28
ortholog_1161	626.097985272135	-1.33607774271327	0.119413192856664	-11.1886945717715	4.63202849830246e-29	9.55752455557271e-28
ortholog_17196	981.21689639242	-1.79312990000959	0.160402898631768	-11.1789120726928	5.17201149066774e-29	1.06595333744378e-27
ortholog_19635	81.6124959860038	-6.3848678981554	0.571572557173297	-11.1707040830156	5.67294045236604e-29	1.16786331066647e-27
ortholog_15045	84.3469154516625	-2.79673999005722	0.250398546502105	-11.1691542507964	5.7727912066106e-29	1.18706713378256e-27
ortholog_9907	64.4744350208535	-5.56409597770138	0.498332337365726	-11.1654323039002	6.01976323071958e-29	1.23644568630973e-27
ortholog_11029	2410.09621581782	-1.01935767484777	0.0913917352909753	-11.1537183488454	6.86752755600759e-29	1.40897344579838e-27
ortholog_14057	64.9670407509522	-3.01109992809423	0.269980861280005	-11.1530125276966	6.92223529619126e-29	1.41858733535892e-27
ortholog_2668	166.813176217221	-1.63133704152705	0.146379580581759	-11.1445669883982	7.61136163492841e-29	1.55804486468098e-27
ortholog_18951	136.012962508028	-1.94133810059468	0.174243954826978	-11.1414947079364	7.87858280010376e-29	1.61092063474972e-27
ortholog_2080	1253.02875611402	-1.30050140267263	0.116783835733214	-11.1359709544354	8.38264812472615e-29	1.71204932038898e-27
ortholog_6649	225.767769714269	-1.98585237876622	0.178398981342297	-11.1315230828361	8.81168464839613e-29	1.79561668567937e-27
ortholog_9941	764.329737749033	-0.932039527587322	0.083729248134789	-11.131588403695	8.80522893283172e-29	1.79561668567937e-27
ortholog_10786	248.643146368523	-5.44965812316785	0.490045269498369	-11.1207238644429	9.9461706107643e-29	2.02451614627888e-27
ortholog_3428	423.66542541154	-1.10779007597626	0.0996773470148394	-11.113759636995	1.07534571591259e-28	2.18637500732509e-27
ortholog_13760	177.371209490623	2.28333188027258	0.20552336183023	11.109841041617	1.12359347996708e-28	2.28190473600056e-27
ortholog_8509	2634.64442819272	0.811737005151422	0.0730688672257866	11.1092047265919	1.13162828267282e-28	2.29564323336826e-27
ortholog_12101	429.218898178791	-1.22038185937216	0.109861384241338	-11.1083786882867	1.14214382095192e-28	2.31437775377869e-27
ortholog_11878	691.880722954414	-1.53158699622154	0.13792492422622	-11.1044976447439	1.19286216890336e-28	2.41444386370977e-27
ortholog_20266	95.5108400752114	3.23166829062396	0.291381251332635	11.0908587146355	1.3894748321092e-28	2.80925700116037e-27
ortholog_13079	80.840842660365	-2.52663883220146	0.227840799691627	-11.0894924685182	1.41085941703509e-28	2.84930547071612e-27
ortholog_13088	420.159187072624	-1.5285379616148	0.137846128108073	-11.0887261223355	1.4229969248456e-28	2.87061042595806e-27
ortholog_15311	489.279187267004	1.24659915318388	0.112465895866593	11.0842415256496	1.49612996016425e-28	3.01477692641794e-27
ortholog_15573	700.500778589831	-13.1512779077541	1.18712287128514	-11.0782786060865	1.59917535129622e-28	3.21883011967473e-27
ortholog_18413	379.541084007818	1.44669955411519	0.130680544900364	11.0705044520453	1.74416006755803e-28	3.50675119255966e-27
ortholog_21024	1142.3059109019	1.164673515352	0.105221603000454	11.0687680299546	1.77828437615902e-28	3.57138778878603e-27
ortholog_14184	81.9677635872039	2.92290784051135	0.264082675875787	11.0681544361742	1.79050046643863e-28	3.59193073594653e-27
ortholog_14760	6323.51442160173	0.711138545797503	0.064270871983345	11.0647097799107	1.86064203611418e-28	3.72850385839954e-27
ortholog_16175	115.681315891587	2.41596980551198	0.218407163933454	11.0617699621249	1.92265505504919e-28	3.8485038892596e-27
ortholog_6671	586.823829386355	-1.21345736198974	0.109783137445919	-11.053221744437	2.11486264295912e-28	4.22855556100509e-27
ortholog_19158	995.069658319367	0.918580311347542	0.0831088756061508	11.0527341953301	2.12638244174159e-28	4.24689089883749e-27
ortholog_10505	1903.27051188851	-0.956170518192404	0.086515991625043	-11.0519512084703	2.14501322787492e-28	4.27937241653854e-27
ortholog_15587	659.226478945512	-1.17337487647143	0.106180553669756	-11.0507511584548	2.17388257170941e-28	4.33218605111881e-27
ortholog_12053	1394.19934461216	-1.29197712873182	0.116914329435558	-11.0506311328069	2.17679112003514e-28	4.33320479015807e-27
ortholog_2997	87.9251885948288	3.18048118850595	0.288113307093237	11.0389944171399	2.47790677273891e-28	4.92719085998413e-27
ortholog_1594	784.911407593377	-1.21291505882185	0.109889317910006	-11.0376065835186	2.51647026247316e-28	4.99837362573651e-27
ortholog_2034	905.261641340681	0.888230461819337	0.0805115798465146	11.0323317901926	2.6685489820667e-28	5.29462380360654e-27
ortholog_10252	336.339300675059	9.25831857131707	0.839393478590864	11.029771862011	2.74560642939531e-28	5.44153905825879e-27
ortholog_17037	18242.010312639	-1.28012148127819	0.116086217377785	-11.0273339091774	2.82104286839941e-28	5.58492331284988e-27
ortholog_3555	90.1617704227703	6.28538976392548	0.570320120419178	11.020810136079	3.0331679067634e-28	5.99830524231383e-27
ortholog_12332	628.103649515612	-1.11373596524886	0.101062712029066	-11.0202461707989	3.05223206171366e-28	6.02940923666387e-27
ortholog_19577	1314.89690138333	1.71132926666158	0.155412120576457	11.011555986199	3.36147457922592e-28	6.63304072265377e-27
ortholog_6014	105.769455181811	-6.29304427321668	0.571897520778289	-11.0037970870245	3.66372677562603e-28	7.22157704137845e-27
ortholog_15867	286.526755491209	1.55377057232854	0.141223463781621	11.0022125978385	3.72868914081368e-28	7.34161832464131e-27
ortholog_18227	221.690613195075	-1.81686898601336	0.165306261878466	-10.990926570883	4.22565520068799e-28	8.31106830820842e-27
ortholog_11187	472.036573774049	1.60052425990381	0.145638500006649	10.9897057428546	4.28320228189394e-28	8.41509578752533e-27
ortholog_472	110.998470928381	-2.12160853806897	0.193120521035082	-10.9859300642813	4.46614468201585e-28	8.75743101846987e-27
ortholog_9516	110.23578097051	2.90154631221233	0.26411524530427	10.9859099911845	4.46713770347398e-28	8.75743101846987e-27
ortholog_1442	263.45731573776	-3.05590320401519	0.278345350509936	-10.9788189327276	4.83199702974354e-28	9.46244272075997e-27
ortholog_10948	672.103860974884	-1.07149730119554	0.097631845922608	-10.974874960829	5.04756420084987e-28	9.87388776302613e-27
ortholog_8887	278.716277684909	-1.33197789854579	0.12139179744506	-10.9725527307446	5.17892507071271e-28	1.01198995300683e-26
ortholog_6803	1194.2637840832	0.976010262095844	0.0890275798329913	10.963010158501	5.75526174503971e-28	1.12339477366731e-26
ortholog_2441	127.042785629317	-2.36462865208126	0.215729797506616	-10.96106647951	5.88022884720101e-28	1.1465494758701e-26
ortholog_12442	183.451951751171	1.66948265444203	0.152329106746034	10.9597088179964	5.96911136202901e-28	1.16262594686071e-26
ortholog_15711	636.888499418969	-0.956884659938163	0.0874360741885095	-10.9438200287349	7.11379530179452e-28	1.3840888060273e-26
ortholog_19424	66.7142868176972	3.38566266808025	0.309394958246535	10.942850159124	7.19032744142257e-28	1.39747493014745e-26
ortholog_112	322.583904770292	-9.21449841812092	0.84260327789539	-10.9357495512436	7.77606993964038e-28	1.50969349257787e-26
ortholog_6165	84.5443513596098	-2.36013265401911	0.215920851019443	-10.9305453497244	8.23520054281661e-28	1.59711641428552e-26
ortholog_20558	44.8603436474743	-3.57072445790113	0.326829094170893	-10.9253567738803	8.71970475879556e-28	1.68926756179239e-26
ortholog_3414	73.3174217572518	-3.0085978672834	0.275384527278281	-10.9250795497423	8.7463728229687e-28	1.69261979416659e-26
ortholog_10716	136.943151971896	-2.03286228375123	0.186176103646897	-10.9190290479318	9.34898741402368e-28	1.80730425142757e-26
ortholog_14019	78.7218945682113	-2.91261944745796	0.266869717559449	-10.9140125529946	9.87970680748538e-28	1.90786004856088e-26
ortholog_8037	321.147598769272	-1.1246487607626	0.103084256854992	-10.9099953288176	1.03261654640233e-27	1.99194707323608e-26
ortholog_17712	820.384574017404	-1.6604513958862	0.152263921674662	-10.9050875455188	1.08988310453075e-27	2.10017453245131e-26
ortholog_17294	57.0780448775026	3.67349941200656	0.337155988242503	10.8955484704735	1.210350964695e-27	2.32982893363813e-26
ortholog_4154	700.112220072725	0.965539211669479	0.0886394141734436	10.8928880078131	1.24624407574497e-27	2.39636826266919e-26
ortholog_15992	725.11624322764	1.28592652416184	0.118086353205437	10.8897132416707	1.29045955240559e-27	2.47875200953571e-26
ortholog_15298	187.491377400392	1.85357601263645	0.17022156378991	10.8891962414595	1.29780575251244e-27	2.49021645187499e-26
ortholog_8468	448.767837402885	-1.41832801656144	0.130263238475392	-10.8881679371834	1.31254072322263e-27	2.51581904265632e-26
ortholog_7661	90.7646820718499	-3.69980792122312	0.339837541955288	-10.8869900009749	1.32962381143996e-27	2.54586338895946e-26
ortholog_8553	220.746522969119	-7.46267009588654	0.685551247610487	-10.8856487708219	1.34934369210641e-27	2.58088753807654e-26
ortholog_17155	533.099023922787	1.00817567594715	0.0927157409522145	10.8738350747449	1.53605357171254e-27	2.93490151254802e-26
ortholog_3830	178.213676574641	-1.74333262195205	0.160347623229717	-10.8722074380517	1.56370984426824e-27	2.98458874711178e-26
ortholog_2642	175.490209911264	1.5381860513169	0.14154531713546	10.8670924792577	1.65387635613559e-27	3.1533560271256e-26
ortholog_4995	396.111416859754	-1.18548247624163	0.109134430630936	-10.8625890966584	1.73751880815454e-27	3.30934167095821e-26
ortholog_18571	103.967863014211	4.49238266182951	0.414354276265209	10.8418880150621	2.17926495004401e-27	4.14633831284689e-26
ortholog_9111	99.8026951466223	2.25342734391135	0.207890404163033	10.8394966712565	2.23698381977699e-27	4.25168060383482e-26
ortholog_19433	64.3156304355772	-2.64887486809033	0.244434695035696	-10.836738490432	2.30544165885459e-27	4.37719096468453e-26
ortholog_15666	95.7126314132797	6.70333337891051	0.619077418801011	10.8279403760084	2.53799741019684e-27	4.81367294746148e-26
ortholog_6013	223.02142395256	4.79605367685986	0.442969305035199	10.8270564627018	2.56260986582004e-27	4.855259258354e-26
ortholog_306	710.595504835589	-1.59234000856095	0.147121930569896	-10.8232674924317	2.67082313790703e-27	5.05498724792352e-26
ortholog_12154	633.827539885463	-13.5060500560643	1.24816887893866	-10.8206912413557	2.74697692660225e-27	5.19368283978407e-26
ortholog_5490	227.727683637603	1.766198405459	0.163312421031396	10.8148442984594	2.92789433206068e-27	5.52995716321805e-26
ortholog_11682	211.004983981955	1.53236574143927	0.14174056900224	10.8110596156493	3.05125007623698e-27	5.75692537870391e-26
ortholog_9248	350.154911380406	1.34311023607492	0.124280103982441	10.8071219208561	3.18506462144286e-27	6.0031327458373e-26
ortholog_939	1046.01538938263	2.47969485270713	0.22975357295301	10.7928456599641	3.72086471326791e-27	7.00569059294974e-26
ortholog_18515	362.164062919326	-1.85797624598296	0.172252730996193	-10.7863383949716	3.9938672172437e-27	7.51187824679292e-26
ortholog_13764	96.5115168774035	2.640750692209	0.244904003628212	10.7827991910574	4.15059432582909e-27	7.79854391261547e-26
ortholog_20636	107.616857191084	-3.25562545670586	0.302120078760552	-10.7759321064064	4.47229137197124e-27	8.39425405486814e-26
ortholog_12516	258.705200403142	1.51972348300122	0.141045773293661	10.7746829097609	4.53341437987696e-27	8.50015196226931e-26
ortholog_15936	92.6639069442332	3.03517323677476	0.281724275632359	10.7735594668298	4.58909134650268e-27	8.59562964642859e-26
ortholog_1571	241.20296187939	2.08251306826984	0.193308328293032	10.7730126614773	4.61643539489646e-27	8.6378954205749e-26
ortholog_9189	103.601718773922	2.83222383531941	0.262939366706246	10.7713952109862	4.69826843006548e-27	8.78192366840058e-26
ortholog_7959	491.863398903979	1.15185132409734	0.106978429686317	10.7671362112419	4.92069241629938e-27	9.18817308105488e-26
ortholog_15500	102.498791949142	-2.29925750634948	0.21361659560971	-10.7634779020182	5.12006060169609e-27	9.55057743814827e-26
ortholog_10714	46.7732538922298	-5.38960260836449	0.50089275062332	-10.7599932353933	5.31740697063751e-27	9.90846711281164e-26
ortholog_9962	761.108101039848	0.874317134393384	0.081322512320943	10.751231232784	5.84757829495642e-27	1.08851676293859e-25
ortholog_4730	317.342924423535	1.46754324074676	0.136558558925092	10.7466221985527	6.14716776671644e-27	1.14310758624897e-25
ortholog_11124	249.754091446134	1.31940723672972	0.122816807962305	10.7428881976372	6.40099930287316e-27	1.18908594449571e-25
ortholog_21031	69.7912610520419	-6.52886629535493	0.607867788297266	-10.7406025143121	6.56147611173622e-27	1.21764559260403e-25
ortholog_8263	260.781211347582	-1.60190745888191	0.14920722339817	-10.736125385881	6.88746175222222e-27	1.27682944791196e-25
ortholog_6747	397.001010511911	-1.12167364690079	0.104505794348257	-10.7331239755272	7.11493845175419e-27	1.31764869380591e-25
ortholog_18601	3503.51806871986	-1.25930736234087	0.117339896259329	-10.7321329103421	7.19167508522943e-27	1.33049669565529e-25
ortholog_9879	369.962103072996	-1.50145037157826	0.139929826177026	-10.730023845515	7.35771868090872e-27	1.3598237746158e-25
ortholog_4163	138.247632875874	2.47156921734672	0.230402118943703	10.7271982943466	7.58614182852586e-27	1.40060790143621e-25
ortholog_9333	513.568317927364	1.10364467311608	0.102898013000013	10.7256169574037	7.71703459603485e-27	1.42332041146255e-25
ortholog_20393	97.7257525004147	2.42343291615469	0.225962112377891	10.7249524738989	7.77270211952028e-27	1.43212630795442e-25
ortholog_14319	541.037648467998	1.44390643789124	0.13469227520879	10.7200389603116	8.19687999590979e-27	1.50874344120234e-25
ortholog_16050	185.298052399926	-2.08691640645185	0.194976673938963	-10.7034157691353	9.80941474334863e-27	1.80371486760963e-25
ortholog_13779	567.893927893193	1.11230744713286	0.103982338908584	10.697080473548	1.05035573992342e-26	1.92938821129225e-25
ortholog_19313	341.826236590117	1.39865223960719	0.130784668709519	10.6943134345027	1.08218125684188e-26	1.98583007283421e-25
ortholog_1470	518.614426466846	-1.5130380243736	0.141501636707554	-10.6927245477778	1.10088628512094e-26	2.01810543646663e-25
ortholog_865	356.620612147757	1.24669359712806	0.116625274934427	10.6897376904708	1.13692066672519e-26	2.08205076505146e-25
ortholog_20107	802.158867968614	1.30710124530512	0.122352402027604	10.6830860992024	1.22142360100952e-26	2.23453761014647e-25
ortholog_11303	548.863828903169	-1.00669385213869	0.0942468281922883	-10.6814613440865	1.24299362733808e-26	2.27169967787014e-25
ortholog_2532	101.009566356291	2.46374137413327	0.230698909970895	10.6794669053447	1.26998846161213e-26	2.31869105491305e-25
ortholog_3100	1380.40690213937	-1.17003468671099	0.109632554945784	-10.6723289199052	1.37145137617107e-26	2.50141106198709e-25
ortholog_983	336.020176525222	1.51628024845315	0.142081332029971	10.6719174629732	1.37753903895994e-26	2.50998166625009e-25
ortholog_2127	84.986420928915	-2.22556881887885	0.208647564006988	-10.6666417576977	1.45801033790944e-26	2.65393120420071e-25
ortholog_5570	473.907254304023	1.50883936409713	0.141483123181629	10.6644476752196	1.49283359901181e-26	2.71458423562762e-25
ortholog_4770	634.240655104713	1.62906823279428	0.152803021852033	10.6612304720766	1.54539139838796e-26	2.80733161063944e-25
ortholog_4996	262.723241963336	-1.21665662397212	0.114173863862876	-10.6561745640257	1.63171722219788e-26	2.96117357341633e-25
ortholog_5317	530.354057801381	2.61058686967642	0.245070452061149	10.652393414711	1.69938651110607e-26	3.08088377013463e-25
ortholog_712	95.2202713292783	-4.22836818091423	0.397043899608334	-10.6496238453363	1.7507104060361e-26	3.17075056003032e-25
ortholog_17481	227.52531328229	-1.39616130849234	0.131185635054566	-10.6426386388389	1.88708272575821e-26	3.41431634315112e-25
ortholog_13454	196.549411183686	-1.62452598163483	0.152667195295361	-10.6409630339505	1.92133133313242e-26	3.47280638463686e-25
ortholog_5930	42.3779027840948	-4.45615440053136	0.419277123438758	-10.6281839657351	2.20361583839306e-26	3.97905657132413e-25
ortholog_16951	62.4000762015595	3.01721088006236	0.284118501069283	10.6195508870667	2.41721262588375e-26	4.36039103920647e-25
ortholog_5544	88.8177137127567	-2.99486409725892	0.282210824959646	-10.6121517404131	2.61652851830287e-26	4.71522960800842e-25
ortholog_14902	511.54889363784	-1.64243087718431	0.154784265904276	-10.6110971137082	2.6462338520441e-26	4.76401164100569e-25
ortholog_19301	86.0859948402329	-2.42954616729314	0.229057543054949	-10.6067066593407	2.77353350247878e-26	4.9882207022193e-25
ortholog_8574	509.999841269583	-1.31948288480048	0.124497840086606	-10.5984399719915	3.02992144492566e-26	5.44391949473472e-25
ortholog_18211	397.27619553847	-1.4464913580035	0.136577013123358	-10.5910308398458	3.27960133623422e-26	5.88667270629926e-25
ortholog_17465	64.7210156639699	3.62698711598844	0.342703146617843	10.5834660457115	3.55556695126828e-26	6.37568180993791e-25
ortholog_14976	489.187310547816	-1.13653967206794	0.107400070805571	-10.5822990948064	3.60013957702935e-26	6.4492094008727e-25
ortholog_15187	263.24532271386	-1.32563803779561	0.125305050836118	-10.5792865407267	3.71778355706139e-26	6.65336017761234e-25
ortholog_14575	683.380924817061	0.989322357702885	0.0935588952717147	10.5743270570872	3.91981337224542e-26	7.00797494592838e-25
ortholog_2368	63.1902635468794	3.88224994821524	0.36714605871357	10.5741294399785	3.9280851198454e-26	7.01582396652229e-25
ortholog_6397	58.2084745788795	3.23529967949057	0.30643920462206	10.5577211750068	4.67882426661035e-26	8.34844507591136e-25
ortholog_19183	495.450482408092	1.09257232944809	0.103521727630062	10.5540387941789	4.86594271639255e-26	8.67375883617311e-25
ortholog_9973	237.52049262654	-1.69344861123126	0.16054768443226	-10.5479479023304	5.19186396851176e-26	9.24560997348276e-25
ortholog_7919	76.232548649798	3.05973634366713	0.290091739400977	10.5474783597262	5.21786925100423e-26	9.28277428266747e-25
ortholog_1841	1053.69696597415	-1.21705594669033	0.115529083381614	-10.5346282604024	5.98191498475122e-26	1.06315745672938e-24
ortholog_4822	65.5729655960444	-6.22967868136281	0.591430580049587	-10.5332373595571	6.07099289064814e-26	1.07792923868826e-24
ortholog_5733	386.742377573893	1.04399745309551	0.0991422668086049	10.5302963781427	6.26369534817587e-26	1.11105292854052e-24
ortholog_11447	424.468271220026	1.16610165178001	0.110786381758128	10.5256768320666	6.57869268950651e-26	1.16578304277284e-24
ortholog_1663	56.3802555217512	-2.77999535216512	0.264185260988572	-10.5229010193925	6.77546970115081e-26	1.19947712877866e-24
ortholog_13650	574.719043190309	1.15475215485769	0.109740067770981	10.5226120077452	6.79629005035747e-26	1.20198574031518e-24
ortholog_10355	106.761315129398	2.08352072637701	0.19816756501487	10.5139341355921	7.45186143082349e-26	1.31664120588597e-24
ortholog_9100	434.941972600969	-12.4881727982507	1.18814846669846	-10.5106164324328	7.71873584504812e-26	1.36246240624262e-24
ortholog_8510	217.246761150386	-1.40020702230092	0.133227107595085	-10.5099258520012	7.77546570309943e-26	1.37113700081485e-24
ortholog_3281	3040.19276837861	0.912715027916813	0.0868593259124752	10.507968123498	7.93854556326346e-26	1.39853032218311e-24
ortholog_15980	117.270964588358	-6.68018770961769	0.63577068240098	-10.5072283050078	8.00105159362616e-26	1.40816949907296e-24
ortholog_9096	253.690162142507	1.31715952121056	0.125360606425142	10.5069651365885	8.02340367753663e-26	1.41072978085092e-24
ortholog_13659	537.216264613915	-1.12236014912708	0.106844363748735	-10.5046266339938	8.22476143269067e-26	1.44472850238954e-24
ortholog_8837	59.8807345728335	-3.82632060029373	0.364747775535066	-10.4903192204002	9.57045006862959e-26	1.67947461155806e-24
ortholog_20710	398.628979272014	-1.69928982897292	0.16199834754109	-10.4895503859501	9.64864290612422e-26	1.69155403034137e-24
ortholog_4856	68.4375333810563	-6.62358055241731	0.631714945907649	-10.4850781120914	1.01162034203348e-25	1.7718059769627e-24
ortholog_5775	254.564201364425	1.37707170968623	0.131498964346252	10.4721106856799	1.16026645782054e-25	2.03018550097835e-24
ortholog_173	587.266225061857	1.33536672518195	0.127573153792159	10.4674587519998	1.21870764242324e-25	2.13038110607351e-24
ortholog_13978	588.039281438919	-12.3577199688916	1.1822381516321	-10.4528177777308	1.42235337571209e-25	2.48396495323634e-24
ortholog_2747	345.627583029051	1.28679434773659	0.123143579675785	10.4495447600637	1.47230233729135e-25	2.5687128133727e-24
ortholog_12918	53.9236060188233	4.34789363377883	0.416148830046978	10.4479294902451	1.49758947789616e-25	2.61031145737445e-24
ortholog_8806	90.7810604976952	-6.04832081945696	0.579138489820386	-10.4436519515959	1.56665283248028e-25	2.72805876176118e-24
ortholog_2749	429.118989047099	-1.10756727448863	0.106088487249609	-10.4400326859473	1.62754658451225e-25	2.82617430242495e-24
ortholog_7890	848.268126081764	-2.44102664595787	0.23381225688855	-10.4401141259306	1.62615090596525e-25	2.82617430242495e-24
ortholog_14423	113.163360629113	2.00285051113204	0.191843470446218	10.4400243931864	1.62768876836756e-25	2.82617430242495e-24
ortholog_3520	839.22734833581	-1.45479373173324	0.139530582808385	-10.4263431174159	1.87984364566182e-25	3.26086121836252e-24
ortholog_10492	390.08385870632	-1.22925865183523	0.117902909002724	-10.426024787962	1.88614971215473e-25	3.26866309177342e-24
ortholog_9281	1337.19449833488	-0.942895755248456	0.0904703113872969	-10.4221566256359	1.96447332322193e-25	3.40113556678509e-24
ortholog_18874	455.644671723341	12.4405763336358	1.19401173211491	10.4191407831481	2.02776768529411e-25	3.5073589389178e-24
ortholog_20440	69.2300881647269	-3.52842230133132	0.338695609477002	-10.4176794815254	2.0591592199302e-25	3.55825075528092e-24
ortholog_17663	117.918265155427	1.99211422366566	0.191238960170804	10.4168848329149	2.07643144576333e-25	3.5846703325857e-24
ortholog_13657	429.839727275863	-12.3519978668286	1.18604770670592	-10.41441908027	2.13094544059202e-25	3.67527088155541e-24
ortholog_19863	2153.20826159339	-0.721109623692734	0.0692995942137711	-10.4056832059983	2.33574525500806e-25	4.02465161909158e-24
ortholog_18979	1317.70521910414	-2.25566471903028	0.216809126275171	-10.4039196033078	2.37939783721106e-25	4.09596341977047e-24
ortholog_248	449.464488365832	1.39036256755681	0.13364319782381	10.403541595808	2.38885895157478e-25	4.10833735011553e-24
ortholog_20589	215.522448919771	-2.6970306647591	0.259388974558436	-10.3976303131246	2.54175537978214e-25	4.36713198569983e-24
ortholog_2239	165.546470137055	3.34718182412823	0.321930912117003	10.3972054193781	2.5531116664903e-25	4.38247800302109e-24
ortholog_13979	333.087912446271	-1.18692345388282	0.11418072691827	-10.3951295977684	2.60931987450413e-25	4.47471126486359e-24
ortholog_12456	502.229796422824	12.2717642687201	1.18131656286736	10.3882097775159	2.80569755853593e-25	4.80691785502721e-24
ortholog_12323	62.9503244277722	-2.94187262337791	0.283197844910916	-10.3880473536207	2.81047871673614e-25	4.81054950804979e-24
ortholog_17266	211.447451586853	2.71826409226656	0.261884024551535	10.3796483841329	3.06903429506885e-25	5.24813575055529e-24
ortholog_12031	271.731209859234	-2.33953775192677	0.225405680350941	-10.3792315627728	3.08246242992094e-25	5.26611610782806e-24
ortholog_13189	420.664430100421	1.07873634508294	0.103950668165401	10.3773873138219	3.14257805655579e-25	5.36374866593446e-24
ortholog_165	245.217771281085	1.27845414563256	0.123233507967086	10.3742412816327	3.24781988424486e-25	5.53814569884206e-24
ortholog_2001	68.5317446312835	-2.72880133598755	0.263181556703915	-10.3685127870017	3.44849829129281e-25	5.87479798445971e-24
ortholog_20625	92.301233714365	-2.98563690227514	0.287960828766834	-10.3682049918416	3.45962204261015e-25	5.88819853297348e-24
ortholog_12007	436.703408328168	-1.16269195750081	0.112205159127988	-10.3621969483112	3.68401519007635e-25	6.26421209413265e-24
ortholog_19451	216.580327144439	1.53704747653162	0.148365212421724	10.3598913211718	3.77390588800214e-25	6.41102903436454e-24
ortholog_13665	1426.82727287014	-0.950664428724594	0.0918048111642344	-10.3552789518177	3.96030440251549e-25	6.721361697227e-24
ortholog_1528	153.143350962931	-1.70039011884468	0.164256036510194	-10.3520707973442	4.09530587039596e-25	6.94396375304006e-24
ortholog_19125	4285.22788913625	-1.09314355854021	0.105626474774626	-10.349143629688	4.22245673662654e-25	7.15284962647842e-24
ortholog_1790	109.149869041747	-2.15771714173676	0.208576999132529	-10.3449428782209	4.41179313798497e-25	7.46658810571895e-24
ortholog_6798	745.630978557367	0.904866728797337	0.0875130524875408	10.3397916433799	4.65548615583097e-25	7.8716475459911e-24
ortholog_4230	62.3099833700824	-4.86594204771937	0.471001701028758	-10.3310498392919	5.09993214189155e-25	8.61507228641961e-24
ortholog_19617	714.595826694599	-0.974120337910827	0.0943007164357077	-10.3299357070629	5.15951552949306e-25	8.70758573254781e-24
ortholog_13472	357.760547453705	-5.35690778845638	0.518671648155702	-10.3281291882919	5.25759679289536e-25	8.86483787608056e-24
ortholog_1972	81.0484135319814	-2.41038334021337	0.233386528906892	-10.3278597590993	5.27238236293768e-25	8.88148287139782e-24
ortholog_4718	311.127506576549	1.19912973175593	0.116210265159545	10.3186214239306	5.8050645087932e-25	9.76969655460308e-24
ortholog_8218	123.893220984348	-2.16395400622091	0.209774464576289	-10.3156216396107	5.9892452471842e-25	1.00702891016609e-23
ortholog_7588	85.0652904232201	2.89426968266533	0.280724495901839	10.3100004627932	6.3501015497123e-25	1.06671083188708e-23
ortholog_14174	306.097422617824	-1.25183719400401	0.121429134550472	-10.3091996713827	6.40323237302355e-25	1.07463718795172e-23
ortholog_11268	224.605602898879	1.36020281254907	0.131945715229541	10.3088062403753	6.42949681798897e-25	1.07804410932422e-23
ortholog_19052	204.591726909786	-8.65984766754969	0.841509481469074	-10.2908497863051	7.74894438562607e-25	1.2980738625597e-23
ortholog_16526	250.450310627903	-1.48915985687254	0.144744206813348	-10.2882173294359	7.96370702501466e-25	1.33281485626981e-23
ortholog_16422	944.327201525317	-0.760887766683007	0.0739870827634597	-10.2840622749731	8.31474727293337e-25	1.39027804771758e-23
ortholog_6462	137.544948059905	-2.04709012580956	0.199243315654424	-10.2743227248844	9.19882528338779e-25	1.53526100643799e-23
ortholog_13544	553.505606975083	7.46262739347127	0.72633648021186	10.2743392308955	9.19725089511736e-25	1.53526100643799e-23
ortholog_15361	522.492649238543	-1.56453830368544	0.152279520839282	-10.2741215303447	9.21803724345066e-25	1.53704818427464e-23
ortholog_8064	287.777356465738	-1.29572302089346	0.126148167728423	-10.2714375026275	9.47816851577653e-25	1.57896678269733e-23
ortholog_3456	175.388880920658	-1.51993799988246	0.147983499863456	-10.2709964373386	9.52160611596342e-25	1.58474245438341e-23
ortholog_20067	932.230161232879	-1.14399381275587	0.111488756473391	-10.261068909033	1.05532024576358e-24	1.7548218438065e-23
ortholog_8583	962.096231024968	-0.734777547213156	0.0717008791087553	-10.2478178279886	1.21045397490189e-24	2.01093341878231e-23
ortholog_12348	65.891723676872	-2.70456384657864	0.264335626388255	-10.2315525286259	1.43204934850036e-24	2.3768863153484e-23
ortholog_1448	556.606768207248	-0.972105871043408	0.0950925861602056	-10.222730396728	1.56859228349361e-24	2.60112894716945e-23
ortholog_6999	152.244632934159	-1.4997431937322	0.146757769323088	-10.219174089724	1.62721344047442e-24	2.69586461380158e-23
ortholog_11731	860.573888363093	-2.29292512390549	0.224394043457057	-10.2182976365159	1.64199086887382e-24	2.71785576510021e-23
ortholog_110	853.317740144543	1.13318892930659	0.110952063863976	10.2133199675839	1.72847358169684e-24	2.85838609233031e-23
ortholog_2755	104.575190451092	1.96066467041162	0.192196521596258	10.2013535631531	1.95528244419823e-24	3.23050550081197e-23
ortholog_13483	1091.07870183631	-0.951289842649002	0.0932917435781754	-10.1969349715482	2.04628465467118e-24	3.37777124503941e-23
ortholog_6231	137.187521682248	1.88929878551296	0.185409144201831	10.1898900059445	2.20013000153068e-24	3.62840782642947e-23
ortholog_19113	340.896573228829	1.27760938579177	0.125434240630484	10.1854914524932	2.30193795896953e-24	3.79284672820185e-23
ortholog_243	661.578753906745	2.25684128456959	0.221692183409138	10.1800670184412	2.43393689567257e-24	4.00668573672875e-23
ortholog_11085	166.474511285957	1.89494189561104	0.186203114555658	10.1767465068079	2.5184101340645e-24	4.14197117135721e-23
ortholog_445	56.3104776774869	5.04022634014887	0.495441146916059	10.1732090108431	2.6115998400696e-24	4.29133337356891e-23
ortholog_3085	240.181859146066	-1.75680241168717	0.172711362981392	-10.1718982547573	2.64699017098458e-24	4.34553563492701e-23
ortholog_18215	179.098178366492	-2.38068958488369	0.234295933051065	-10.161036744777	2.95912916957827e-24	4.8535625898482e-23
ortholog_20181	1392.43991026305	-5.05068454073998	0.49726619264244	-10.1569031144083	3.08727189341437e-24	5.05915135752173e-23
ortholog_15230	1718.1686217857	1.09246822702912	0.107561787665972	10.1566574034798	3.09505969804179e-24	5.06731920671245e-23
ortholog_8231	1967.54338327928	1.27636729154273	0.125724361181355	10.1521079888534	3.24282031890786e-24	5.3044323316072e-23
ortholog_18449	115.487922863438	2.63866694921265	0.260015048637443	10.1481316679172	3.3776764926186e-24	5.52002736022433e-23
ortholog_14839	646.65852936611	1.20327993561194	0.118664293784674	10.1402022228809	3.66340422670294e-24	5.98157465200141e-23
ortholog_11921	364.097251274966	2.42066761479091	0.238768244619305	10.1381472174009	3.74128003093146e-24	6.10321629594641e-23
ortholog_17625	478.226914246209	-0.890597808185543	0.0878767302261094	-10.1346261506773	3.87854318619444e-24	6.32143084675064e-23
ortholog_6388	51.7813702488785	4.09338528530267	0.40402144778138	10.1316039229621	4.00033018589868e-24	6.51405118109177e-23
ortholog_2483	1370.97631118256	0.881250790411944	0.0869854655925788	10.1310119387017	4.02462534064004e-24	6.54182581223639e-23
ortholog_18002	126.005082961156	-1.59022349336378	0.15696527241322	-10.1310529960884	4.02293563059754e-24	6.54182581223639e-23
ortholog_406	3587.36559315098	-0.934557352635293	0.0922545199118743	-10.1302066666004	4.05790865359807e-24	6.58999990240657e-23
ortholog_822	464.770940618745	-1.8249874315153	0.180234392833647	-10.1256336419639	4.25215572091797e-24	6.89925625274617e-23
ortholog_9283	1626.46152664544	-0.999863546828148	0.0988517734225888	-10.1147760147282	4.75102490988913e-24	7.70177356468575e-23
ortholog_8325	308.874269385313	-12.0239775837128	1.1890525898305	-10.1122336274688	4.87597217624848e-24	7.8972398822304e-23
ortholog_15900	277.959299504823	1.24256534137724	0.12291325226133	10.1092869850631	5.02486352994143e-24	8.13110190722393e-23
ortholog_2038	109.755325424727	2.06565690525011	0.204384414633985	10.106724179284	5.15801572628897e-24	8.33909966481871e-23
ortholog_7546	607.922546854346	-0.997812112227189	0.0987322726570287	-10.1062406989591	5.18352427297816e-24	8.372850869891e-23
ortholog_16342	90.7533271189362	-6.72298130317516	0.665456828273752	-10.1028060988045	5.36836685009788e-24	8.66368132281421e-23
ortholog_8285	250.814833035623	1.26467666161042	0.125301917937396	10.0930351460565	5.93068400554926e-24	9.56263277433567e-23
ortholog_17610	308.932014051366	1.55076320565634	0.153800931240104	10.0829246816158	6.57396499801915e-24	1.05904115275576e-22
ortholog_1822	528.515389501752	-1.13324327403263	0.112396784073944	-10.0825240096468	6.60083402523605e-24	1.06242275161302e-22
ortholog_10158	850.243214383622	-1.27529166522912	0.12650352941024	-10.0810757705697	6.69886304464636e-24	1.07724154387885e-22
ortholog_14693	80.8123403985657	2.32105309931406	0.23029470341946	10.0786212832975	6.86830676843775e-24	1.103507954129e-22
ortholog_7499	86.5466223984081	2.22316253390439	0.220629126389908	10.076468915421	7.02038289813429e-24	1.12693979470495e-22
ortholog_6183	47.6470889946026	-3.1972516476657	0.317338480907405	-10.0752094058162	7.11091573026889e-24	1.14045964351917e-22
ortholog_16934	373.807482476835	1.48405023036824	0.147299002931877	10.0750867339855	7.11979486484616e-24	1.14087138459304e-22
ortholog_7896	153.850172026528	-1.88545967003154	0.187449108707828	-10.0585149912361	8.42596941584336e-24	1.34897606015384e-22
ortholog_2998	89.2273644220576	2.182456071486	0.216980886894633	10.0582871732192	8.44548721429684e-24	1.35090426016297e-22
ortholog_3207	130.996812236247	7.47290619815996	0.744446625837147	10.0382027922506	1.03543430834142e-23	1.65477233627508e-22
ortholog_13413	128.792096516122	-2.23902073967765	0.223066849701	-10.0374427786058	1.04344122827157e-23	1.66609542411737e-22
ortholog_12880	116.233697770278	-1.59486284964471	0.158969166762209	-10.0325294654803	1.096704197032e-23	1.74959650144338e-22
ortholog_9205	81.804982395051	-2.59047042344026	0.258272706618727	-10.0299813222789	1.125378899536e-23	1.79375869568899e-22
ortholog_19510	160.147755066933	-1.52195237825997	0.151755646235189	-10.028967066578	1.13699798204637e-23	1.81068180841305e-22
ortholog_3817	307.673164699829	1.17668444764083	0.117356747405395	10.0265598157395	1.16505265954131e-23	1.85372595257123e-22
ortholog_20300	871.623545447294	11.9222302543226	1.18933060013606	10.0243197753078	1.19177390501798e-23	1.89457461153913e-22
ortholog_7519	108.05147537946	2.090153432293	0.208524586276958	10.0235347284991	1.20128156351046e-23	1.90801091919609e-22
ortholog_5386	1113.98969944053	0.80834872830768	0.0807145031423313	10.0149130185717	1.3107715944859e-23	2.0800874952004e-22
ortholog_9741	1479.0782759033	-0.909129204494949	0.0907863956695903	-10.0139365352013	1.32377901972191e-23	2.09888647205908e-22
ortholog_8404	91.0325428482381	6.72546544500821	0.672104334957865	10.0065794776191	1.42597750942683e-23	2.2589433376766e-22
ortholog_13208	3143.30242592567	0.698432256363331	0.0698053071938562	10.0054320285951	1.44260632214615e-23	2.28328452476284e-22
ortholog_6664	7811.34397861933	-1.43608170059172	0.143533036258764	-10.0052345998082	1.44548675693414e-23	2.2858419187738e-22
ortholog_12969	143.154346754042	1.73513216698239	0.173425423864825	10.0050622816112	1.4480054892358e-23	2.28782335821128e-22
ortholog_20133	686.86756799797	1.02963253541836	0.102923014565496	10.0039096189039	1.46496580707903e-23	2.31259886139331e-22
ortholog_17795	2491.39897610838	-1.78274486252211	0.178228605449432	-10.002574267058	1.48486030632673e-23	2.34195899099962e-22
ortholog_17103	371.245980684815	1.21623945666641	0.121731673723904	9.99115036752825	1.66636531225036e-23	2.6259418499499e-22
ortholog_1729	346.713295998767	-5.83731906729092	0.584323206038509	-9.98988061224839	1.68784906011797e-23	2.65516725514641e-22
ortholog_18708	257.349931205395	-1.3861679031425	0.138757060490371	-9.98989095217029	1.68767300992684e-23	2.65516725514641e-22
ortholog_17796	70.7318378956651	2.62513786503999	0.262899312665656	9.98533559644002	1.76702117604124e-23	2.7772963266909e-22
ortholog_1881	214.254212513647	-11.8703851929732	1.18943717283735	-9.97983370963334	1.86779545182673e-23	2.93313664567924e-22
ortholog_19854	124.508937016578	1.81656829260875	0.18209388893175	9.97599811430034	1.9413956624553e-23	3.04607001726385e-22
ortholog_15912	219.400746551171	-1.43372787820841	0.143742837513105	-9.97425612999815	1.97576354757468e-23	3.09730495424218e-22
ortholog_9490	4046.73317012081	1.70804182492366	0.171255419122631	9.97365124954429	1.98783769689372e-23	3.11353261450208e-22
ortholog_9640	167.797740580028	-2.65540922277014	0.266446490607228	-9.96601312600703	2.1467384800987e-23	3.35950632275186e-22
ortholog_20826	4256.45607063435	1.11328912846068	0.111746208579848	9.96265683291781	2.22047979650856e-23	3.47190071988687e-22
ortholog_16270	946.549387539425	-0.680968977644678	0.0683821027713909	-9.95829244855536	2.32013271529348e-23	3.62458071122988e-22
ortholog_11688	178.146758053546	1.53165565836512	0.153949904616387	9.94905233739321	2.54596023611148e-23	3.97394052398229e-22
ortholog_617	53.7563392136274	-3.24017633549724	0.325900675778783	-9.94222036439295	2.72680310020721e-23	4.25254236723428e-22
ortholog_808	296.240883798607	1.49643357580343	0.150548377429509	9.93988511436527	2.79148893199413e-23	4.34966917636154e-22
ortholog_18712	191.826533676967	6.82502659081734	0.686935703356846	9.93546638712403	2.91807182217035e-23	4.54299295312051e-22
ortholog_1406	188.637124572984	1.4880079805687	0.149809793684712	9.93264821991774	3.00175496890709e-23	4.66925310352802e-22
ortholog_6531	334.462301091688	-11.7774765323546	1.18636085244017	-9.9273981505122	3.16403751818318e-23	4.91745297860369e-22
ortholog_11412	743.950407646653	-1.35374452582591	0.136394534918472	-9.92521090845098	3.23418261012843e-23	5.02215212010922e-22
ortholog_13547	211.704219161977	-1.32195396116161	0.133215938822883	-9.92339184667092	3.29369123001926e-23	5.11016901138182e-22
ortholog_9684	101.771677172813	1.76297984908386	0.177685814809725	9.92189416454965	3.34349902247726e-23	5.18299698381445e-22
ortholog_4782	161.078523864788	-11.8305449192571	1.19245356517077	-9.92117870649565	3.36755522675077e-23	5.21581497202401e-22
ortholog_13952	214.52294619016	-1.24080643901357	0.125117283142963	-9.91714659912958	3.50636813612142e-23	5.42616473119817e-22
ortholog_6982	323.010957985004	1.10654822616627	0.11160478814428	9.9148812928684	3.58682573086033e-23	5.54592601242947e-22
ortholog_1780	42.5800586982205	-3.1774148652434	0.320663666121412	-9.90887088542283	3.80926650747135e-23	5.88482838654228e-22
ortholog_3445	2389.258773004	0.757097106573425	0.0764288645294756	9.90590546169167	3.92399301574699e-23	6.05688930483577e-22
ortholog_8394	48.656203394736	-4.57323260193018	0.461960489161091	-9.89961849385661	4.17866009922006e-23	6.44447792605825e-22
ortholog_1820	481.407097341548	-1.47065763625692	0.148576850195171	-9.89829596148429	4.23428016990333e-23	6.52469003162853e-22
ortholog_18146	57.7099109927066	-2.75977085389391	0.278909153516096	-9.89487372179287	4.38163044054455e-23	6.74599405560841e-22
ortholog_15388	77.0129352690112	5.65184817644052	0.571272076854808	9.89344378173935	4.44469240851409e-23	6.83726087522486e-22
ortholog_11150	107.583439301838	-1.89698308561212	0.19191769655893	-9.88435730328616	4.86694732212857e-23	7.48044837138383e-22
ortholog_12941	166.413096718013	1.71801666811492	0.173857431536225	9.88175571751133	4.99499609481964e-23	7.6707352942961e-22
ortholog_731	124.366339698388	-2.18989429803421	0.221796264218109	-9.8734498786721	5.42654617793307e-23	8.3263855828642e-22
ortholog_14742	386.548653518558	-1.88685194580865	0.191150744539659	-9.8710154143144	5.55988956374491e-23	8.5237492675733e-22
ortholog_13404	1735.75936620324	1.4002637485039	0.141979983976144	9.86240249709542	6.05821525156809e-23	9.27985090441468e-22
ortholog_6500	111.425282154982	1.80808459253858	0.183355351438198	9.86109529040942	6.13761693560867e-23	9.39351618214451e-22
ortholog_13104	372.307239301393	1.17272931036475	0.11898605995666	9.85602272057681	6.45560811350181e-23	9.87183728016457e-22
ortholog_6268	334.067478215023	-1.34399611485465	0.136424614981325	-9.8515661197844	6.74841092794578e-23	1.03108645412189e-21
ortholog_9294	524.839412467564	1.00221764999024	0.101764177649882	9.84843265218882	6.96211695535759e-23	1.06284006729804e-21
ortholog_7338	2217.2479571035	-1.20533637732085	0.122428706516818	-9.84521042175083	7.18886374062899e-23	1.09652921613392e-21
ortholog_12446	299.474568783295	1.23437724678672	0.125452649130311	9.83938765218534	7.61730432584214e-23	1.16090030092409e-21
ortholog_18288	47.0740669482734	4.42321811997158	0.449623343552825	9.83760781862497	7.75323968062187e-23	1.18062179635417e-21
ortholog_15430	1056.46702105632	1.1267571127979	0.114538963052676	9.8373259436591	7.77498714335374e-23	1.18293680653299e-21
ortholog_3042	902.799749000293	1.51170150193823	0.153698461756	9.83550183044836	7.91718990529016e-23	1.20355935692279e-21
ortholog_15602	50.0491737032146	-5.84959514969987	0.594773343159241	-9.83499885625126	7.95685119845851e-23	1.20857214632048e-21
ortholog_10979	77.7311767641708	-2.29813451822195	0.233716056739077	-9.83301939236299	8.11485826036306e-23	1.23153705336744e-21
ortholog_5419	372.286052049882	-1.16147807105616	0.118151845719382	-9.83038448518817	8.3300135202386e-23	1.26312914746907e-21
ortholog_5845	187.997676452771	-2.27077528349168	0.231047908724381	-9.82815770126925	8.51623910951288e-23	1.29028517941698e-21
ortholog_12692	99.0566073333916	2.15252176923127	0.219030427611038	9.82750110433876	8.57193281700711e-23	1.29763555835346e-21
ortholog_12429	165.89501125121	3.35697572475113	0.341676532443162	9.82501110259766	8.78643488426402e-23	1.32899423040228e-21
ortholog_16783	421.759220768267	-0.911120329547691	0.0927793059349728	-9.82029689019529	9.20719812302364e-23	1.3914724588098e-21
ortholog_10984	74.7788155105932	-2.42407995216795	0.246870224198369	-9.81924798763953	9.30349628356729e-23	1.40485125585195e-21
ortholog_4694	806.325017429267	0.88063850240786	0.0896870069477028	9.81901986004915	9.32457197446845e-23	1.40685841768378e-21
ortholog_961	999.932031174191	0.947430797103695	0.096527936050452	9.81509432262701	9.69472826402272e-23	1.46148635006014e-21
ortholog_13720	262.864337429055	-11.7481054468848	1.19723139930819	-9.81272747580237	9.92489939506917e-23	1.49493797138229e-21
ortholog_15509	169.861670533813	1.8807648431615	0.191710220996076	9.81045681022918	1.01507986340289e-22	1.52769096844357e-21
ortholog_1913	145.893704552118	-2.5128148127476	0.2562011425624	-9.80797660625413	1.04033626593449e-22	1.56439916861613e-21
ortholog_10353	459.02948207258	2.36282988168235	0.240915842655868	9.80769822206126	1.04320965013402e-22	1.56741599552555e-21
ortholog_17697	278.851638905634	-1.53993447603472	0.157018665394007	-9.80733387441906	1.0469821915702e-22	1.57177766716208e-21
ortholog_6502	327.889749706163	1.98036894773297	0.202007635677397	9.80343609830468	1.08819543801124e-22	1.63229315701686e-21
ortholog_12133	158.2789839825	1.54865773188325	0.157993375594126	9.8020421809434	1.10332059072976e-22	1.65360859680269e-21
ortholog_1235	425.714260725089	-1.04137936176753	0.106249612315	-9.80125328533089	1.1119727831336e-22	1.66519536496601e-21
ortholog_8123	153.172380830587	-1.74620031802502	0.178343176196045	-9.79123707040801	1.22784327488706e-22	1.83719099284632e-21
ortholog_14852	107.531020110441	2.23830252811911	0.228697206684507	9.78718787416977	1.27800857044148e-22	1.91067038136723e-21
ortholog_1817	68.4128387845174	-2.62318063845942	0.268071290325892	-9.78538445974742	1.30099897267105e-22	1.94343441578753e-21
ortholog_7937	436.618283245001	1.09991050605854	0.11240505514659	9.78524057146824	1.30285083563768e-22	1.94459362957482e-21
ortholog_10027	674.527371411382	-0.996207300847471	0.101842484207782	-9.78184407614198	1.34732996757237e-22	2.00932253827315e-21
ortholog_2145	585.210396509583	-1.55811189188918	0.159291266541998	-9.78152742277541	1.35155254393387e-22	2.01395813945629e-21
ortholog_9545	99.1726630038006	-1.87410751336927	0.19166501494084	-9.77803650785059	1.39898112218215e-22	2.08291464443513e-21
ortholog_18578	1231.19872365773	-1.28637809197366	0.131592891051993	-9.7754375763764	1.43535730005235e-22	2.13531548958405e-21
ortholog_3348	1452.66882588939	-0.761659226544573	0.0779684232676311	-9.76881658784011	1.53231396416811e-22	2.27767885710021e-21
ortholog_15594	123.190104251381	-2.66418658446246	0.27276833054799	-9.7672137344908	1.55674406688769e-22	2.31209112645809e-21
ortholog_17902	457.714940780374	-1.27176813467387	0.130237981043847	-9.76495584836888	1.59181328241206e-22	2.36223522821002e-21
ortholog_9317	79887.7623002045	-1.30650979870811	0.13380347182474	-9.76439385982016	1.60066286795394e-22	2.37341930584639e-21
ortholog_3606	112.251902082449	1.93088315863369	0.197857339468537	9.75896655550015	1.68867183830231e-22	2.50186421945199e-21
ortholog_18589	2482.18123477044	0.973079264075954	0.0997776629702619	9.75247600623773	1.80022980043318e-22	2.6649593483071e-21
ortholog_1798	225.563735241996	-1.1625808564293	0.119222934773943	-9.75131889374861	1.82087043477068e-22	2.69330876501473e-21
ortholog_565	146.667503049253	1.67086785019571	0.171487059383557	9.74340487382526	1.96845923506365e-22	2.90923145329316e-21
ortholog_8981	494.882443927429	-1.26679288361483	0.130083221593369	-9.7383264966695	2.06934019239508e-22	3.05582712234813e-21
ortholog_17579	564.372161419132	0.91248247476423	0.0937253986213713	9.73570118864413	2.12348091218496e-22	3.13321775410149e-21
ortholog_7365	755.634274256594	-0.81023275134515	0.0832603938971429	-9.73131057181982	2.21717708575082e-22	3.26879900692872e-21
ortholog_14273	293.498048396564	-1.2714463802019	0.130659435639126	-9.73099549973239	2.22405597753147e-22	3.27626827985993e-21
ortholog_7316	432.803734270455	-11.6321241030791	1.19552252596862	-9.72974063676024	2.25166332221496e-22	3.31423571246217e-21
ortholog_9613	114.197034344355	-2.91670928812607	0.29982717761902	-9.72796832924943	2.29123329431108e-22	3.36973488972114e-21
ortholog_16135	289.476007669417	-2.42013363959571	0.248847078517794	-9.72538497944495	2.35014703101689e-22	3.45356972240896e-21
ortholog_8248	1520.56599632934	-1.40141632840196	0.144160666669272	-9.72121148424654	2.4485074217758e-22	3.59518859858632e-21
ortholog_19185	52.0915505188331	-2.71941537735604	0.28001649120299	-9.71162578915639	2.69011494824294e-22	3.94673926051065e-21
ortholog_8219	1843.25518792997	0.948946584715696	0.097714792096134	9.71139132939157	2.69631098821695e-22	3.95262133917448e-21
ortholog_20881	1689.4175123713	-1.02208934090174	0.105253756907858	-9.71071599654639	2.71423697145902e-22	3.975675304629e-21
ortholog_692	230.948743159568	1.34056747933386	0.138075032468398	9.70897819372727	2.76090917121433e-22	4.03749460110833e-21
ortholog_7343	78.9959455284725	-4.11442059676814	0.423771957129064	-9.70904404492025	2.75912621190304e-22	4.03749460110833e-21
ortholog_618	735.601808700578	-0.881556143815834	0.0908184864489796	-9.70679184695594	2.82075761862887e-22	4.12168099892619e-21
ortholog_19461	140.748834123385	-1.79892937436543	0.185354622537288	-9.70533860844788	2.86124669881489e-22	4.17746640396438e-21
ortholog_16336	1830.98355192299	1.06409918725904	0.109646041180793	9.70485733729753	2.87478190038542e-22	4.19384042368575e-21
ortholog_17939	5369.80652314179	-0.745759482337986	0.076869879937898	-9.70158250462307	2.96858057043121e-22	4.32718498472129e-21
ortholog_98	3657.85822161642	0.988450798971786	0.101920928832378	9.69821223467679	3.06827532889862e-22	4.4689022215828e-21
ortholog_2453	157.217787708972	1.70672599679422	0.176054968500453	9.69427907278761	3.18881686777077e-22	4.64072986191277e-21
ortholog_11353	1180.09132101497	0.928519900548761	0.0959127009980374	9.68088575221921	3.63552444173604e-22	5.28657315240377e-21
ortholog_1341	117.342513395321	-1.80588816083992	0.186600336191942	-9.67783980293764	3.74546031639463e-22	5.44205749347532e-21
ortholog_18064	286.452296383096	-9.9525342715007	1.02844054327347	-9.67730641950609	3.76504712678334e-22	5.4661226358722e-21
ortholog_4656	542.920815983935	-0.936069987220928	0.096886660577445	-9.66149500500839	4.39404071373416e-22	6.37418024885594e-21
ortholog_9571	382.80297168301	1.11513898693331	0.115512611702438	9.65382888065868	4.73538810937289e-22	6.8638444327919e-21
ortholog_20845	351.194789665834	-1.10177066539513	0.114154116414101	-9.65160696788531	4.83913834452829e-22	7.00860781869783e-21
ortholog_16571	2649.40562933297	-0.800486747891439	0.082945413222918	-9.65076568779168	4.879005547973e-22	7.06069057482882e-21
ortholog_9594	377.213298052347	-1.10524642324991	0.114564068384562	-9.64740898987526	5.04133670459165e-22	7.28977287483953e-21
ortholog_8898	473.61793305395	-1.03700276239128	0.107539050860165	-9.64303435911588	5.26094063764696e-22	7.60123917070094e-21
ortholog_5938	252.666346850916	-11.513790287979	1.19435789482068	-9.64015086090056	5.41083978818081e-22	7.81157581240959e-21
ortholog_942	422.027726381609	-1.14505367345261	0.118833489771307	-9.63578260350885	5.64601164422724e-22	8.14458583155685e-21
ortholog_12521	741.793612091688	-4.09646767210854	0.425174790468002	-9.63478494950144	5.70112483179195e-22	8.21753040946089e-21
ortholog_13287	1050.96337546327	1.27004061680784	0.131861414695767	9.63163196556098	5.87882815067774e-22	8.46691783454185e-21
ortholog_15955	417.981475234477	-1.13560668919861	0.117951688511436	-9.62772727995756	6.10651049182151e-22	8.78783257481479e-21
ortholog_6067	1416.46215045624	0.771016280826214	0.0801321655965764	9.62180761103947	6.46842963265941e-22	9.30126218061407e-21
ortholog_823	106.593085610597	-8.16829392540004	0.849633636822731	-9.61390129979551	6.98510676494492e-22	1.00362324941478e-20
ortholog_8688	198.867546143351	-1.46808314729586	0.152709651073495	-9.61355838989712	7.00841700667143e-22	1.00617265604119e-20
ortholog_8749	110.334569523635	2.72539332447025	0.283524192606714	9.61256004086656	7.07672169561788e-22	1.01517257657376e-20
ortholog_9715	62.1861576977997	2.60612948879602	0.271146567680887	9.61151568720273	7.14887889669082e-22	1.02471043661924e-20
ortholog_15121	190.534894479875	-2.01368763905023	0.209516357464925	-9.61112374907214	7.17614642715837e-22	1.02780385634618e-20
ortholog_17963	3705.6268671684	-0.627239283323706	0.0652855742106846	-9.60762451593865	7.42419771345519e-22	1.06248910269757e-20
ortholog_15416	236.482734463616	2.08250135670528	0.216837627483713	9.60396671404139	7.69256037181096e-22	1.10002396139623e-20
ortholog_6536	406.933691321435	-1.80334813574173	0.187808121262029	-9.60207750135416	7.83490308638618e-22	1.11949306945795e-20
ortholog_16366	195.329077448576	-9.92183423224251	1.03358946143228	-9.59939570058449	8.04144944257665e-22	1.14809793581811e-20
ortholog_10959	105.842946552647	7.11770358581875	0.741499008950651	9.59907363314151	8.06661392788385e-22	1.15078174227704e-20
ortholog_15134	177.054832885207	1.43862397825458	0.149879023384637	9.59856787005222	8.10628867258409e-22	1.15552971417159e-20
ortholog_17385	2145.30770822295	0.799952712731844	0.0833483424673527	9.59770391409023	8.17450907969081e-22	1.16433610414036e-20
ortholog_14484	63.2381480732733	3.242512975819	0.338127277107434	9.58962259288165	8.84078006606098e-22	1.25725491498074e-20
ortholog_20093	207.545896652502	-8.32836280785995	0.868475487705011	-9.58963485528884	8.83972945270897e-22	1.25725491498074e-20
ortholog_3725	298.25546000207	2.07361048031318	0.216276211890605	9.58778805207684	8.99935904723625e-22	1.27880043065091e-20
ortholog_9886	79.3039737626628	-1.96457527307775	0.204927932847772	-9.58666417885117	9.09789427632903e-22	1.29178663821404e-20
ortholog_17598	49.5560052091911	-4.27892487266521	0.446423461099459	-9.58490143445196	9.25459666055674e-22	1.31300498147224e-20
ortholog_13880	1151.65641319903	-1.55631448058017	0.162389667900782	-9.58382698048903	9.35141912365227e-22	1.32570118164717e-20
ortholog_5443	612.93539074446	-1.10764534717281	0.115576830080627	-9.58362801956166	9.36945779077366e-22	1.32721747310528e-20
ortholog_18800	52.7236392407058	-3.05377631208945	0.318869879647409	-9.57687290962124	1.00027633710299e-21	1.41581791645548e-20
ortholog_223	199.39762473986	1.93884722383333	0.202590166456497	9.57029286142409	1.06603270880942e-21	1.5077105799476e-20
ortholog_15189	61685.6731108714	-0.953824942987513	0.0996895219804366	-9.56795582964772	1.09040209044353e-21	1.54097089794894e-20
ortholog_11299	2561.75617402214	-0.935874871571409	0.0978195693015521	-9.567358333856	1.0967204391391e-21	1.54868921386244e-20
ortholog_12036	297.204937879118	1.2216311126802	0.127818924510299	9.55751362609668	1.20619627904326e-21	1.70195142417696e-20
ortholog_11744	31.3088900793673	-4.14626397197549	0.433899628536446	-9.5558136013182	1.22616644767187e-21	1.72877991744689e-20
ortholog_9032	85.4432917287263	2.27933230447446	0.238576119323064	9.55389965660369	1.24904118641491e-21	1.75965856932575e-20
ortholog_14547	157.416017650054	-2.46503242844445	0.258101826107189	-9.55061986822491	1.28922569915261e-21	1.81485627041927e-20
ortholog_11318	212.065033204646	-1.90719632932565	0.199790443465913	-9.54598376298736	1.34821860495304e-21	1.89642422447674e-20
ortholog_10278	646.438030303245	-1.47752875764146	0.154826516345024	-9.5431247341951	1.38592200842457e-21	1.94794248073671e-20
ortholog_2806	328.690736655894	-1.09212367369921	0.11448200372461	-9.53969740367532	1.43249676822688e-21	2.01183986679882e-20
ortholog_20668	411.098432372618	-0.972193191392789	0.101961750773119	-9.53488130618778	1.50057124624053e-21	2.10580941582279e-20
ortholog_10146	993.062040161652	0.901879057562959	0.0946402967567338	9.52954595948886	1.57972622443064e-21	2.21517079182187e-20
ortholog_19815	161.300990964145	-11.312388681108	1.18775242859213	-9.52419747481958	1.66322011903568e-21	2.33044214353255e-20
ortholog_14495	171.608145118226	-1.32091360224397	0.138734560199948	-9.52115752801781	1.71260660137595e-21	2.39778189929282e-20
ortholog_3383	101.138982045966	-3.59776987542483	0.377883080121273	-9.52085463649287	1.71760609680268e-21	2.40292029409509e-20
ortholog_18467	82.5180730690766	1.8646582765974	0.195883919298475	9.51920036762262	1.74516713570371e-21	2.4395897894698e-20
ortholog_16671	82.4134562674744	2.03572456539021	0.21393870304403	9.51545716798723	1.80915639356717e-21	2.52708669348738e-20
ortholog_16842	67.5171294163519	2.57477037193956	0.270625145724321	9.51415791407061	1.83190515759589e-21	2.55688692845913e-20
ortholog_10133	792.351811895723	0.776962832661759	0.0816697511970944	9.5134712824912	1.84404151690269e-21	2.57184031003211e-20
ortholog_9629	86.6670395388334	1.96636846801427	0.206718291432905	9.51230998662011	1.86474895633276e-21	2.59871529573744e-20
ortholog_11278	68.6849922449002	-3.81586582122876	0.401408040235262	-9.50620176664202	1.97751286794248e-21	2.75373999137598e-20
ortholog_10088	110.750803535032	2.12264210943374	0.223301700381433	9.50571404430845	1.98680222750401e-21	2.76454582464473e-20
ortholog_12059	56.2552765683588	3.03185399769419	0.319050765588931	9.5027322441861	2.0445408947424e-21	2.84269820557454e-20
ortholog_5728	110.164795475416	1.77516274445733	0.186811277129079	9.50243888772713	2.05031026466314e-21	2.84852867285059e-20
ortholog_8000	349.205463504074	-0.943611356326449	0.0993244967432096	-9.50028832027241	2.09309962049728e-21	2.90574313675026e-20
ortholog_16253	52.5640115461597	-2.90278698567626	0.305599785634686	-9.49865517623841	2.12618299190696e-21	2.94940580036211e-20
ortholog_15639	209.670262118651	-1.34631153685674	0.141791987948209	-9.49497610082522	2.20261898806666e-21	3.05309342095896e-20
ortholog_8005	86.3495772274711	5.99923936791352	0.631856703686698	9.49462011387981	2.21015760927958e-21	3.06119530940448e-20
ortholog_18670	490.907642059349	-1.20083125793997	0.126489608265041	-9.49351709133132	2.23367840575976e-21	3.09140407229002e-20
ortholog_9954	192.019068143428	1.28727084228776	0.135597905274514	9.49329445526258	2.23845583399996e-21	3.09564569239092e-20
ortholog_1842	433.935550501387	0.884007317272735	0.0931395944295401	9.49120857447457	2.28370949391504e-21	3.15581415156837e-20
ortholog_18997	1948.06880398958	-0.591896432306765	0.0623666750549985	-9.49058823137191	2.2973417426812e-21	3.17222704346545e-20
ortholog_1400	1258.52678816425	-0.721844170973358	0.0760741869863248	-9.48868728762251	2.33961890652458e-21	3.22813830041464e-20
ortholog_9910	61.9057310784265	-2.42094576386431	0.255184946993414	-9.48702418535209	2.37723708174132e-21	3.27754082780125e-20
ortholog_9875	243.697434468904	-1.16588809723487	0.122923256989117	-9.48468276705429	2.43121444154747e-21	3.34940556638495e-20
ortholog_9611	462.393379816228	1.04468268335053	0.110177918310999	9.48177910206749	2.49984007226072e-21	3.44132591821116e-20
ortholog_18740	571.878638689214	-2.14382822653491	0.226175962728471	-9.47858561393027	2.57752943716265e-21	3.54557416869977e-20
ortholog_10457	434.472885789999	1.1931834569263	0.125890257406862	9.47796502687315	2.59290156699237e-21	3.56400728694959e-20
ortholog_17440	213.131437744454	-1.48218368456032	0.15645070456934	-9.47380638930525	2.69827832707313e-21	3.70603197278472e-20
ortholog_16531	79.2392328178368	-7.04920114629071	0.744202464839668	-9.4721550644278	2.74128699514655e-21	3.7622446801271e-20
ortholog_18644	663.563664716723	0.840206932575056	0.0887247103594648	9.46981882691968	2.80329482358186e-21	3.84442746101989e-20
ortholog_4791	231.54719453579	1.2259499626446	0.129519792566107	9.46534841011944	2.92584018592209e-21	4.00944362096602e-20
ortholog_11531	2083.11987166842	0.77289059610194	0.0816649409699706	9.46416646999284	2.95911634910005e-21	4.05197181893814e-20
ortholog_13348	153.705314081018	1.53737828319509	0.162460520540209	9.46308849733485	2.98979169975578e-21	4.09087698509355e-20
ortholog_10065	99.0820051851782	-1.85422575451232	0.195978514505999	-9.46137263661908	3.03926918089077e-21	4.15543044210292e-20
ortholog_5422	82.6299280972643	-2.4209888322641	0.256053524735519	-9.45501076294409	3.22988740316741e-21	4.41271464945208e-20
ortholog_18745	469.248370280723	-1.08825449157096	0.115108503873125	-9.45416242027143	3.25618358659807e-21	4.44528084046526e-20
ortholog_19551	41.2713146082486	-2.92027341723552	0.308904930397783	-9.45363161887712	3.27274449263194e-21	4.46451748711866e-20
ortholog_5881	68.8678986627001	-2.0557455999472	0.217499531006229	-9.45172428849202	3.33294334598877e-21	4.54320897275619e-20
ortholog_13464	202.967123874482	-11.2719837662929	1.19290217906765	-9.44921047516476	3.41395984612643e-21	4.65013746938472e-20
ortholog_14442	459.29615036261	1.43684427158665	0.152096973488187	9.44689587592781	3.49027697874619e-21	4.75050876437028e-20
ortholog_15886	83.2063369888323	2.73724826367877	0.289754095199878	9.44679750527963	3.49355757971447e-21	4.75139603110151e-20
ortholog_18422	97.2343888214893	-1.78715084476781	0.189193348042785	-9.44616110056711	3.51485510540887e-21	4.77676737069664e-20
ortholog_2455	236.417866732225	1.37678173426248	0.145783485937991	9.44401710114193	3.58755438016071e-21	4.87190423902366e-20
ortholog_11015	255.342712304397	-1.13691679388473	0.120431057539375	-9.4403953358378	3.71375542189929e-21	5.03949919300522e-20
ortholog_2106	56.6706283050706	3.83482987962348	0.406712626708292	9.42884392515786	4.14633601794737e-21	5.62228233491363e-20
ortholog_17447	149.790255172143	-1.61314698338096	0.171163980560819	-9.42457039206196	4.31869845301892e-21	5.85160978548103e-20
ortholog_9843	44.6188276628003	-3.51083567391064	0.372524817859391	-9.42443430771852	4.32430196187721e-21	5.85481333040678e-20
ortholog_13366	191.884674485324	-11.1445429904484	1.18314161076667	-9.41944978439797	4.53457950246094e-21	6.13491949902556e-20
ortholog_8066	49.9169896744697	-3.58410758100468	0.380527700323517	-9.41878233294855	4.56349376361119e-21	6.16942032739509e-20
ortholog_3682	261.361130271919	-1.17813160705026	0.125181829924476	-9.4113627174251	4.89745620607469e-21	6.61595821560539e-20
ortholog_10527	1062.87777985981	-1.32677402502198	0.141063496176004	-9.40550929892287	5.17788289406471e-21	6.9890805676389e-20
ortholog_20837	80.0064592067946	-6.55889523373121	0.697351384313115	-9.40543803493223	5.1813930625926e-21	6.9890805676389e-20
ortholog_19327	187.637007756967	1.72593467666869	0.183592183450103	9.40091590085462	5.4090148821278e-21	7.29067442165995e-20
ortholog_10780	291.112636254673	-1.45536018993698	0.154814305051449	-9.40068289847843	5.42100729865874e-21	7.30139395851391e-20
ortholog_6157	988.34816147651	-0.778124721136431	0.0828268048105513	-9.3946002494751	5.74355044646917e-21	7.72430612499481e-20
ortholog_17608	91.8868565137395	-7.04180850107764	0.749555275286468	-9.39464871137938	5.7409071315617e-21	7.72430612499481e-20
ortholog_11277	150.246857298443	-1.58749375518239	0.169025163944611	-9.39205570421813	5.88404459592278e-21	7.90736848113786e-20
ortholog_10069	99.5329485333581	1.97899015795892	0.210720527275694	9.39153951228362	5.91295752288068e-21	7.94032000193672e-20
ortholog_5322	416.848306936577	-0.935944388984121	0.0996995519241395	-9.38764890033079	6.13544645442341e-21	8.23297658973297e-20
ortholog_1685	73.2961597374481	2.52917635208088	0.269483047702164	9.38528925528613	6.27439811916837e-21	8.4131859053389e-20
ortholog_9069	1685.28334143735	1.09523520044579	0.11670738282394	9.38445515566069	6.32425629736738e-21	8.47375334135771e-20
ortholog_5401	54.6353439472041	-5.88973870025245	0.627784923691811	-9.38177786369366	6.48695331816023e-21	8.68530972042564e-20
ortholog_18193	145.163637362234	1.42355198707459	0.151750582396403	9.3808667129592	6.54326194404644e-21	8.75421610944777e-20
ortholog_2961	78.3287398736405	-8.11375226278975	0.865009646117006	-9.37995581807909	6.60003790847202e-21	8.82364535470649e-20
ortholog_17702	273.325974632031	1.06305865974752	0.113369624102094	9.37692674000747	6.79236677197765e-21	9.0740598228748e-20
ortholog_9561	591.956589763457	-0.990028584770166	0.105604957393024	-9.37483058759861	6.92869489233818e-21	9.24934713286652e-20
ortholog_11893	150.649837614431	-1.77814659732215	0.189931094895331	-9.36206153237873	7.81958304867345e-21	1.04309198232304e-19
ortholog_20090	117.380981428477	-2.51312588671765	0.268667350041329	-9.35404278313334	8.43601004265709e-21	1.12449027670374e-19
ortholog_7247	111.822117125062	1.84928775191243	0.197745177505173	9.35187282564226	8.6109268194243e-21	1.14696022299996e-19
ortholog_7010	90.8034277244272	-2.25336898371829	0.240983054393712	-9.35073625565716	8.70397029740945e-21	1.15849972846595e-19
ortholog_2130	253.029197407071	1.63759479992578	0.175249189982525	9.34437871061812	9.24305241726445e-21	1.22934637558539e-19
ortholog_14675	776.747083070922	0.7827689893925	0.0837794352827339	9.34321157394839	9.34554599361436e-21	1.24206429290132e-19
ortholog_6114	50.619086452567	3.10636661204545	0.332525440033816	9.34174122656465	9.47626753416546e-21	1.25851238559912e-19
ortholog_17423	434.732999859325	1.19471315085538	0.127968965527444	9.33596005821551	1.00080081443125e-20	1.32815526584764e-19
ortholog_11380	1503.4609832796	-1.14915822283376	0.123221733163377	-9.32593783038353	1.10006372528153e-20	1.45881524830987e-19
ortholog_18278	47.482074130443	-3.40609642341835	0.365407995171437	-9.32135166287296	1.14867496833039e-20	1.52216276045248e-19
ortholog_15941	154.566755062935	1.55671141599797	0.167024080425481	9.32028131531909	1.16032242689603e-20	1.53647090594474e-19
ortholog_5138	153.551920430638	-1.56728465948109	0.168186559709293	-9.31872714555858	1.17744300408024e-20	1.55800016828334e-19
ortholog_16106	80.4162152430177	2.71310506737637	0.291156124480933	9.31838570187469	1.18123765146789e-20	1.56187787492919e-19
ortholog_17877	52.5232977141409	-7.05686387383217	0.757580500952942	-9.31500198982882	1.2195025380356e-20	1.61129447185625e-19
ortholog_14366	209.672966611447	-1.83156695152103	0.196646413412789	-9.31401147742422	1.23093393030055e-20	1.62521043025438e-19
ortholog_10176	381.332551027486	0.971875584927059	0.104355653886616	9.31310905284556	1.24144092133995e-20	1.63788647103793e-19
ortholog_4100	290.945123637739	1.09322569972006	0.117447119551182	9.30823764684706	1.29970925128921e-20	1.7135116496756e-19
ortholog_1818	327.376328198138	1.89933038390997	0.20415351195692	9.30344212893463	1.35970935141715e-20	1.79130805589395e-19
ortholog_11240	408.433413137157	-3.43773957325941	0.36965503767355	-9.29985857867667	1.40632613391999e-20	1.85137253245476e-19
ortholog_5085	156.186625447316	1.48714488965377	0.159951586377179	9.29746883627001	1.43828798545095e-20	1.89207098522751e-19
ortholog_16660	361.937773041195	-1.10171418208964	0.118524330303102	-9.29525760046252	1.46850166885706e-20	1.93041219378846e-19
ortholog_103	46.0974405102623	4.08076874147966	0.439021516355	9.29514520235926	1.47005409318133e-20	1.93104852719859e-19
ortholog_11290	68.6657164635791	7.02730553073272	0.756190061126475	9.29304138203607	1.49941300337721e-20	1.96818373536986e-19
ortholog_9063	134.076333518433	-11.0347373228375	1.18858965933749	-9.28389140537216	1.63399253275779e-20	2.14328120679224e-19
ortholog_6061	68.135906524483	-2.56778907232832	0.276594307370505	-9.28359334918886	1.63857162731217e-20	2.14772894587872e-19
ortholog_18192	192.622484695179	-9.61746099011489	1.03605352003162	-9.28278395291909	1.65107064944154e-20	2.16254362236637e-19
ortholog_17014	46.884602914766	-2.58259934153783	0.278450865302265	-9.2748835193396	1.77813221004027e-20	2.32728020973772e-19
ortholog_2413	64.6070062036354	2.51656781792519	0.271486854284415	9.26957522329527	1.86888710430225e-20	2.44429337266738e-19
ortholog_17254	67.4967736413306	-2.25312814960085	0.243170460736511	-9.26563260511415	1.93924319431599e-20	2.5344772767362e-19
ortholog_18782	248.529680383927	-1.20314258624959	0.129973334067929	-9.25684175817768	2.10568361984136e-20	2.75001672172201e-19
ortholog_10482	629.808008037911	-1.17216094290583	0.126743294351796	-9.24830736727036	2.2807566567067e-20	2.97651094368041e-19
ortholog_10662	222.236676234709	1.28159303470655	0.1385979865348	9.24683732245101	2.31233317872682e-20	3.01554272766863e-19
ortholog_20893	238.486113520725	1.98089478322536	0.21424519036331	9.24592416691467	2.33216496364833e-20	3.03921281311778e-19
ortholog_12553	58.7263851363132	-2.08328338311727	0.225391856656959	-9.24293989151514	2.39815719623085e-20	3.12296046987555e-19
ortholog_6883	53.2829461837625	3.61935932581474	0.391720453083616	9.23964857418911	2.47308139665521e-20	3.21821067275326e-19
ortholog_7417	43.2660917573226	-4.41310977446287	0.477811029627089	-9.23609858463733	2.55648948762312e-20	3.32435593444517e-19
ortholog_14978	2619.39462760949	-0.850442889841184	0.09208039258632	-9.23587384843025	2.56186235652006e-20	3.32894767031632e-19
ortholog_9322	797.729736584114	1.2231661269993	0.132488573217188	9.23223865498328	2.65033751372293e-20	3.44144041383204e-19
ortholog_19138	201.275175299482	10.9206524979746	1.18295903793174	9.23164044383824	2.6651837493377e-20	3.45823375946007e-19
ortholog_3427	219.216914287988	-1.29497650062448	0.140324218561081	-9.22846044612602	2.74549509090267e-20	3.55988692740787e-19
ortholog_11099	69.700812588998	2.12165481567532	0.229911017529819	9.22815634705344	2.7532993620453e-20	3.56744702286514e-19
ortholog_2171	1679.66847840454	1.33627493294813	0.14493555486609	9.21978691966063	2.97691194678331e-20	3.85441858439172e-19
ortholog_8480	201.287184403433	1.28802350084118	0.139715056071208	9.21893128099748	3.00076029230321e-20	3.88251555357054e-19
ortholog_16661	535.617596455066	-2.03345587758813	0.220577598750849	-9.21877783194562	3.00505715111197e-20	3.88529384880893e-19
ortholog_3354	173.456872856462	-1.85280744061312	0.201053888769905	-9.2154767657021	3.09898024763651e-20	4.00386475882987e-19
ortholog_5017	167.160110786937	2.72276446684068	0.29557681931176	9.21169824203584	3.21005422420029e-20	4.14440929303001e-19
ortholog_11677	200.236100123947	1.61116672413913	0.174991586167363	9.20710966410808	3.35024351769974e-20	4.32231631566187e-19
ortholog_20853	391.526953544422	1.3253059478988	0.144122264262787	9.19570584515862	3.72540621036482e-20	4.80290422627276e-19
ortholog_5979	33.8981861148392	-5.04419652022802	0.548700781987698	-9.19298219688179	3.820982770104e-20	4.92261322663077e-19
ortholog_10974	265.52993208675	1.09030761627777	0.11862258964452	9.19139954324997	3.87762958024021e-20	4.99203380789471e-19
ortholog_17453	64.1884843616405	2.59063968923869	0.281900746900021	9.18990005428219	3.93206531499892e-20	5.05851107249861e-19
ortholog_19694	83.1295183920759	7.13335588694602	0.77653877158758	9.18609108513972	4.07376192550861e-20	5.23707303012576e-19
ortholog_9638	94.7208619964487	-2.00235217729631	0.217991713733881	-9.18545087333331	4.09806885514244e-20	5.26457672755506e-19
ortholog_14251	1527.20852711795	0.83513491902917	0.0909435960274669	9.18299864431292	4.19250619989923e-20	5.38207028147575e-19
ortholog_14856	128.451125407298	1.94095296828406	0.2114061020958	9.18115867537495	4.26477458005876e-20	5.47095816426984e-19
ortholog_13162	232.000978659274	-9.4545082316089	1.0304592917582	-9.1750429223432	4.51394597517139e-20	5.78649457455481e-19
ortholog_10788	342.199652498541	1.1506676888615	0.125517657067457	9.1673770507292	4.8466808203767e-20	6.20862904523805e-19
ortholog_7191	454.155596844939	1.44643125351712	0.157851801141381	9.16322299180873	5.036998344253e-20	6.44785729974313e-19
ortholog_10128	262.349457358375	1.79567534422877	0.196022670671135	9.16054932871189	5.16337991661858e-20	6.60496050905031e-19
ortholog_7187	483.380454945088	-1.19090146727937	0.130015639472545	-9.15967857490599	5.20521240712705e-20	6.65376338464084e-19
ortholog_16744	1273.09670655531	0.716825764625737	0.0782735138775313	9.1579607087437	5.28872646707506e-20	6.75574069910824e-19
ortholog_13480	1255.97827757683	1.05047686988987	0.114784038515787	9.15176781957703	5.60093605346578e-20	7.14949994112951e-19
ortholog_15016	48.9095401057178	2.73813666069472	0.299237077994173	9.15039232119503	5.67271562581022e-20	7.23601516842059e-19
ortholog_10359	300.618681415703	-1.606705836655	0.175643883598343	-9.14751942247624	5.8255819288122e-20	7.42576822025956e-19
ortholog_20282	144.487027611022	1.54092322746185	0.168467517795134	9.14670820600384	5.86947896778949e-20	7.47645048222657e-19
ortholog_3183	219.315785916302	1.57073236401637	0.17189611768949	9.13768376580625	6.38041963113534e-20	8.12155526991347e-19
ortholog_14379	102.985222496458	-1.73238405938237	0.189609933452426	-9.13656804703764	6.44656657593237e-20	8.19997824489638e-19
ortholog_3683	463.580251147358	-1.33177647439441	0.145784364650922	-9.13524902058819	6.52564167661435e-20	8.29472386109735e-19
ortholog_9625	5115.11782337302	0.524407065205729	0.0574332285465937	9.13072586160282	6.8041538026931e-20	8.64266198058171e-19
ortholog_19475	244.136776446875	1.72215717909356	0.188709178311422	9.12598525680357	7.1086670863425e-20	9.02311499899162e-19
ortholog_10598	79.6388397407753	2.01316425593625	0.22070628045066	9.12146338484601	7.41166741529321e-20	9.40111498466138e-19
ortholog_9769	923.615175875464	-0.842482766530258	0.0923715015097854	-9.12059187909823	7.471515399939e-20	9.47038154655662e-19
ortholog_6252	367.805634986825	-1.19041086661117	0.130575560986751	-9.11664370893991	7.74868257563442e-20	9.81481692744164e-19
ortholog_7634	73.9626517961594	-2.39557945076757	0.262774894539993	-9.11647003021813	7.76110567906853e-20	9.82366842781258e-19
ortholog_18808	1143.23680649611	0.944913736217279	0.103693309450911	9.11258152739938	8.04445949025011e-20	1.01751998100959e-18
ortholog_13901	1733.38610426252	-0.630358860786041	0.069175761295755	-9.11242390367047	8.05615860495997e-20	1.01828718031225e-18
ortholog_10724	420.458831866857	-0.968626567903958	0.10633031313444	-9.10959950507498	8.26866372510588e-20	1.04441716863235e-18
ortholog_11190	1193.82044743914	-0.960384167403906	0.105487319238225	-9.10426176662089	8.68550979844284e-20	1.09561886292856e-18
ortholog_13855	383.589393544049	-0.891783859279649	0.0979524389106764	-9.10425375005592	8.6861512065097e-20	1.09561886292856e-18
ortholog_9655	354.909290957495	-1.34863296781987	0.148149994012633	-9.10315911119691	8.77417469621346e-20	1.10594984403109e-18
ortholog_4544	1003.820026328	0.920558047512712	0.101146393994597	9.10124435639183	8.93027119293516e-20	1.12484077917981e-18
ortholog_15379	6807.02403598428	-0.726408705000026	0.0798435269463602	-9.09790352182257	9.20922501593182e-20	1.15916951366969e-18
ortholog_6997	2199.69617036142	1.26846410695399	0.139455975332852	9.09580320188098	9.38898897944945e-20	1.180974083532e-18
ortholog_13410	370.213298007517	7.3015611809744	0.803125825506993	9.09142870155509	9.77460511524696e-20	1.22862300040396e-18
ortholog_18149	793.040379661664	-1.88979759927826	0.207879525661707	-9.09083082262573	9.82851018559107e-20	1.2345401084403e-18
ortholog_12175	298.496394331624	-1.00493338416603	0.110548633934974	-9.09041883554303	9.86582602592104e-20	1.2383667042953e-18
ortholog_12913	326.190663071037	1.3653008304629	0.150220998137311	9.0886150897156	1.00308561095974e-19	1.25820766260218e-18
ortholog_15081	1199.23697681626	-0.910512705123131	0.100191605770283	-9.08771446592779	1.01142751088562e-19	1.26779141881121e-18
ortholog_16666	271.574666717873	1.17306920716402	0.12909663741343	9.0867526115904	1.02041226908918e-19	1.27816713539757e-18
ortholog_10878	46.446735667829	3.23018882531859	0.35555611489175	9.08489177946505	1.03801895063012e-19	1.29932081250965e-18
ortholog_10412	108.854502951924	1.61255865382878	0.177532950077959	9.0831513424447	1.05475806378294e-19	1.31936000019907e-18
ortholog_2948	130.058775592177	1.71908881543979	0.189282329758252	9.08214104103313	1.06459699089341e-19	1.33074623861677e-18
ortholog_9437	83.4811964989783	2.08158804906695	0.229204317432847	9.08180121727775	1.0679267429662e-19	1.33398589351168e-18
ortholog_15751	140.233079956495	-10.7811956504728	1.18725621760142	-9.08076579481194	1.07813588419594e-19	1.34580843279293e-18
ortholog_10391	70.2323770223532	2.32033057472921	0.25564751465377	9.07628841168943	1.12340409289363e-19	1.40134775562818e-18
ortholog_19124	75.4243725692628	-2.11628929754539	0.233212912214334	-9.07449453570746	1.14206348756599e-19	1.42364120950036e-18
ortholog_57	703.150161249544	5.03395338678794	0.554798986506749	9.07347257154138	1.15283027993571e-19	1.43607217848642e-18
ortholog_6002	188.323513602197	-1.50075515528318	0.165420774136367	-9.07234997005884	1.16477296502416e-19	1.44994981699805e-18
ortholog_4451	209.816216984056	2.07317339713684	0.228527530483262	9.07187590375982	1.1698529154855e-19	1.45527126272543e-18
ortholog_4367	1156.35450764514	0.766976181210944	0.0845498677778827	9.07128776624269	1.17618565930852e-19	1.46214276423669e-18
ortholog_17364	1994.11415252644	-1.2949427762999	0.14284054061052	-9.06565300554828	1.23860093152411e-19	1.53867435307893e-18
ortholog_11937	191.017156048294	1.44266203800195	0.159161944393666	9.06411418569826	1.25620784988489e-19	1.55947506089763e-18
ortholog_3727	194.489886469181	-1.37241860382439	0.151420388480888	-9.06363150691304	1.26178136997561e-19	1.56531902967119e-18
ortholog_15465	158.136510138088	-1.9547498344322	0.215826060854871	-9.0570611662446	1.34012456268044e-19	1.66136841361104e-18
ortholog_12515	105.953944480496	-1.51456547102449	0.167239354358376	-9.05627432511449	1.34982317929128e-19	1.67224495995133e-18
ortholog_7604	899.308214109026	-0.844431344061087	0.0932817251514004	-9.05248421049822	1.3975206409778e-19	1.73014969764888e-18
ortholog_20705	1754.70240114928	-0.765184756077825	0.0845367442113098	-9.05150491915272	1.41011312036732e-19	1.74454446616285e-18
ortholog_3088	142.601257243581	1.51124786655693	0.166999701354253	9.04940460552775	1.43749992356371e-19	1.77721006281902e-18
ortholog_11073	342.12763869599	1.01057437076976	0.111715349372446	9.04597601356122	1.48334027424166e-19	1.83262990136146e-18
ortholog_3557	2897.22096625688	-1.14151723949678	0.126210176441103	-9.04457367611301	1.50250313321741e-19	1.85503716754813e-18
ortholog_12214	137.121476014207	-1.65911070880978	0.183533212666353	-9.03983908256375	1.56902619129372e-19	1.93584630768833e-18
ortholog_11965	1809.22515595329	-1.07776551730464	0.119225784295432	-9.03970163562964	1.57100023490799e-19	1.93695970299876e-18
ortholog_16561	715.106574008041	-0.811161451743845	0.0898868555603746	-9.02424994941568	1.80930530021283e-19	2.22925653042583e-18
ortholog_10926	160.394693358577	-1.48243233463461	0.164339509968934	-9.02054737120029	1.87151817326097e-19	2.30433862273106e-18
ortholog_20297	154.705851778453	1.4099219216479	0.156311515838713	9.01994913223607	1.88176658101245e-19	2.31537991503063e-18
ortholog_3330	423.423320622524	-10.686232067819	1.18676236545829	-9.00452557213701	2.16600278253237e-19	2.66329933974643e-18
ortholog_9520	265.983403991742	-1.09020379360818	0.121113734488671	-9.00148771905106	2.22679385298218e-19	2.73618619256648e-18
ortholog_5645	613.559478896732	0.92711325963077	0.103019344430375	8.99940942894808	2.26935100970321e-19	2.78658420518923e-18
ortholog_646	659.241186621272	0.76507813244778	0.0850284443199725	8.99790815375496	2.30059158620733e-19	2.82302735374728e-18
ortholog_8576	331.558125290584	-1.2554856742634	0.139545539143105	-8.99696028961479	2.32053448284156e-19	2.84556721691731e-18
ortholog_18669	58.9493806023192	-3.014908737273	0.335122085368235	-8.9964489626525	2.33136354190379e-19	2.85690820473972e-18
ortholog_13180	197.399112443785	1.13103227352143	0.125834158852997	8.98827698163213	2.51136466109063e-19	3.07540082989249e-18
ortholog_6278	2586.47098686994	-0.804500638980012	0.0895403060966696	-8.98478767887454	2.59234336027854e-19	3.1724174838886e-18
ortholog_18537	188.637473845198	1.36408753244442	0.151902043776775	8.98004726288603	2.70650474522335e-19	3.30988317117132e-18
ortholog_18998	123.488615700383	2.00063052257569	0.22280634349423	8.979235021769	2.72655801135993e-19	3.33215253923805e-18
ortholog_2167	42.3414885476	3.80288141052769	0.423808515508151	8.97311231693398	2.8825191390161e-19	3.51799685602404e-18
ortholog_5957	183.400083902549	1.42681522955222	0.159009514469352	8.97314374120196	2.88169660275795e-19	3.51799685602404e-18
ortholog_14958	2144.54504614642	-0.785384745422007	0.0875659024366535	-8.9690704208772	2.99027339690992e-19	3.64704397092758e-18
ortholog_2631	241.632223836756	1.25152803512978	0.139541048167205	8.96888801946033	2.99522883691985e-19	3.65062449273946e-18
ortholog_7898	765.873154932348	1.94233914629321	0.216574464277526	8.96845873668757	3.00692353413588e-19	3.66240854983195e-18
ortholog_16860	57.2478519026069	2.78256230743035	0.310349030780896	8.96591267074011	3.07721754089386e-19	3.7455021583607e-18
ortholog_19458	410.988452051858	0.87842951024528	0.0979815142623226	8.96525754739298	3.09556584067078e-19	3.76529963459787e-18
ortholog_12005	96.5633530423544	-2.35500174329124	0.262735626478579	-8.96338945294595	3.14848195677927e-19	3.82708886138435e-18
ortholog_10955	37.746049167002	3.38500265299397	0.377764308004961	8.96062063372464	3.22856022488137e-19	3.92178938607062e-18
ortholog_12466	161.89581208516	-1.34598943961755	0.150224371844718	-8.95986066101751	3.25088949400958e-19	3.94626108826213e-18
ortholog_11859	182.706037944915	-1.31483549099949	0.146808240377766	-8.95614229566515	3.36235999313842e-19	4.07883603194477e-18
ortholog_2907	78.0578034930609	-3.72932613172771	0.416670837381407	-8.95029312625977	3.5453962459557e-19	4.29799041888996e-18
ortholog_6661	2281.28453559265	-1.35868278071197	0.151818263332192	-8.9494027325227	3.57410917568883e-19	4.32989432644609e-18
ortholog_11258	249.765121399992	1.13442898810115	0.126792318147898	8.9471428921891	3.6480188137174e-19	4.41647287729015e-18
ortholog_18586	74.9346257325564	-2.22111245050323	0.248367592324783	-8.94284326595538	3.79283478603439e-19	4.58872080037294e-18
ortholog_3697	311.962847245358	1.27095362708032	0.142138207221046	8.94167481023455	3.83316151642985e-19	4.63440765280733e-18
ortholog_8933	117.18751426486	1.73314697312677	0.193863737274163	8.94002662641206	3.89076612264459e-19	4.70090893494659e-18
ortholog_15340	169.558613951155	10.5833453707317	1.18430188417433	8.93635779200852	4.0220817357363e-19	4.85632113382991e-18
ortholog_10970	51.9369503456985	2.55455071363081	0.285913637127429	8.93469349449836	4.08308506078467e-19	4.92668641346348e-18
ortholog_6589	60.7166323125208	2.70893773731602	0.303378875399405	8.92922334737265	4.2900994965657e-19	5.17301857240994e-18
ortholog_18363	2339.85461010306	1.09123356415143	0.122276581121497	8.92430548959455	4.4850442574273e-19	5.40447833019989e-18
ortholog_7324	796.779672767739	-0.865405573895421	0.0969909360868764	-8.92254069102151	4.55711385999909e-19	5.48766375879304e-18
ortholog_14024	245.498910495954	-1.17418832475044	0.13163666155347	-8.91991874371177	4.66630450376226e-19	5.61540971408141e-18
ortholog_9462	124.246853585623	10.5907934517995	1.18746524374211	8.91882394673234	4.71265841528897e-19	5.66741855331657e-18
ortholog_14896	583.298342739983	0.807556693328335	0.090582825089046	8.91511931245774	4.87291294018797e-19	5.85624344374319e-18
ortholog_951	451.610887096044	1.34878304141389	0.151301463673001	8.91454060437203	4.89842810100318e-19	5.88299587545731e-18
ortholog_1473	4665.26510071193	-1.26324835954655	0.141753552378466	-8.91158167362055	5.03096387042634e-19	6.03815882854954e-18
ortholog_11274	162.251465786247	-10.6009174457568	1.18980283639941	-8.90981019833279	5.11200018069159e-19	6.13134726383547e-18
ortholog_20720	353.087732447083	-1.44450902889983	0.162155364238351	-8.90817911380695	5.18775381020291e-19	6.21808024664573e-18
ortholog_10929	181.661024016522	1.80224964197822	0.202325452003291	8.90767634093263	5.21132726514761e-19	6.24219617743824e-18
ortholog_19416	123.043582758955	1.68904425544538	0.18970576838104	8.90349444753201	5.4115481095664e-19	6.47773060135183e-18
ortholog_16986	113.89440525366	2.36722925279254	0.265978228964439	8.90008652967246	5.58031658893308e-19	6.67532907643715e-18
ortholog_2999	82.6352510741525	2.19638334094048	0.246828487340926	8.89841915980619	5.6647726430664e-19	6.77187602668156e-18
ortholog_9220	3066.18369407613	0.772004095729764	0.0867583311362306	8.89832809851471	5.66942129073211e-19	6.77295372306563e-18
ortholog_7072	145.613496945071	1.69837909328926	0.1910519967922	8.88961707705426	6.13198634476697e-19	7.3207168547994e-18
ortholog_12105	138.044171915691	1.94439783944463	0.218781766791798	8.88738521476061	6.25638005772033e-19	7.4642950193594e-18
ortholog_8708	189.052958321443	-1.18049085608975	0.132834658982849	-8.88691900991119	6.28267718320778e-19	7.49072493974147e-18
ortholog_19369	532.107898051931	-1.21502692997153	0.136723786711616	-8.88672672981422	6.29355486385089e-19	7.49874780251186e-18
ortholog_8487	136.345178180485	-1.97434417527536	0.222232707450389	-8.88412960417229	6.44231508825096e-19	7.67093842029882e-18
ortholog_16408	790.554746095286	-0.707153829197491	0.0796039346961402	-8.88340296113251	6.48455457631747e-19	7.71615035990377e-18
ortholog_14007	1472.14585020975	-1.43321616067957	0.161373895762851	-8.88133829764988	6.60607137352234e-19	7.85557500502739e-18
ortholog_16552	46.5108897219263	3.37083571870364	0.379690221737604	8.8778575947451	6.81604231053713e-19	8.09993193707814e-18
ortholog_799	661.631767179413	-1.46921400541055	0.165561068851003	-8.87415148746578	7.04685896631315e-19	8.36872377241197e-18
ortholog_16705	158.237806121655	1.33350602033069	0.150280732493625	8.87343306226738	7.09248774963382e-19	8.41738122617408e-18
ortholog_17122	307.808437083011	1.14999292329814	0.129610184279162	8.87270494748482	7.13902968647878e-19	8.46705784666036e-18
ortholog_1958	240.965130821965	1.09451353895622	0.123371917543263	8.87165864608045	7.2064391566638e-19	8.54140247584906e-18
ortholog_5866	60.6789735232924	-2.40256380753922	0.270930055825173	-8.86783786398938	7.45798135018115e-19	8.83374920737381e-18
ortholog_17684	280.383991485702	1.34044360234556	0.151192428243295	8.86581172033663	7.5948719481528e-19	8.99000068519069e-18
ortholog_910	32.3485925352754	4.25930532951521	0.480502702623517	8.86426924606177	7.70074592833879e-19	9.10935750358139e-18
ortholog_4900	120.917978695517	-1.48423537933049	0.16748451840738	-8.86192582719984	7.86439185387941e-19	9.29685302543299e-18
ortholog_1857	400.170105879407	1.00112851409983	0.112986268231778	8.86062111588755	7.9569862797122e-19	9.40016516377765e-18
ortholog_15793	44.1921088894151	-2.36083903069273	0.266587539093218	-8.85577412478838	8.31050160069546e-19	9.81138578919467e-18
ortholog_2923	146.592066837336	10.4844268835864	1.18430717614316	8.85279351065846	8.53554931995092e-19	1.00639304604118e-17
ortholog_14964	226.977807188919	1.36642056626142	0.154347906975611	8.85286100107162	8.5303875450196e-19	1.00639304604118e-17
ortholog_10577	456.182627912069	-1.19622226263465	0.135157630370506	-8.85057143540809	8.70723091732118e-19	1.02596609407158e-17
ortholog_17291	117.20233408453	-10.5124921764948	1.1878867650476	-8.84974265714088	8.7721333512389e-19	1.03294013240158e-17
ortholog_14445	1056.95285814802	-1.95047437005585	0.22043585508341	-8.8482627715796	8.88921513656126e-19	1.04604533589417e-17
ortholog_7145	83.2991701714419	-2.31436258491499	0.261606561934424	-8.84672986717786	9.01211890237461e-19	1.05981814678218e-17
ortholog_8441	897.738044091823	1.53650091778322	0.17372017181099	8.84468914441872	9.17834593603111e-19	1.07866451751471e-17
ortholog_8117	292.645864262426	-1.44174495436455	0.163063661006241	-8.84160790618685	9.43508225781095e-19	1.10811638602945e-17
ortholog_6528	188.395535847975	-10.9087862429429	1.23384394140647	-8.84130146192379	9.4610004691267e-19	1.11043885376276e-17
ortholog_4495	110.199577569628	1.5689000801989	0.177545929586096	8.83658715159732	9.86870031800777e-19	1.15753898927963e-17
ortholog_21096	2113.02143042225	-1.08120905136607	0.122383468322819	-8.83460050759544	1.00456606706198e-18	1.1775312361962e-17
ortholog_2726	199.474102186181	2.30265134140708	0.260654192477264	8.83412355474747	1.00886096227804e-18	1.18179921537107e-17
ortholog_4627	44.5109179473598	-2.76750367550992	0.313373828285502	-8.8313171864134	1.03450169635486e-18	1.21105039906827e-17
ortholog_2235	116.214556337964	-1.41191808103906	0.159881315273398	-8.83103869032266	1.03708104634127e-18	1.21328413673906e-17
ortholog_20551	91.8596719316281	-2.0957203473637	0.237398804048709	-8.82784711473824	1.06709783083016e-18	1.2475933565495e-17
ortholog_19904	158.080772271397	-1.59359329296061	0.180525468911292	-8.82752612454744	1.07016382049525e-18	1.25036916971246e-17
ortholog_12866	53.4485004365861	2.50443762159168	0.283790918174282	8.82493928172025	1.0951921420257e-18	1.27878539839241e-17
ortholog_10817	542.398188853313	1.05116874181182	0.119139213824779	8.82302902684749	1.11404454726492e-18	1.29995837261545e-17
ortholog_10042	11135.9513138354	-0.708515609712438	0.0803362574678212	-8.81937536107198	1.15099987994121e-18	1.342214376125e-17
ortholog_13737	3088.99072853478	-0.748596091707533	0.0849256336673761	-8.8147248290136	1.19979376111834e-18	1.39821226513307e-17
ortholog_6596	375.8797762	-0.974804525045921	0.110715015485838	-8.80462799709958	1.31287292871946e-18	1.52900632645646e-17
ortholog_4243	2882.93524717009	-0.752692059605049	0.0855146214630917	-8.8019106759411	1.34506225377238e-18	1.56548617108408e-17
ortholog_13165	179.404462093074	2.94511030793438	0.334701676448131	8.79920990891954	1.37782750828712e-18	1.60258894544979e-17
ortholog_3338	139.361092965965	-1.81099286968347	0.205912713059983	-8.79495414717753	1.43106408177002e-18	1.66343943909923e-17
ortholog_19454	717.141527870608	1.54776337124703	0.176124625178487	8.78788738189508	1.52398626249308e-18	1.77031180556314e-17
ortholog_20423	641.363378644225	-0.89076004062607	0.101368720217418	-8.78732649199421	1.53161172390281e-18	1.7780270975943e-17
ortholog_19061	250.979178698716	-1.21435148356407	0.138219745596585	-8.78565850575604	1.55451181736672e-18	1.80345321559072e-17
ortholog_17119	86.5687253178209	-1.69958728905974	0.193463206096152	-8.78506731773608	1.56270923770284e-18	1.81180047924817e-17
ortholog_12273	1300.96633756434	-0.725037756266777	0.0825885554332085	-8.7789131613173	1.65061908760099e-18	1.91249615438384e-17
ortholog_12343	219.526439790011	-1.29871919779257	0.147941762982038	-8.77858402938086	1.65545577772643e-18	1.91687144025658e-17
ortholog_5792	387.178345701846	-1.03786535189176	0.118244444790839	-8.77728635563069	1.67466222031251e-18	1.93786937465741e-17
ortholog_19938	95.4974780776401	-1.85309309253444	0.211126838556113	-8.77715550144009	1.67661112036307e-18	1.93888330137956e-17
ortholog_706	712.489078226056	0.747359741292479	0.0851911986683261	8.77273419056076	1.74379342762614e-18	2.0152855629375e-17
ortholog_21087	254.213635026317	10.4710429501255	1.19395336565138	8.77006024805068	1.78570711048476e-18	2.06240613559182e-17
ortholog_14239	295.504534853093	-0.99824314840078	0.113898137497671	-8.76435006166095	1.87857258536082e-18	2.16827582888868e-17
ortholog_9854	867.264493016987	0.89918250929684	0.102631121144782	8.76130455623069	1.93003569643003e-18	2.22625368302315e-17
ortholog_7092	265.139089231656	-4.24727987058609	0.48493668594876	-8.7584214468667	1.98003634620335e-18	2.28247174474653e-17
ortholog_9636	135.234176117915	1.76971740444658	0.202074909435941	8.75772954389268	1.99222480002783e-18	2.29505820653302e-17
ortholog_17362	412.052007292122	1.10987212434823	0.126746728251358	8.75661359989655	2.01203937861068e-18	2.31640839289096e-17
ortholog_16402	103.163282394731	-2.07454458687247	0.236940410766379	-8.75555410815067	2.03103162743259e-18	2.33678527471954e-17
ortholog_6801	138.940223270791	1.96982453637684	0.225106179487937	8.75064620996954	2.12134457158217e-18	2.43914142056919e-17
ortholog_15878	253.179372129289	-1.24452592436036	0.142236248899061	-8.74970996488771	2.13901790298686e-18	2.45789883003734e-17
ortholog_17690	88.3320754345187	-1.80547432155264	0.206364910145947	-8.74894050677393	2.15365160731256e-18	2.47157160648728e-17
ortholog_18460	983.280590431097	-1.19042041138964	0.136064287924007	-8.7489555823384	2.153363950092e-18	2.47157160648728e-17
ortholog_2776	252.351207195919	1.97938928726085	0.226260886586505	8.74826098811419	2.16665699450043e-18	2.48491911012661e-17
ortholog_6090	74.8144265851934	-1.89331715332327	0.216473962579191	-8.74616573173623	2.20724851841413e-18	2.52986791187923e-17
ortholog_2891	373.425157965141	1.02133820993924	0.1168288212717	8.74217679183789	2.28661295199746e-18	2.61917167980698e-17
ortholog_8238	57.2954175502946	-2.91837927246165	0.333881885830096	-8.74075353086614	2.31560700675286e-18	2.65070276422153e-17
ortholog_19523	85.7418125991622	1.88975666904284	0.216258657334369	8.73840933045741	2.36415535420386e-18	2.70456379919207e-17
ortholog_9418	241.128614828057	-1.1787449399465	0.134941782565018	-8.73521097424773	2.43201785451577e-18	2.78043786972628e-17
ortholog_749	93.5267768610847	-1.84721821060574	0.211556642974997	-8.73155380341356	2.51197478706574e-18	2.87003440431184e-17
ortholog_12052	432.948733296328	-0.81529478976851	0.0933836776334997	-8.7305920095402	2.53343007313285e-18	2.89271942968265e-17
ortholog_6669	33.0710248155705	-4.70222571405265	0.538685868031705	-8.72906826242544	2.56779213159278e-18	2.93010371076638e-17
ortholog_1537	74.9090946898037	-2.90675220026112	0.33306371261765	-8.72731579617624	2.60788129155526e-18	2.97397188295655e-17
ortholog_14128	282.126523990133	-2.23198881196968	0.255756175141096	-8.72701826549577	2.6147486565124e-18	2.97992320091183e-17
ortholog_18256	112.015974940258	1.58728481780518	0.181927332610893	8.7248287270834	2.66583798555802e-18	3.03623324442099e-17
ortholog_6004	1090.504125083	-1.04487159282938	0.119770464453613	-8.72395041295059	2.68660789097155e-18	3.05796206733695e-17
ortholog_11044	585.471030429115	0.96944119193867	0.111167727622176	8.72052719502816	2.76909426559438e-18	3.1498665104228e-17
ortholog_16738	192.726991207199	6.55233079289427	0.751688746034326	8.71681374433541	2.86140289158867e-18	3.25282121166448e-17
ortholog_15304	118.69741916385	10.3283110144447	1.18540928179636	8.71286497672199	2.96289489470429e-18	3.36607952368197e-17
ortholog_6156	851.721077809992	-0.729924751215638	0.0837891123447048	-8.71145105598874	3.00009324512899e-18	3.40619883201674e-17
ortholog_9895	2415.58898436215	-0.909485258020224	0.104416005821423	-8.71020923339727	3.03314399847035e-18	3.44156169317963e-17
ortholog_19874	760.692789571555	0.757215445181798	0.086944381780913	8.70919350591128	3.06044435210355e-18	3.47035957743235e-17
ortholog_8045	994.528422985987	-0.862743048822034	0.0991029929763435	-8.70551961057297	3.16123098949954e-18	3.58239812759901e-17
ortholog_15468	730.622286683574	-0.850252783408427	0.0976715687566807	-8.70522296541152	3.16951044634206e-18	3.58953015774641e-17
ortholog_20577	114.82342726498	-2.5254647354298	0.290239507013134	-8.70131279307721	3.28066632166048e-18	3.71308977858567e-17
ortholog_16382	898.958127701448	-2.80162189101191	0.322190534974957	-8.69554374472755	3.45172793759046e-18	3.90425422227457e-17
ortholog_15003	162.525963853292	10.3004898202603	1.18548463333427	8.68884296820393	3.66149350101396e-18	4.13893027084599e-17
ortholog_4687	57.8353688075735	-2.29641655749955	0.264409455708863	-8.68507728418041	3.78484965407316e-18	4.27569734358577e-17
ortholog_16604	461.943617607287	-1.02864393393529	0.118470065238068	-8.68273290698544	3.86370958756075e-18	4.36205813836106e-17
ortholog_498	73.5342840838612	3.16020224749749	0.364102759060301	8.67942406054141	3.97777955906015e-18	4.48803779837779e-17
ortholog_13212	51.0098522962772	6.23205412035671	0.718060610818866	8.67900846594241	3.99233985500714e-18	4.50165582528098e-17
ortholog_20665	412.086434198722	3.36883974292422	0.388169464387376	8.67878607669733	4.00015282736552e-18	4.50765351338103e-17
ortholog_10409	576.123585174201	0.835223817665972	0.0962602798569199	8.67672334744339	4.07334365145749e-18	4.58727018692175e-17
ortholog_5079	26922.680690525	0.891208953042278	0.102721731007644	8.67595341608833	4.10100025100377e-18	4.61554044438936e-17
ortholog_16509	2207.33678515943	-1.22491154219099	0.141195028075996	-8.6753163966347	4.12402261240116e-18	4.63856308146553e-17
ortholog_13027	2070.51749769707	-0.628007801371675	0.0724145156859627	-8.67240214786677	4.2309832963774e-18	4.75590939564811e-17
ortholog_18424	112.65151384652	-10.2810717354994	1.1856177972634	-8.67148904075986	4.265056818713e-18	4.79123070219002e-17
ortholog_7467	419.046272598156	-1.59283767754431	0.183764090964608	-8.66783966978119	4.40396265635482e-18	4.94420031140456e-17
ortholog_13999	323.579378233636	-0.993445843460302	0.114639683800043	-8.66581109202198	4.48309778447677e-18	5.02991883640085e-17
ortholog_3742	35.1610387806711	-3.74974315316358	0.432853691252884	-8.66284203863444	4.60145807586318e-18	5.15951332017538e-17
ortholog_16470	1776.47887136624	-0.838055875470535	0.0967588521253072	-8.66128376952233	4.66480691588667e-18	5.22730223215447e-17
ortholog_8363	39.9708507487115	-5.49880883437031	0.635001788204587	-8.65951708564116	4.73767031462745e-18	5.30566238766364e-17
ortholog_1125	46.5951519154992	-4.46004290664695	0.515174608370809	-8.65734225673779	4.82891116427841e-18	5.40449345475742e-17
ortholog_17989	82.4737798605367	-10.3026768074153	1.19010464990406	-8.65695030117379	4.84553841807725e-18	5.41974671452638e-17
ortholog_5778	128.078539379183	10.2723327705195	1.1866378134513	8.65667068255878	4.85743472396779e-18	5.42969280369312e-17
ortholog_10969	100.436727413005	1.76800371955523	0.204363928062542	8.65125140388846	5.09377499438421e-18	5.69035741801574e-17
ortholog_11160	248.17137729413	-1.21962598637036	0.141032514256506	-8.64783552076606	5.24854051715094e-18	5.85962753844986e-17
ortholog_8200	227.967773660634	-1.21655069263728	0.140705874970724	-8.64605470731338	5.33105636930051e-18	5.948076782414e-17
ortholog_4814	2085.18441553289	-0.787699667502778	0.0911498567125278	-8.64180916912528	5.53297899872737e-18	6.16956171511396e-17
ortholog_3253	621.714381131956	-0.757319393574878	0.0876396589572667	-8.6412864060111	5.55835845969732e-18	6.19404002213496e-17
ortholog_17645	941.378112634774	0.719431660554872	0.0832560073632913	8.64119819505155	5.56265230224635e-18	6.19500556765883e-17
ortholog_14805	248.600148635707	-1.13722676767726	0.131607462703633	-8.64105077565537	5.56983554187563e-18	6.19918580168731e-17
ortholog_14792	186.631295647204	-1.15466080524102	0.133639603576407	-8.64010947608701	5.61591820212669e-18	6.24662901559631e-17
ortholog_14565	257.724742987886	1.93625774902061	0.22420423970583	8.63613351630239	5.81475482429277e-18	6.463818785307e-17
ortholog_12253	503.936052661878	1.3172315979141	0.152527949449473	8.63600148476691	5.82147554205047e-18	6.46731225707205e-17
ortholog_5126	378.446484354436	0.974711983781956	0.112900213810807	8.63339360380072	5.95580538989542e-18	6.61248049277394e-17
ortholog_9277	107.836849202985	-10.2994306615995	1.19316466749086	-8.63202786859126	6.02736935070281e-18	6.68782694990505e-17
ortholog_13938	781.113449389994	-1.05341753260966	0.122202758696598	-8.62024346950347	6.6811901544149e-18	7.40874307000303e-17
ortholog_19352	113.500736286219	1.75461222945609	0.203632291158481	8.61657166195968	6.89886252819211e-18	7.64542858351149e-17
ortholog_12267	1023.47811678473	-0.86247578419661	0.100162458530681	-8.61076891330922	7.25721491041466e-18	8.03763232265595e-17
ortholog_6663	41.7445619970919	2.91994977310003	0.339109374711977	8.61064302802037	7.26518923951871e-18	8.04153677307414e-17
ortholog_391	324.622280558961	1.41101071514537	0.163907622139615	8.6085729066552	7.39757047914695e-18	8.17804809850649e-17
ortholog_18845	368.401702624663	0.899731552111877	0.104515130794927	8.60862484951846	7.39421987035027e-18	8.17804809850649e-17
ortholog_654	51.1983576302212	-2.64641691393056	0.307438353106611	-8.60795957039508	7.43724763906752e-18	8.21688576260058e-17
ortholog_18886	964.644316854907	1.37258353420173	0.159541225789928	8.60331570981566	7.74455622595072e-18	8.55118227147583e-17
ortholog_8442	216.301167664638	1.51770180913543	0.176413180072003	8.60310895430818	7.75852592917094e-18	8.56137705554119e-17
ortholog_4754	340.385516424229	-1.27773691384539	0.148596585351556	-8.59869633492898	8.06267101729836e-18	8.89156672591018e-17
ortholog_15235	662.371349175648	1.08891832658031	0.126698092376774	8.59459133245743	8.35616444630791e-18	9.20961416872046e-17
ortholog_1773	42.0181745119612	-5.6886303874262	0.662262863841098	-8.5896865097227	8.72069364404548e-18	9.60551722218904e-17
ortholog_12752	1130.25218170104	-0.737685643273879	0.0858991646903238	-8.58780927536744	8.86432578165192e-18	9.75777640093535e-17
ortholog_19324	140.995971492989	-1.66031801094333	0.193344496616508	-8.58735593719282	8.89936039496773e-18	9.79037974065987e-17
ortholog_11131	29.5591375426021	-6.01669169407154	0.70065701910145	-8.58721390072933	8.91036526355251e-18	9.79652385271969e-17
ortholog_5557	267.683777502646	-1.11066701085161	0.129346144712279	-8.58678094598186	8.94399317598395e-18	9.82751833774529e-17
ortholog_20375	5601.77925249185	-0.755467567950849	0.088010053521069	-8.58387806536211	9.17271992388239e-18	1.00727164413229e-16
ortholog_8116	1564.25360467725	-0.595762855280081	0.0694280166970939	-8.58101503719058	9.4039586446038e-18	1.03203735580579e-16
ortholog_10573	11027.4414502974	-1.18477181198859	0.138087297070102	-8.57987546375917	9.49759117893593e-18	1.04168058591788e-16
ortholog_17944	972.808268535688	1.66529594895503	0.194122113075695	8.57859994706359	9.60348498770944e-18	1.05265610159399e-16
ortholog_19436	267.86683733382	1.16495225574602	0.135849530616113	8.57531307221054	9.88176246124908e-18	1.08250216052774e-16
ortholog_9116	124.255066152447	-8.81410082702661	1.02928835714423	-8.56329595671464	1.09685898871716e-17	1.20083138831391e-16
ortholog_2599	108.511806986889	-2.14134550139595	0.250123277515642	-8.56116041123776	1.11737109656685e-17	1.22254737109236e-16
ortholog_14365	345.010987721166	0.934605560023652	0.109199670488122	8.55868480047574	1.14162368406481e-17	1.24832716814709e-16
ortholog_5967	233.840882478628	-1.02568341494942	0.119863430279518	-8.5571004647336	1.1574166533208e-17	1.26483107670939e-16
ortholog_12817	321.816323791099	-1.07210842212718	0.125322785001174	-8.55477654855135	1.18097271970776e-17	1.2897934688047e-16
ortholog_12008	666.524013718681	0.861758783436635	0.100750103022354	8.55342831009746	1.1948551689835e-17	1.30416710020391e-16
ortholog_4420	54.0112275351219	2.99597118561898	0.350493476510797	8.54786575614535	1.25385432877605e-17	1.367737899374e-16
ortholog_7410	101.510409100806	-5.64538475153852	0.660631762470298	-8.54543343545691	1.28054753671175e-17	1.39601307153588e-16
ortholog_12415	112.606624432911	10.1394664632377	1.18678526623705	8.54364032963353	1.30058410101817e-17	1.41700166521419e-16
ortholog_18054	4496.84207013521	-1.17912058923419	0.138021223885078	-8.54303820850029	1.3073814776387e-17	1.42354941013973e-16
ortholog_6325	261.796967029725	-1.5572263349288	0.182296014472269	-8.5422950108747	1.31581983105127e-17	1.43187498171293e-16
ortholog_5470	29.353545833475	-4.41714483231125	0.517238484886791	-8.5398611305538	1.34383237773861e-17	1.46147835304605e-16
ortholog_17117	292.941065539941	1.01653014203706	0.119043069105021	8.53917955643659	1.35178182575345e-17	1.46923971740792e-16
ortholog_7183	522.061544786625	-1.20356861896937	0.140980950208883	-8.53710105646272	1.37631177260267e-17	1.49500212078085e-16
ortholog_20672	511.426818125547	0.872515104743447	0.102250074848516	8.53314881222418	1.42417304876387e-17	1.54606173311753e-16
ortholog_6931	48.2730970895665	-3.35126694630149	0.392750957745999	-8.53280400774689	1.42842566603639e-17	1.54974753383e-16
ortholog_11697	83.7061647568444	-1.95706740518266	0.229453279686763	-8.52926315916834	1.47282800440078e-17	1.59696257825699e-16
ortholog_12034	1105.77221908285	-0.904140729470424	0.106019119102867	-8.52809132089812	1.48782073246005e-17	1.61225178292658e-16
ortholog_10745	65.64447859984	-2.54000181490294	0.298088373490564	-8.52096908430192	1.58223771122434e-17	1.71353784484002e-16
ortholog_20766	38.6361432091193	3.57554024065543	0.419704206887451	8.51919085389166	1.60671882708442e-17	1.73900855087131e-16
ortholog_7232	49.7371110364912	-2.84888214201073	0.334585457867935	-8.51466217379723	1.67076653651851e-17	1.80724746544417e-16
ortholog_10380	670.317549168103	1.05019552862506	0.123396227682832	8.5107587836834	1.72798783535662e-17	1.86802512703774e-16
ortholog_20833	991.933005838744	-1.31600474280225	0.154653906338633	-8.50935339402749	1.74905990368762e-17	1.88967470168283e-16
ortholog_10806	245.650737737954	-1.04220089924188	0.122487449929053	-8.50863414860499	1.75994197527259e-17	1.90029577079164e-16
ortholog_6923	443.507995620746	1.60988030223391	0.1892139581495	8.50825339725693	1.7657296996864e-17	1.90540682518399e-16
ortholog_10684	105.225398824869	-3.10071809891269	0.364453828542009	-8.50784888532261	1.77189917974146e-17	1.91092348889182e-16
ortholog_18376	911.639478767063	-0.80564912467175	0.0947182370974873	-8.50574450454086	1.8043392582832e-17	1.94474848500113e-16
ortholog_7676	56.0326537532511	-2.98662175930706	0.351246020089736	-8.50293409315796	1.84857867258816e-17	1.99124311722473e-16
ortholog_9474	72.1022061535652	-10.1092064599113	1.18964425209277	-8.49767183939872	1.93431028138592e-17	2.08235010935381e-16
ortholog_4744	516.122456288207	-0.779643346050337	0.091782032328051	-8.49450950556101	1.9877052671853e-17	2.1385578990699e-16
ortholog_1495	34.3049067560394	-3.02478716114774	0.356129162059287	-8.49351157781397	2.00485489096438e-17	2.15572588662589e-16
ortholog_1432	283.459557156515	-1.29266129211374	0.152232427470414	-8.4913662193619	2.04221921301512e-17	2.19459644918242e-16
ortholog_3524	1691.43201074088	0.931364703628771	0.109696087018502	8.49040953914502	2.05910181047727e-17	2.21142395866766e-16
ortholog_5115	124.728327299484	1.8130572135083	0.213687188755045	8.48463225180359	2.16402019926549e-17	2.32272358086246e-16
ortholog_19601	24.6132407308759	-4.10192695745116	0.483618472092476	-8.48174169134465	2.21847656487853e-17	2.37976046944685e-16
ortholog_2754	47.6962364757845	-2.57685721640256	0.304046822272346	-8.47519864586636	2.34678746110992e-17	2.51590648633225e-16
ortholog_11622	289.683098594511	-1.0046104248029	0.118541238677035	-8.47477583341232	2.35532629823463e-17	2.52356389096567e-16
ortholog_1712	168.45826714364	-2.32921764419966	0.27487627330564	-8.47369478707157	2.37729801524618e-17	2.5455960678658e-16
ortholog_15211	115.480172594967	10.0641309007778	1.1877078761256	8.47357427114811	2.3797599334771e-17	2.54672355225569e-16
ortholog_3386	46.5321973987432	-6.44815431611377	0.761116559539254	-8.47196692188275	2.41283661210916e-17	2.58059300377948e-16
ortholog_12829	72.1903481900774	-1.99903692056405	0.236003214523685	-8.47038005223199	2.4459366964791e-17	2.61444741507155e-16
ortholog_10819	1276.38218468117	1.32861818527786	0.156882568576185	8.46887068038192	2.477835821828e-17	2.64697886994924e-16
ortholog_18137	370.227046901262	1.19703338842848	0.141368035662785	8.46749679173477	2.50722827784541e-17	2.67679569533703e-16
ortholog_16158	163.459910142514	-7.83470721046366	0.925381843806312	-8.46645875203006	2.529663589761e-17	2.6991540368908e-16
ortholog_7864	1686.93320468033	-0.899673893543129	0.106299059528707	-8.4636110378772	2.59223370909066e-17	2.76428461898606e-16
ortholog_153	95.3507274594833	-1.62199210233931	0.191657444840665	-8.46297467696993	2.60642323403449e-17	2.77777711999843e-16
ortholog_13626	28.8834518156845	-5.10456841235311	0.603329298961728	-8.4606672030309	2.65852076068118e-17	2.83163009718988e-16
ortholog_2233	236.628084119806	1.24296862704008	0.146924892300652	8.45989136065926	2.67626726090817e-17	2.84885340052504e-16
ortholog_6575	540.904702418648	-0.843260179167531	0.0996954744180435	-8.45835966065589	2.71164695898024e-17	2.88481570238775e-16
ortholog_11367	442.971320928742	-0.98744090894074	0.116795312993782	-8.45445663554421	2.80389974856916e-17	2.98120517384632e-16
ortholog_14777	496.387359067952	-1.04703543727173	0.123851897087507	-8.45393136394154	2.81654925420248e-17	2.99289404877776e-16
ortholog_14375	380.046319464723	-0.894643608029193	0.105833917431914	-8.45327877619897	2.8323432121859e-17	3.0079085523067e-16
ortholog_17439	73.364489663653	10.1163273874097	1.19692272125308	8.45194698686871	2.86484683554364e-17	3.04064043173525e-16
ortholog_12334	132.633303232524	-1.70805360322631	0.202116962598546	-8.45081769123414	2.89269651220337e-17	3.06839726866642e-16
ortholog_9439	325.629749938835	0.903279841200294	0.106927393634904	8.44759991330639	2.97352358267319e-17	3.15228379805383e-16
ortholog_11475	1110.35425659452	0.762157599051275	0.0902424836415277	8.44566293275805	3.0232484605725e-17	3.20311933908839e-16
ortholog_18756	94.0293670403331	10.058540864408	1.19231354149371	8.43615417787407	3.27950119127297e-17	3.47258254436198e-16
ortholog_20311	323.936851730133	-1.16855318123451	0.138520716583378	-8.43594525105663	3.28536568829556e-17	3.47675555128467e-16
ortholog_4603	149.126921887274	1.83013659305775	0.217132534491462	8.42866131206013	3.4964194021471e-17	3.6979391862966e-16
ortholog_6125	782.223126676074	0.749175939930777	0.0889071319066039	8.42649992036386	3.5615805666573e-17	3.76465314282636e-16
ortholog_18190	59.0060828755721	-2.15847145528663	0.256176432320287	-8.4257222092467	3.58531870614274e-17	3.78752984298832e-16
ortholog_16451	84.8802074913759	2.69074132733139	0.319362023205248	8.42536410662109	3.59630151456079e-17	3.7969129600284e-16
ortholog_8814	36.3245054536322	-4.27763033297509	0.507875666396069	-8.42259359132037	3.68240079999551e-17	3.88554550262223e-16
ortholog_17172	693.303448061939	0.758675716475972	0.0901242327122208	8.41811013136199	3.82606032653118e-17	4.03477481925619e-16
ortholog_3987	608.030597958104	0.915619363510375	0.108792594538339	8.41619199722006	3.88919706517482e-17	4.09896425382128e-16
ortholog_8777	418.915346304804	0.809557357703751	0.0962264552691804	8.41304353817383	3.9950659204162e-17	4.20808954029854e-16
ortholog_5872	777.949052568214	4.73211517980737	0.562606044837131	8.41106351990453	4.06309603087519e-17	4.27725455783746e-16
ortholog_20679	152.890807993446	1.34794375642405	0.160294277728689	8.40918200901444	4.12879992375228e-17	4.34389165435521e-16
ortholog_17153	173.86950723507	1.39691638184876	0.166126279020163	8.40876223850899	4.14360103879017e-17	4.35692779384132e-16
ortholog_18747	6467.08805037701	-0.438689499802011	0.0521834356942992	-8.40668104668194	4.21776044535024e-17	4.4323267470759e-16
ortholog_7021	252.930379791818	-4.36789857653357	0.519634869629138	-8.40570722217108	4.25290901423427e-17	4.46666649809903e-16
ortholog_8343	202.002728663813	1.24517472880305	0.148141143165417	8.40532685381445	4.26671610348283e-17	4.47856524799374e-16
ortholog_8786	253.105880622597	1.29624926374102	0.154280862156792	8.4018798289037	4.393873625759e-17	4.60935959289576e-16
ortholog_2370	40.641108545672	4.6823368634739	0.557517048217372	8.39855369166809	4.5201127760282e-17	4.73903935189731e-16
ortholog_4364	152.268859186553	-1.45762748737658	0.173568753729108	-8.39798325481745	4.54211947024323e-17	4.75843892725648e-16
ortholog_13566	267.038440026553	-1.2353522576343	0.147101860174638	-8.39793770226767	4.54388137673288e-17	4.75843892725648e-16
ortholog_6064	186.874846327771	1.54081730765028	0.183512052464773	8.39627308918066	4.60873069877923e-17	4.82355572556078e-16
ortholog_4305	1941.8824760592	1.00142152170103	0.119305149308667	8.39378289624488	4.70745053211038e-17	4.92402594721615e-16
ortholog_5599	241.961085837975	1.82124259403422	0.216984265437126	8.39343161756558	4.7215432581613e-17	4.93591060678227e-16
ortholog_5134	146.918027476142	-1.24093866579537	0.147879875554936	-8.39153171544544	4.79848848115189e-17	5.01344967033644e-16
ortholog_15328	399.144495320825	11.4598698491163	1.36587780379863	8.39011353522652	4.85672912118484e-17	5.07136792983339e-16
ortholog_8479	339.062789730434	0.996264417014135	0.118756614304851	8.38912782118143	4.89761977376569e-17	5.11111301448123e-16
ortholog_14415	18436.2195837325	0.706091792329157	0.0841702433333116	8.38885292909342	4.90908362855811e-17	5.12012040312682e-16
ortholog_3566	37.4708339619665	-5.37663482440485	0.641133707673327	-8.38613655787441	5.02379732091669e-17	5.23674374714932e-16
ortholog_2405	187.053909984633	1.42166943981031	0.169548773329906	8.3850175491629	5.07181891560119e-17	5.28375371178626e-16
ortholog_10309	24669.8511045355	-0.927665954198224	0.1106365531562	-8.38480527216463	5.08097961394775e-17	5.29024807154986e-16
ortholog_670	172.760861401182	1.18774464408233	0.141675346686849	8.38356617335583	5.13477882984685e-17	5.34318522449521e-16
ortholog_20825	70.4870304373311	2.00758594281497	0.23952293676579	8.38160207086151	5.22120957637669e-17	5.42999787646771e-16
ortholog_20085	245.356010068443	-1.04885587535716	0.125147686566881	-8.38094497892804	5.25044415427668e-17	5.45726153470678e-16
ortholog_10472	498.117528208996	1.48030355986945	0.17680054271007	8.37273199040436	5.62975460389109e-17	5.84479118123673e-16
ortholog_14730	142.197423398985	8.60698754637557	1.02797595978137	8.37275177933744	5.6288089517934e-17	5.84479118123673e-16
ortholog_12600	264.940224117598	-0.933462078804542	0.111495631021154	-8.37218526192683	5.65594313002039e-17	5.86860918915721e-16
ortholog_13531	702.320767203489	-1.33312487545048	0.159255846870995	-8.3709634631523	5.71490288249452e-17	5.92638379811179e-16
ortholog_9620	362.63857299871	-0.964058314297083	0.115171951745885	-8.37059978304597	5.7325695998064e-17	5.94129561447825e-16
ortholog_14705	121.231241470066	1.44407102298215	0.172593399261713	8.36689600621644	5.91558624195637e-17	6.12746254002071e-16
ortholog_10712	1352.43073477	-0.988146290970081	0.118109380848626	-8.36636585400893	5.94225008211317e-17	6.15155614170651e-16
ortholog_12274	100.020985446398	9.92699862640065	1.18672607340226	8.36502951177324	6.00998810819297e-17	6.21811877822484e-16
ortholog_12081	45.3290962872195	2.47274843546213	0.295680698498025	8.36290108898888	6.11945166724166e-17	6.32775108040006e-16
ortholog_17739	211.963494188312	-1.54068368061514	0.184335665697371	-8.35803356223272	6.37723056876423e-17	6.59053416411741e-16
ortholog_19490	147.699110367545	-1.26758450760001	0.151688674975261	-8.35648744249854	6.46133076732825e-17	6.6736316353976e-16
ortholog_7209	1054.80988097409	0.907426878739153	0.108592760696578	8.3562373119385	6.47503886954501e-17	6.68397073483873e-16
ortholog_8691	477.375875940146	0.903308586860703	0.108194755734007	8.34891285379353	6.88941448963317e-17	7.10765792808902e-16
ortholog_15400	138.696282745261	1.42891892158706	0.171164148163064	8.34823727353094	6.9289271220496e-17	7.14434442276363e-16
ortholog_958	145.626979350629	-10.0925580959241	1.20914422952681	-8.34686040711104	7.01014903215154e-17	7.22397056762481e-16
ortholog_2866	421.264226671318	0.841201560683625	0.100811897970184	8.34426865896742	7.16559269372991e-17	7.37994803072183e-16
ortholog_11979	226.36511229728	1.09684983891099	0.131487013733974	8.34188721579872	7.31141712651163e-17	7.52584650123564e-16
ortholog_17250	855.441927545489	1.05099932727566	0.126001695063929	8.34115228959756	7.35700745903331e-17	7.56846384872095e-16
ortholog_260	265.460687241665	-1.08313290876514	0.129927160463165	-8.33646256028362	7.65460387611205e-17	7.8701345313268e-16
ortholog_4829	29.2778074838659	-4.95041489306094	0.593984564262861	-8.3342483810239	7.79920449691172e-17	8.01424794097096e-16
ortholog_10917	418.605593792323	1.41037034551506	0.169249607530869	8.33307897188373	7.87665837248146e-17	8.08923864105695e-16
ortholog_13824	236.897755513349	0.99594269270655	0.119519604079603	8.33288145803454	7.88981504615311e-17	8.09814917428833e-16
ortholog_20795	44.0009987962588	2.85387229862104	0.342490870070567	8.33269598699968	7.90218926055667e-17	8.10624692874925e-16
ortholog_15122	198.677104529998	1.13650972702838	0.13639465772234	8.33250910268042	7.91467712434224e-17	8.11445201488859e-16
ortholog_13616	166.427562218179	1.25142426820044	0.150190177102213	8.33226441532711	7.93105689137868e-17	8.12663567526472e-16
ortholog_18619	208.168231843171	-1.29481536383405	0.155528767778403	-8.32524672013669	8.41532839423144e-17	8.61796378049481e-16
ortholog_4034	829.718697980653	-1.34651982771971	0.161771825332457	-8.32357442312641	8.53496461446289e-17	8.73553144996697e-16
ortholog_10312	175.072803325992	1.35206806640327	0.162505246823632	8.32015022795344	8.78518917290094e-17	8.98654749859561e-16
ortholog_7829	1247.7104256975	-1.66908379299322	0.20075329022738	-8.3141042973829	9.24478226724629e-17	9.4513257624704e-16
ortholog_8570	53.2212322729634	-2.04886197205608	0.246455630730209	-8.31330964517073	9.30692565927692e-17	9.50947887458623e-16
ortholog_19807	123.384701058011	1.48394721663063	0.178658485342461	8.3060550624625	9.89363375023689e-17	1.01032446347758e-15
ortholog_6222	1484.75084960397	0.958765525185467	0.115506606291164	8.30052545019507	1.0365193090361e-16	1.05788179056055e-15
ortholog_20302	747.075194695808	0.750505120139112	0.0904388899273141	8.29847779801692	1.05453804760472e-16	1.07566451526272e-15
ortholog_15814	132.174757342702	1.55848489598241	0.187905435212113	8.2939851858098	1.0951609907221e-16	1.11647122996627e-15
ortholog_11391	839.45777602901	1.45716471110407	0.175724823824583	8.29230998438037	1.11070014685574e-16	1.13167447319152e-15
ortholog_297	137.561535391743	1.3273108112721	0.160103130473176	8.29034889792164	1.12916755904728e-16	1.14984245801575e-15
ortholog_15906	530.245743902793	1.21730754927878	0.147005373824117	8.28070102209468	1.22452270804108e-16	1.24624143850464e-15
ortholog_10866	1530.31527819654	-0.828751838469327	0.100085444219808	-8.28044322458339	1.22717666610652e-16	1.24823963083147e-15
ortholog_1572	252.05149213813	1.08485589317073	0.131018152307037	8.2801953322346	1.22973400168684e-16	1.25013734985881e-15
ortholog_14086	93.718939065527	-9.93219234933829	1.19969764574503	-8.27891292824053	1.24304782580961e-16	1.26296174544737e-15
ortholog_20168	1119.11169615562	0.907848948780099	0.109678282124886	8.27738118423816	1.25913664147586e-16	1.27858959520652e-15
ortholog_8864	604.38279594968	0.744356883955806	0.089962277160873	8.27410007224168	1.29429425948881e-16	1.31355242786413e-15
ortholog_9339	43.3107608691413	-5.83595606034641	0.705355838947261	-8.27377578536323	1.29782115941908e-16	1.31639267432659e-15
ortholog_7156	119.859693966526	-6.21022176676263	0.750679996371274	-8.27279506152068	1.30854514230265e-16	1.32652571212117e-15
ortholog_10184	78.9163967502485	-1.71846635824391	0.207743487450908	-8.27205887091889	1.31665257678766e-16	1.33399637474422e-15
ortholog_14886	323.656984839374	-1.71260307478476	0.207094083696596	-8.26968614561587	1.3431211770511e-16	1.36005127592149e-15
ortholog_12561	1270.87325556579	-0.881165267762884	0.106574288300453	-8.26808493694755	1.36127901021837e-16	1.37766618755303e-15
ortholog_5545	95.1675146093161	9.82610703649014	1.18856262540513	8.26721859366971	1.37120409462704e-16	1.38693419196328e-15
ortholog_13284	232.392678341036	1.40517087145051	0.169986754436354	8.2663550822522	1.38116772754771e-16	1.39623079840184e-15
ortholog_19351	69.638861173042	-2.09993768485219	0.254036395991552	-8.26628671319217	1.38195964720191e-16	1.3962504540623e-15
ortholog_11289	823.886032809576	-0.993583021636529	0.120207350652722	-8.26557624173066	1.39021559146124e-16	1.40380708467385e-15
ortholog_18880	251.033737798483	-1.23960955070811	0.149974743808105	-8.26545536423261	1.39162506572546e-16	1.40444573216011e-15
ortholog_18774	217.140129088467	1.44818044706765	0.175266281632359	8.26274417178187	1.42361133786115e-16	1.43592494039287e-15
ortholog_5144	246.525718299253	1.19256036123188	0.144488055233936	8.25369515356159	1.5357077881826e-16	1.54812706477415e-15
ortholog_18308	428.587327723289	0.772863493401959	0.0936634060294505	8.25149891686566	1.56420054795534e-16	1.5759712878647e-15
ortholog_3328	70.5419039954873	-2.2844023591715	0.276891230289358	-8.25017952639467	1.58156753200701e-16	1.59169449560282e-15
ortholog_3377	340.158657260496	-1.17015674583861	0.141832951511164	-8.25024603500909	1.58068755466135e-16	1.59169449560282e-15
ortholog_5676	84.7254186713452	-1.72671390051105	0.209351083156415	-8.24793392265829	1.61156431704212e-16	1.62098080303485e-15
ortholog_15663	808.088545597657	0.724250493577382	0.0878286294180898	8.24617779391432	1.63541291407025e-16	1.64405386105783e-15
ortholog_15636	372.229706010202	-1.13804599362361	0.138020820469922	-8.24546608076148	1.64517690783658e-16	1.65295011723992e-15
ortholog_10615	775.24104950189	-0.967630468401535	0.117358899662834	-8.2450540281264	1.65085610423566e-16	1.65773467133664e-15
ortholog_14920	75.7226893309961	-9.80420937818411	1.1897264786763	-8.24072553978316	1.71169472331044e-16	1.71787241109585e-15
ortholog_14719	90.817552016131	1.74636023625857	0.211962953606863	8.23898802381111	1.73673323604037e-16	1.74203403115592e-15
ortholog_8118	79.0626877697907	-9.81673490680327	1.19185976505848	-8.23648485719427	1.77344118543505e-16	1.77688189726932e-15
ortholog_10366	519.361487840713	0.994785746260691	0.120777139768666	8.23654002873463	1.77262393238363e-16	1.77688189726932e-15
ortholog_17534	1374.15808818235	-1.56853360186771	0.190441548108219	-8.23629936560058	1.77619158723413e-16	1.77865168638542e-15
ortholog_6856	109.992920312228	1.92548848926851	0.23379345206752	8.23585293874023	1.78282829352156e-16	1.78430904791817e-15
ortholog_7058	1038.15626967879	0.665889522514462	0.0808645916459351	8.23462419040034	1.80122171868215e-16	1.80172011982179e-15
ortholog_2744	1013.7610439836	1.37978028167747	0.167651143121182	8.23006784200769	1.87107443264765e-16	1.87055698949703e-15
ortholog_10175	407.775212559032	-0.874946685650112	0.106360652057199	-8.22622528846081	1.93205470169691e-16	1.9304526662892e-15
ortholog_7040	31.4719016458035	3.73888737551972	0.454624120597094	8.2241289146936	1.96614532053353e-16	1.96342965020131e-15
ortholog_4134	510.08105589107	-1.16395482789179	0.141614910045112	-8.21915451925939	2.04942848130002e-16	2.0454676863334e-15
ortholog_990	77.1014889373168	-9.82733492265103	1.19580998267347	-8.21814089616488	2.06682063289572e-16	2.06168780019813e-15
ortholog_6340	1300.82494417651	0.741761527706683	0.0902656494259862	8.21753936767379	2.07721060939752e-16	2.07090908796802e-15
ortholog_18347	37.5493296956816	-2.88147613078436	0.350698771614295	-8.21638501190264	2.09729378497843e-16	2.08977867494406e-15
ortholog_2119	97.6562370229057	1.53725320326439	0.187259467302685	8.20921486858437	2.22639499736585e-16	2.21719501803789e-15
ortholog_12702	1786.38593713188	0.714071123039042	0.0870072182406731	8.20703313446742	2.26721015463124e-16	2.25659821282818e-15
ortholog_8019	269.863569671092	-0.912763940605077	0.111260381634837	-8.20385412303206	2.32800565458729e-16	2.31583391341031e-15
ortholog_15577	378.85546776926	0.934613749127311	0.113952585873571	8.20177744947584	2.36858486985686e-16	2.35490492423888e-15
ortholog_21062	429.787801730897	0.776089830007523	0.0946337732688648	8.20098156503353	2.38432097395678e-16	2.36924692711759e-15
ortholog_13416	423.575190665333	0.916461144060479	0.111836859201303	8.19462519428303	2.5137521185076e-16	2.4964873374739e-15
ortholog_3907	206.764178563954	1.36375611980718	0.16642911780297	8.19421587886855	2.52232014475267e-16	2.50362090150492e-15
ortholog_3481	603.125618715304	-0.775493728914164	0.094685475198888	-8.19020792033023	2.60775280791624e-16	2.58699956109144e-15
ortholog_17616	6094.80402242203	0.632237144732408	0.0771953097685022	8.19009790398403	2.61013767044791e-16	2.58794505723236e-15
ortholog_2649	69.2422048328987	-9.75877680225734	1.19225395834633	-8.18514942554093	2.71965984311508e-16	2.69505765703427e-15
ortholog_8029	136.898434387058	-1.37707396818652	0.168330618704212	-8.18076936202729	2.82037274030758e-16	2.79332807019505e-15
ortholog_7109	7304.92117107443	-0.730836642297087	0.089347004368543	-8.1797554093979	2.84420601729615e-16	2.81539012938817e-15
ortholog_3331	729.374957201554	1.19285088938177	0.145936281885429	8.17377881614285	2.9887752715253e-16	2.9568753712545e-15
ortholog_9128	1509.65820280508	-1.07722090007565	0.131941012286765	-8.16441287970699	3.23002345745798e-16	3.19380054669327e-15
ortholog_13089	52.2836295891726	-2.94796913305652	0.361196035586807	-8.16168740132261	3.30376310538576e-16	3.26487233300411e-15
ortholog_18521	24.7328114927602	-3.95697160266744	0.484826534889146	-8.16162342181248	3.30551389731536e-16	3.26487233300411e-15
ortholog_9585	111.237131610719	1.50544619465592	0.184463457717419	8.16121639095656	3.31667368420291e-16	3.27410578055531e-15
ortholog_15824	66.9076724506978	-8.43500976568523	1.03383690878212	-8.15893657310209	3.37987061863511e-16	3.3346703838335e-15
ortholog_11233	430.767293802922	0.974639429359576	0.119518674203884	8.15470415691662	3.50035653230826e-16	3.45166090133507e-15
ortholog_18635	53.702936088401	-2.46603967660013	0.302424433517941	-8.15423425916358	3.51399162140546e-16	3.46321693330991e-15
ortholog_14815	146.833101172964	-9.66126966202953	1.18516480480166	-8.15183645589812	3.58438829847315e-16	3.53067130762409e-15
ortholog_892	62.1343967807687	-2.61887608966237	0.321367916667758	-8.14915227636075	3.66484230550423e-16	3.60795341350702e-15
ortholog_3296	73.3717974871546	-1.89825276784559	0.232961598755383	-8.14835053496873	3.68921657322723e-16	3.62997221345031e-15
ortholog_12552	27.4588168394644	-3.74301207580024	0.459476486834123	-8.14625379764323	3.75371870659483e-16	3.69142903273676e-15
ortholog_12436	116.8019898164	-9.66416894900693	1.18651253170142	-8.14502054617901	3.79217513831464e-16	3.72721944671219e-15
ortholog_2743	140.288239548578	-9.64261761141289	1.1842050302629	-8.14269266300292	3.86582660323598e-16	3.79754433986361e-15
ortholog_2070	1014.24416036413	-1.44242703140565	0.177180191103992	-8.14101747163743	3.91969819085838e-16	3.84837288428926e-15
ortholog_6545	41.2093323846852	-2.92775889107251	0.359765746927736	-8.13795898046009	4.01996983974502e-16	3.94253688840973e-15
ortholog_7522	78.9567759627279	2.04156210191591	0.250868740137841	8.13796928542856	4.01962778658085e-16	3.94253688840973e-15
ortholog_2429	141.25767993102	-1.62510193861322	0.19971599327466	-8.13706459841847	4.0497666393491e-16	3.96960585717109e-15
ortholog_8342	546.395800603614	-0.762596195780269	0.0937211880709394	-8.1368601004401	4.05661010940857e-16	3.97415868442059e-15
ortholog_7744	391.979742834859	1.13328570202223	0.139291451249311	8.13607505599049	4.08298742927113e-16	3.99783303272349e-15
ortholog_10257	1212.36520891243	-0.518191631967436	0.0636967981361462	-8.13528540100003	4.10969017213105e-16	4.02180020905624e-15
ortholog_19559	144.780623855629	-1.40716350443769	0.173118695563789	-8.12831623906958	4.35294379586324e-16	4.2575464886487e-15
ortholog_2952	106.915012991967	8.37011642415956	1.02983947058863	8.12759334168406	4.37897403794654e-16	4.28068987214082e-15
ortholog_9515	179.055671122885	-1.40308695532304	0.172658337688892	-8.12637822247087	4.42307437281827e-16	4.32146320479406e-15
ortholog_1176	53.5947178609643	-2.51593741549538	0.309675438924075	-8.12443319443304	4.49457797392456e-16	4.3883115439092e-15
ortholog_9001	477.328969201241	-1.83083705554215	0.225352654635233	-8.12431989543515	4.49877803090664e-16	4.3883115439092e-15
ortholog_13223	132.381811320386	-1.4154519940041	0.17422381587925	-8.12433126240965	4.49835647632783e-16	4.3883115439092e-15
ortholog_14011	892.899525928708	-0.742705468310599	0.0914229699924348	-8.12383877237917	4.51665665907482e-16	4.4033748173019e-15
ortholog_19241	1763.31905550812	0.65804697009142	0.0810740423268213	8.11661724524277	4.79357598592454e-16	4.6708294310289e-15
ortholog_8183	146.796120597105	1.29372469267419	0.159400820730815	8.11617334680441	4.81113337483923e-16	4.68541140895577e-15
ortholog_12383	106.868285344122	-9.6497835954371	1.18978924652016	-8.11049824467677	5.04126163794154e-16	4.90688228894956e-15
ortholog_5479	238.799816891195	-1.39564652036867	0.172099328716439	-8.10954075636301	5.08114354233955e-16	4.94303926414356e-15
ortholog_10686	86.3245377941001	-2.91567118961363	0.359564607521921	-8.10889372485271	5.10826998113832e-16	4.96675523986418e-15
ortholog_16887	139.660879933131	1.4548083646991	0.179440388795096	8.10747443464555	5.16827378310107e-16	5.02239508761032e-15
ortholog_17733	245.229038811732	-1.53506598117801	0.18938868592174	-8.10537321016282	5.25838536559647e-16	5.10721738222225e-15
ortholog_19395	35.384908580579	3.67727105704707	0.453748511885435	8.10420521660141	5.30914274871223e-16	5.15374625042823e-15
ortholog_9301	376.783740331915	-0.957996505379628	0.118266029376286	-8.10035231952851	5.48002502135125e-16	5.31677145791325e-15
ortholog_4272	504.941511427275	-0.856561666042717	0.105761265150947	-8.09901115328184	5.54077048642462e-16	5.37282331234576e-15
ortholog_20180	168.712976608622	-1.94011779401719	0.239557291070438	-8.09876328684451	5.5520695286344e-16	5.38089312225559e-15
ortholog_14939	104.426611063395	-1.56679817797412	0.193468190666489	-8.09847951012812	5.56503342788828e-16	5.39056694582425e-15
ortholog_6082	175.458731459443	-1.32037843040867	0.163043120460067	-8.09833881173818	5.5714720719045e-16	5.39391310657064e-15
ortholog_12234	1090.58833758353	1.01624321158172	0.125521098836027	8.09619435302491	5.67052027446282e-16	5.48686584373209e-15
ortholog_9810	386.274843162099	-1.43149444971694	0.176831441919836	-8.09524841383067	5.71476088659803e-16	5.5267149826249e-15
ortholog_4182	230.805110111436	1.01795842193071	0.125766225810186	8.09405240057907	5.7711843510824e-16	5.57829717357297e-15
ortholog_14136	74.3182774132819	1.85279373897378	0.22893109698497	8.09323749973302	5.80994241348292e-16	5.6127583711226e-15
ortholog_10594	254.334711882862	-1.10235985341538	0.136238945342431	-8.09137101468776	5.89968472940786e-16	5.69641033568627e-15
ortholog_8478	21392.5671807921	-0.780030504189317	0.0964065969733666	-8.09104904309411	5.91530295582154e-16	5.70844105320205e-15
ortholog_6496	929.119050787705	0.676227139120936	0.083603831722451	8.08847065007597	6.04185417773357e-16	5.82745540355039e-15
ortholog_5274	76.8235808173163	-9.62109761742456	1.19102402342752	-8.07800466504198	6.58350888356962e-16	6.34650256376111e-15
ortholog_14990	31.5312246049358	-4.37418847317037	0.541659443236634	-8.07553256531969	6.71827741697315e-16	6.47296718079903e-15
ortholog_20885	302.117707712961	-0.968278326853078	0.119935612034144	-8.07331792810148	6.84131628774023e-16	6.5880016995687e-15
ortholog_19790	610.651566588786	-0.699087880227135	0.0865950702413159	-8.07306788110427	6.8553469076126e-16	6.59799762274216e-15
ortholog_11854	874.183431194463	0.855856253663454	0.106040239839478	8.07105165887062	6.9695218799036e-16	6.70127860408093e-15
ortholog_17345	746.522775323163	-0.68660390370443	0.0850700443140442	-8.07104203648661	6.97007124518514e-16	6.70127860408093e-15
ortholog_19733	302.205578081037	-0.98694751118453	0.122324722107686	-8.06825876388004	7.13077931251178e-16	6.85214439519672e-15
ortholog_10814	3967.6942893872	1.15127306212871	0.142766756483221	8.06401357352413	7.38295563986653e-16	7.09069730024376e-15
ortholog_7	96.989195671481	-2.10409698160033	0.261104564286268	-8.05844580829868	7.72705638264177e-16	7.41723548147903e-15
ortholog_15078	828.58777014166	-0.756378109102881	0.0938839822604455	-8.05651923673834	7.84976465274485e-16	7.53102420904263e-15
ortholog_6818	63.1577675955631	1.93596037380068	0.240313232768693	8.05598739401959	7.88397590738036e-16	7.55983366185146e-15
ortholog_65	190.060797127486	-1.06695485384007	0.132461149111834	-8.05485126011756	7.95755158388684e-16	7.62633854076111e-15
ortholog_1295	320.122919187458	-1.97766624274319	0.245607839230217	-8.0521299684146	8.13654355679155e-16	7.79374800153722e-15
ortholog_20247	667.578724169807	0.963593756788335	0.119699519137276	8.05010549527143	8.27227010116062e-16	7.91955943212279e-15
ortholog_16178	52.6489905461588	-3.24895388583877	0.40363166135019	-8.04930385037358	8.32662907129269e-16	7.96738064921204e-15
ortholog_13948	67.2306285151964	-9.69661434376156	1.20498140295745	-8.04710705075001	8.4774026234008e-16	8.10735727079203e-15
ortholog_5887	34.7629266555115	3.04462143944323	0.378389812181251	8.04625637749685	8.53650679886476e-16	8.1595642723152e-15
ortholog_4842	975.944578503093	-0.608043907696947	0.0755864202779293	-8.04435380669154	8.67016940516806e-16	8.2829446087956e-15
ortholog_20483	277.398132253124	-0.937110635676779	0.116528376719493	-8.04190929332679	8.84493567818561e-16	8.44544175294268e-15
ortholog_7166	246.238332247092	1.18188095257857	0.146975955163509	8.04132180167662	8.88745197676605e-16	8.48155725871417e-15
ortholog_10440	693.810040348319	0.801392758803564	0.0996803786564537	8.03962394209544	9.0114597395189e-16	8.59536331355167e-15
ortholog_8050	86.0236422326275	1.66485297247239	0.207236069727316	8.03360618961274	9.46486623710674e-16	9.02307263901394e-15
ortholog_2207	50.6411055245001	-9.6676340229196	1.20379056135419	-8.03099337483101	9.66865753237471e-16	9.21249261453204e-15
ortholog_15277	220.161673682101	-1.15432471108663	0.143735443646099	-8.03089816822614	9.67616440691318e-16	9.21264974812569e-15
ortholog_18368	242.667287111707	1.25014429274434	0.155667509895882	8.03086201854515	9.67901624989803e-16	9.21264974812569e-15
ortholog_9435	1163.36071339459	-1.00202080860226	0.124772385430815	-8.03078986702449	9.68471074860516e-16	9.21321825163359e-15
ortholog_11755	36.0833138989221	-2.93308949814489	0.365244817294971	-8.03047533943826	9.7095731555359e-16	9.23201129859607e-15
ortholog_10930	114.162587672131	-1.55311496735761	0.193422545285385	-8.02964806954676	9.77526679896585e-16	9.28958713939578e-15
ortholog_3471	110.817834187181	-2.00630969954359	0.249867910579334	-8.02948123627334	9.78856801714201e-16	9.2973393016207e-15
ortholog_1059	58.3702925488253	9.58020448142485	1.19341166993014	8.02757734218039	9.94162951031738e-16	9.4377601575098e-15
ortholog_3579	727.553398947506	-1.1876390545677	0.147964622432205	-8.02650684363327	1.00287241426369e-15	9.51544298573032e-15
ortholog_3767	125.611579482111	1.56106584789767	0.194510930877376	8.0255944530017	1.01035482986154e-15	9.58140794845085e-15
ortholog_11050	768.645170073236	-1.51611333249326	0.188948690435052	-8.02394199717622	1.024046700635e-15	9.70615842369041e-15
ortholog_5250	70.2139534417349	-1.90471133235285	0.237408902858309	-8.02291451340231	1.03265218934364e-15	9.78259346037015e-15
ortholog_15079	126.200199906452	-1.50150074976656	0.187157917916373	-8.02264080773472	1.03495654844058e-15	9.7992873824324e-15
ortholog_3885	171.352983347168	1.30732827993707	0.162965683251386	8.02210780732549	1.03945848630297e-15	9.83676028268383e-15
ortholog_20831	47.6204138804417	-2.39518609237112	0.298607696891722	-8.02118002082057	1.04734101016901e-15	9.90616889524063e-15
ortholog_16378	174.397474294552	1.36017072673539	0.169577033038451	8.02096075372997	1.0492125010763e-15	9.91867989380443e-15
ortholog_16885	1344.28489254423	-0.844512618513219	0.105297162786035	-8.02027895309276	1.05505288694324e-15	9.96867795687352e-15
ortholog_5555	901.807664597562	1.34345454205204	0.167509037536281	8.02019139869427	1.05580520502934e-15	9.97057423244793e-15
ortholog_4089	867.314851469779	-1.067659443487	0.133181773881965	-8.01655821488933	1.08749396135642e-15	1.02644665020978e-14
ortholog_15659	107.386626077019	1.69270670793355	0.211218578873573	8.01400481416334	1.11032359546154e-15	1.04744775511312e-14
ortholog_3689	1152.87095282396	1.44592447560317	0.180435369744815	8.01353125857813	1.11460919553012e-15	1.05094216010469e-14
ortholog_9098	98.5748102474424	1.48092376300575	0.184817529205071	8.01289666286218	1.12037774099045e-15	1.05583043109502e-14
ortholog_7686	649.797746089673	0.718696635758839	0.0897494104884414	8.00781455663598	1.16764795194073e-15	1.09980389428498e-14
ortholog_4452	2156.26007268552	0.706870298744805	0.088289861073204	8.00624545279005	1.18263567534393e-15	1.11334061624174e-14
ortholog_9700	1809.25716693817	1.26182891811899	0.157636206006227	8.00468972254474	1.19768270794363e-15	1.12691904976997e-14
ortholog_8523	128.871904060845	-1.29744419367805	0.16210464683051	-8.0037446121739	1.20691574092235e-15	1.13501571369258e-14
ortholog_14453	112.160715253501	-8.26507595001883	1.03280214200338	-8.00257436916877	1.21844535828373e-15	1.14466735192196e-14
ortholog_20532	30.5466362388319	4.20896569826011	0.525947504982967	8.00263459448565	1.21784935950641e-15	1.14466735192196e-14
ortholog_7584	37.4127347770741	-3.39756201932476	0.42457500066185	-8.00226582824814	1.22150323494526e-15	1.14694394657847e-14
ortholog_851	111.672729653714	1.49303529527785	0.186643562201563	7.99939348385059	1.25033557486265e-15	1.17340682843419e-14
ortholog_9888	85.4080156764272	2.0821296605637	0.26050400525534	7.99269730429996	1.3201798971709e-15	1.23831093105158e-14
ortholog_19017	79.6794754119968	1.90750493051264	0.238694252776314	7.99141541250347	1.33398231638235e-15	1.25060842160845e-14
ortholog_8679	1463.38486794276	-0.551605050967236	0.0690301825579623	-7.99078070674479	1.34086885264047e-15	1.2564128829174e-14
ortholog_11271	102.737657015533	1.56651387704529	0.1961033229788	7.98820669252324	1.36915760362401e-15	1.28225511323854e-14
ortholog_3521	151.94811155416	-1.16649091920276	0.146046045897495	-7.98714482158236	1.38099825193337e-15	1.29267443830635e-14
ortholog_13951	120.387545882567	-1.41004854712664	0.176730706137928	-7.97851475807593	1.48104582707315e-15	1.38560576212977e-14
ortholog_15619	56.5789198641139	-2.13882851298404	0.268111027366475	-7.9773985202799	1.49449686330758e-15	1.39746667378606e-14
ortholog_7099	35.4616146359978	-2.90322459677148	0.363948497082906	-7.97702043020152	1.49908019922959e-15	1.40102764224792e-14
ortholog_9336	30.7801920548025	3.29979171070219	0.41368704721925	7.97654104203396	1.50491141518249e-15	1.40575058549992e-14
ortholog_106	143.477169993967	-1.49568768923554	0.187564377844006	-7.97426305798576	1.53292726771233e-15	1.43118080392048e-14
ortholog_18968	1587.39830850131	-1.20593395210811	0.151232215910615	-7.97405463410567	1.53551607979889e-15	1.43285767384434e-14
ortholog_19259	62.7556238934094	9.53232543322182	1.19584494794252	7.97120517139149	1.5713438350675e-15	1.46553353038416e-14
ortholog_20780	41.2477466745136	2.85548541707839	0.358361759580099	7.96816440577875	1.61048523162247e-15	1.50126459832781e-14
ortholog_7682	272.546358838589	-0.922574560470227	0.115811325302921	-7.96618601900204	1.63646547949165e-15	1.52469657432019e-14
ortholog_8098	476.569624835414	-1.10039432698588	0.138141084241414	-7.96572817586147	1.64253646353217e-15	1.52956448110995e-14
ortholog_14208	116.992194052303	-1.38494495507631	0.173864526158622	-7.96565570720721	1.64349942665364e-15	1.52967312753679e-14
ortholog_87	50.7281292195982	-2.43438470011186	0.305661361890302	-7.96431935347304	1.66135688615943e-15	1.54549797824661e-14
ortholog_8009	43.5081485485254	-2.47598926555395	0.310984726102584	-7.96177129527965	1.69593732196365e-15	1.57685530321466e-14
ortholog_9126	57.3322832450402	1.94569097486961	0.244399050098403	7.96112331077478	1.70484377486491e-15	1.58432140003513e-14
ortholog_9472	284.472400441123	1.04226379334591	0.131037460316345	7.95393768186377	1.80675033991034e-15	1.67816096576976e-14
ortholog_5808	107.510835949059	-1.85347427359146	0.233073193584361	-7.95232709985841	1.83040192096786e-15	1.69925602062117e-14
ortholog_20004	400.424092484261	-0.866305715002548	0.108964103215112	-7.95037713743512	1.85944571254572e-15	1.7253327132579e-14
ortholog_3717	63.1438967021653	-2.41601110655625	0.303979920837074	-7.94792991557879	1.89653889204341e-15	1.75884763846509e-14
ortholog_6606	72.0799876134222	1.85507712634324	0.233444450572979	7.94654626310472	1.9178327803901e-15	1.77768346182313e-14
ortholog_4873	106.578863082752	-1.69202461236828	0.212947932591014	-7.94571983761857	1.93066329210306e-15	1.78865909814263e-14
ortholog_6679	71.3370400745815	1.93639956524136	0.24371064763579	7.94548610832625	1.93430732197856e-15	1.79111705147349e-14
ortholog_270	56.9443803511562	6.8007340080301	0.855948305931241	7.9452625361892	1.9377993318159e-15	1.79343179327048e-14
ortholog_19690	102.338294545263	-1.77676455743885	0.223734076361975	-7.94141235134989	1.99891936460404e-15	1.84905156167953e-14
ortholog_1678	645.010373785715	1.19770224815761	0.150867795861906	7.93875353792472	2.0422311455987e-15	1.88814976760596e-14
ortholog_19962	63.9640177737736	-9.4545867920462	1.191015915327	-7.93825394805947	2.05047194259275e-15	1.89479960952781e-14
ortholog_19708	124.613366332733	1.27875244559493	0.161187301509989	7.93333242517048	2.13342367094194e-15	1.97044623670289e-14
ortholog_11646	83.3449549175472	-1.80955460752519	0.22812825365894	-7.93218103633291	2.15330224928885e-15	1.9871808269045e-14
ortholog_14557	885.034332372311	-0.623983314542788	0.0786650358143391	-7.93215572945876	2.1537412115662e-15	1.9871808269045e-14
ortholog_7513	66.3915745146064	1.94456241920655	0.245212796178835	7.93010173004335	2.1896644101524e-15	2.01929511293391e-14
ortholog_3731	86.2492309927107	-9.50602025884666	1.1989508035081	-7.92861577892294	2.21602000705418e-15	2.04255796162694e-14
ortholog_5852	811.904829167624	1.06654349753475	0.134577179686417	7.92514377266592	2.27882516544059e-15	2.09937639476751e-14
ortholog_14113	370.836804870906	-1.00365020795513	0.126642843591131	-7.92504479128275	2.28064110297649e-15	2.09997900847173e-14
ortholog_12216	561.713231861461	0.702136975534291	0.0886079579715078	7.92408482949201	2.29832690021392e-15	2.11518628927528e-14
ortholog_18701	94.1705788956992	-1.51867031919556	0.191688206484204	-7.92260696184615	2.3258186469859e-15	2.13939806841069e-14
ortholog_10826	159.422642773292	1.29527329619232	0.163540356664768	7.92020589050949	2.3711761231983e-15	2.1800106015671e-14
ortholog_10920	89.3537975478208	8.1829252788428	1.03347025281454	7.91791080251952	2.41534530145416e-15	2.21948989953147e-14
ortholog_3275	6261.58346953645	-0.923191982646203	0.116627842019132	-7.91570834770961	2.45849317538159e-15	2.25799106427958e-14
ortholog_20487	582.515304907422	-0.739315530784624	0.0934158749772615	-7.91423867693347	2.48770653581789e-15	2.28366153554638e-14
ortholog_17899	1200.32801484719	0.597491469778506	0.0755239212980462	7.9112877020855	2.54740058422176e-15	2.33727236344204e-14
ortholog_34	531.260481639941	0.85679916705553	0.108316425444302	7.91014994762828	2.57079058809468e-15	2.35753626990418e-14
ortholog_7134	191.785898979168	-1.1897730718331	0.150451729452657	-7.90800528622363	2.6154571046342e-15	2.39728129646365e-14
ortholog_18884	273.029311104378	0.960576424536579	0.121503896697218	7.9057252536541	2.66378113194331e-15	2.44033674403828e-14
ortholog_4835	72.6117512837534	-1.90040524470351	0.240421018764726	-7.90448877751089	2.69035414115886e-15	2.46343217332555e-14
ortholog_19173	186.74957705091	1.16893883400486	0.147938825574981	7.90150137708367	2.75563806955482e-15	2.52193205606093e-14
ortholog_16979	84.1736307542779	-2.12597513347291	0.269069656606714	-7.90120729436375	2.76214840448449e-15	2.52661095197658e-14
ortholog_6987	285.039201424475	3.92659062296849	0.497006578987175	7.90048017265747	2.77831034517567e-15	2.54010923060447e-14
ortholog_14354	150.245722229948	1.2818031706388	0.162274331130242	7.89898908663512	2.81174496383265e-15	2.56937766538297e-14
ortholog_16663	98.2125587390462	1.73804223372093	0.220038671543488	7.89880352180468	2.81593350603445e-15	2.57190490760852e-14
ortholog_14764	425.066016339878	-0.966189897505903	0.122323690555028	-7.89863266160416	2.81979557010217e-15	2.57413156210085e-14
ortholog_2975	69.0460138211088	-2.45203386187883	0.310495955083098	-7.89715235170322	2.85347506126649e-15	2.6035619249062e-14
ortholog_8632	22714.8559432303	-0.772137623523237	0.0978062958143705	-7.89455951781161	2.91342340171114e-15	2.65691866730216e-14
ortholog_14875	64.3537336710488	2.38836913284841	0.302589037585998	7.89311189824454	2.94743119908119e-15	2.68657684938943e-14
ortholog_7337	2980.6581449881	0.738882403971464	0.09361328802608	7.89292225015765	2.95191531236468e-15	2.6893079269653e-14
ortholog_11840	562.473569355664	-1.43021703512359	0.181232546339161	-7.8916125387714	2.98306654785022e-15	2.71631878349585e-14
ortholog_5823	167.373075428917	1.29575554282075	0.164244878576932	7.88916862460235	3.04206253593321e-15	2.76864452854949e-14
ortholog_7249	272.323626911707	-1.3737989701079	0.174185952862275	-7.88696762013945	3.09617702004395e-15	2.81647708290359e-14
ortholog_19116	55.1285436562258	2.01917212623363	0.256026350032919	7.88657935393763	3.10582089815429e-15	2.82382860835708e-14
ortholog_8172	96.3876783609984	-9.37157886314074	1.18894297163087	-7.88227786088495	3.21466179432735e-15	2.92131784476957e-14
ortholog_17448	143.310949089994	-1.24665141833531	0.158220230659156	-7.87921628695444	3.29440813262148e-15	2.99228276367504e-14
ortholog_3549	129.056940992673	1.2733517686523	0.161611015553758	7.87911494949263	3.29708075598503e-15	2.99320616094572e-14
ortholog_1801	58.9909585541325	9.43246156795227	1.19802787219962	7.87332397420267	3.45340847095943e-15	3.13355211408592e-14
ortholog_20913	483.934107732992	-1.12990927824351	0.143567287665467	-7.87024186788541	3.53956271515966e-15	3.21011520705022e-14
ortholog_3599	528.314424645804	0.917756151173481	0.116621317474216	7.86954024401575	3.55946900708929e-15	3.2265497644503e-14
ortholog_12882	55.8881734952439	-1.91123932450542	0.242882675357197	-7.86898168712382	3.57539500658332e-15	3.23936164130293e-14
ortholog_713	40.711120007086	-2.48179461206414	0.315574230285966	-7.86437666287009	3.7093985381083e-15	3.35908710302141e-14
ortholog_8888	66.885725132055	9.35628918102196	1.18985417529223	7.86339147713123	3.73870259835281e-15	3.38392836581006e-14
ortholog_82	28.9419346570302	-3.58174391127608	0.455503748916894	-7.86325890795152	3.74266318788589e-15	3.3858176737256e-14
ortholog_6807	273.457329030805	-3.88313329386506	0.493961482182764	-7.86120666070136	3.8045049531396e-15	3.44004137208595e-14
[truncated: 16,076 more rows]

## Sheet: Spe contrl vs Sly.contrl unnorm
Row.names	baseMean	log2FoldChange	lfcSE	stat	pvalue	padj
ortholog_3938	3700.32182373289	-3.8849121318826	0.0795922204951105	-48.8101991339877	0	0
ortholog_5164	19786.1293918877	-7.79904499537458	0.111079607531866	-70.2113121270906	0	0
ortholog_10154	2562.60473035286	-4.88594213853102	0.127468775103541	-38.3305019959769	0	0
ortholog_11250	4026.07775304341	-7.52403833081283	0.148837349473995	-50.5520849262869	0	0
ortholog_14201	3333.82696420597	-6.36762234917672	0.123762065925812	-51.4505175842307	0	0
ortholog_14454	35952.3168546204	-11.5725660069923	0.175281291098724	-66.0228249943362	0	0
ortholog_20330	2106.48504016195	-5.12495475713444	0.118032296249693	-43.4199360681145	0	0
ortholog_1752	1105.8329756582	-3.74013496889558	0.100385467383659	-37.2577332792736	7.94190950697353e-304	1.79437517923183e-300
ortholog_12262	978.935907283048	-5.54390267153861	0.157931217800557	-35.1032731131074	6.00857647666498e-270	1.20672244239688e-266
ortholog_13518	754.396560682889	-3.86856245713412	0.11181706254476	-34.597246333363	2.77921437125327e-262	5.02342997604029e-259
ortholog_5834	912.233455670258	3.58553839173111	0.106090562812029	33.7969589065519	2.18588730624257e-250	3.59181027821223e-247
ortholog_6077	1258.01330976068	-6.40656610461693	0.197221757604534	-32.4840736764109	1.78987977696658e-231	2.69600641405592e-228
ortholog_18476	719.949376569539	-4.36884206918691	0.135699901497084	-32.194880180372	2.08152322142416e-227	2.89411786363397e-224
ortholog_5142	3562.438532493	6.0143982828923	0.188206637179626	31.9563559129539	4.40870025883706e-224	5.69194694132e-221
ortholog_3058	766.631055143822	-3.61762369981222	0.115087777398004	-31.4336046937594	7.03244715535234e-217	8.47409882219956e-214
ortholog_7699	893.611044412189	-3.41816517184401	0.109079878559343	-31.3363492606421	1.49304345204768e-215	1.68667252473512e-212
ortholog_12962	1409.02138682781	-6.37140361859815	0.207731832164828	-30.671291694682	1.37476582116999e-206	1.46169954221456e-203
ortholog_17890	854.465553306369	-4.76383045272084	0.158045746257431	-30.1420985096386	1.36147736414036e-199	1.36715018649095e-196
ortholog_2977	674.00381586937	-4.53383958355235	0.153400277820558	-29.5556152046599	5.56187995715329e-192	5.29110422239714e-189
ortholog_831	1401.24309345953	-2.26247735346175	0.0787365914946903	-28.734763729445	1.40420604185916e-181	1.26905121033021e-178
ortholog_19992	3385.99171491416	9.93159530863737	0.349167627487527	28.4436314445907	5.84223717570485e-178	5.02849699766024e-175
ortholog_14780	818.099166817249	3.19862213397785	0.114128679224126	28.0264536111593	7.73658838567276e-173	6.35631068504705e-170
ortholog_7475	1009.94499737919	-3.57717232634532	0.128344748881445	-27.8715908326693	5.89780757027805e-171	4.63490747099025e-168
ortholog_14227	1100.35359054543	-3.31383833197494	0.11952620661973	-27.7247845948784	3.51003296274841e-169	2.6434935750699e-166
ortholog_10557	3119.95025729126	-9.8789450455555	0.358803355357463	-27.5330341760976	7.06556058049675e-167	5.10840029969915e-164
ortholog_6740	924.641380060653	-5.51732985083155	0.200677261910512	-27.4935475913155	2.09695139776813e-166	1.45778448133304e-163
ortholog_8847	580.722396548948	-4.40757508686834	0.160437083360876	-27.4722962705215	3.76332993463517e-166	2.51934031735299e-163
ortholog_1297	11698.6506577317	2.74397584338902	0.100105482804726	27.4108447060951	2.03659639990258e-165	1.31469571172283e-162
ortholog_4922	815.595236433826	-2.65477181290617	0.0974032742178391	-27.2554678908315	1.43149310162782e-163	8.92215096962858e-161
ortholog_3224	1207.60017602534	-2.58402302059152	0.0965526348478363	-26.7628431338394	8.75269139277454e-158	5.27349656414666e-155
ortholog_8281	1612.45980834821	-1.99336351645725	0.0752775300174297	-26.4801929074414	1.63916451261944e-154	9.55738663406333e-152
ortholog_911	907.655173622681	-6.52969709528506	0.248635305526418	-26.2621476119821	5.19330788176695e-152	2.9334074988418e-149
ortholog_2522	3355.85353155692	3.49169847252721	0.133721082396113	26.1118023423112	2.67784695093943e-150	1.4667298072191e-147
ortholog_7370	1556.91551100826	-8.32340618208252	0.319945791742327	-26.0150512896444	3.34609259585891e-149	1.77884187265147e-146
ortholog_20952	627.596407847034	-4.14024674030614	0.160861886895089	-25.7378973989428	4.40386487232089e-146	2.27428164477715e-143
ortholog_18828	495.533517551025	-5.17087414551898	0.201098942636226	-25.7130847021544	8.34583798384325e-146	4.19030615438796e-143
ortholog_8617	880.794318519275	-3.27676683975192	0.127661409108221	-25.6676380328385	2.687154777984e-145	1.31271142194759e-142
ortholog_9314	494.187918558518	-5.81956785089297	0.230987276191422	-25.1943221585514	4.6227937839258e-140	2.1988683590647e-137
ortholog_3632	476.272157572719	-3.52919416627424	0.140961026865278	-25.0366661250788	2.43926253005162e-138	1.13050436488931e-135
ortholog_698	1026.98667947489	-8.08863464377317	0.32627898230955	-24.7905476059725	1.13370142824734e-135	5.12291332889266e-133
ortholog_17831	1878.31623961304	2.52063234996781	0.101818538337722	24.7561238957008	2.66355865103424e-135	1.17423957603522e-132
ortholog_16859	584.488553804597	-3.45398849504534	0.141319078599991	-24.4410629425485	6.26344496913445e-132	2.69551828135965e-129
ortholog_6073	422.26580041451	4.17170773469249	0.170820898877739	24.4215301646334	1.01020490508888e-131	4.24638457197245e-129
ortholog_11863	568.039225957007	-5.08457813198133	0.210043003159349	-24.2073197178767	1.86296135015507e-129	7.65296054637567e-127
ortholog_7978	678.993282231712	-3.27016822754227	0.135226845185039	-24.1828330984687	3.37242339500805e-129	1.35459006366157e-126
ortholog_18727	1107.9405060662	-2.96072650257942	0.123824844362558	-23.9106014452999	2.37604218672612e-126	9.33629620110319e-124
ortholog_7600	587.699370575164	-3.92212147856068	0.165408632398604	-23.7117097317454	2.7303538770283e-124	1.05002438994227e-121
ortholog_10749	1889.1103892898	-3.55472192329511	0.150109686421829	-23.6808297187821	5.68295248286987e-124	2.13998679433069e-121
ortholog_9374	1936.09359995455	2.59904309707403	0.109759146855998	23.6795125647608	5.86332447726166e-124	2.1628487740103e-121
ortholog_17164	2111.83748354158	-3.84224614535897	0.162776644128623	-23.604406921689	3.47273263450348e-123	1.25539284737301e-120
ortholog_700	2171.71337755496	-4.51559807011752	0.192751060212439	-23.4270984820561	2.2633047259116e-121	8.02141821977495e-119
ortholog_6472	526.983690033773	-6.96164093890982	0.299141556679837	-23.2720622844143	8.50697786308356e-120	2.95699278606222e-117
ortholog_9519	456.325473335793	-4.14611114948952	0.17882681126505	-23.1850644775202	6.44218181031095e-119	2.19702709851642e-116
ortholog_6446	833.753516940505	2.94266207246511	0.127254916719649	23.1241522789096	2.64666732561986e-118	8.85898368714425e-116
ortholog_382	371.078192256243	-4.6770314175391	0.202316515652189	-23.1173980159859	3.09490148930673e-118	1.00622513269082e-115
ortholog_11603	334.856682283297	-5.48043954624229	0.237073133257616	-23.1170840446393	3.11748865453311e-118	1.00622513269082e-115
ortholog_59	347.392745869492	-5.91783956948548	0.257427772609438	-22.9883493513493	6.09635245257259e-117	1.93318544877631e-114
ortholog_16939	856.850450338871	-2.45037598647147	0.106596791476976	-22.9873334133207	6.24067834040087e-117	1.94483208625424e-114
ortholog_15617	497.497152221452	2.75882024930083	0.120067385434807	22.9772659686903	7.86874295406176e-117	2.41063608296045e-114
ortholog_2398	786.907646760973	2.89532410113914	0.126164861772569	22.9487359670588	1.5169252901636e-116	4.56973743661785e-114
ortholog_13062	4489.90599420513	-1.82076091482047	0.0801020934325929	-22.7305034961747	2.23754815359075e-114	6.6301119469103e-112
ortholog_14566	481.653972462443	-4.65189884817682	0.204715332313929	-22.7237442139565	2.60985850183642e-114	7.60857942269247e-112
ortholog_18302	2021.97598858563	2.28055184573027	0.101230083202647	22.5284003883012	2.18712864638529e-112	6.27497623546256e-110
ortholog_19766	1233.67179331635	-2.28711994818424	0.101605811832969	-22.5097354858408	3.332528687463e-112	9.41179000404591e-110
ortholog_19784	915.24351220564	-1.77279302615797	0.0789072806258839	-22.466786487842	8.77127361210744e-112	2.43908877752065e-109
ortholog_13608	3372.10545660691	3.08549949715306	0.13736252262083	22.4624551026203	9.66950383690675e-112	2.64812548260742e-109
ortholog_17768	528.923737082405	-4.53883707136788	0.20223438048938	-22.4434493303488	1.48285717152553e-111	4.00039453363043e-109
ortholog_9433	970.421750333813	2.29845711598689	0.103024247069418	22.3098657002384	2.96384371549295e-110	7.87815811140223e-108
ortholog_14540	622.638830160441	-3.74853523765928	0.168387522869782	-22.2613598310257	8.75511301921548e-110	2.29345895394666e-107
ortholog_5791	472.16997973451	-2.75721215941611	0.124237629562272	-22.1930518887927	4.0084648175948e-109	1.03504287968609e-106
ortholog_4685	1197.61860232048	-2.6683011571347	0.120555730296856	-22.1333415721035	1.50965023958836e-108	3.84322930712107e-106
ortholog_1223	357.389956111396	5.65216826540416	0.256927364374242	21.9990902065659	2.93812558286557e-107	7.37591943198544e-105
ortholog_225	662.105737076921	-4.04373791720053	0.184103457036998	-21.9644866113941	6.29646568281503e-107	1.55902215365591e-104
ortholog_9228	302.935189422949	3.62814352058955	0.165832960195247	21.8783016133697	4.1812658920274e-106	1.02130244592426e-103
ortholog_7852	3033.44341123834	-2.82796592843688	0.129921172078232	-21.7667827591181	4.79101785567644e-105	1.15463530321802e-102
ortholog_7030	519.002170441412	-3.84983496836361	0.176934594838449	-21.7585202706046	5.73698964158718e-105	1.36442220752221e-102
ortholog_2292	604.325715573568	-2.38918831008562	0.109829998785721	-21.7535130337835	6.39874155799119e-105	1.50204225533365e-102
ortholog_10281	1527.81066851135	-3.38163228621376	0.155805887631077	-21.7041367154297	1.87511217495609e-104	4.34521186696555e-102
ortholog_9368	411.916599625134	3.29144186124228	0.152029381048116	21.6500378976125	6.07303475534548e-104	1.38949497725151e-101
ortholog_4229	3954.911577101	10.8293278608431	0.501092847276892	21.6114197592189	1.40268690126854e-103	3.1691957175536e-101
ortholog_17079	565.896220217568	-2.92713077729048	0.135518753079715	-21.5994518158582	1.81759432630798e-103	4.05592808000206e-101
ortholog_4244	806.472516353175	-2.91259250949361	0.135667353529282	-21.4686321633374	3.05889499009435e-102	6.74262523731164e-100
ortholog_9330	297.540544405627	3.1798512203377	0.149130996836718	21.3225371504711	7.01503464016827e-101	1.52767170025351e-98
ortholog_8099	1539.3880587629	-1.70615183486234	0.0803994004252645	-21.2209522190193	6.11725823327744e-100	1.31630288769631e-97
ortholog_8073	328.49460026613	-5.33046190534728	0.251575050976993	-21.1883566539941	1.22291459437483e-99	2.60049191686178e-97
ortholog_11961	862.446719694613	2.20760556621319	0.104311961816298	21.1634938867411	2.07279523002176e-99	4.35648532356318e-97
ortholog_18609	765.908103878207	-3.4861545752259	0.165089030949052	-21.1168153037482	5.57275079435257e-99	1.15778701848187e-96
ortholog_13772	687.256201144139	-6.70545267997646	0.31798196064897	-21.0875254253143	1.03537692676263e-98	2.12664067627666e-96
ortholog_14683	664.508236238299	2.93430735199537	0.139286571771353	21.0666923212971	1.6077748866209e-98	3.26522821074974e-96
ortholog_2766	742.467745158515	2.7088733241992	0.128875938185307	21.019232622805	4.37448639839032e-98	8.78542685010057e-96
ortholog_11051	596.403007259273	2.25795763323461	0.107615563793445	20.9817014718103	9.63825390539917e-98	1.91441142131967e-95
ortholog_4023	877.681205661588	-8.31071796376679	0.396870457411174	-20.9406314039559	2.2841224885751e-97	4.48755586749945e-95
ortholog_12598	398.428948417441	3.1776472020038	0.151806468427432	20.9322253189943	2.72474544407106e-97	5.29567461307358e-95
ortholog_5442	821.069080155525	2.80235369524556	0.134459443987106	20.8416278704402	1.81558919177083e-96	3.49114623843167e-94
ortholog_2158	494.899347316601	-2.66273589628398	0.129026137682904	-20.6371820787812	1.27269478202474e-94	2.4214692826418e-92
ortholog_9862	631.711177205216	-2.41327863815293	0.1172291417567	-20.585995956206	3.66429391931626e-94	6.89917839496265e-92
ortholog_2218	613.116391816225	-3.45402352905452	0.168701803433034	-20.4741351827078	3.66190196643778e-93	6.8235956745735e-91
ortholog_3617	355.250461373999	-5.22654754937766	0.255526008375599	-20.454072689521	5.52630472590253e-93	1.01926487674172e-90
ortholog_8016	481.699585295666	-3.00685787053008	0.147240394713794	-20.421419518569	1.07883485764626e-92	1.969690914339e-90
ortholog_15834	1110.68482149287	1.72037362911058	0.0843248915250032	20.4017295249111	1.6140482572697e-92	2.91739222501498e-90
ortholog_17391	558.24028131682	1.99580179261682	0.0981574103734982	20.3326655116777	6.61117010598085e-92	1.18313762045152e-89
ortholog_4068	332.265329275525	-4.55664439814956	0.225429040748296	-20.2132093674537	7.49148156803356e-91	1.32753460139418e-88
ortholog_13895	1640.38396233353	-1.55350321484959	0.0769272132860125	-20.19445588226	1.09526625420356e-90	1.92203277133295e-88
ortholog_8115	638.4319275859	-2.439314940274	0.121556280212743	-20.0673707356362	1.4233804515789e-89	2.47380785214313e-87
ortholog_13508	2426.02745573441	-1.57432937147466	0.0787351875732476	-19.9952450740027	6.0580556649333e-89	1.04285101089209e-86
ortholog_1380	863.159477453576	-1.85766586486868	0.0932514209279357	-19.9210462037278	2.6734638631524e-88	4.55876031381884e-86
ortholog_15819	542.450214824171	-2.53614665857074	0.128060010623823	-19.8043608322093	2.73005568955604e-87	4.61175295221733e-85
ortholog_8210	319.456837405816	-5.86314828596199	0.297332190320265	-19.7191843898457	1.47589232545576e-86	2.47006979468638e-84
ortholog_18541	2309.33558230464	-3.27399271137258	0.166237510365352	-19.6946688155825	2.39558408651399e-86	3.97249379483857e-84
ortholog_13568	383.017710890228	-3.01193188185238	0.154016301205716	-19.5559291988801	3.67253316933802e-85	6.03463973052588e-83
ortholog_6998	382.217084465572	-2.31600985080839	0.118829301928365	-19.4902251652087	1.32895047486702e-84	2.16403421920913e-82
ortholog_4153	273.310990062626	-5.17532506202465	0.266597880316173	-19.4124764078655	6.05378747128086e-84	9.76984004851799e-82
ortholog_5978	379.840437017232	-3.34887919814398	0.173495904986728	-19.3023529771505	5.13183311780523e-83	8.20866226586987e-81
ortholog_6914	464.119685916001	-3.12800593338656	0.16207184622193	-19.3001190910313	5.35855750322463e-83	8.49613393603379e-81
ortholog_19028	601.829111884014	-2.50246712550505	0.129918357567943	-19.2618439176029	1.12307136450594e-82	1.76517520986478e-80
ortholog_10728	234.083482119642	-3.27269060176876	0.170169521044355	-19.2319434272588	1.99991369488799e-82	3.11624483061211e-80
ortholog_16664	1071.43334625177	-1.98917109864402	0.103531621348385	-19.213174417026	2.87158350884286e-82	4.43622836943031e-80
ortholog_1724	488.234245165334	2.06677293640198	0.107753970447793	19.1804805689581	5.38800804002933e-82	8.25324112911273e-80
ortholog_1989	305.689452877826	-2.78572057385283	0.145432628426694	-19.1547151694159	8.84076635679868e-82	1.34283068822804e-79
ortholog_16468	328.548530158846	-3.02387208660006	0.158295684983511	-19.1026817118548	2.39845864704126e-81	3.6126783371059e-79
ortholog_6016	480.613109057518	2.92380192385203	0.154688659530007	18.9012040878463	1.11479171602553e-79	1.66527770802987e-77
ortholog_16700	315.148947333927	2.59151508621851	0.137246506034957	18.8821935150643	1.59809186229289e-79	2.36766478778229e-77
ortholog_13015	502.923056788794	-3.27057019008202	0.173748172193777	-18.8236235742061	4.83612370020995e-79	7.10674275457681e-77
ortholog_14608	405.872436166583	-6.5861231230748	0.350002211800145	-18.817375722287	5.44137250834901e-79	7.93167807164583e-77
ortholog_13076	939.688231274462	1.65506768352223	0.0882465504267396	18.7550411377975	1.76081416494335e-78	2.54613728250808e-76
ortholog_3294	1479.23248141033	-9.74245497554352	0.521263009490206	-18.69009463202	5.96071854931413e-78	8.55079268086135e-76
ortholog_4027	879.528436025247	1.60648804874891	0.0860236442833103	18.6749592177018	7.91503710899537e-78	1.12649051767788e-75
ortholog_5918	263.911926578754	-3.68560247959636	0.197742136810997	-18.6384274946876	1.56782209134964e-77	2.21393627352694e-75
ortholog_3499	309.676585518339	-3.00768803231925	0.161930913537848	-18.5738965254232	5.22685432717848e-77	7.32367379563962e-75
ortholog_8863	504.978572134379	-3.18116866317792	0.171667600400535	-18.5309787971382	1.16154740497459e-76	1.61499764191659e-74
ortholog_3026	252.094046616087	-3.4351348815901	0.185401263806794	-18.5281093076574	1.22516727873399e-76	1.69045027199366e-74
ortholog_11563	1329.25234276767	1.52451646759226	0.0824549165866693	18.4890911385475	2.5277891359218e-76	3.46134762362019e-74
ortholog_9666	208.097642576405	3.3037812613158	0.178741079067269	18.4836148386036	2.7979203277673e-76	3.8024368364206e-74
ortholog_15110	361.175697234565	-2.52204018159724	0.137475256995102	-18.345411652419	3.59195722097813e-75	4.84512140068505e-73
ortholog_5784	7803.98736401243	1.64900472026121	0.0899708011983983	18.3282209149713	4.92760287973254e-75	6.59751274453078e-73
ortholog_5925	303.855555883284	-2.79631726916007	0.153528241056901	-18.213699641903	4.01851380680928e-74	5.34078213662336e-72
ortholog_11542	2245.08720925789	-3.70612777504669	0.203729485171743	-18.1914157978774	6.03606328938958e-74	7.96363824494283e-72
ortholog_11190	1193.82044743914	-2.0397179341402	0.112298834104092	-18.1633046363558	1.00772056437493e-73	1.31039922309905e-71
ortholog_20838	590.564451756253	-2.1045911710363	0.115869396103337	-18.1634775170428	1.00455168013752e-73	1.31039922309905e-71
ortholog_15901	225.945136194522	-3.69091843818912	0.204120796519398	-18.0820303522496	4.41521053763495e-73	5.70035217626798e-71
ortholog_15733	469.320674767415	-3.9927918083737	0.220998728290607	-18.0670352234936	5.7945052086795e-73	7.42806252814766e-71
ortholog_4168	589.504910281142	-3.31707936937183	0.183752229279066	-18.0519136142515	7.6204137879596e-73	9.69992811389928e-71
ortholog_18480	315.769999120518	-2.52976456030059	0.140421323045829	-18.0155300165842	1.47164756868425e-72	1.86014194433341e-70
ortholog_10390	444.737661515833	-2.25791070665074	0.12559438990729	-17.9777990746041	2.9080928130883e-72	3.65026233309521e-70
ortholog_6988	703.997485578669	-3.46509344346277	0.19282668442064	-17.9699892360534	3.34779710173856e-72	4.17320224923617e-70
ortholog_11922	300.115307239613	-3.14863621760271	0.176127158429203	-17.877062491009	1.77970073208708e-71	2.18906845158923e-69
ortholog_19989	378.957462384723	-4.53988683959189	0.253950657632786	-17.877043052027	1.78032123033813e-71	2.18906845158923e-69
ortholog_10643	350.226051199458	-4.44783942350722	0.248832010751343	-17.8748683100581	1.85111898529984e-71	2.26074159860098e-69
ortholog_17364	1994.11415252644	-2.68211781568277	0.150158294702061	-17.8619357725428	2.33402301446807e-71	2.83137355614164e-69
ortholog_11279	227.029038556843	3.83191255839846	0.214884707102482	17.8324116688814	3.95966429314783e-71	4.77139547324313e-69
ortholog_15921	231.206440086194	3.41528696403747	0.191787179666584	17.8076916818676	6.1598306897611e-71	7.37343971638621e-69
ortholog_9977	706.052428590465	-3.04069304815251	0.172170368901868	-17.6609544809979	8.38103625736129e-70	9.96626515472404e-68
ortholog_20313	213.170494081527	-3.38116968454558	0.191998536293427	-17.6103930260084	2.05016576502887e-69	2.42200955574489e-67
ortholog_17352	303.51231383403	-2.98952420928124	0.169773304135761	-17.608918106999	2.10428699744293e-69	2.46980438173902e-67
ortholog_20629	189.033064816973	3.56740666223165	0.203785473324514	17.5056965741165	1.29631467426096e-68	1.51167017659786e-66
ortholog_3851	534.959208846292	-2.20013325378713	0.125918627833376	-17.4726590627917	2.31451729713225e-68	2.68172436831189e-66
ortholog_6947	238.129090201296	-7.05078675718256	0.404907709618649	-17.4133181208704	6.53821714937574e-68	7.52727866082589e-66
ortholog_14139	223.692654066296	-3.56464871334447	0.205293132273647	-17.3637017169816	1.55374724923389e-67	1.77746718543687e-65
ortholog_966	421.878298108748	-1.93925517429931	0.111890443822533	-17.3317318981692	2.71042050759486e-67	3.08118557703001e-65
ortholog_11927	229.529221525717	3.28669158881453	0.18999642895215	17.298701912141	4.81107338801355e-67	5.43500946802156e-65
ortholog_19072	740.021374141587	-2.49532019370157	0.144289064973181	-17.2938967631773	5.22945726032098e-67	5.87095900498769e-65
ortholog_648	557.294422139133	-2.86343078405691	0.165806960121792	-17.2696657724959	7.96020740474525e-67	8.8815277062204e-65
ortholog_2290	434.82113373493	-2.59020515847849	0.15038016735775	-17.2243800761071	1.74285008641141e-66	1.93263897618934e-64
ortholog_1558	284.65126441651	-2.8477548817996	0.165523134670055	-17.2045731702469	2.45378131894121e-66	2.7043961792599e-64
ortholog_3204	224.164683146495	-3.05067934743717	0.177600430991745	-17.1772068930337	3.93402157026322e-66	4.30954181106107e-64
ortholog_20703	158.554492787237	-4.44215314758155	0.259856288855331	-17.0946532298651	1.62660696168502e-65	1.77113980918414e-63
ortholog_17428	254.012186072212	-2.51746256136853	0.147626923125291	-17.0528688675029	3.32790581649969e-65	3.60191003791807e-63
ortholog_13152	203.90466835152	-3.7715573914774	0.221908310195534	-16.9960169051537	8.78928166538407e-65	9.4563253632034e-63
ortholog_17052	503.895591798056	2.1476250720713	0.126555891840995	16.9697754946848	1.37456549475449e-64	1.4701343974963e-62
ortholog_19167	286.673349205373	7.08962824007112	0.417803019088875	16.9688296066693	1.39688407830607e-64	1.48521645384601e-62
ortholog_3894	180.274902908342	-3.64471646501723	0.2149122773193	-16.9590891245463	1.64880618976278e-64	1.74281706900364e-62
ortholog_20529	283.118685753848	2.51333555394112	0.148326358320097	16.9446319751018	2.10849429140958e-64	2.21575780914117e-62
ortholog_10084	559.75578399383	-2.17625014975379	0.128470405403252	-16.9397001817097	2.29290242940495e-64	2.39561915673379e-62
ortholog_10038	433.519175913516	2.55811386289896	0.151084530748526	16.9316729530492	2.62803341149484e-64	2.72998298349249e-62
ortholog_15961	1189.32920763533	-1.59925827682056	0.0944601960366346	-16.9304992358932	2.68096543928418e-64	2.7690543037178e-62
ortholog_17875	425.235395689872	-1.92486839039729	0.113891577437031	-16.900884452685	4.4320853879959e-64	4.5517013288651e-62
ortholog_9744	832.525257747011	-2.68291362739998	0.158798749533482	-16.8950551265789	4.89256442788152e-64	4.99622045389596e-62
ortholog_16485	857.310151642427	-1.81086410115158	0.107397724845032	-16.8612892290273	8.66775642813235e-64	8.80166839542091e-62
ortholog_9532	580.200228083928	2.40510898878635	0.142663741670129	16.8585862156028	9.07335261975355e-64	9.16205858111985e-62
ortholog_3818	316.203875940269	-2.92153281227785	0.173380092032281	-16.8504513870825	1.04116957371211e-63	1.04550778026924e-61
ortholog_15431	480.468138994522	-3.33766578086139	0.198168528712578	-16.8425622501457	1.18971540405335e-63	1.18807215073283e-61
ortholog_12842	161.097969570943	3.61922801305039	0.215226294587458	16.8159193558931	1.86575528509885e-63	1.85294103176713e-61
ortholog_4558	281.511525533004	-2.82004362160389	0.168286995511972	-16.7573472508948	5.0046089418534e-63	4.94307686469946e-61
ortholog_15618	1206.15682848048	1.81094281703008	0.108300684543775	16.721434630435	9.14900399002415e-63	8.98740473476558e-61
ortholog_5377	180.369257967759	-3.92015146638885	0.234794770394581	-16.6960765770076	1.3997146755159e-62	1.3675590681054e-60
ortholog_7596	711.329165083254	1.67786344638381	0.100587842004631	16.6805790137794	1.81451628489185e-62	1.7633000994312e-60
ortholog_20541	326.235429425364	2.80174739636369	0.167992879593239	16.6777746958535	1.90172160240801e-62	1.83816138842379e-60
ortholog_19092	717.24251488801	1.58647080030659	0.0951364847801375	16.6757349083578	1.9677643830104e-62	1.8918798522826e-60
ortholog_20183	292.531760087336	-6.62076323754259	0.398073282383733	-16.6320211140428	4.08576308684297e-62	3.90741628543316e-60
ortholog_9459	1157.83072608579	-3.32748067502233	0.201271190692919	-16.5323246887285	2.14700985493688e-61	2.04248437515706e-59
ortholog_9689	761.489076259829	2.01707570570235	0.122228480880174	16.502501636094	3.52002588781497e-61	3.3311239749872e-59
ortholog_5682	1128.22977651064	-1.47892920686255	0.0898075169047304	-16.4677663722896	6.25371483123849e-61	5.88728622784561e-59
ortholog_15914	669.386104849925	-2.18261321534648	0.132561911556602	-16.4648592474057	6.56150868402022e-61	6.1450398685837e-59
ortholog_18731	318.138690271186	-2.59545270918097	0.157720122835682	-16.4560657354103	7.58745466137422e-61	7.06923933012057e-59
ortholog_8452	255.99584624985	2.28031293926803	0.138621087995813	16.4499714454477	8.3907790029447e-61	7.77760669119105e-59
ortholog_12453	615.860982916774	-1.89782961008286	0.115487516873288	-16.4332012797984	1.10659637234181e-60	1.02049639949379e-58
ortholog_9015	245.054853608431	-2.60417889183125	0.158496094917168	-16.4305555489694	1.15595072221245e-60	1.06059945705533e-58
ortholog_18892	959.674786745688	-2.1306901531393	0.129755080101356	-16.4208611445113	1.35628114581687e-60	1.23812028841616e-58
ortholog_1500	745.016608731913	-1.33048824951519	0.0810385049357345	-16.4179762517868	1.42231977694742e-60	1.29188090293089e-58
ortholog_19802	184.076814913519	-2.76762273187071	0.168693672155875	-16.4062036026662	1.72670513488525e-60	1.56050976565255e-58
ortholog_10498	293.907168225561	-6.43206382488224	0.39408552801202	-16.3214920815008	6.94179430347123e-60	6.24243442961405e-58
ortholog_6925	765.719637164041	1.69418635759384	0.103821187832456	16.3183102887232	7.31319577452516e-60	6.54386206062091e-58
ortholog_19156	226.850640936141	4.88809467343907	0.299849091719234	16.3018491915796	9.57508080162535e-60	8.52559534430434e-58
ortholog_18173	215.339178918085	-5.3177852313762	0.326277078891719	-16.2983720751681	1.0135591073878e-59	8.98043179707569e-58
ortholog_20404	896.223911313208	1.4455033705484	0.0889069100277426	16.2586166822955	1.9407025663273e-59	1.71113165299346e-57
ortholog_109	707.57734086332	-1.76523222214266	0.108916251441482	-16.2072436278353	4.48225572169397e-59	3.93285301794264e-57
ortholog_14296	176.499239404291	4.72261002972121	0.291623003477063	16.1942301307265	5.53865631996626e-59	4.83629048228938e-57
ortholog_20191	373.952701176276	2.34095799920765	0.144607748210653	16.1883303500275	6.09603514924258e-59	5.29739592896922e-57
ortholog_6485	507.555899582073	1.70323017436378	0.105256611866812	16.1816929516883	6.79014282688915e-59	5.87233644000103e-57
ortholog_2935	238.469333862363	-3.41976528939035	0.211417035942009	-16.175448086068	7.51490270690793e-59	6.46818411558861e-57
ortholog_14041	438.573542815353	-3.25109123838877	0.201068425545907	-16.1690789071529	8.33349548442479e-59	7.13876449672882e-57
ortholog_14038	318.447482708378	-2.4658083982247	0.152529003984745	-16.1661607550477	8.73765377013701e-59	7.44967414600125e-57
ortholog_17915	1067.8583511115	5.12683505690699	0.317360904549514	16.1545892496885	1.05418413886059e-58	8.90391509808654e-57
ortholog_20476	391.516019732793	-2.44828025568536	0.151552881636305	-16.1546268817291	1.05354102678431e-58	8.90391509808654e-57
ortholog_11056	872.326881316596	-1.41194922805763	0.0874521785074935	-16.1453865661751	1.22379404394062e-58	1.02884080670821e-56
ortholog_8307	425.378257476624	1.96955224024637	0.122005963605892	16.1430817153208	1.27036930322901e-58	1.06305209054928e-56
ortholog_17286	543.242846893279	-3.06057227005915	0.189743802824743	-16.1300249309646	1.56957077406822e-58	1.30737289130337e-56
ortholog_14665	208.509075573693	5.91020645763501	0.366691553751287	16.117650917162	1.917611546238e-58	1.58994627056201e-56
ortholog_14291	257.953583373718	-7.30222629725123	0.453310719700334	-16.1086556745855	2.21793411266907e-58	1.83055520942892e-56
ortholog_626	1592.41855738351	1.5180451079781	0.0942781132877917	16.1017764891428	2.47884037267587e-58	2.02737736362518e-56
ortholog_3920	220.589043083509	-2.37199572903297	0.147311279028889	-16.1019288181443	2.4727445590955e-58	2.02737736362518e-56
ortholog_7732	399.725777267768	1.92975554867687	0.120179299743539	16.0573039849204	5.08163505940803e-58	4.13741232877478e-56
ortholog_20268	361.022913773165	-2.37107191352681	0.14768258808191	-16.0551893376336	5.25782303987715e-58	4.26166598411567e-56
ortholog_19216	175.736238541299	-5.15761403180489	0.321534021423132	-16.0406479195481	6.64573825544725e-58	5.36257673960755e-56
ortholog_13019	581.641158157867	-5.94394179126351	0.371160509367864	-16.01447794483	1.01252979642901e-57	8.13398936464635e-56
ortholog_14803	689.20275887818	-1.47539109077603	0.0921622592604805	-16.0086254678945	1.11240229191197e-57	8.89675726827827e-56
ortholog_4006	348.261329215807	-7.45297159332442	0.46559299335562	-16.0074822853527	1.13302709665577e-57	9.02179064848148e-56
ortholog_5932	243.767516370067	-2.85008056379207	0.178090494054156	-16.0035524575802	1.20687632653722e-57	9.56767087814044e-56
ortholog_3543	534.508051129851	-3.80083602661789	0.238102931738523	-15.9629954947041	2.31355776851e-57	1.81815463764427e-55
ortholog_7064	162.63998338957	3.61676402656793	0.226568006913199	15.9632601082709	2.30376787744298e-57	1.81815463764427e-55
ortholog_15925	167.001187208208	-3.19014992036324	0.199961232033965	-15.9538420918579	2.6789622384026e-57	2.09620097225658e-55
ortholog_3713	1436.05145388394	-1.99150732872796	0.125060430572727	-15.9243600842221	4.29384060585689e-57	3.34530900650273e-55
ortholog_17785	392.131371263474	-2.55564696518901	0.160548306114962	-15.9182430947544	4.73486512284728e-57	3.67307669937616e-55
ortholog_8463	166.423147392934	4.5657606246846	0.287142113608883	15.9007000655558	6.26605956308429e-57	4.8401293419978e-55
ortholog_11168	486.547795129892	-2.2618147323775	0.142417164761302	-15.881616069021	8.49609031644961e-57	6.53475882850327e-55
ortholog_9724	971.066154242583	2.06928484325211	0.130298353753702	15.881128069842	8.56245270651719e-57	6.55789545213128e-55
ortholog_20353	527.75527364771	1.67786267859236	0.105830260016773	15.8542809809447	1.31321983931987e-56	1.00153791543066e-54
ortholog_17395	141.128457004999	3.4956801945822	0.220602227357024	15.8460784211611	1.49631815348917e-56	1.13638448001331e-54
ortholog_1185	222.594060162697	-2.52730859789599	0.159934487411528	-15.8021489848713	3.00688989484365e-56	2.27403911503343e-54
ortholog_12412	494.870428679889	-2.05513995748304	0.130408492549494	-15.7592493963003	5.93334935674064e-56	4.4685537342953e-54
ortholog_8274	369.024781048063	1.81275618150853	0.115056373481867	15.7553738802155	6.30851678995725e-56	4.73138759246794e-54
ortholog_4482	915.170187494112	-2.10855840190605	0.133845563837741	-15.7536666994972	6.48118854108454e-56	4.84080507769021e-54
ortholog_4490	543.870558091571	-2.14380776087314	0.136224739226774	-15.7372865827574	8.39678365469543e-56	6.24575574315308e-54
ortholog_13098	2047.75555488928	1.87116617606123	0.119077489248324	15.7138531209632	1.21561061834064e-55	9.00498439610943e-54
ortholog_4677	743.516764119227	1.8763735467943	0.119799598832218	15.6626029225874	2.72511897805975e-55	2.01047042973183e-53
ortholog_4070	276.3930170484	2.63213006416251	0.168100578532456	15.6580666595048	2.92659267774232e-55	2.15033181504848e-53
ortholog_5281	247.705502861429	-3.13638807530661	0.200338228008546	-15.6554647931338	3.0487769266452e-55	2.23103817607741e-53
ortholog_11967	838.293882299561	1.94018826670942	0.123976936322157	15.6495903533847	3.34364868927668e-55	2.43695363139823e-53
ortholog_5040	1098.29562405266	1.32499726108748	0.0846812480336136	15.6468792307068	3.48915220000075e-55	2.53278819337404e-53
ortholog_13700	181.547137900068	-4.40613603696318	0.282058799817579	-15.6213386705639	5.21001755938417e-55	3.76684269543475e-53
ortholog_7865	375.014295280869	1.95208839754672	0.125217274608304	15.5896093702175	8.56557146094335e-55	6.1682352253606e-53
ortholog_19155	155.418626458728	-4.50855951550032	0.289895007011942	-15.5523876108518	1.53283175851063e-54	1.09944182678888e-52
ortholog_7098	223.860867341179	2.81973945381361	0.181566679042674	15.530049173565	2.17213180525533e-54	1.55182934308261e-52
ortholog_9223	1311.17478032111	1.11848151043025	0.0720932363749804	15.5143750880133	2.77321455360177e-54	1.97345878174614e-52
ortholog_20396	2905.7692474642	-1.88493202375085	0.121623316400904	-15.4981140091395	3.57224958887034e-54	2.5320945615228e-52
ortholog_8499	1080.86347320597	1.23687765130656	0.0799556587231422	15.4695448834888	5.56994409830353e-54	3.93268513972017e-52
ortholog_9687	178.266577872383	-3.03684554451279	0.196557929132926	-15.4501299332425	7.52915281813869e-54	5.29530883999443e-52
ortholog_1670	931.488067719127	-1.79598394942512	0.116332865432711	-15.4383195388921	9.04256925429729e-54	6.33505578571409e-52
ortholog_11838	201.115583179069	4.86544048029039	0.315369668021913	15.4277375843016	1.06539954349967e-53	7.43517248986741e-52
ortholog_8641	2183.48022013398	3.36779967735049	0.218444338641992	15.4171982587746	1.25429046058494e-53	8.7197307981049e-52
ortholog_16089	776.804543167374	1.75850225848807	0.114125149443342	15.4085428765295	1.43409109613521e-53	9.93149293587888e-52
ortholog_7958	623.894525924333	-2.90062789787808	0.188411373342505	-15.3951847301975	1.76320250533077e-53	1.21640783526159e-51
ortholog_7110	1191.27187439777	-2.55266025468322	0.166296008078365	-15.3500994051542	3.53644096482788e-53	2.43046275434464e-51
ortholog_10706	5487.44436696554	1.46773886499547	0.0958318980871036	15.3157653588517	6.0001413935573e-53	4.10805135183895e-51
ortholog_5667	185.053686696353	2.58398164698312	0.168751846523744	15.3123162810521	6.32699686698409e-53	4.31548937248066e-51
ortholog_14072	179.653127312733	2.59116858350018	0.169287384470937	15.3063300705967	6.93692279651594e-53	4.71371727620397e-51
ortholog_12126	972.911716309915	1.35771148911293	0.0887376611100624	15.3002848185163	7.61227709893245e-53	5.15325500236719e-51
ortholog_11302	492.951851709218	-8.04009747581118	0.525801792544688	-15.291118421069	8.76321717096807e-53	5.91026680467343e-51
ortholog_9938	285.563007112317	-2.08054980980433	0.136229398431566	-15.2723995977232	1.16794896519391e-52	7.84783551891447e-51
ortholog_14638	198.111794147869	3.7081249071442	0.242838882807364	15.2698977374465	1.21363249319265e-52	8.12459530165079e-51
ortholog_9879	369.962103072996	-2.5141456486417	0.165443045635507	-15.1964420080895	3.73356273000121e-52	2.4901899020211e-50
ortholog_1359	557.203146931007	-1.93225753711166	0.127218013615471	-15.188552958798	4.21113481002901e-52	2.79839197394391e-50
ortholog_15061	203.168757865619	4.45217196268769	0.293429554893949	15.1728818329046	5.34763619308376e-52	3.54060528168458e-50
ortholog_16104	306.683239183605	1.98136978736957	0.131146481666331	15.1080666609927	1.43282260011533e-51	9.45192280915493e-50
ortholog_3584	798.727826309824	-2.19914603227985	0.145619852092518	-15.1019658424227	1.57176585699622e-51	1.03307883146206e-49
ortholog_15386	112.905495065804	3.74135938218159	0.248035234665491	15.0839834801185	2.06429399499247e-51	1.351888186938e-49
ortholog_4956	2880.52373946399	1.29977810472005	0.0862842601970505	15.0639073888065	2.79752346709021e-51	1.82545980749659e-49
ortholog_11614	157.918097238157	2.80603906373456	0.186370986031348	15.0562012010957	3.14337617246794e-51	2.04375986753087e-49
ortholog_3165	519.011938489892	-1.46250674672777	0.0972344333726092	-15.0410373774004	3.95306407320968e-51	2.56099043452563e-49
ortholog_4326	562.750223150966	-8.52308554062224	0.566749141874854	-15.0385504112581	4.1043951174402e-51	2.64953363384756e-49
ortholog_20075	1887.26486430471	-1.56098108029939	0.103810685983229	-15.0368053684913	4.21401051560516e-51	2.71061352560724e-49
ortholog_12394	189.07524499447	-2.72485434093279	0.181408111705822	-15.0205760663642	5.3837787833058e-51	3.45077310312951e-49
ortholog_17227	659.358568695129	1.56939479274733	0.104647441743065	14.996972373205	7.6845514036326e-51	4.90806595832718e-49
ortholog_3078	152.692870819972	3.15619586633758	0.210825179651704	14.9706779406132	1.14151650906762e-50	7.26510947232297e-49
ortholog_14760	6323.51442160173	0.963170394902032	0.0643834872875861	14.9598978787802	1.34231860721988e-50	8.51312590368398e-49
ortholog_19463	772.118224327868	-1.50447433277713	0.100590542986399	-14.9564192429159	1.41433991829991e-50	8.93852937876607e-49
ortholog_15194	315.574589635244	2.25191506582374	0.150749278061983	14.9381482603043	1.86074352293754e-50	1.1718794138361e-48
ortholog_17413	143.21197086106	3.91250085420314	0.262072095227291	14.9291012872236	2.13119051312852e-50	1.33754404599993e-48
ortholog_6210	646.283646504232	-1.43232443346785	0.0963034279537797	-14.8730368575799	4.93242121154053e-50	3.08489665739083e-48
ortholog_6765	445.112485616903	-2.16573393380965	0.145629514725768	-14.8715316252196	5.04459081960687e-50	3.14417169187566e-48
ortholog_13055	1405.1112194567	-1.49257838235943	0.100397805725522	-14.8666434646988	5.42666556467992e-50	3.37068660074191e-48
ortholog_20619	136.721678565967	-5.0528512596268	0.339959155804592	-14.8631127397292	5.72043060777717e-50	3.54098572724563e-48
ortholog_2855	441.776036679337	-1.66381068933141	0.11215241607194	-14.835263898944	8.66624481638715e-50	5.34615614526272e-48
ortholog_15120	1363.37406445537	-1.51883205027358	0.102425356915896	-14.8286722741981	9.5605266032625e-50	5.87777273312822e-48
ortholog_6486	147.854846733104	-3.16755838805065	0.214124758852871	-14.7930505795789	1.62422269871953e-49	9.95180517944256e-48
ortholog_11001	320.718597257169	2.00801921020783	0.135751737389631	14.7918490681594	1.65348165401248e-49	1.00968516541471e-47
ortholog_16563	282.636582107535	1.88109709354842	0.127385439148037	14.7669710614442	2.39224830792275e-49	1.45588849042774e-47
ortholog_15305	473.176089656627	-2.75152742922073	0.186400083678754	-14.7614066201964	2.59805114980616e-49	1.57583136015928e-47
ortholog_21092	640.699607028169	3.56518679495254	0.241747265140892	14.7475786039388	3.18902669256022e-49	1.92781463103766e-47
ortholog_13815	429.727185378926	-6.38332989521554	0.4334839105197	-14.7256443441295	4.41243830575206e-49	2.65849407921562e-47
ortholog_11964	379.024457150771	-1.95026806390068	0.132465757783994	-14.7228090981889	4.60142051911099e-49	2.76314537817047e-47
ortholog_8125	8728.32314984179	2.3153208147205	0.157566554571682	14.6942402911221	7.01811626852512e-49	4.20041230309906e-47
ortholog_18902	379.219957737792	-2.22726990756221	0.151634328338571	-14.6884279566902	7.64672795182836e-49	4.56153820888771e-47
ortholog_16080	371.27708257154	-1.99706291769208	0.136248425863714	-14.6575118577127	1.20612363795558e-48	7.17127788027863e-47
ortholog_12854	160.70202919188	-4.09957375845018	0.279793532624385	-14.6521390969881	1.30540294876773e-48	7.73611747507434e-47
ortholog_11639	257.120788186081	-5.50963227115239	0.37700233843902	-14.6143185582483	2.27620443841393e-48	1.3445227197494e-46
ortholog_1289	226.658938362592	-2.92067428609658	0.199887879824168	-14.6115626853702	2.37018404301754e-48	1.39547480708606e-46
ortholog_6523	262.363650120625	2.12892337308404	0.145913742562556	14.5902869441604	3.23832718479775e-48	1.90041441120842e-46
ortholog_2713	378.027953757337	-1.81942804017197	0.124782061928303	-14.5808460932259	3.71879012968827e-48	2.17531170207493e-46
ortholog_14839	646.65852936611	1.72852402578533	0.118554251425544	14.5800256422765	3.76375326088135e-48	2.19451097388485e-46
ortholog_13933	2807.54816949074	0.854457613945294	0.0586750800095481	14.5625300179607	4.86243776520736e-48	2.82599879762453e-46
ortholog_13476	255.599488760244	-2.37601824363246	0.163304625884769	-14.5496077086574	5.87389235111791e-48	3.40290398225821e-46
ortholog_4905	482.152866184756	1.85337052130358	0.127452093086412	14.5417032896196	6.59314758032975e-48	3.80738474487093e-46
ortholog_12868	773.643122843009	-1.54008691886064	0.105956379269807	-14.5351033083054	7.26039202858361e-48	4.17934986995697e-46
ortholog_4602	521.973536321973	-1.4636467808195	0.100722149829826	-14.531528400579	7.64944268271129e-48	4.38932306317481e-46
ortholog_17313	2479.114751565	-1.14962198476124	0.079134870309857	-14.5273756090056	8.12750307973365e-48	4.64888032171474e-46
ortholog_16768	194.883284614357	5.83116734618816	0.401591985859662	14.5201287662794	9.0340379898462e-48	5.15111156676562e-46
ortholog_16490	581.079634625204	-1.63223021409803	0.113032391482436	-14.440375831132	2.88265966860729e-47	1.63849287767537e-45
ortholog_12125	149.534416005754	-3.09005812367837	0.214076873591275	-14.4343388047512	3.14648609534955e-47	1.78284439415182e-45
ortholog_15251	3982.46312654454	-1.6801306890953	0.116460919225946	-14.4265621485923	3.52204154778722e-47	1.98940315550794e-45
ortholog_2537	245.319089619403	1.96623882379367	0.136327884192667	14.4228661321763	3.71585429220779e-47	2.09233851500485e-45
ortholog_15696	384.211406003579	3.27121718760119	0.227153450293062	14.4009134942957	5.10640948509156e-47	2.86640842990777e-45
ortholog_1248	420.668212475741	-1.69452830397227	0.11774374671964	-14.3916628371536	5.83753228984532e-47	3.26666861111313e-45
ortholog_13966	118.820361919721	3.51390014125574	0.244403950238957	14.3774277699692	7.17105933829245e-47	4.00052152900111e-45
ortholog_18590	347.068727767496	-2.18189961636069	0.152011364243192	-14.3535296010503	1.01250227922003e-46	5.63107036827753e-45
ortholog_12585	3156.65198338195	-1.05502855543119	0.0735181621370973	-14.3505839205251	1.05643987149563e-46	5.8574081832158e-45
ortholog_14510	131.670137388821	3.65414940098148	0.255311097299706	14.3125365079291	1.82725160996221e-46	1.01001751835067e-44
ortholog_7416	1201.00831945472	1.12353099540305	0.0786336319527624	14.2881737432399	2.59321015931299e-46	1.42903273260922e-44
ortholog_15297	1254.02926654456	1.90765286278585	0.1337213148925	14.2658847194214	3.57035068548582e-46	1.96152245106858e-44
ortholog_4836	367.394949849803	-1.58954286909018	0.11154509369133	-14.2502266705588	4.46828558540438e-46	2.44740187746013e-44
ortholog_2747	345.627583029051	1.7534676623025	0.123181885047026	14.234785103614	5.57339932166133e-46	3.04348014317307e-44
ortholog_13100	298.394039552978	-6.7773666350825	0.476431151166188	-14.2252802288288	6.38480751346578e-46	3.47606613873174e-44
ortholog_14149	327.567138125984	-6.4102703013805	0.450828650735876	-14.218861846773	6.99818597651343e-46	3.79856491067508e-44
ortholog_381	785.11709066034	1.50741577148579	0.106096520690585	14.2079661206041	8.17659339622116e-46	4.42490795319454e-44
ortholog_12579	360.465921472793	-1.90344043569617	0.133980740210887	-14.2068213140197	8.31133399971396e-46	4.48439886700985e-44
ortholog_1088	215.152725028418	2.02941891875168	0.14300029503209	14.191711410779	1.03111258900058e-45	5.54683334707899e-44
ortholog_493	1044.24612834184	1.4064341575743	0.0991774414029092	14.1809885159333	1.20142177772859e-45	6.44382748737217e-44
ortholog_8885	636.540657635696	1.51619879209864	0.106947312568811	14.1770630386163	1.27053653181029e-45	6.79436325812749e-44
ortholog_18974	192.78856725935	2.52334514221726	0.178261563636169	14.1552956831872	1.73207682487206e-45	9.23518838040194e-44
ortholog_20159	527.359380487153	-1.50186625287947	0.106285835972008	-14.1304458787434	2.46578113815762e-45	1.31085276682938e-43
ortholog_1991	137.38712562865	-4.78568096220773	0.339895195159232	-14.0798723558471	5.05009236789093e-45	2.67684514808295e-43
ortholog_4469	2897.35837444399	-1.64047679671753	0.116543129719416	-14.0761347379898	5.32433387943943e-45	2.81395715996689e-43
ortholog_5614	473.845815712955	1.61204032786237	0.114564572828887	14.0710194090289	5.7238318025537e-45	3.01627579682677e-43
ortholog_12636	265.403591499713	2.26840881213119	0.161243418491409	14.0682257505726	5.95446167022995e-45	3.12868879911065e-43
ortholog_7444	352.395973395004	1.56288464538395	0.111197413252584	14.05504498413	7.17363168338502e-45	3.75835920803432e-43
ortholog_7178	413.566801693409	-2.06260203019416	0.147053873626912	-14.0261659167657	1.07825393294559e-44	5.63278608034437e-43
ortholog_13723	1137.73341869101	-1.32772219055175	0.0947271868819935	-14.0162738307194	1.23954034885067e-44	6.45668351742818e-43
ortholog_7072	145.613496945071	2.63488174663681	0.188277372785958	13.994680867107	1.67982026961425e-44	8.72492855553956e-43
ortholog_11216	154.133794069855	-2.71621578738352	0.1941230614509	-13.9922365075133	1.73857322087957e-44	9.00421517690496e-43
ortholog_17804	142.069808957721	-3.47032753690822	0.248242356703745	-13.979594711348	2.07667231436661e-44	1.07245291663361e-42
ortholog_1725	193.961393365968	3.09489706108695	0.22164769323903	13.9631367954249	2.6165915350676e-44	1.34743282040874e-42
ortholog_19401	226.723518011023	-7.30802687200034	0.523788984785154	-13.9522347439168	3.04899856609279e-44	1.56564343983316e-42
ortholog_3796	529.999853333275	3.43087989998404	0.245947173276705	13.9496618492301	3.16100525160222e-44	1.61856005446771e-42
ortholog_8981	494.882443927429	-1.91456988204613	0.137340912314935	-13.940273511915	3.60555836296149e-44	1.84097365566466e-42
ortholog_786	123.132239461459	4.25243814509877	0.30629452263947	13.8834939275235	7.97592693728758e-44	4.06098251806966e-42
ortholog_17358	288.760782501696	-2.75773948119297	0.198996720013779	-13.8582157585412	1.13459586039393e-43	5.76062364511807e-42
ortholog_9709	304.312964347169	-6.3026259088238	0.454999329596728	-13.8519454839855	1.23812686092737e-43	6.26866751015749e-42
ortholog_4311	723.720651362036	-2.19305619396464	0.158412778914142	-13.843934870641	1.38417282640941e-43	6.9885262115503e-42
ortholog_542	119.857692315384	4.23106124193851	0.305963898171545	13.8286290219975	1.71253324922223e-43	8.62229484113978e-42
ortholog_7929	370.868939555911	-2.56670013684418	0.185746246065346	-13.8183149927089	1.97642155418366e-43	9.92328321996381e-42
ortholog_10828	136.366871575248	4.96327300174088	0.359197837707359	13.8176583506733	1.99452997327193e-43	9.98646240080057e-42
ortholog_19650	622.172138122087	1.25874325747419	0.0911285037246568	13.812837981818	2.1326138025957e-43	1.06483410171042e-41
ortholog_3653	475.69783459549	-1.83866116627952	0.133406868749604	-13.7823575615928	3.25467177457007e-43	1.62061135882518e-41
ortholog_14757	150.701196142852	-4.40973150195021	0.319963936840373	-13.7819641347587	3.27245987783074e-43	1.62499209592831e-41
ortholog_2140	1360.79960065273	-1.23548664697328	0.0896876194738244	-13.7754425217391	3.58181544989188e-43	1.77373463717249e-41
ortholog_15549	242.177406017351	1.8393645806738	0.133553283232416	13.7725148806177	3.72998947581731e-43	1.84206447473765e-41
ortholog_17494	128.365344490953	-4.49380047416285	0.326436058060046	-13.7662502753793	4.06785342874648e-43	2.00344552383086e-41
ortholog_19206	294.093017022062	2.10940943240142	0.153274979305942	13.7622555354646	4.29902089298656e-43	2.11154355001989e-41
ortholog_3636	249.049264128995	7.20182682384967	0.523972822077783	13.7446572043398	5.48321467888975e-43	2.68588361303339e-41
ortholog_20755	292.342167581635	-1.94777798628562	0.14174034412781	-13.741874257969	5.69813384950011e-43	2.78361538728958e-41
ortholog_110	853.317740144543	1.52588380283681	0.111112505481094	13.7327818883217	6.46044776474464e-43	3.14750925465659e-41
ortholog_5357	373.913501681211	-1.46814705923979	0.106928238024625	-13.7302090295519	6.69401109200161e-43	3.25253361526691e-41
ortholog_419	284.083862131308	-2.46704076507056	0.179818596875341	-13.7196085829811	7.74825597516379e-43	3.75468436329988e-41
ortholog_11080	155.626275863482	-3.22581456856079	0.235147901497465	-13.718236684309	7.8962480739382e-43	3.81616801969072e-41
ortholog_10366	519.361487840713	1.64982949013325	0.120280083327139	13.7165642431925	8.08046905541359e-43	3.89478608470935e-41
ortholog_18940	276.616966292666	-2.82335406535798	0.20607944996514	-13.7003183278856	1.01080174086053e-42	4.85910677288671e-41
ortholog_1586	150.580198390079	2.73128808621264	0.199530767697982	13.6885559942657	1.18847663199107e-42	5.69806767194659e-41
ortholog_6482	1175.18017700053	-10.0519798009427	0.735186803428265	-13.6726880216961	1.47831642786751e-42	7.06893371262043e-41
ortholog_2148	513.21390435741	1.83017958039388	0.133912814548624	13.666948802195	1.59963175258234e-42	7.62885064061367e-41
ortholog_6007	564.28438823971	1.21264735351758	0.0887533922187196	13.6631099184264	1.68625467975244e-42	8.02080350961193e-41
ortholog_3861	223.010326642286	-7.0662665513019	0.517573144717663	-13.6526916502914	1.94557275705338e-42	9.22998099310758e-41
ortholog_1419	295.909935568197	6.82577697552928	0.500234244744058	13.6451613364088	2.15735526177555e-42	1.02079048053909e-40
ortholog_9071	392.773938016848	-1.82886536139884	0.134120689132743	-13.635967524658	2.44723492441117e-42	1.15492875349169e-40
ortholog_18929	228.193938185974	3.53060482519932	0.259086561832567	13.6271244646064	2.7625254611596e-42	1.30032936745989e-40
ortholog_12088	887.704627840532	-1.15653008527049	0.0849986790636234	-13.6064477473209	3.66635594761174e-42	1.72128269488525e-40
ortholog_922	944.559388481131	5.06071363073472	0.372329814715711	13.5920182341529	4.46593423603775e-42	2.09123733980265e-40
ortholog_2430	2121.41204106147	1.77112692653922	0.13036107090978	13.5863177110978	4.82764542168899e-42	2.2547723771842e-40
ortholog_21082	221.698175555294	2.2447167232912	0.165308102305183	13.5789879140172	5.33586438800266e-42	2.4857151755966e-40
ortholog_4082	285.628007760542	1.74293724751344	0.128511242152152	13.5625274359255	6.67942671176094e-42	3.10361536799689e-40
ortholog_15073	1021.25214681692	9.99533943734442	0.737223865844802	13.5580790319241	7.09704457818662e-42	3.28920719873649e-40
ortholog_12511	468.629260335558	1.60921926220503	0.118875112206277	13.5370577771792	9.44986565256247e-42	4.36844812455414e-40
ortholog_20082	108.16193972413	3.51152792267746	0.259438934426472	13.5350845872082	9.70706516534765e-42	4.47589803223619e-40
ortholog_17974	175.68536444092	2.34150173810813	0.173057612304765	13.530186317286	1.0376032712643e-41	4.77218298424991e-40
ortholog_5341	237.551284625657	-2.60652908444657	0.192684599672833	-13.5274385647442	1.0771172701659e-41	4.94134382189051e-40
ortholog_4598	825.333255664666	-1.05056819876019	0.0777164222975647	-13.5179691460541	1.22511317332489e-41	5.60605585008795e-40
ortholog_3725	298.25546000207	2.91043778403862	0.215423251121425	13.5103233698675	1.35923099119539e-41	6.20406569844867e-40
ortholog_6654	2299.85722941483	1.53112273154901	0.113465928022273	13.494118968017	1.69367685581012e-41	7.71113581077278e-40
ortholog_11375	215.654600501361	-2.13289710429444	0.158273505252564	-13.4760211501659	2.164695824667e-41	9.8308736258432e-40
ortholog_13733	132.022167356207	-3.09876291963789	0.230082118967823	-13.4680736318812	2.41073768941593e-41	1.09208229915271e-39
ortholog_9780	248.885598633256	-1.9253591696545	0.143095156366235	-13.4550967240763	2.87363041709692e-41	1.29852174472567e-39
ortholog_13635	127.757839846775	-5.00925403903877	0.372494480436093	-13.4478611150808	3.169069281203e-41	1.42845205131532e-39
ortholog_8063	231.74084504474	2.07725349076945	0.154745258527925	13.4236971816141	4.39241108288567e-41	1.97494602793927e-39
ortholog_17937	153.497267752641	2.55720568339744	0.190748244661569	13.4061819962459	5.56298578863434e-41	2.49506124390982e-39
ortholog_11468	348.325738359935	1.64835576619663	0.123100133483743	13.3903653842448	6.88412453803957e-41	3.07996413428379e-39
ortholog_14458	4391.38999495312	-1.30779577520909	0.0977124638401745	-13.3841244382929	7.48744908985977e-41	3.34162079751149e-39
ortholog_19307	330.612164610275	-1.74277253782584	0.130320465373046	-13.3729766298571	8.6988765174529e-41	3.87271411460495e-39
ortholog_7502	252.481622894334	-6.80684261600625	0.509731374878324	-13.3537838780889	1.12581745245883e-40	4.99979126614087e-39
ortholog_14974	227.790887335253	1.93089959800199	0.144606734788924	13.3527639692608	1.14134120155149e-40	5.05630936716745e-39
ortholog_14178	461.324055240822	2.81105320697011	0.210557202103164	13.3505440749199	1.17586938157322e-40	5.19653767039999e-39
ortholog_20523	123.276473467787	-2.50632350836477	0.187791480122327	-13.3463110612481	1.2446140764168e-40	5.4869266905448e-39
ortholog_15573	700.500778589831	-9.82331003512673	0.736120670529702	-13.3447007106294	1.27180327431312e-40	5.59314943630403e-39
ortholog_5735	753.203626122305	-1.56826606991109	0.117620409139404	-13.3332818801232	1.48230478190656e-40	6.50307255654396e-39
ortholog_10505	1903.27051188851	-1.17306339998786	0.0880188925547732	-13.3274046734669	1.60380576027213e-40	7.01907726801908e-39
ortholog_1671	380.696630127898	-1.54333353027849	0.115954286608591	-13.3098445552779	2.02903442625749e-40	8.85864667985608e-39
ortholog_14012	1028.78768207901	-1.21982725195147	0.0917055204464863	-13.3015683899126	2.26663288575466e-40	9.87214202650977e-39
ortholog_13251	211.10141757982	2.01419049225834	0.151451207062951	13.2992699848284	2.33739270009148e-40	1.01558589072484e-38
ortholog_17635	143.531441779239	2.68922196941043	0.202740150140422	13.2643779120604	3.72499134141087e-40	1.61460955625903e-38
ortholog_4764	419.149655986741	1.492041937319	0.112486588492935	13.2641762658906	3.735024029437e-40	1.61508515148502e-38
ortholog_9234	125.981868198451	-4.69935788966282	0.354596773543813	-13.2526809048424	4.35368278189659e-40	1.87811017381339e-38
ortholog_1040	286.013029383356	-2.29675503807549	0.17337260876244	-13.2475080952527	4.66434954492352e-40	2.0073361434403e-38
ortholog_20907	424.988573952947	-8.85541550407997	0.668771065367136	-13.241325713185	5.06468554651146e-40	2.17444634805688e-38
ortholog_13104	372.307239301393	1.57924616390061	0.119272034286025	13.2407078771998	5.10652417341913e-40	2.18721384915997e-38
ortholog_15930	92.3035713540493	4.6524086712477	0.351540825624267	13.2343339155159	5.55873511426353e-40	2.37527511088211e-38
ortholog_9468	537.453479937129	1.99571992261092	0.15101768865927	13.2151401622476	7.17525381386797e-40	3.0587903935298e-38
ortholog_17863	378.857079742802	-1.61308857749863	0.122105808620441	-13.2105801986277	7.62345415431858e-40	3.24221020798372e-38
ortholog_154	324.401187938118	-7.89850369656314	0.598780688421694	-13.1909793506911	9.88921034026872e-40	4.19595016198021e-38
ortholog_19863	2153.20826159339	-0.933787277730582	0.0708319776951809	-13.1831315193408	1.09739309446032e-39	4.64528809891577e-38
ortholog_7548	168.44058918878	4.90524833530998	0.372631038480052	13.1638211226802	1.4173259099141e-39	5.98555276207881e-38
ortholog_7041	1034.98266150733	-1.48398950992523	0.112766159458913	-13.1598833998237	1.49316119405957e-39	6.29111621972651e-38
ortholog_12273	1300.96633756434	-1.12831966404798	0.0857419197281125	-13.159486837079	1.50101855812875e-39	6.30951405539006e-38
ortholog_646	659.241186621272	1.12324303858944	0.0854384313442796	13.1468125165274	1.77500620199563e-39	7.44390651997006e-38
ortholog_1303	336.019316357661	2.50284604263516	0.190966820407334	13.1061827248135	3.0349383342377e-39	1.26982662942932e-37
ortholog_7339	325.908544069678	-1.99232336004334	0.152058966903222	-13.1023076153829	3.19396744201742e-39	1.33327855691605e-37
ortholog_14320	208.97033863189	-2.19747433509009	0.167904153677663	-13.0876710727998	3.87301887761095e-39	1.61301419845203e-37
ortholog_19373	338.624174353077	3.21495647250142	0.245713415883412	13.0841714968746	4.05558054254188e-39	1.68516363922861e-37
ortholog_15850	1451.00760986285	-1.1336885225445	0.0866595124758338	-13.0821013199289	4.16757648076697e-39	1.7277280938042e-37
ortholog_1403	79.031503661016	-3.40678178998565	0.260541239030533	-13.075787167752	4.52851656822888e-39	1.87306491923883e-37
ortholog_3874	148.483771565534	-3.08514700776712	0.236041619267709	-13.0703518190497	4.86400487372585e-39	2.00723488795878e-37
ortholog_5067	410.487495069137	-2.25794340541744	0.17290004088198	-13.0592415935789	5.62857157655614e-39	2.31745857052966e-37
ortholog_3051	368.662273361117	-1.51940797177578	0.116365811839376	-13.057168147231	5.78395760803193e-39	2.37602349466311e-37
ortholog_18658	280.956317846129	-7.81611691757905	0.598890061468169	-13.0510045506816	6.27149679897233e-39	2.57046042270805e-37
ortholog_11715	114.936283458704	3.36090142319767	0.257593835258338	13.0472898150962	6.58484373657171e-39	2.6927839488356e-37
ortholog_4599	83.6306787456311	-4.23571016179989	0.325295742035812	-13.0211054571184	9.28173617342683e-39	3.7870740707605e-37
ortholog_19255	377.052165776209	1.5340786735522	0.117883718923855	13.0134906461775	1.02548539315717e-38	4.17469560389995e-37
ortholog_14663	361.722780529339	-8.04427908594968	0.618200450016565	-13.0124122131165	1.04006329779609e-38	4.22452676576725e-37
ortholog_19141	590.615002188109	-1.54539815048692	0.118820301225387	-13.0061793695969	1.12844444273505e-38	4.57323616646549e-37
ortholog_20632	159.690873029131	-6.82298564501771	0.524629390953887	-13.0053438916414	1.14084545321148e-38	4.61315023865714e-37
ortholog_6783	102.254506562212	3.83022625283587	0.2946556742419	12.9989903051771	1.23969210321116e-38	5.00165954587984e-37
ortholog_6011	4317.29497700744	1.01109372121786	0.0778378082998866	12.9897506533382	1.39882048578493e-38	5.63110919388924e-37
ortholog_17897	198.492315295681	-2.26473010915857	0.174534484388229	-12.9758317795867	1.67765157851866e-38	6.7385671737166e-37
ortholog_11616	3153.30174907327	1.06968471985991	0.0824646013919364	12.9714411008419	1.77658421303273e-38	7.12012409103473e-37
ortholog_12009	2667.58421229836	-1.04915421632297	0.0810314725831897	-12.9474904364581	2.42760966393349e-38	9.70775324681368e-37
ortholog_9516	110.23578097051	3.41413746760726	0.263941146544085	12.9352225384723	2.84797239656924e-38	1.13635984697548e-36
ortholog_4499	103.639315265463	-4.4476025246827	0.343951192537482	-12.9309117723092	3.01225260241634e-38	1.19696306773156e-36
ortholog_19413	95.9860771771083	-4.74626635678129	0.367048696705874	-12.9308900954486	3.0131020515511e-38	1.19696306773156e-36
ortholog_2936	137.989287040082	-2.93561606059309	0.227494472842371	-12.9041203679139	4.26659660104254e-38	1.69120029745272e-36
ortholog_3676	177.126098645499	3.73926127404022	0.289866232158557	12.8999547349649	4.50361637078315e-38	1.78124433045745e-36
ortholog_16	146.095378645244	-2.34720516734576	0.181982353623798	-12.897982252708	4.62037019686696e-38	1.82343212463691e-36
ortholog_18721	393.656643669433	1.48423802334198	0.115081350065188	12.8972941532337	4.6618036238045e-38	1.83577561002759e-36
ortholog_2632	221.496792240133	1.69398021144571	0.131372302049124	12.8945004770662	4.83385110739609e-38	1.89938823404749e-36
ortholog_14287	111.510081526344	-3.37316601059557	0.261943256205589	-12.8774684237265	6.02805584354687e-38	2.36349478030607e-36
ortholog_15689	165.79052202709	-2.58391641374333	0.200941588266452	-12.8590424512671	7.65186772222885e-38	2.99366902769018e-36
ortholog_17630	268.77601676437	-1.74905200409475	0.136199231408602	-12.841863981211	9.55459287742098e-38	3.73000575074264e-36
ortholog_6037	292.618765118688	1.5800701751444	0.123341968762091	12.8104828470197	1.43240452031991e-37	5.57989476396173e-36
ortholog_265	402.880619281538	-1.42498932911919	0.111341059897331	-12.7984171376955	1.67327106701815e-37	6.50416656695764e-36
ortholog_849	333.40590516822	1.56666903685917	0.122524565164746	12.7865708786857	1.94884848279821e-37	7.55910650784926e-36
ortholog_18219	260.013981737394	1.5966942025051	0.124974352957088	12.7761749889064	2.22758071932965e-37	8.62173907963243e-36
ortholog_4275	176.67370584039	6.76926312550261	0.530036062314412	12.7713255885732	2.37082090207732e-37	9.15653585577939e-36
ortholog_4102	892.044260306572	1.25430222858104	0.0982553478325693	12.7657400462153	2.54718209004584e-37	9.81669856664789e-36
ortholog_15430	1056.46702105632	1.46419369918393	0.114744772870833	12.7604392126181	2.7265936300349e-37	1.04857829495491e-35
ortholog_4995	396.111416859754	-1.49218656083146	0.116954991196661	-12.7586394181531	2.79032198705443e-37	1.07080827847152e-35
ortholog_20721	784.654194083265	-1.65688718028643	0.130000141434702	-12.7452721358667	3.31232953743897e-37	1.26843975400867e-35
ortholog_10964	214.760860346862	1.98174716867815	0.155671921809484	12.7302801021721	4.01396604992174e-37	1.53387814698384e-35
ortholog_11247	452.09704430538	2.19901520998452	0.172828528836708	12.7236818179607	4.36783850732181e-37	1.66558398776037e-35
ortholog_15247	380.11097584647	1.60820208702334	0.126437574252788	12.7193367677875	4.61762875784651e-37	1.75712925890686e-35
ortholog_15327	573.776975767781	-1.19987359923557	0.0945627912671037	-12.6886440550003	6.83590033191558e-37	2.59577517855828e-35
ortholog_18591	1310.84038641962	-1.15436247978682	0.0909942868799003	-12.6860984284697	7.06168518510206e-37	2.67589014089559e-35
ortholog_19686	7400.75522421795	-2.21063847208772	0.174404605681521	-12.6753445727492	8.10019536744758e-37	3.06299228591245e-35
ortholog_7620	136.899479074063	2.49237339716682	0.196838376419994	12.6620298465013	9.59849745727598e-37	3.62197999040216e-35
ortholog_14742	386.548653518558	-2.56305219866901	0.202911312615216	-12.6313913484428	1.41749461021394e-36	5.33775314158686e-35
ortholog_3733	136.03037155891	3.05983914863229	0.242945141807147	12.5947739719004	2.25605266993486e-36	8.47778628047247e-35
ortholog_21024	1142.3059109019	1.33113233948515	0.105696802833524	12.593875158	2.28189703015048e-36	8.55711386306428e-35
ortholog_9631	199.942155309053	-2.46653163423796	0.195917738895828	-12.5896289337508	2.40802672979815e-36	9.01140437703966e-35
ortholog_10758	120.095800274721	-2.99479735585685	0.238322725352865	-12.5661426178419	3.24157785914099e-36	1.21056859099119e-34
ortholog_6224	585.919233731946	-1.36037789111738	0.108370593521585	-12.5530168924138	3.82648270746992e-36	1.4260551533509e-34
ortholog_12943	191.721900034344	-7.18534937987954	0.572647110376036	-12.547604361718	4.09718817057361e-36	1.52379992146333e-34
ortholog_7868	440.917068896738	-1.45945822084653	0.116335855634555	-12.5452141378589	4.22271301762696e-36	1.56725950294882e-34
ortholog_14151	104.62167138434	-4.58639209576964	0.365967409937965	-12.5322418642334	4.97365729071712e-36	1.8421896624941e-34
ortholog_16940	206.791510618202	-1.6837295863236	0.134750081876435	-12.4952026958141	7.9293934595886e-36	2.93095678490928e-34
ortholog_1685	73.2961597374481	3.33285479786303	0.267020901944609	12.4816251221951	9.40472858421782e-36	3.4691932481579e-34
ortholog_18149	793.040379661664	-2.68763009589902	0.215590511272024	-12.4663654260177	1.13903904987589e-35	4.19310200132521e-34
ortholog_19125	4285.22788913625	-1.32426277049239	0.106239506274353	-12.4648806920526	1.16045332081994e-35	4.26325076703669e-34
ortholog_13764	96.5115168774035	3.05668751483309	0.245272520508363	12.4624132719706	1.19692919686791e-35	4.38833574713742e-34
ortholog_15821	379.58453799871	-1.48873997409438	0.119470574706907	-12.4611434886511	1.21614212397343e-35	4.44975078761534e-34
ortholog_20439	151.353488217505	2.13283902711718	0.171201255801643	12.4580805037337	1.26375825315625e-35	4.61463240925235e-34
ortholog_4918	160.529841926021	-2.12270411531371	0.170563782779135	-12.4452218444429	1.48471277830024e-35	5.41052086043886e-34
ortholog_15323	244.13204047102	-2.00246005861573	0.1611782953495	-12.4238816043661	1.93919385669415e-35	7.05250079672972e-34
ortholog_16986	113.89440525366	3.27602571712322	0.26376925946609	12.4200436538905	2.03450452077665e-35	7.38427092631285e-34
ortholog_15144	885.796053587083	-1.20560388668697	0.0970994043150156	-12.416182109374	2.1350978110341e-35	7.73384627944716e-34
ortholog_2224	497.297094040214	-1.24588610492468	0.100354082693722	-12.4149020297171	2.16952261072335e-35	7.8428242377649e-34
ortholog_11303	548.863828903169	-1.23008070616885	0.0991418425477388	-12.4072810688034	2.38618990189838e-35	8.60885877780703e-34
ortholog_16964	222.746835622327	1.95864120981204	0.157969134134215	12.3988855199264	2.64983392338205e-35	9.54098569026504e-34
ortholog_9028	166.261358770329	1.90018797618335	0.153406058573645	12.3866553501936	3.08649789472533e-35	1.10911430312446e-33
ortholog_10095	934.697560807165	0.997871546279309	0.0805688378237622	12.3853287850828	3.13796234615882e-35	1.12537042473851e-33
ortholog_15912	219.400746551171	-2.06762872738391	0.166983348883052	-12.3822449436679	3.26091935284753e-35	1.16715083767761e-33
ortholog_13675	803.60739935134	1.11761285492921	0.0902884183796188	12.3782526594961	3.42723232192256e-35	1.22425344305831e-33
ortholog_15639	209.670262118651	-2.04198468595225	0.165147241477944	-12.3646309055969	4.06072241545487e-35	1.44768358302459e-33
ortholog_11376	132.390618904426	3.0304301144496	0.245197267939544	12.3591512251139	4.34722520496239e-35	1.54677353503337e-33
ortholog_2011	119.003411051599	2.84880624976752	0.230592650560087	12.3542803417544	4.61870824867812e-35	1.64014050284591e-33
ortholog_6133	201.614252585903	1.99583675617699	0.161640792656551	12.3473581351316	5.03374044915205e-35	1.78401683565536e-33
ortholog_10303	1309.43486885225	-1.4674381839261	0.118874364835393	-12.3444460541015	5.21922268176499e-35	1.84613405035034e-33
ortholog_6667	139.526651712689	6.34869808099492	0.51459710640681	12.3372207149101	5.70928171084848e-35	2.01553255710129e-33
ortholog_13340	767.777776393711	1.31583216419787	0.10677920313162	12.3229254911738	6.81754188866631e-35	2.40208712743945e-33
ortholog_4021	690.083044775476	1.36815240768937	0.111050496540868	12.3200926633036	7.0613105877869e-35	2.48313597031611e-33
ortholog_13407	3646.5616638642	-1.30515721619963	0.106074453202102	-12.3041616223365	8.60250180433353e-35	3.01922757501609e-33
ortholog_10779	116.890191099058	2.49869009611985	0.20308708119684	12.3035403404022	8.66894481085704e-35	3.03665072589614e-33
ortholog_16702	185.444338098339	1.89686842630017	0.154239315453076	12.2982160594278	9.259663473577e-35	3.23730014090724e-33
ortholog_20759	344.155220606824	-2.09994065465418	0.171130693240628	-12.2709761462921	1.29680414861972e-34	4.52504536415085e-33
ortholog_11770	120.417394289892	-2.78562471790489	0.22703896831012	-12.269368287914	1.32281354556801e-34	4.6069084462701e-33
ortholog_16270	946.549387539425	-0.878407739347119	0.0717489827043378	-12.2427901586682	1.83610266909934e-34	6.38222225845587e-33
ortholog_2885	98.7991464575887	-2.96806991704042	0.242606517699726	-12.2340897729466	2.04383117773307e-34	7.0906427135365e-33
ortholog_10695	170.081683418019	5.26769062241687	0.430592805912949	12.2335778723665	2.05675579204979e-34	7.12181244086206e-33
ortholog_13898	218.818860904383	-1.9988051522862	0.163436178662975	-12.2298818330057	2.15251536557025e-34	7.43914249190866e-33
ortholog_3622	274.947304089017	-1.86462291150368	0.152538979280974	-12.2239110310885	2.31665302208677e-34	7.99112659813329e-33
ortholog_14354	150.245722229948	1.96108704839857	0.160850705348896	12.1919704619563	3.43025446392812e-34	1.18098760829525e-32
ortholog_8982	74.791670606362	-4.13464886279635	0.339150663388095	-12.1911861279924	3.46343271447413e-34	1.19014346604791e-32
ortholog_8549	761.583057734765	1.88019556042158	0.154431385693321	12.1749575190329	4.22614068683088e-34	1.4494780439178e-32
ortholog_3281	3040.19276837861	1.05889940718713	0.0870999174056907	12.1572951930026	5.24672502615794e-34	1.79610899332964e-32
ortholog_20846	223.128963111507	1.98792246131217	0.163727008087621	12.1416892944645	6.35013116453607e-34	2.16972818145538e-32
ortholog_13036	183.346708276928	-2.8176285000822	0.232107564310752	-12.1393221649161	6.53652733567154e-34	2.22920248287289e-32
ortholog_16205	763.694321375396	-1.46260276843556	0.120571934901337	-12.1305407401183	7.27673419566029e-34	2.47696743100866e-32
ortholog_5893	13836.5594933212	1.33189171948421	0.109824810589339	12.1274210475488	7.55927041711392e-34	2.56830475167921e-32
ortholog_6447	103.185099707563	-3.32836532430855	0.274611182060755	-12.1202833013995	8.24735583235108e-34	2.79682845534232e-32
ortholog_12620	126.625863288249	-2.53100188948553	0.20906701146081	-12.1061752966224	9.79562109151524e-34	3.31565264474041e-32
ortholog_19539	293.27313772299	-7.98317059898942	0.660799005293323	-12.0810874941402	1.32949613145456e-33	4.49170889271796e-32
ortholog_17769	852.28017690736	1.11142772869925	0.0920263190019275	12.0772811599252	1.39248284231629e-33	4.69573271919159e-32
ortholog_13979	333.087912446271	-1.49003495914956	0.123415818819941	-12.0732899023542	1.46171454348226e-33	4.92001682931877e-32
ortholog_9837	265.528467170289	1.52488355943295	0.126367940547378	12.0670128264157	1.57757442262109e-33	5.30012224700301e-32
ortholog_7860	74.4797260520182	-5.98435883545375	0.495947180555267	-12.0665245616552	1.58695993549393e-33	5.32176267793187e-32
ortholog_17274	175.290785388933	-2.57855502337249	0.214013842521055	-12.0485431829897	1.97408052528103e-33	6.60768620267678e-32
ortholog_10273	371.202063612373	1.52947250939712	0.127018698420657	12.041317761987	2.1548568640524e-33	7.19945246169077e-32
ortholog_11766	195.564652752946	1.93055653750375	0.160333548808099	12.0408769833592	2.16640232542749e-33	7.2246719616424e-32
ortholog_18712	191.826533676967	8.25490979794566	0.685863878747268	12.0357844373191	2.30433241982163e-33	7.67049880078747e-32
ortholog_4533	1764.15066444312	1.63584739943245	0.135988374658231	12.0293179732731	2.49210891581585e-33	8.28030673775212e-32
ortholog_9941	764.329737749033	-1.04895820460283	0.0872302179136448	-12.025170057941	2.62048014193178e-33	8.69085845237007e-32
ortholog_3756	143.64530408931	2.66026619262975	0.22125393954236	12.0235879104897	2.67115702161912e-33	8.82653805589866e-32
ortholog_19499	369.839031612111	-2.1299268293832	0.177145577031393	-12.0235958756438	2.67089947210301e-33	8.82653805589866e-32
ortholog_20186	132.282890569045	-4.7066882119892	0.391720748759281	-12.0154171738336	2.94877726817325e-33	9.726122102597e-32
ortholog_16202	242.049119136066	1.61993833658066	0.13499396750542	12.0000794592219	3.54955485022281e-33	1.16863759413073e-31
ortholog_10364	167.034204450346	1.88356718040828	0.157013492382631	11.9962122479141	3.71931515816219e-33	1.22067442574908e-31
ortholog_11085	166.474511285957	2.24139887609148	0.186842839673657	11.9961721841006	3.72111540020883e-33	1.22067442574908e-31
ortholog_10800	220.13508007569	-1.68928446119526	0.14096079114961	-11.9840733541451	4.30632732399899e-33	1.41008815908119e-31
ortholog_8672	110.165253064243	3.16822394077097	0.264660648949534	11.9708916053293	5.04831885383428e-33	1.65006081886175e-31
ortholog_6951	170.711420321693	2.24376519166035	0.187542757522575	11.9640194124279	5.48416274688651e-33	1.78928234025223e-31
ortholog_11460	69.5149803233141	-3.52113445692005	0.294505970139499	-11.9560715704751	6.03500413456556e-33	1.96545404923013e-31
ortholog_18416	1803.52834202406	-2.39002343005102	0.199928139284747	-11.9544124133874	6.15675016379886e-33	2.00149746781771e-31
ortholog_19915	145.770050293014	2.23580055536581	0.18760829382606	11.9173865385649	9.60752028976451e-33	3.11770070444333e-31
ortholog_20181	1392.43991026305	-6.8440148594768	0.574689748529954	-11.909060283368	1.06166984108758e-32	3.43901117879175e-31
ortholog_20945	762.720170733584	-1.30503608697269	0.109585778182584	-11.9088088675004	1.06487551957713e-32	3.44322451097616e-31
ortholog_3513	216.747240902113	1.97338672195387	0.165732574530157	11.907054045038	1.08751967083337e-32	3.51016393755592e-31
ortholog_15881	294.608927876134	-9.06325699725834	0.761855583369962	-11.896292676846	1.23722344619161e-32	3.98624131727509e-31
ortholog_1339	140.424520668406	2.1341148542683	0.179578994767173	11.8839893108612	1.43358611318115e-32	4.60344126806679e-31
ortholog_8715	226.583680948884	-1.98330441262484	0.166889014772139	-11.8839722035194	1.4338796314919e-32	4.60344126806679e-31
ortholog_17096	483.74909436959	-1.94410963888707	0.163642146145365	-11.8802501964261	1.49917964996626e-32	4.80455180374825e-31
ortholog_15971	155.07754111737	2.79045063012468	0.234996203816223	11.8744498200785	1.60687745114399e-32	5.14058582821727e-31
ortholog_12370	68.3217534917081	-4.57122616424114	0.385121432877574	-11.8695709300975	1.7033899938731e-32	5.43971274545166e-31
ortholog_12735	599.014838113625	-1.08926026001049	0.0917743530122892	-11.8688960941477	1.71718486050356e-32	5.47409459499149e-31
ortholog_2130	253.029197407071	2.08106563274952	0.175368455584508	11.8668184983056	1.76035503072632e-32	5.60183401062996e-31
ortholog_2997	87.9251885948288	3.43326977779942	0.289425472084805	11.8623621931709	1.85662103258721e-32	5.89779001125022e-31
ortholog_5519	234.821339775941	-1.74332842674697	0.147396817990462	-11.8274495373419	2.81567550770864e-32	8.92865522839187e-31
ortholog_3437	386.125837979517	1.4490683902766	0.122583546466644	11.8210676069068	3.03798986871355e-32	9.61675426917642e-31
ortholog_2438	135.139345098898	2.60179290078209	0.220193465918594	11.8159405408695	3.22914739054858e-32	1.02039928468821e-30
ortholog_9301	376.783740331915	-1.5158498299842	0.128308569175655	-11.8140965932602	3.30077840202651e-32	1.04121412943506e-30
ortholog_13769	73.4431472237976	3.61144162805347	0.305743243864861	11.8120079528224	3.38382219956739e-32	1.06555028322614e-30
ortholog_11409	1385.61324788131	1.29730617893401	0.109857338087299	11.8090079508671	3.50674388587094e-32	1.10233731716726e-30
ortholog_14134	379.982945850112	1.38022848519299	0.116901736079477	11.8067406993394	3.60257443802017e-32	1.13049536401414e-30
ortholog_11329	253.086524395787	-1.74633479964719	0.148152641199355	-11.7874024081509	4.5330745084654e-32	1.42002290711459e-30
ortholog_14675	776.747083070922	0.995984443283664	0.0845143098709986	11.7848024175305	4.67515209072429e-32	1.4619960906547e-30
ortholog_5346	331.009122558707	-2.19492273184319	0.186319157395196	-11.7804457820062	4.92320085959133e-32	1.53690596782579e-30
ortholog_254	419.048413031734	-2.22943352618381	0.18926518270762	-11.7794170818405	4.98365236363148e-32	1.55309511159722e-30
ortholog_19577	1314.89690138333	1.83362684666784	0.155709518871064	11.7759457479679	5.19313690173077e-32	1.61559293457459e-30
ortholog_7498	853.612660386743	1.52811754643381	0.129834207027221	11.7697606926765	5.58828096405386e-32	1.73553571177446e-30
ortholog_15867	286.526755491209	1.68005836658344	0.142757976242309	11.7685779163177	5.66717700915971e-32	1.75701928714514e-30
ortholog_12516	258.705200403142	1.6739731777409	0.142568517514331	11.7415345752798	7.80571006310421e-32	2.41589399641453e-30
ortholog_16310	161.601583394602	-7.12999164353075	0.607292953173363	-11.7406131691032	7.89122356711557e-32	2.43818574317289e-30
ortholog_16604	461.943617607287	-1.47786272807885	0.126019564829212	-11.7272483053066	9.24142972539073e-32	2.85049218918835e-30
ortholog_13483	1091.07870183631	-1.12440107575046	0.0960463404141226	-11.7068601562785	1.17552649691139e-31	3.61970041425442e-30
ortholog_14359	205.688968421966	2.03650605476511	0.174189361715647	11.6913342738438	1.41151460956376e-31	4.3389671033784e-30
ortholog_20236	2623.13631238105	1.55892776611104	0.133374801466134	11.6883230488397	1.46245711685562e-31	4.48793079578359e-30
ortholog_9810	386.274843162099	-2.20120036985353	0.188469710801343	-11.6793322412094	1.62567587360019e-31	4.98035447717347e-30
ortholog_9023	503.57565470227	1.15214930492096	0.0986535903310908	11.6787366891994	1.63710493041174e-31	5.00688183032016e-30
ortholog_4154	700.112220072725	1.0493382645148	0.0898670464636696	11.6765633878822	1.67949293090943e-31	5.12784370374796e-30
ortholog_20959	178.891125791302	-7.09411459133775	0.608267644862753	-11.6628175955971	1.97400065332677e-31	6.01687382949094e-30
ortholog_9049	219.599209740312	-2.16887328517335	0.186019420688185	-11.6593916761461	2.05505353197639e-31	6.25338259098877e-30
ortholog_2953	1781.42500990773	-1.11015783929947	0.0952458927225148	-11.6557030184362	2.14601905407166e-31	6.5192091432513e-30
ortholog_12435	759.421525698144	-1.41261881618849	0.121328210035966	-11.6429543942809	2.49230064474627e-31	7.55844532781691e-30
ortholog_19454	717.141527870608	2.04976817315238	0.176093484592328	11.6402272230445	2.57329138542441e-31	7.79099527496585e-30
ortholog_5140	153.226936778011	2.39364776396375	0.205656406773685	11.6390624610973	2.60867344274527e-31	7.88491178555531e-30
ortholog_9283	1626.46152664544	-1.16991904016243	0.100537460145452	-11.6366480560565	2.68356151066458e-31	8.09772525964313e-30
ortholog_19510	160.147755066933	-2.03678689785382	0.175192879729605	-11.6259684811244	3.04124612090832e-31	9.1617539392363e-30
ortholog_7190	10019.8830592733	-1.16668133266353	0.100371939284866	-11.6235806638384	3.12748026006528e-31	9.40585785369052e-30
ortholog_4593	806.378507757667	1.16388006042471	0.100146441116417	11.6217815376159	3.19405383624186e-31	9.59012011462982e-30
ortholog_8037	321.147598769272	-1.28684479474996	0.110796874294766	-11.6144503438464	3.4801923219276e-31	1.04319197709521e-29
ortholog_15020	503.454782873708	-1.34081469422674	0.115454761445855	-11.6133338931677	3.52594558118213e-31	1.05515672814349e-29
ortholog_17385	2145.30770822295	0.971615726514842	0.0836961596428854	11.6088447864338	3.71601983356877e-31	1.11019931391331e-29
ortholog_5549	877.860786984493	-2.41301814070848	0.207972755105045	-11.6025685166775	3.9989296923418e-31	1.1927500691267e-29
ortholog_4775	64.4941921778457	-4.33287822039708	0.373742744858872	-11.5932102495614	4.46093423954601e-31	1.32835891894224e-29
ortholog_10255	84.6724266358724	3.08985162312336	0.266588533698223	11.5903395403384	4.61300239825567e-31	1.37138188073143e-29
ortholog_5379	197.105321915305	-2.1267035298409	0.183695897854791	-11.5773055069636	5.37077312160227e-31	1.59403487968737e-29
ortholog_18385	645.884444534801	-1.83150633909408	0.15834972298778	-11.5662111971956	6.11226536563531e-31	1.81113436858784e-29
ortholog_12036	297.204937879118	1.4888590659743	0.128746389153938	11.5642782353618	6.25147458534797e-31	1.84935193339058e-29
ortholog_15858	384.248200638445	1.35154375545921	0.11689478253811	11.5620537214189	6.41557993696439e-31	1.89479750589267e-29
ortholog_6767	1360.13762935228	-1.0176424409206	0.0880421469311851	-11.5585827514634	6.68021938604483e-31	1.96973842418859e-29
ortholog_1528	153.143350962931	-2.13918460532014	0.185140404841806	-11.5543908805211	7.014304894391e-31	2.06487884309637e-29
ortholog_3445	2389.258773004	0.887293765082585	0.076801693446745	11.5530494870903	7.12467511621897e-31	2.09395939391314e-29
ortholog_12043	115.517807097783	-4.715627686911	0.408180241135472	-11.5528073426414	7.14478172467455e-31	2.09645989729696e-29
ortholog_18515	362.164062919326	-2.06396098695487	0.178670446363379	-11.551776071333	7.23104663196399e-31	2.11833335288086e-29
ortholog_12314	241.404585466073	-1.61571624128219	0.139894426463788	-11.5495397645483	7.42167974424056e-31	2.17066118733249e-29
ortholog_17447	149.790255172143	-2.36012755170136	0.204530467682577	-11.539246834189	8.36544675005262e-31	2.44273747992247e-29
ortholog_1329	123.20036285084	-2.89792933114861	0.25116172099609	-11.5381011073488	8.47760316806561e-31	2.47149479456106e-29
ortholog_6270	615.491855816972	-1.32690229257301	0.115056833209799	-11.5325813822242	9.03920517264237e-31	2.63097638479084e-29
ortholog_15524	744.142808356568	1.22190004983958	0.105966988542623	11.5309500311798	9.21214773696915e-31	2.67700273867713e-29
ortholog_3692	91.9663178772376	4.66377838869409	0.404503450261886	11.5296380925172	9.3536083541989e-31	2.71374752812432e-29
ortholog_6801	138.940223270791	2.58709219928714	0.224389428772409	11.5294745097423	9.37139728286075e-31	2.71455137640558e-29
ortholog_5168	88.4899000274126	-5.91695322520256	0.51336670918534	-11.5257828747644	9.78189863774524e-31	2.82892508603593e-29
ortholog_12374	161.314142448703	1.9321177490008	0.167795596209435	11.5147107114135	1.11232197489241e-30	3.2116964370895e-29
ortholog_19183	495.450482408092	1.20658571685004	0.10481591839375	11.5114739759031	1.15487438382951e-30	3.32924313998698e-29
ortholog_13144	213.122033818009	-2.71811711308714	0.236213278183077	-11.5070462337873	1.21571298750355e-30	3.49904653648515e-29
ortholog_19027	280.797071882733	-1.37464396434268	0.119476778746896	-11.5055325290848	1.23723306654589e-30	3.55532395513784e-29
ortholog_3578	416.002178978445	-2.08351234505825	0.181179438669466	-11.4997174092105	1.32348023744956e-30	3.79712782411124e-29
ortholog_8159	73.1574125413648	-3.38933101150209	0.294738034003015	-11.4994694287315	1.32728796330781e-30	3.80201742262894e-29
ortholog_6937	141.674099245372	-3.17462435147202	0.27629281558025	-11.4900720266827	1.47988491299704e-30	4.23242401937048e-29
ortholog_10624	300.478297942376	1.73975887360254	0.151556842603915	11.4792499217558	1.67729279764244e-30	4.78187181662257e-29
ortholog_21089	350.882085162798	-3.30277069260113	0.287715579883307	-11.479290394843	1.67650788140896e-30	4.78187181662257e-29
ortholog_3883	413.664841058414	1.22083952337663	0.106449365938635	11.4687345726456	1.89408737729729e-30	5.39143769207063e-29
ortholog_2532	101.009566356291	2.66463757327358	0.232470454561351	11.462263358591	2.0411001578924e-30	5.80076813740648e-29
ortholog_12768	122.450626820126	-2.73129072272744	0.238635158005251	-11.4454665672832	2.47767856630677e-30	7.03046155196152e-29
ortholog_9189	103.601718773922	3.0245017550043	0.264478071615884	11.4357373241777	2.77172077760879e-30	7.85248480490264e-29
ortholog_17795	2491.39897610838	-2.04995633773389	0.179281162984441	-11.4343096821153	2.81768739269112e-30	7.97021903331643e-29
ortholog_10003	254.525171859233	-1.5614638733977	0.13665567470699	-11.4262644178202	3.09123171971662e-30	8.73031458341842e-29
ortholog_19230	84.9647164027058	-3.96855963893716	0.347338721173304	-11.4256182712121	3.11431173337172e-30	8.78177606563086e-29
ortholog_14343	538.112128566248	1.5937185644356	0.139516774435722	11.4231322425667	3.20471734127751e-30	9.02262709401728e-29
ortholog_16366	195.329077448576	-8.44899256196644	0.739952246830491	-11.4182943536652	3.38818162105358e-30	9.52432080879368e-29
ortholog_6628	1205.79905321457	-1.43597078880183	0.125918470814542	-11.4039725825196	3.99465620272602e-30	1.11943272657787e-28
ortholog_18708	257.349931205395	-1.73794891403056	0.152397457747222	-11.4040545014422	3.99089787625385e-30	1.11943272657787e-28
ortholog_13875	391.311579513213	-1.27574182642055	0.112069260038511	-11.3835125348571	5.05229757441531e-30	1.41362660460614e-28
ortholog_259	275.254819791006	1.43155192827988	0.125777440327281	11.3816271388167	5.16273734762384e-30	1.44229486179754e-28
ortholog_14996	259.01766090387	1.8191058015868	0.159977504804165	11.3710099667678	5.83089578075213e-30	1.62644199439961e-28
ortholog_21066	558.593161140453	1.78029373489898	0.156566193626015	11.3708693662919	5.84029657498306e-30	1.62655409233927e-28
ortholog_6892	161.854133662422	-5.32870937663055	0.468683972524397	-11.3695148309198	5.931637191838e-30	1.64945141911495e-28
ortholog_18215	179.098178366492	-2.86694924603193	0.252191372314255	-11.3681495910155	6.02513412581246e-30	1.67287710175208e-28
ortholog_17266	211.447451586853	2.98235074542641	0.26244502505691	11.3637160574094	6.33896331571196e-30	1.75731229956279e-28
ortholog_8623	341.946199773689	-2.58469497758955	0.227745742349746	-11.3490375316008	7.49835255733794e-30	2.07553939469959e-28
ortholog_17712	820.384574017404	-1.74860350850982	0.154133138084756	-11.3447603172025	7.87416987691604e-30	2.176232729744e-28
ortholog_787	135.599062703619	-7.49428013041392	0.660714385046405	-11.3426925461711	8.06249893388626e-30	2.22488043099228e-28
ortholog_7599	350.274845114598	-1.26153385549527	0.111361518116091	-11.3282745856622	9.50588392590129e-30	2.61918981647356e-28
ortholog_19085	212.59890400246	2.67157480943654	0.23632074780733	11.3048677876334	1.24140999652425e-29	3.41529462514091e-28
ortholog_19241	1763.31905550812	0.919351717916774	0.0813665660797811	11.2988880102834	1.32890016873405e-29	3.65043625377933e-28
ortholog_10335	382.290162327927	-1.6193274777232	0.143334192193223	-11.2975658699792	1.34905555254856e-29	3.70017892447879e-28
ortholog_4411	462.091618778915	1.94049610661771	0.171819229543252	11.2938238157402	1.40776049579711e-29	3.85534408508073e-28
ortholog_18142	95.6117220418296	-5.11959489217092	0.453506037146224	-11.2889233501432	1.48848760449655e-29	4.07025922107038e-28
ortholog_10359	300.618681415703	-2.12541090831481	0.188392638361826	-11.2818150793809	1.61381408811025e-29	4.40629752909257e-28
ortholog_19337	176.57451798979	1.63006782075743	0.144496761438245	11.2809989963276	1.62885641955964e-29	4.44066060083566e-28
ortholog_14958	2144.54504614642	-1.00207104788919	0.0888733743491819	-11.2752672577962	1.73849886346233e-29	4.73243478269302e-28
ortholog_9790	143.623342257011	2.11514784702934	0.187722401856452	11.2674237390525	1.90049496945187e-29	5.16563106358534e-28
ortholog_5362	900.385030954937	1.24261626587293	0.110326872080836	11.2630426516803	1.99740998960825e-29	5.42089873305842e-28
ortholog_2728	197.992043390668	-1.46861766173157	0.130413997013537	-11.2611966151081	2.03970063197629e-29	5.52737465112016e-28
ortholog_18644	663.563664716723	1.00915766455291	0.0897577531989618	11.2431252854108	2.50359116832459e-29	6.77431292926153e-28
ortholog_6722	2751.98682653801	-1.05953506195805	0.0942552949606324	-11.2411197949206	2.56112806462678e-29	6.91963972617775e-28
ortholog_7066	425.836650974543	-1.32997794109159	0.118387353667354	-11.2341217190188	2.77237063159385e-29	7.47919390538193e-28
ortholog_8332	654.728024588481	1.56898549050445	0.139813225285593	11.2220105594411	3.17958237281585e-29	8.56497040069248e-28
ortholog_18411	215.754719547179	-1.66916066803879	0.148773199084635	-11.2194983929144	3.27120600396038e-29	8.79866793475951e-28
ortholog_5694	776.238722116996	-1.45492243995908	0.129717723121471	-11.2160651987134	3.40067151560737e-29	9.13330425625604e-28
ortholog_11688	178.146758053546	1.7450212843692	0.155625995187361	11.2129164685394	3.52387345686569e-29	9.45015025709902e-28
ortholog_20692	125.93303314131	-1.84601833569474	0.164681252985987	-11.2096447058963	3.65658190866997e-29	9.7915137776607e-28
ortholog_4342	620.946395651945	-1.01850875321972	0.0908835513400532	-11.2067446551339	3.77835193776865e-29	1.01026200111196e-27
ortholog_6999	152.244632934159	-1.85794334765997	0.165887481701466	-11.2000214157423	4.07634947401257e-29	1.08833111880025e-27
ortholog_11207	228.112437471079	-1.5496787653432	0.138398330411019	-11.1972359835623	4.20653717056067e-29	1.12143302887735e-27
ortholog_13189	420.664430100421	1.18109445308061	0.105521756018984	11.192899906519	4.41745542253457e-29	1.17592793464378e-27
ortholog_8218	123.893220984348	-2.75161714811006	0.245855808506844	-11.1919956856885	4.46274401036916e-29	1.18623673510915e-27
ortholog_12328	85.7331077088827	2.98735766373379	0.266950009877083	11.1907007050096	4.52840753471207e-29	1.20192314522644e-27
ortholog_13847	349.442715758114	-1.58710814766025	0.141888853468899	-11.1855731360049	4.79795383217197e-29	1.27159846798399e-27
ortholog_12538	204.086425639963	-1.70224799918986	0.152407428934086	-11.1690618436064	5.77879948718413e-29	1.52930894188658e-27
ortholog_10005	315.122062898985	1.36738290364393	0.12244865868327	11.1669896456837	5.9151745365845e-29	1.56311081504042e-27
ortholog_12005	96.5633530423544	-3.49251882335948	0.312824537093859	-11.1644657283121	6.08559760559357e-29	1.60579820030808e-27
ortholog_8439	268.820816575544	-2.92512268731325	0.262045879208708	-11.1626357038934	6.21220496126799e-29	1.63681639467812e-27
ortholog_3389	181.96584846595	3.00925577001575	0.269620004505765	11.1610997690322	6.32048080015714e-29	1.66292125855663e-27
ortholog_3344	648.790393725004	1.0961344980646	0.0982232437432971	11.1596243036863	6.42625647631492e-29	1.68829339839233e-27
ortholog_8231	1967.54338327928	1.40572540597391	0.125995101881156	11.1569845572239	6.61989946474609e-29	1.73664271154261e-27
ortholog_4319	75.6685874473707	-4.15706611597336	0.372835786397897	-11.14985810814	7.17206441632933e-29	1.87876904819062e-27
ortholog_14815	146.833101172964	-6.7103005240017	0.603219180638929	-11.1241497939342	9.57140205058291e-29	2.50366269268142e-27
ortholog_8479	339.062789730434	1.32790500670475	0.119414087895946	11.1201704095571	1.00080650665913e-28	2.61410081038493e-27
ortholog_13486	1320.22032815829	1.38201142267304	0.124307672042809	11.1176679601651	1.0292725335654e-28	2.68457446525174e-27
ortholog_1787	731.479593370798	0.99978527693523	0.0899489613521243	11.1150285885054	1.06016672640362e-28	2.76116910370972e-27
ortholog_9520	265.983403991742	-1.47175647579473	0.132459705791024	-11.110974971639	1.10941529847231e-28	2.88527791653051e-27
ortholog_4951	76.4212649915335	-2.61554115214284	0.235414453044463	-11.1103677718922	1.11698524873113e-28	2.90079143258837e-27
ortholog_1900	600.681763548565	1.05280785077333	0.0948194812414006	11.1032863393651	1.20914463201394e-28	3.1356225571954e-27
ortholog_4238	727.744757610125	-1.64353083588189	0.148154680212076	-11.0933440207846	1.35139586316961e-28	3.49949573449723e-27
ortholog_4924	84.6925985454995	-3.14143431547544	0.283516099359553	-11.0802678316038	1.56403995121379e-28	4.04435223436185e-27
ortholog_5144	246.525718299253	1.60188323761722	0.144795543381623	11.0630700379728	1.89498213615721e-28	4.89311458729166e-27
ortholog_15239	236.294173118503	-6.84992641469255	0.619563457210098	-11.0560529917918	2.04917929492313e-28	5.28372550010493e-27
ortholog_9220	3066.18369407613	0.960921796891982	0.0869706540230472	11.0488049984922	2.22152247675765e-28	5.71994569336105e-27
ortholog_2453	157.217787708972	1.95926936565269	0.177414523673888	11.0434553219222	2.35787940245018e-28	6.06239974385305e-27
ortholog_10716	136.943151971896	-2.20715546666457	0.199865307950233	-11.0432144993075	2.36420923583492e-28	6.07004004797106e-27
ortholog_2417	963.031286996837	1.37255367280306	0.124390768717837	11.034208462177	2.61342504140497e-28	6.70037696785742e-27
ortholog_10252	336.339300675059	9.263744308991	0.839609400194378	11.0333975618262	2.6371038382814e-28	6.75150876443858e-27
ortholog_20578	2720.56648601396	-1.0848253320533	0.0984059053610909	-11.0239860918168	2.92799345602859e-28	7.48564097846066e-27
ortholog_1445	1656.82668392576	-1.4942342380869	0.135625257853915	-11.0173743573366	3.1511693809469e-28	8.04482861025638e-27
ortholog_11649	406.434805687699	-1.30115401340566	0.118117280733753	-11.015780293305	3.20745295654642e-28	8.17696927920685e-27
ortholog_19909	1354.60336423161	1.56890311153111	0.142529740253605	11.0075490823147	3.51434138764222e-28	8.94672120868073e-27
ortholog_10370	921.52825876175	1.16097691735294	0.105494000345983	11.0051463926417	3.60929264666056e-28	9.17552244562441e-27
ortholog_11426	1177.81767658311	1.23460447989762	0.112197801596716	11.0038205947678	3.66277148404065e-28	9.29839811433072e-27
ortholog_16844	222.081706114513	-2.63880841532588	0.239955825039655	-10.9970592082513	3.94797665005604e-28	1.00083699789289e-26
ortholog_1276	194.933778293703	1.6887475510896	0.153617799026495	10.9931763232614	4.12160857009686e-28	1.04339040482494e-26
ortholog_14349	114.516698857757	2.50045641708997	0.22749226950669	10.9913907075266	4.20397863117919e-28	1.06275403858131e-26
ortholog_20133	686.86756799797	1.14213912867092	0.103937996959578	10.9886582585876	4.33319750970561e-28	1.0938902931275e-26
ortholog_18774	217.140129088467	1.925666859483	0.175261030731539	10.9874217414178	4.39296046857738e-28	1.10743041101166e-26
ortholog_13547	211.704219161977	-1.58131548980553	0.144071219275139	-10.9759291117377	4.98903021909476e-28	1.25594319234175e-26
ortholog_13079	80.840842660365	-2.86618698468217	0.261162057683965	-10.9747449920561	5.05482800195064e-28	1.27073735932208e-26
ortholog_20392	612.535628807913	1.04345591601665	0.0950861358467493	10.9737966184512	5.10814627557828e-28	1.2823575545983e-26
ortholog_9395	290.786960953748	-5.55083911934915	0.505967721557564	-10.9707376238577	5.28395580839804e-28	1.32465327651587e-26
ortholog_17579	564.372161419132	1.04155505235526	0.0949499019189722	10.9695221512087	5.35546719825313e-28	1.34072118571226e-26
ortholog_10450	210.308142931266	1.73696189896859	0.158358171900177	10.9685649823206	5.41245641070995e-28	1.35311410267749e-26
ortholog_6130	1250.4348726839	1.32182165876641	0.120630767947623	10.9575830549328	6.11096334219276e-28	1.52563069627257e-26
ortholog_6238	1063.78461278834	-0.928395076639058	0.0848478647180556	-10.9418790882253	7.26777246724907e-28	1.8119308599383e-26
ortholog_16336	1830.98355192299	1.2028069602217	0.109957148785565	10.9388700371577	7.51304329325121e-28	1.870499414952e-26
ortholog_18201	236.899533313119	-2.09364585655714	0.191412874397682	-10.9378528646268	7.59779683199613e-28	1.88899831827139e-26
ortholog_2163	551.672495509473	-1.68011842334447	0.153760829765886	-10.9268298428318	8.57934730507124e-28	2.13010580410938e-26
ortholog_12075	2234.61417003827	-1.04001123362848	0.0952349787650113	-10.9204753034562	9.20130182933811e-28	2.28139273752107e-26
ortholog_15992	725.11624322764	1.30002419133335	0.119048739508629	10.9201004286074	9.23935884166504e-28	2.28769056250816e-26
ortholog_10171	88.10756728837	-5.28093524385921	0.483648640753907	-10.9189498302473	9.35714436448018e-28	2.31368514894637e-26
ortholog_4996	262.723241963336	-1.33820481401968	0.122644053310725	-10.9112898497351	1.0180154850161e-27	2.51374725295985e-26
ortholog_20845	351.194789665834	-1.31720515763487	0.120769844365185	-10.906738884683	1.07027124219602e-27	2.63917499354611e-26
ortholog_7825	2357.20155494226	0.70640351561272	0.0648033972246252	10.9007173368418	1.14352175487597e-27	2.81364776058234e-26
ortholog_13952	214.52294619016	-1.49400140762998	0.137055946848012	-10.9006682452587	1.14413892339033e-27	2.81364776058234e-26
ortholog_2868	98.4643494247511	-2.76949242564708	0.254196515172096	-10.8950841586954	1.21654043432425e-27	2.98763156934928e-26
ortholog_12916	617.288682219899	-12.8776494391609	1.18207754041832	-10.8940818168355	1.23000930259453e-27	3.01661033166841e-26
ortholog_13779	567.893927893193	1.14657996210576	0.105318964336405	10.8867379140133	1.33330826375769e-27	3.265521255748e-26
ortholog_6269	507.324936210368	-1.39829025395134	0.128726426510285	-10.8624956961703	1.73929724328245e-27	4.25409982034239e-26
ortholog_8263	260.781211347582	-1.69458368190675	0.156070135219208	-10.8578343930223	1.83038420593742e-27	4.47083709761066e-26
ortholog_4423	187.621657987802	2.19286521554921	0.202065232140773	10.8522638571563	1.94546134900983e-27	4.74550794647134e-26
ortholog_9333	513.568317927364	1.13367772988286	0.104530129619291	10.8454637338711	2.09570358662477e-27	5.10510004423756e-26
ortholog_4018	409.808465052366	2.19264091690326	0.202182504794219	10.8448597920722	2.10959073247035e-27	5.1320124481025e-26
ortholog_9766	505.042021130461	-1.39462736466862	0.128601066620041	-10.8446018475813	2.11554973040571e-27	5.1395915829413e-26
ortholog_11474	276.620602659391	-1.78775139683184	0.164855303633381	-10.8443668928456	2.12099214815426e-27	5.14589705743466e-26
ortholog_20710	398.628979272014	-1.81189055230937	0.167114194678178	-10.8422301037841	2.17112975881134e-27	5.26047860462668e-26
ortholog_17690	88.3320754345187	-2.70177523339092	0.249350038899722	-10.835270952083	2.34270849613382e-27	5.66860188321536e-26
ortholog_15187	263.24532271386	-1.44474094107555	0.13335889134653	-10.833480441296	2.38898684715621e-27	5.77285257518027e-26
ortholog_20067	932.230161232879	-1.23385082764972	0.11390565643594	-10.8322173477279	2.42217756426269e-27	5.84524158532017e-26
ortholog_16422	944.327201525317	-0.830676032414041	0.0767184213445292	-10.8275954830147	2.54757289813463e-27	6.13965068450445e-26
ortholog_2806	328.690736655894	-1.32748628054428	0.12265404480769	-10.8230126664445	2.67826150622638e-27	6.44601554261543e-26
ortholog_13454	196.549411183686	-1.79258207395737	0.165655984896131	-10.821112651507	2.73437438054488e-27	6.57231608089744e-26
ortholog_6008	594.741324460159	0.963915858985162	0.0891712274977853	10.8097184039448	3.09619029044606e-27	7.43209023901892e-26
ortholog_17698	82.2648870401489	-2.90990185333344	0.269327453424655	-10.804326912583	3.28356287531751e-27	7.8714056991199e-26
ortholog_6058	92.2464136972973	2.1831184701511	0.202284385430773	10.7923232211031	3.74208209426253e-27	8.95869322566824e-26
ortholog_2999	82.6352510741525	2.66307521084628	0.246896152342488	10.7862159275457	3.99919113011806e-27	9.56155815831799e-26
ortholog_13205	252.223552615737	-2.06693294458597	0.191762347764695	-10.7786172242855	4.34366128093722e-27	1.03714237322246e-25
ortholog_5850	442.714994704259	2.09138527459928	0.194284636727872	10.7645427339096	5.06121780292066e-27	1.20688010274131e-25
ortholog_15308	416.174648303655	1.18503921364622	0.110146871039275	10.7587188130261	5.3914492244249e-27	1.28393207814862e-25
ortholog_21031	69.7912610520419	-5.06238380766946	0.470675854565138	-10.7555630027945	5.57922691688831e-27	1.32690166477311e-25
ortholog_16394	3163.7545331296	1.06852242248605	0.0993667582410004	10.7533187295342	5.71669789174088e-27	1.35780965037078e-25
ortholog_3427	219.216914287988	-1.64300151101082	0.152865968864178	-10.7479874246611	6.05687523462525e-27	1.4367194208117e-25
ortholog_17923	118.887499735896	-2.14073828158909	0.199222667523465	-10.7454553650977	6.22539607129367e-27	1.4747579815024e-25
ortholog_2750	379.238979040477	-1.27746070553482	0.118925060703665	-10.7417284294516	6.48193368773353e-27	1.53352030635842e-25
ortholog_12764	953.834585495246	1.38394929398129	0.128874770673225	10.7387139216755	6.697078331625e-27	1.58164061865624e-25
ortholog_20121	80.2139501621092	-3.73525670347227	0.347833484247028	-10.7386346416825	6.7028310588696e-27	1.58164061865624e-25
ortholog_13602	681.217872552186	-1.43837824381141	0.133969814681062	-10.7365845600049	6.85330288102921e-27	1.61503845599222e-25
ortholog_7954	223.170218048785	-1.46556885047166	0.136504139839897	-10.7364425151544	6.86385189465357e-27	1.6154182681753e-25
ortholog_942	422.027726381609	-1.34709123856442	0.125505799382853	-10.73329874148	7.10149105338351e-27	1.6691736123525e-25
ortholog_7332	608.680110952557	1.44754075924985	0.134885798021117	10.7316024406308	7.23308511753209e-27	1.69789627921289e-25
ortholog_9691	77.6433011868716	3.62249631734652	0.337611392158832	10.7297810485088	7.37707605868301e-27	1.72945071025545e-25
ortholog_9567	74.183936251224	-3.0290075055762	0.282794675544799	-10.7109778490025	9.04018364939516e-27	2.1165974023681e-25
ortholog_15906	530.245743902793	1.57603088232405	0.147266571205031	10.7018916066826	9.97214015921352e-27	2.33177792209294e-25
ortholog_2229	137.20362565332	2.09756690618445	0.196048989189739	10.6991977609963	1.02663172711463e-26	2.39746362630452e-25
ortholog_9594	377.213298052347	-1.29375884968403	0.120976919927564	-10.6942617687628	1.08278450117701e-26	2.52533288500316e-25
ortholog_9181	469.16363203643	-1.62181763125218	0.15167850607376	-10.6924683874688	1.10393176943755e-26	2.57133591914739e-25
ortholog_16175	115.681315891587	2.37076301584904	0.221804911363216	10.6885055036802	1.15212466504851e-26	2.68013556251632e-25
ortholog_11506	240.72233535834	-1.71946469392549	0.160921637843742	-10.6851056014923	1.19512963947877e-26	2.77660260071706e-25
ortholog_6014	105.769455181811	-5.45879315784732	0.510895964170735	-10.6847451157846	1.1997816697852e-26	2.78383230826284e-25
ortholog_11582	206.642817530013	1.58407065146639	0.148329093460792	10.679433242037	1.27044904899016e-26	2.94208237423431e-25
ortholog_16713	378.280328951675	1.38410773267086	0.129605681329612	10.6793754600218	1.27124001896376e-26	2.94208237423431e-25
ortholog_2106	56.6706283050706	4.34133654159917	0.406528967352879	10.6790336980606	1.27592834497081e-26	2.94915662856104e-25
ortholog_15388	77.0129352690112	6.08572121864898	0.5713985476742	10.6505717303974	1.7329741341672e-26	4.00044795339363e-25
ortholog_472	110.998470928381	-2.2646118017968	0.21281202654405	-10.6413713480993	1.91292921508213e-26	4.41022902584306e-25
ortholog_1161	626.097985272135	-1.29267974626789	0.121564942505501	-10.6336557203521	2.07803724768207e-26	4.78478003208324e-25
ortholog_19052	204.591726909786	-7.77317721401821	0.731197268546472	-10.630752532036	2.14375622127313e-26	4.92982108136283e-25
ortholog_5874	4013.16342444863	1.1929615835998	0.112226018795611	10.6299911232925	2.1613304969205e-26	4.96391978803534e-25
ortholog_1750	309.276582554234	1.28313763511823	0.120774025615132	10.6242847216766	2.29766771449542e-26	5.27034821567318e-25
ortholog_15889	223.382435349569	-1.86695654004962	0.175844374862293	-10.6170956080436	2.48162432304002e-26	5.68508994156506e-25
ortholog_9741	1479.0782759033	-0.979617034107847	0.0922729756854573	-10.6165107045772	2.49721790735319e-26	5.71357135131758e-25
ortholog_15814	132.174757342702	1.99467686920172	0.188183195292507	10.5996545871232	2.99082804883669e-26	6.83428786127979e-25
ortholog_7896	153.850172026528	-2.13954677604272	0.201930289632832	-10.5954722292185	3.12758459011851e-26	7.13776407403939e-25
ortholog_2175	1691.84835528657	-1.04467394632422	0.0987372070551176	-10.5803473430341	3.67592950899055e-26	8.37861612547343e-25
ortholog_18426	203.00192593836	1.72591335386009	0.163203230069611	10.5752401660428	3.88181662215575e-26	8.83675509388731e-25
ortholog_4656	542.920815983935	-1.07260016408328	0.101431872597575	-10.5745870268881	3.90895799337612e-26	8.88734789060043e-25
ortholog_12249	1134.35383376945	1.72140229143598	0.162952279422261	10.5638429700961	4.38340664248684e-26	9.9535270179585e-25
ortholog_17008	64.9267525656812	-3.05761010345018	0.289503269716166	-10.5615736445668	4.49069542079465e-26	1.01843563024923e-24
ortholog_13718	1067.9113135282	-2.25883330226637	0.21394866010635	-10.5578286919093	4.67346938747065e-26	1.05855838569589e-24
ortholog_18064	286.452296383096	-8.89595323801336	0.842988567972237	-10.5528753010401	4.92659311876755e-26	1.11449525183634e-24
ortholog_9175	214.474035371832	1.55310184442946	0.14727141431708	10.5458472822539	5.3092126278384e-26	1.19955022810224e-24
ortholog_17711	377.14991808819	1.38882242375408	0.131713640055961	10.5442566401173	5.39981768632823e-26	1.21849818577257e-24
ortholog_15509	169.861670533813	2.04202931599084	0.193710633420984	10.5416480237973	5.55173711348768e-26	1.25121756017818e-24
ortholog_4091	179.983000083464	-2.11321539066646	0.200507451012886	-10.5393359697673	5.6899224968346e-26	1.28076399913182e-24
ortholog_19830	222.792299912277	1.57091276028351	0.149251890406395	10.5252453151924	6.60890676366259e-26	1.48577101683086e-24
ortholog_2561	197.138624000696	-2.03938287461517	0.193770350278922	-10.5247416422564	6.64434708539527e-26	1.49188290147229e-24
ortholog_19731	72.4754031360057	-4.10022632950124	0.389640828614913	-10.5230921104358	6.76173826819265e-26	1.51635755828266e-24
ortholog_865	356.620612147757	1.25036978196158	0.118834024795592	10.5219846261402	6.84170501307856e-26	1.5323893198438e-24
ortholog_15070	144.353486008732	-1.8691409705171	0.177783750024424	-10.5135647676479	7.48111483442111e-26	1.6735290919822e-24
ortholog_17380	225.297501756995	1.75946996490077	0.167481533973429	10.5054564712783	8.15274102266375e-26	1.82151784900677e-24
ortholog_2378	345.618314635194	-1.34897243174725	0.128504816917605	-10.4974464312275	8.87484393268243e-26	1.98040498868191e-24
ortholog_20839	146.259057822763	2.38529000091612	0.227325342299449	10.4928468457954	9.31778289243848e-26	2.07668219211869e-24
ortholog_5673	258.370375520688	1.96150682758998	0.18708575838736	10.4845331066232	1.01746953405929e-25	2.26487214632041e-24
ortholog_17430	945.686963006829	1.10487569673806	0.105397351521789	10.482955034308	1.03459568266716e-25	2.30016198821758e-24
ortholog_10662	222.236676234709	1.46936995650573	0.14027957130861	10.4745825981544	1.1303514336186e-25	2.50996341064573e-24
ortholog_2668	166.813176217221	-1.63720530758194	0.156363315018645	-10.4705205782234	1.17992326074495e-25	2.61682367336994e-24
ortholog_1307	86.7718371709076	-6.43350733900508	0.615201409405711	-10.4575627439149	1.35290940932583e-25	2.99679382028974e-24
ortholog_234	155.689891304337	-1.93700106685759	0.185306884442019	-10.4529363422742	1.42057585626502e-25	3.14282847025584e-24
ortholog_2154	164.077850859122	-1.66097253188837	0.158921097991569	-10.451554594573	1.44142840256589e-25	3.18117440493022e-24
ortholog_14113	370.836804870906	-1.41805499988256	0.13567761138608	-10.4516506842635	1.4399685084642e-25	3.18117440493022e-24
ortholog_12031	271.731209859234	-2.40545268278452	0.230229555831825	-10.448062040052	1.4954982916357e-25	3.29647946601406e-24
ortholog_18788	443.536359698272	1.43309225109908	0.137166673864067	10.4478165922378	1.49937291066469e-25	3.30099456276057e-24
ortholog_12154	633.827539885463	-13.0314952531082	1.24816887893866	-10.4404904440408	1.61971713871613e-25	3.56160429224988e-24
ortholog_12101	429.218898178791	-1.18713961974508	0.113708487956155	-10.4402023198377	1.6246408197456e-25	3.56809025721771e-24
ortholog_11124	249.754091446134	1.31391323521163	0.125874663839132	10.4382660905519	1.65811551735496e-25	3.63718907478045e-24
ortholog_15936	92.6639069442332	2.97192095864293	0.284733733277165	10.43754431355	1.67076816840678e-25	3.66050116896395e-24
ortholog_15221	1993.68204151517	-1.91492312421307	0.183484444034982	-10.4364330953745	1.69043496547299e-25	3.69910556911916e-24
ortholog_15406	119.362680010747	-6.97101444459931	0.667971250820059	-10.4360995118294	1.69638351467091e-25	3.70763386066224e-24
ortholog_4675	79.4278408194917	-4.87940713910983	0.467575985393879	-10.4355383756492	1.70643667672443e-25	3.72510180335676e-24
ortholog_16571	2649.40562933297	-0.873515999200879	0.0837755391579113	-10.4268621602585	1.8696062522634e-25	4.07637310128599e-24
ortholog_5566	542.858911847323	-12.382298670327	1.18851803891576	-10.4182673420951	2.046473372069e-25	4.45662725302979e-24
ortholog_12456	502.229796422824	12.2962495049768	1.18141502646851	10.4080693316834	2.27794486120934e-25	4.95473566382176e-24
ortholog_1470	518.614426466846	-1.4992021738694	0.14404502214654	-10.4078721466975	2.28266716001376e-25	4.95903953332316e-24
ortholog_17796	70.7318378956651	2.76363534284996	0.265574478663758	10.406253480211	2.32180039630976e-25	5.03800025969976e-24
ortholog_11921	364.097251274966	2.49037133995894	0.239499866867562	10.3982159678446	2.52618438605066e-25	5.47491400214216e-24
ortholog_17078	1795.3733831014	-0.763795049374382	0.0734701401694623	-10.3959928157569	2.58579861037182e-25	5.5974023811342e-24
ortholog_19672	95.1236078691451	3.21108248498787	0.308900254088628	10.3952082993967	2.60716662987999e-25	5.63690631998575e-24
ortholog_297	137.561535391743	1.67389913621447	0.161135229222591	10.388163682705	2.80705359938631e-25	6.06182721731273e-24
ortholog_1663	56.3802555217512	-3.79777825692885	0.365615937538094	-10.3873432938988	2.83129715431882e-25	6.10688497187501e-24
ortholog_6082	175.458731459443	-1.91847607318073	0.184697160700083	-10.387144371407	2.83720675882863e-25	6.11233756446097e-24
ortholog_3934	119.846811191948	1.80914631226695	0.174322266988478	10.3781710938083	3.11688910049885e-25	6.70687743946627e-24
ortholog_57	703.150161249544	5.73984510559756	0.554719074351989	10.3473007707599	4.30450582954743e-25	9.25136062652435e-24
ortholog_18452	389.774261753198	1.73428047743192	0.16765792781198	10.3441602795952	4.4479848328144e-25	9.54837599205705e-24
ortholog_4131	79.4671145583742	-4.9616108970653	0.479854031813362	-10.3398337163396	4.65344274002514e-25	9.97757740521405e-24
ortholog_20300	871.623545447294	12.2897677467856	1.18934438278707	10.3332288987535	4.98536073511834e-25	1.06765871193441e-23
ortholog_13901	1733.38610426252	-0.728950276588658	0.0705613104843152	-10.3307360873165	5.11664217299377e-25	1.09447700919364e-23
ortholog_3555	90.1617704227703	5.91380281601344	0.572529049466434	10.3292624566819	5.19585452390292e-25	1.11010721654309e-23
ortholog_16842	67.5171294163519	2.81429354219495	0.272595879376039	10.3240501970784	5.48590459644818e-25	1.17069333625503e-23
ortholog_303	5538.30802259148	1.08963927737068	0.105574876318457	10.3210092719776	5.66247653207776e-25	1.20694885987389e-23
ortholog_11854	874.183431194463	1.0987922998843	0.106548569318408	10.3125955319089	6.18090763509022e-25	1.31589994704659e-23
ortholog_12817	321.816323791099	-1.37060327262967	0.13296546301416	-10.3079645011555	6.48604819630579e-25	1.37923907233208e-23
ortholog_1776	352.001594458372	-1.11860425188667	0.108530761797747	-10.306794436505	6.56547732987804e-25	1.39448886883132e-23
ortholog_6987	285.039201424475	5.11440703580731	0.496278537833033	10.3055172567789	6.65327836268825e-25	1.41147894842242e-23
ortholog_1181	83.2870523814762	2.43315908648139	0.236696371981669	10.2796636302893	8.70308056414402e-25	1.84417562950649e-23
ortholog_2553	641.3242002008	1.07349020388047	0.10456206354426	10.2665361364647	9.97210619250509e-25	2.1106067848891e-23
ortholog_18413	379.541084007818	1.36234460938489	0.132741471398479	10.2631422948089	1.03289815242342e-24	2.18358293626355e-23
ortholog_2711	670.716867652507	1.15147364834249	0.112197396029557	10.2629266729074	1.03520777427777e-24	2.1859089392606e-23
ortholog_411	65.6540444909444	-5.67413227735144	0.553198690439069	-10.2569517524489	1.10128343303773e-24	2.32271855917818e-23
ortholog_4297	1870.02507917721	-1.11643831473923	0.108896542654487	-10.2522843014541	1.15579228336978e-24	2.43484213542061e-23
ortholog_20962	1039.34646692852	0.784786412044482	0.0765531483447081	10.2515236670698	1.16492518320013e-24	2.45122499258934e-23
ortholog_5386	1113.98969944053	0.836814766167079	0.0817028084400257	10.2421787224284	1.28313782786749e-24	2.69682746961686e-23
ortholog_5191	92.7019511697599	-5.25498605534931	0.513194690588135	-10.2397514076519	1.31574001137244e-24	2.76213713188814e-23
ortholog_11672	4053.68264341839	1.16204268509324	0.113512489500472	10.2371350518959	1.35180068954614e-24	2.83454726955295e-23
ortholog_1216	2776.33379106237	1.10387552551613	0.10783416992288	10.2367878966898	1.35665845217743e-24	2.84143702469374e-23
ortholog_9096	253.690162142507	1.31062902358239	0.128074930001502	10.2332987694549	1.40645268263253e-24	2.94231854613229e-23
ortholog_14133	333.455691061178	1.58549959697492	0.154949762852864	10.2323460699999	1.42036078635963e-24	2.96797933103472e-23
ortholog_18310	405.447470075773	1.05874219192756	0.10349009222532	10.2303724845703	1.44960738493618e-24	3.02559509038354e-23
ortholog_10396	843.085041223907	-0.832286897450821	0.081373683426912	-10.2279614538816	1.48614717722445e-24	3.09828260995754e-23
ortholog_18782	248.529680383927	-1.42514918807937	0.139379133657599	-10.2249823964355	1.53255797396203e-24	3.1913577625995e-23
ortholog_201	497.446548609047	1.31182959801478	0.128364125459698	10.219596739485	1.6201345223282e-24	3.36984251911187e-23
ortholog_8645	2612.7670658471	0.907307356076739	0.0888409265444865	10.2127182973763	1.73922810808811e-24	3.61339632801064e-23
ortholog_10133	792.351811895723	0.846413757751694	0.0828813925275188	10.2123496232362	1.745850684e-24	3.6229909429736e-23
ortholog_18951	136.012962508028	-1.86023740111368	0.182221385950053	-10.2086667347792	1.81339392142998e-24	3.75884118461547e-23
ortholog_7744	391.979742834859	1.42787864397871	0.139916527507238	10.2052178496558	1.87899010815899e-24	3.89034893527764e-23
ortholog_6013	223.02142395256	4.53001661975024	0.443997382870616	10.2028002743213	1.92636728604509e-24	3.98387742508753e-23
ortholog_14964	226.977807188919	1.58689214493926	0.155576737225782	10.2000605825552	1.98148863725009e-24	4.09318938494804e-23
ortholog_16705	158.237806121655	1.55139196151062	0.152167362899465	10.1953003058587	2.08100386702118e-24	4.29385215712418e-23
ortholog_16436	590.361469993476	1.16849912407079	0.114616331550211	10.1948745721189	2.09014154735335e-24	4.30778887895232e-23
ortholog_15436	128.11184199084	1.92242350540686	0.188621401286194	10.1919691630854	2.15357152426741e-24	4.43346301835232e-23
ortholog_1972	81.0484135319814	-2.90464460225325	0.28509240655457	-10.1884320152781	2.23337213554054e-24	4.59251437427704e-23
ortholog_14304	879.787754214351	-1.94696594007835	0.191185865189019	-10.1836290991149	2.34643722360098e-24	4.81952872915769e-23
ortholog_11125	251.016027384739	-1.37231635640153	0.134788102620795	-10.1812869957991	2.40361113973116e-24	4.9313588366221e-23
ortholog_9649	964.245333035475	0.840991172456877	0.0826202888121869	10.1789909542513	2.4609997136251e-24	5.0433752634664e-23
ortholog_4718	311.127506576549	1.20740761910147	0.11862751020823	10.1781417900627	2.48256628609012e-24	5.08181037611313e-23
ortholog_12332	628.103649515612	-1.05268390328194	0.103496684154242	-10.1711848247536	2.66645196874853e-24	5.45204969854408e-23
ortholog_20393	97.7257525004147	2.33744304033694	0.229866161178594	10.1687130822221	2.73498182276474e-24	5.58585270581613e-23
ortholog_9032	85.4432917287263	2.4483088548306	0.240886477190807	10.1637455260359	2.87802907182656e-24	5.8713742069148e-23
ortholog_19007	678.142451232319	-0.84789518210205	0.0834407781135668	-10.1616404025862	2.94086202908207e-24	5.99279381912722e-23
ortholog_10399	179.711635786424	1.53872155198763	0.151438163759861	10.1607251024756	2.96860364611053e-24	6.04251248912702e-23
ortholog_3945	366.726016648134	1.18914327687682	0.117072290157374	10.1573418891723	3.0734131839553e-24	6.24881251968415e-23
ortholog_3481	603.125618715304	-1.00967997233821	0.0994349742142921	-10.1541734215393	3.17489046090603e-24	6.4478814697614e-23
ortholog_7748	9354.13954826182	-1.55531782236634	0.153215466833675	-10.1511802594625	3.27379902703826e-24	6.64129263902542e-23
ortholog_17939	5369.80652314179	-0.785066526679581	0.077427941902569	-10.1393180212315	3.69671285252971e-24	7.49081668267651e-23
ortholog_3924	121.836567036565	1.96623666683398	0.194025092602603	10.1339297946435	3.90627454095783e-24	7.90659712517501e-23
ortholog_83	142.58101325594	-2.66874687739832	0.26347015215004	-10.1292190239391	4.09910211416735e-24	8.28761417377794e-23
ortholog_16342	90.7533271189362	-5.76766206264694	0.569457076092582	-10.1283526095112	4.13558017714292e-24	8.35202365383891e-23
ortholog_12007	436.703408328168	-1.17443261745087	0.116001809645113	-10.1242611735441	4.31223047731693e-24	8.69905869168565e-23
ortholog_3951	591.948607072117	-1.34310045589445	0.132743581506869	-10.1180067664888	4.59681381309224e-24	9.25306535780615e-23
ortholog_20266	95.5108400752114	2.98835891623241	0.295350731214716	10.1180007374348	4.59709692465279e-24	9.25306535780615e-23
ortholog_20085	245.356010068443	-1.38214072311973	0.136606969971219	-10.117644241805	4.61386794055532e-24	9.27649199394187e-23
ortholog_9100	434.941972600969	-12.0136179605025	1.18814846669846	-10.1112094129827	4.92722266820027e-24	9.89550552530222e-23
ortholog_12553	58.7263851363132	-2.81752581575898	0.278787622032663	-10.1063519076499	5.17764583133045e-24	1.03868977137955e-22
ortholog_2112	325.000609103231	-1.81684885766397	0.179917542746437	-10.0982307224177	5.62478047864542e-24	1.12713866021636e-22
ortholog_7092	265.139089231656	-7.54169337144949	0.747199618129494	-10.093277871754	5.9160327844959e-24	1.1841892865976e-22
ortholog_9640	167.797740580028	-2.89025503700748	0.286422965709444	-10.0908634538036	6.06337951012557e-24	1.21234053811415e-22
ortholog_19433	64.3156304355772	-2.72516966251657	0.270092772785758	-10.0897541034103	6.1322939020585e-24	1.22476477657135e-22
ortholog_10979	77.7311767641708	-2.93837255571938	0.29126934378011	-10.0881627897568	6.23250511793244e-24	1.24340540846169e-22
ortholog_16507	6875.22479382778	-0.882335369984897	0.0874842579875256	-10.0856472956621	6.39423378140398e-24	1.27426433956865e-22
ortholog_13356	1891.17488835742	-0.798046878882148	0.0791469405037256	-10.0831045875309	6.56193578997786e-24	1.30624437669438e-22
ortholog_10065	99.0820051851782	-2.27707484612153	0.22602195351571	-10.0745737779107	7.15704235545045e-24	1.42314126044848e-22
ortholog_14297	223.537010165942	-2.74055407955304	0.272077028262657	-10.072713955503	7.29371600817116e-24	1.44872436096367e-22
ortholog_20826	4256.45607063435	1.12687425883568	0.111928694658017	10.0677870163562	7.66840560604231e-24	1.52147564576526e-22
ortholog_17732	190.603026752832	-1.7875182175826	0.177559287141635	-10.0671626157	7.71723170011178e-24	1.5294842431965e-22
ortholog_13978	588.039281438919	-11.8831651278014	1.1822381516321	-10.0514140162001	9.05585469250642e-24	1.79282117817145e-22
ortholog_18212	425.799045140974	1.18585421933545	0.117980480215943	10.0512747292175	9.06866525800107e-24	1.79339304746575e-22
ortholog_6282	144.85002632437	1.81839511309414	0.180942872293766	10.0495537074371	9.22844055184433e-24	1.82299522376597e-22
ortholog_18192	192.622484695179	-8.55875538227556	0.851701521154176	-10.0490079795528	9.2796843488405e-24	1.83111675333288e-22
ortholog_10819	1276.38218468117	1.57844141916343	0.157077580038628	10.0488014825239	9.29914780482705e-24	1.83295634211831e-22
ortholog_6534	1913.40431227673	0.723533165905909	0.0720324943795519	10.0445385396969	9.71010831143695e-24	1.91187590118979e-22
ortholog_9545	99.1726630038006	-2.19876342483553	0.218958529396952	-10.0419172109499	9.97169029268795e-24	1.96124376540081e-22
ortholog_5807	979.292784246963	0.955806908167696	0.0951848484657081	10.0415866976144	1.00051637199143e-23	1.96568841562447e-22
ortholog_8688	198.867546143351	-1.66384519225872	0.165734684870283	-10.0392093155454	1.02492393727963e-23	2.01145495834195e-22
ortholog_17792	169.343442445148	-1.64686774636964	0.164082304103424	-10.0368394713155	1.0498408424776e-23	2.05812074054041e-22
ortholog_10952	872.782418388649	1.16996173103295	0.116577103249452	10.0359478698786	1.05936978804523e-23	2.07455134549485e-22
ortholog_12060	235.286328131185	1.50556410098396	0.150037213081918	10.0346045494857	1.07388842940573e-23	2.10070707375633e-22
ortholog_8708	189.052958321443	-1.45940128212861	0.145462546291125	-10.0328319511732	1.09334868703615e-23	2.13646243439766e-22
ortholog_15736	190.635263719637	-1.80993366378308	0.180636473644861	-10.0197575122148	1.24808781256315e-23	2.43619732311869e-22
ortholog_13657	429.839727275863	-11.8774430278783	1.18604770670592	-10.0143046192183	1.31886094656236e-23	2.57156543787645e-22
ortholog_8502	111.550709103383	2.72419192152583	0.27207572181588	10.0126240715052	1.34146350556253e-23	2.61281819644857e-22
ortholog_11029	2410.09621581782	-0.920693862100678	0.0919845497267667	-10.0092229057546	1.38838788237467e-23	2.70130365704222e-22
ortholog_10476	231.871851724167	1.83921986676689	0.184126701036549	9.98888187543098	1.70493980519645e-23	3.31363300848666e-22
ortholog_7085	688.241975469103	-11.8117001127865	1.18252236980564	-9.98856378059711	1.71041905730036e-23	3.32071154250311e-22
ortholog_3207	130.996812236247	7.44182812349846	0.745134109790248	9.98723320503111	1.73352815835606e-23	3.36196582213367e-22
ortholog_9886	79.3039737626628	-2.3832624451407	0.238687085079975	-9.98488227522724	1.77511670618559e-23	3.43893188256212e-22
ortholog_5652	96.5562774489953	-2.62253919402325	0.262837093788707	-9.97781232557493	1.90623207043299e-23	3.68898765236362e-22
ortholog_20168	1119.11169615562	1.09856159611696	0.110123114333861	9.97575852047234	1.94608730032558e-23	3.76208855116415e-22
ortholog_17625	478.226914246209	-0.919935502577144	0.0922195631673681	-9.97549186941566	1.95132196445666e-23	3.76817783200365e-22
ortholog_8450	89.2426874029008	-2.21184690738591	0.221742850229072	-9.97482852367484	1.96440476161914e-23	3.78939339020982e-22
ortholog_12978	1186.25548355629	-1.95368477904451	0.195920528528615	-9.97182272688268	2.0247832886111e-23	3.90170127309654e-22
ortholog_20625	92.301233714365	-3.02766686354591	0.303839464733642	-9.96469259251785	2.17545808358134e-23	4.1875830522612e-22
ortholog_7166	246.238332247092	1.47296448190341	0.147881203963926	9.96045773513398	2.27015078333927e-23	4.36521014987843e-22
ortholog_6340	1300.82494417651	0.904117355547362	0.0907758894575126	9.95988429251945	2.28328297257984e-23	4.38579593298412e-22
ortholog_18081	148.333855526941	-1.50941318117161	0.151575115422718	-9.95818592624593	2.32261952622276e-23	4.45661867690833e-22
ortholog_10974	265.52993208675	1.20315930553613	0.120847938566328	9.95597707176248	2.37478515351494e-23	4.55188140506708e-22
ortholog_18138	1485.75675784081	1.28557754157236	0.129135293774164	9.95527639268481	2.39157393130238e-23	4.57920538223417e-22
ortholog_618	735.601808700578	-0.934744640412611	0.0939236904012654	-9.95217113402539	2.46740391883006e-23	4.7193995590321e-22
ortholog_14495	171.608145118226	-1.5084589425558	0.151577662173462	-9.95172323498138	2.47853624122147e-23	4.73568103172073e-22
ortholog_1341	117.342513395321	-2.01840682166422	0.202852070538364	-9.95014158005597	2.5182469079088e-23	4.80647443088189e-22
ortholog_20004	400.424092484261	-1.16089201886689	0.116713285146919	-9.94652851563171	2.61133909348129e-23	4.97889811336227e-22
ortholog_2521	91.7671251655604	3.73444384628726	0.37546217818021	9.94625840713801	2.61843390019332e-23	4.98716467291826e-22
ortholog_4047	645.082430411887	-1.31905333769697	0.13262374817315	-9.94583063641702	2.6297090118987e-23	5.00336740948095e-22
ortholog_10984	74.7788155105932	-3.08521132842851	0.310361625739457	-9.94069843872544	2.76878943197545e-23	5.26244679105745e-22
ortholog_10402	9391.494062218	0.666277267919358	0.0670290753047728	9.94012322100341	2.7848244785647e-23	5.28736370273707e-22
ortholog_16024	103.476083623166	-2.27472013192132	0.228895378276613	-9.93781590981882	2.8500735831006e-23	5.40556978116929e-22
ortholog_4353	682.15000553794	-1.4255841071727	0.143455425050043	-9.93747086717289	2.85996038725655e-23	5.41863563937758e-22
ortholog_13162	232.000978659274	-8.39746252325578	0.845413920736318	-9.93295984047904	2.99238603559262e-23	5.66359974799337e-22
ortholog_17963	3705.6268671684	-0.654755586779057	0.0659417866982781	-9.92929702943816	3.10436323353392e-23	5.86938969101732e-22
ortholog_1729	346.713295998767	-6.49986879997408	0.654806296350463	-9.92639935840698	3.19588001498964e-23	6.03610567094439e-22
ortholog_2441	127.042785629317	-2.20340112738962	0.222020287411851	-9.92432337186499	3.26308320152203e-23	6.15660009055436e-22
ortholog_4544	1003.820026328	1.01074481830969	0.101895953475733	9.91938132803676	3.42874807228279e-23	6.46242141882288e-22
ortholog_11277	150.246857298443	-1.84513370827643	0.186025475452795	-9.91871518556954	3.45170584844888e-23	6.49891491778267e-22
ortholog_1448	556.606768207248	-0.97526084768345	0.0983448594547955	-9.91674453642116	3.52051671990859e-23	6.62157541231507e-22
ortholog_10409	576.123585174201	0.966337499844904	0.0974506696948891	9.91617094957312	3.54079913212957e-23	6.65280086416237e-22
ortholog_2059	301.651618695438	-1.3422046095566	0.135423710941055	-9.9111492384137	3.72338316376571e-23	6.98859300987177e-22
ortholog_17900	521.824507395182	2.1509052346215	0.217058201359622	9.90934791290328	3.79112393971786e-23	7.108357386971e-22
ortholog_21087	254.213635026317	11.8262915891491	1.19353257843473	9.90864581564995	3.81785630481428e-23	7.15106245694487e-22
ortholog_2772	221.277749199547	1.41342835035083	0.142658250667168	9.90779253033498	3.85059651005957e-23	7.20492048854314e-22
ortholog_4272	504.941511427275	-1.09931698795572	0.110984361278426	-9.90515217903414	3.95367685398094e-23	7.39014572241008e-22
ortholog_3534	216.88855352522	-8.38815170531266	0.846953173805371	-9.90391436592013	4.00293764828162e-23	7.4744935942862e-22
ortholog_16934	373.807482476835	1.47343586605435	0.148837768689305	9.89961001854384	4.1790142214488e-23	7.7952200260771e-22
ortholog_11015	255.342712304397	-1.29124787492402	0.130450357269678	-9.89838511714187	4.23050773133699e-23	7.8831368292697e-22
ortholog_15781	292.782489171233	-1.49745285794652	0.151478464998945	-9.88558246848456	4.80777625430663e-23	8.94959379985503e-22
ortholog_9439	325.629749938835	1.07283906604647	0.108624395032722	9.87659416398395	5.25899946388443e-23	9.77946659564929e-22
ortholog_3414	73.3174217572518	-2.98327098773322	0.302157716551251	-9.87322455896043	5.43875351448184e-23	1.00929640425318e-21
ortholog_7499	86.5466223984081	2.21657381910811	0.224501889205197	9.87329695511889	5.4348282851498e-23	1.00929640425318e-21
ortholog_3697	311.962847245358	1.41669840956345	0.143572354806734	9.86748745237552	5.75890337045873e-23	1.06761208636966e-21
ortholog_124	211.625478843893	-1.55986746593494	0.15808373153642	-9.86734973152863	5.76681366119634e-23	1.06798316522668e-21
ortholog_18422	97.2343888214893	-2.07209852284679	0.210015402264542	-9.86641217979195	5.82095056434723e-23	1.07690564432524e-21
ortholog_10492	390.08385870632	-1.19605014225068	0.121360911904266	-9.85531604437986	6.50118385473167e-23	1.20152247621958e-21
ortholog_18874	455.644671723341	11.7696852015266	1.19429837971481	9.85489505925408	6.52848574664669e-23	1.20533585158977e-21
ortholog_16561	715.106574008041	-0.920131033502056	0.0934138493014565	-9.85004943466889	6.85102706150922e-23	1.26359504221203e-21
ortholog_18943	880.21833013676	-0.87468930257611	0.0888020865622983	-9.84987331308346	6.86304278016607e-23	1.2645208792202e-21
ortholog_10296	1969.82110571509	-0.833802625996034	0.0846536563985854	-9.84957604276579	6.88337109290843e-23	1.26697487275275e-21
ortholog_10786	248.643146368523	-4.77799250045386	0.48514926345203	-9.84849995742865	6.95745700712944e-23	1.27930860024277e-21
ortholog_2001	68.5317446312835	-2.9618740937236	0.300751436833831	-9.84824586344394	6.97506566122315e-23	1.28124300636797e-21
ortholog_4134	510.08105589107	-1.44029289462449	0.146306434253085	-9.84435785054422	7.25007204062191e-23	1.33040662065219e-21
ortholog_15121	190.534894479875	-2.15769969820652	0.219305152840561	-9.83880073157795	7.66186778328032e-23	1.40454624931838e-21
ortholog_14681	112.454679114353	-2.88751675515903	0.29355679671035	-9.83631374751689	7.85357992867972e-23	1.43823158268375e-21
ortholog_17362	412.052007292122	1.25798426557771	0.127910662505999	9.83486631162363	7.96733551536934e-23	1.45758693765487e-21
ortholog_12566	173.128209191515	-1.46486129464993	0.149154325152025	-9.82111174554866	9.13306910104235e-23	1.66916303338059e-21
ortholog_2761	47580.2288153998	0.749459348106288	0.0763202109614068	9.81993286791712	9.24050613556032e-23	1.68709240808336e-21
ortholog_4555	2121.5221746507	0.830190616561298	0.0845656609896448	9.81711260629721	9.50263407103131e-23	1.73319990750647e-21
ortholog_15666	95.7126314132797	6.10103011876493	0.621549740076189	9.81583568519726	9.62372499820881e-23	1.75351642482484e-21
ortholog_8886	3121.19044296282	1.57196361719743	0.160244677789275	9.80977115049393	1.02200072740691e-22	1.86028833311982e-21
ortholog_11661	917.66405878802	0.932702416746057	0.0951337371298392	9.80411833788363	1.08086757251238e-22	1.96546090273252e-21
ortholog_19890	159.741865067176	1.63222467638782	0.166505935949571	9.80280172643315	1.09505327534453e-22	1.98925507053793e-21
ortholog_3178	559.287996033336	1.01379878507026	0.10346444563609	9.79852333656761	1.1424350142495e-22	2.07324426531723e-21
ortholog_13422	482.70964951836	0.904882573211591	0.0924093985809453	9.79210542549918	1.21734179484794e-22	2.20696619276595e-21
ortholog_15361	522.492649238543	-1.52409892598457	0.155808892382228	-9.78184815180938	1.34727570370888e-22	2.4400809964467e-21
ortholog_12442	183.451951751171	1.5292020755631	0.156356737357691	9.7802122339302	1.36923124313965e-22	2.47736283480973e-21
ortholog_17238	44.4483932622149	3.45519127868009	0.353467368793616	9.77513508664931	1.43965148452908e-22	2.60217005828631e-21
ortholog_15057	1776.43393123573	1.0839127887234	0.110897006319167	9.77404913531972	1.45517283110652e-22	2.62759729493011e-21
ortholog_17448	143.310949089994	-1.76366392121846	0.180597159228895	-9.76573457051518	1.57963080586048e-22	2.8494837141645e-21
ortholog_19173	186.74957705091	1.45527807461298	0.149111153224135	9.7596862685751	1.67673112238757e-22	3.021626623844e-21
ortholog_2363	816.329130938553	1.15564826042191	0.118419449822598	9.75893961805396	1.68912038616417e-22	3.04092141234236e-21
ortholog_1913	145.893704552118	-5.33685368251799	0.547117223478601	-9.75449767160679	1.76472153222309e-22	3.17070991003303e-21
ortholog_18220	2818.28908370735	-1.05685769156847	0.108344678486842	-9.75458791634906	1.76315275225865e-22	3.17070991003303e-21
ortholog_16106	80.4162152430177	2.86102252515847	0.293408975659937	9.75097138294234	1.82711496485985e-22	3.27955342500911e-21
ortholog_4553	49.4721922353048	4.51527369761099	0.463129486575562	9.74948438502047	1.85407557008838e-22	3.32461789034545e-21
ortholog_4791	231.54719453579	1.28830822993053	0.132142518969208	9.74938452800896	1.85590011140169e-22	3.32461789034545e-21
ortholog_13293	434.675337432184	1.58008897750575	0.162158119260403	9.7441249609485	1.95455459961045e-22	3.49787865227316e-21
ortholog_10959	105.842946552647	7.22441593342512	0.742110073752704	9.73496545720323	2.1389035317876e-22	3.82400408873006e-21
ortholog_8000	349.205463504074	-1.02236762791079	0.105084023670038	-9.72904911902688	2.26702158668304e-22	4.04850156183456e-21
ortholog_9515	179.055671122885	-1.86691076345257	0.191892071153159	-9.7289624956025	2.26895274253854e-22	4.04850156183456e-21
ortholog_6747	397.001010511911	-1.05058125180505	0.108082963963371	-9.72013732118864	2.47447559220157e-22	4.41086255710486e-21
ortholog_7145	83.2991701714419	-3.50484617034815	0.360702145081766	-9.71673226271957	2.55860873235266e-22	4.55634018101225e-21
ortholog_8325	308.874269385313	-11.5494227464032	1.1890525898305	-9.71313030658267	2.65068924291248e-22	4.71567008520109e-21
ortholog_12012	731.296086544588	0.966626937896381	0.0995237631541532	9.71252399689876	2.66650824829108e-22	4.73914814039934e-21
ortholog_12466	161.89581208516	-1.59542698039406	0.164292480398969	-9.71089471970789	2.70948151250528e-22	4.81079354995412e-21
ortholog_1790	109.149869041747	-2.150690112597	0.221607811013836	-9.70493820934284	2.8725030450695e-22	5.09523969966941e-21
ortholog_19351	69.638861173042	-3.45866452796086	0.356490396493896	-9.7019851361412	2.95688695280213e-22	5.23977761489201e-21
ortholog_8997	1713.54276481682	-0.724172138396016	0.0746612990534669	-9.69943126595504	3.03183881894395e-22	5.36733463784642e-21
ortholog_20111	689.001483896404	-0.910771734292623	0.0939265174510878	-9.69664115106692	3.11587441725353e-22	5.51070744538723e-21
ortholog_16869	966.940820623607	0.829026087410464	0.0855121104720379	9.69483834317892	3.17139501340054e-22	5.60341787558306e-21
ortholog_19403	3553.38344950736	-1.49180825131781	0.153961052936483	-9.68951707503107	3.341046731439e-22	5.89740426472266e-21
ortholog_9205	81.804982395051	-2.78504999269754	0.28764519511399	-9.68224062144984	3.58765583697452e-22	6.3265248052014e-21
ortholog_16559	460.313535585845	0.929772758235468	0.0960494380985134	9.68014781389813	3.66186171498493e-22	6.4448053065582e-21
ortholog_19104	494.980027313266	1.00887316082225	0.104219855564872	9.68023948367762	3.65857974556813e-22	6.4448053065582e-21
ortholog_18622	186.786500274493	1.40156242169469	0.144928250791594	9.67073302851167	4.01491903064671e-22	7.0593055913365e-21
ortholog_14934	3204.12901388029	0.857405927650691	0.0886615104634594	9.67055403374905	4.02194778100049e-22	7.06479165613061e-21
ortholog_4689	435.908433767726	-1.01843786818896	0.105332854899518	-9.66875785490194	4.09315766528026e-22	7.18289561164474e-21
ortholog_20668	411.098432372618	-1.02749401277648	0.106283442061155	-9.66748905427119	4.14421010827904e-22	7.26543139739512e-21
ortholog_5896	265.932605385825	1.31314835640029	0.135840392633442	9.66684747403335	4.17026459871482e-22	7.30402447885372e-21
ortholog_6621	736.081835769873	1.14663801712055	0.118633924687953	9.66534673902595	4.23184401872228e-22	7.4047028691583e-21
ortholog_8005	86.3495772274711	6.11408556299759	0.632726597719106	9.66307657215303	4.32670954852899e-22	7.56337283265585e-21
ortholog_11697	83.7061647568444	-2.75052922260975	0.284687128693891	-9.66158616031863	4.39013200532732e-22	7.66682473394119e-21
ortholog_14174	306.097422617824	-1.21310940444508	0.125627464634428	-9.65640282541077	4.61794961691535e-22	8.05689568781321e-21
ortholog_3817	307.673164699829	1.15712450004559	0.119908188701043	9.65008739253448	4.91138563553972e-22	8.56058778807912e-21
ortholog_2741	289.095295866483	1.80190395303598	0.186978082683397	9.63697951747144	5.58058610099793e-22	9.71763909205564e-21
ortholog_13899	255.870054508706	-1.44741176629582	0.150315016663255	-9.62918940785801	6.02024957130151e-22	1.04731483158109e-20
ortholog_19185	52.0915505188331	-3.18327294027205	0.330851172369646	-9.62146489454028	6.49002086547926e-22	1.12795314561094e-20
ortholog_1394	186.789180330273	1.98871316583816	0.206752789734828	9.61879725245206	6.66053903744985e-22	1.15647687898085e-20
ortholog_15886	83.2063369888323	2.8104005670668	0.292226286311324	9.61720659199269	6.76431757328905e-22	1.17336890726679e-20
ortholog_11475	1110.35425659452	0.874959946383684	0.0909937392933543	9.61560600958385	6.87035827038399e-22	1.19062057274392e-20
ortholog_2368	63.1902635468794	3.57889211448177	0.372534899285776	9.60686400480389	7.47922049053363e-22	1.29489377745589e-20
ortholog_13931	297.613314054489	-1.75432349898554	0.182648196303973	-9.60493196475862	7.62082433131658e-22	1.31814736639758e-20
ortholog_1817	68.4128387845174	-3.97740997962078	0.414187863157136	-9.60291291324442	7.77164038952161e-22	1.34294837514917e-20
ortholog_777	2462.72887384199	-0.691553872292043	0.0720318466444176	-9.60066837805605	7.94276747859202e-22	1.37120842574547e-20
ortholog_16913	697.632313233774	0.834609370088237	0.0869393848892104	9.59989964446844	8.00222996183799e-22	1.38015559694868e-20
ortholog_16395	86.3681274273467	2.31599624868494	0.241395725686399	9.59418913528604	8.45795159022692e-22	1.45736391795378e-20
ortholog_19407	67.2412386289585	2.84355414062284	0.296574199472358	9.58800241451168	8.98068515727852e-22	1.54596080207437e-20
ortholog_7365	755.634274256594	-0.824196531346954	0.0859775326382345	-9.58618497247304	9.14023246855678e-22	1.57192865717568e-20
ortholog_1881	214.254212513647	-11.3958303558515	1.18943717283735	-9.5808594317489	9.62407204343687e-22	1.65356561012473e-20
ortholog_17162	43.979739730887	3.69719279248318	0.38607989841986	9.5762374773071	1.00644722502755e-21	1.72759103441339e-20
ortholog_12323	62.9503244277722	-4.19390826289743	0.438008444421194	-9.57494842009146	1.01908161969352e-21	1.74761862200763e-20
ortholog_14019	78.7218945682113	-2.67417707131214	0.279330616650215	-9.57351937779458	1.03327151958952e-21	1.77027324327777e-20
ortholog_15476	395.818661779473	1.18551221012953	0.123849979111777	9.57216318187335	1.04691881175482e-21	1.7919562047792e-20
ortholog_11990	913.59287710695	1.95499622518577	0.204284425556702	9.56997196363914	1.06934667646405e-21	1.82861316717954e-20
ortholog_19552	856.054791956575	-1.04461838056533	0.109169912101773	-9.56873886269592	1.08217623687652e-21	1.84880297557118e-20
ortholog_8067	337.254880861389	2.5630383892874	0.2681577578268	9.55794980558732	1.2011245738257e-21	2.05007806155804e-20
ortholog_20885	302.117707712961	-1.2201783037037	0.127679902145876	-9.55654165766533	1.21757424334985e-21	2.0761938159008e-20
ortholog_6382	218.405946234248	-1.41463220647628	0.148053712253909	-9.55485806428284	1.23753437321502e-21	2.10824069706517e-20
ortholog_19938	95.4974780776401	-2.45692273647004	0.257177507478521	-9.55341219595276	1.25493427364037e-21	2.13586977363934e-20
ortholog_4150	135.760151392705	-5.7498750836107	0.601913696701166	-9.55265699239498	1.26411856729186e-21	2.14947724400756e-20
ortholog_5930	42.3779027840948	-4.32587599947874	0.45290376259791	-9.55142429081399	1.27925295176462e-21	2.17316702097232e-20
ortholog_4149	253.862190480359	-1.35570467389328	0.142011023115729	-9.54647494362793	1.34184410430772e-21	2.27735513477578e-20
ortholog_9111	99.8026951466223	2.03387653495418	0.213362609916288	9.53248807629494	1.53557968114248e-21	2.60371507848502e-20
ortholog_10598	79.6388397407753	2.13339961126757	0.223896973410425	9.52848794144638	1.59590685938918e-21	2.70346921119582e-20
ortholog_6531	334.462301091688	-11.3029216934796	1.18636085244017	-9.52738930168767	1.61288226824589e-21	2.72711384457852e-20
ortholog_6883	53.2829461837625	3.75375750851899	0.393994580537746	9.52743437078664	1.61218239145673e-21	2.72711384457852e-20
ortholog_4782	161.078523864788	-11.3559900838321	1.19245356517077	-9.5232136625847	1.67904676732214e-21	2.83633367470539e-20
ortholog_9638	94.7208619964487	-2.41300927979793	0.253538224926804	-9.51733917240512	1.77669897152012e-21	2.99849056117892e-20
ortholog_10158	850.243214383622	-1.21778411059266	0.128056735266153	-9.5097232337027	1.91170469613419e-21	3.22332671479716e-20
ortholog_8404	91.0325428482381	6.40826163068791	0.673880580284456	9.50949147100052	1.91596840128622e-21	3.22750501894207e-20
ortholog_4571	643.709162509545	1.14837352918741	0.120844095981483	9.50293450300933	2.04057247648821e-21	3.43420367900599e-20
ortholog_10088	110.750803535032	2.14861966886592	0.22615856497573	9.50050098300055	2.08882925809311e-21	3.51214779907283e-20
ortholog_5134	146.918027476142	-1.56242288664497	0.164483504951151	-9.49896396668458	2.11988826730784e-21	3.56105766092836e-20
ortholog_11531	2083.11987166842	0.780844090221108	0.0822080646299321	9.49838794692657	2.13164541124849e-21	3.57748289770812e-20
ortholog_4180	244.417151413394	1.25579287996745	0.13221432784198	9.49816030126744	2.136309652337e-21	3.5819848762515e-20
ortholog_18137	370.227046901262	1.35305166380554	0.142469457502346	9.49713494756066	2.15744362748426e-21	3.61406798579962e-20
ortholog_2455	236.417866732225	1.40558703232356	0.148063761611113	9.49311983586714	2.24220997013848e-21	3.75258751946788e-20
ortholog_16197	273.765272376219	1.39938633648062	0.147519154100384	9.4861331398929	2.39763741732478e-21	4.00900058447228e-20
ortholog_18519	458.537926449291	1.02964864686773	0.108576738910838	9.48314212782967	2.46739073953189e-21	4.12181955795184e-20
ortholog_20274	55.9380820470699	-4.51791419538374	0.476589974732233	-9.47966687281259	2.55096140342849e-21	4.25749098494645e-20
ortholog_20618	221.692958052549	-2.01979492634359	0.213079373433289	-9.47907295670712	2.56552103458244e-21	4.2778406549887e-20
ortholog_4694	806.325017429267	0.863103567413401	0.0910689705791855	9.47747143647486	2.60519267166555e-21	4.33998687007879e-20
ortholog_6521	389.458471820777	1.05142896645402	0.110950970217642	9.47651890192156	2.62907529991384e-21	4.37573996739803e-20
ortholog_6268	334.067478215023	-1.33761412771594	0.141199450620624	-9.47322473165889	2.71335087503002e-21	4.51185069605958e-20
ortholog_12234	1090.58833758353	1.19291886147209	0.125957081275149	9.47083601330999	2.77612820187937e-21	4.61199607067736e-20
ortholog_3372	161.09359258775	-1.90988555675099	0.201695622125328	-9.46914730536015	2.82137350350738e-21	4.68285822551845e-20
ortholog_9069	1685.28334143735	1.10834560613236	0.117150769716556	9.4608478357759	3.05456312179388e-21	5.06060755512597e-20
ortholog_10817	542.398188853313	1.13828208551455	0.120314865511217	9.46085989190114	3.05421092484458e-21	5.06060755512597e-20
ortholog_445	56.3104776774869	4.72324863270277	0.49929793644719	9.45977999891521	3.08591784995406e-21	5.10787226537726e-20
ortholog_20658	94.7809378667618	2.40983933263928	0.254916746908004	9.45343670774584	3.27884657503422e-21	5.4222462803059e-20
ortholog_18586	74.9346257325564	-2.76745338392748	0.292823942687686	-9.45091223936948	3.35890433838871e-21	5.54956086986983e-20
ortholog_4837	331.328166832065	1.18907919086879	0.125833423904095	9.44962915238686	3.40033256392308e-21	5.61287772537989e-20
ortholog_15059	473.89390218663	1.40991717002206	0.149275881956929	9.44504330866301	3.55257376472957e-21	5.85882945232545e-20
ortholog_5754	53.1171762119049	3.81600567724132	0.404346996766517	9.43745275161472	3.81951538357171e-21	6.29332183756233e-20
ortholog_9625	5115.11782337302	0.546308918770116	0.0579007846493469	9.43525933333405	3.9002822453847e-21	6.42054659247071e-20
ortholog_2742	1112.66972416639	-0.777097502032263	0.0823848333682372	-9.43253108929472	4.00310345550916e-21	6.58381209811902e-20
ortholog_15663	808.088545597657	0.837685732402368	0.0888822399296832	9.42466946225792	4.31462358393134e-21	7.08971102541445e-20
ortholog_9294	524.839412467564	0.977154609936359	0.103691051057025	9.42371207520085	4.35416171739547e-21	7.14818102106477e-20
ortholog_14073	768.519679750273	1.17022580320183	0.124210566839067	9.42130635888674	4.45510153752691e-21	7.30725592475489e-20
ortholog_15379	6807.02403598428	-0.75474996278903	0.0801243941933214	-9.41972754225131	4.52260038391154e-21	7.41124224290127e-20
ortholog_7519	108.05147537946	2.0023811673058	0.212588310626534	9.41905583333553	4.55162363214508e-21	7.45204684338971e-20
ortholog_16783	421.759220768267	-0.909591869411563	0.096576073661357	-9.41839769341873	4.58023924666064e-21	7.49211080392679e-20
ortholog_13720	262.864337429055	-11.2735506141515	1.19723139930819	-9.41635060746472	4.67038792260018e-21	7.6326638066002e-20
ortholog_2749	429.118989047099	-1.0259610779685	0.108969772769046	-9.41509789272436	4.72641766945631e-21	7.71725378278436e-20
ortholog_12334	132.633303232524	-2.08930228646987	0.222085684633906	-9.40764052358418	5.07398764726441e-21	8.27728580544262e-20
ortholog_20228	501.953673683867	1.07958844929622	0.114783653339145	9.40541983017756	5.18229013062557e-21	8.44633851317017e-20
ortholog_5970	1675.87607692494	-0.9375529221458	0.0997045063374022	-9.40331542260589	5.28703006873027e-21	8.60928544975673e-20
ortholog_1406	188.637124572984	1.43890798139537	0.153025951406746	9.40303241487927	5.30127462673989e-21	8.62471097014614e-20
ortholog_12855	81.5180292224099	-1.8799401078304	0.199998268962229	-9.39978189603949	5.46762902577787e-21	8.88735563317761e-20
ortholog_3430	211.507249030837	1.51983203928115	0.161699899270143	9.39909082282138	5.50365664697485e-21	8.93787905607101e-20
ortholog_2405	187.053909984633	1.6083470991794	0.17117481922664	9.39593280393597	5.67130399214478e-21	9.20186891005538e-20
ortholog_12253	503.936052661878	1.43966825642114	0.153325156408046	9.38964153142442	6.0204804528634e-21	9.75965777448484e-20
ortholog_18479	776.061052998539	0.754091787536967	0.0803360241779002	9.38672028213729	6.18976272608513e-21	1.00250861356621e-19
ortholog_7255	209.191420486413	1.62839572920892	0.173658657484512	9.37699135071431	6.78820708425509e-21	1.09844980347279e-19
ortholog_7247	111.822117125062	1.88464978416215	0.200991164475784	9.37677926827083	6.80187056334986e-21	1.09967630082781e-19
ortholog_4569	233.825483640588	-1.57142338265819	0.167642439437236	-9.37366091744637	7.00593977163862e-21	1.13165649126334e-19
ortholog_14060	2384.96501806811	0.810320973130135	0.0865040222471964	9.36743693622174	7.43151932077177e-21	1.19932778324062e-19
ortholog_10077	6817.21642496962	1.45648120770651	0.155607582932322	9.35996292892731	7.97646735105226e-21	1.28612531106396e-19
ortholog_7634	73.9626517961594	-3.53464725776116	0.377785073854659	-9.3562385133326	8.26259299694725e-21	1.3310728023157e-19
ortholog_4711	1022.98908632824	-0.866089999158545	0.0925758136239688	-9.35546732191296	8.32309564749108e-21	1.33962559063581e-19
ortholog_4222	351.397079402467	-1.15916954698863	0.123969158168019	-9.35046719779752	8.72614142102446e-21	1.4032473859877e-19
ortholog_15947	6024.77944591514	0.909606145836228	0.0972894420699211	9.34948465613054	8.80758102028433e-21	1.41508468392568e-19
ortholog_17691	588.384826191378	-1.74717716379539	0.186922984526169	-9.3470429451162	9.01323561700929e-21	1.44684044207321e-19
ortholog_20487	582.515304907422	-0.912297670788402	0.0976367574986448	-9.34379320002577	9.29433005050698e-21	1.49063900322017e-19
ortholog_7316	432.803734270455	-11.1575692695149	1.19552252596862	-9.33279718880662	1.03113010469608e-20	1.65227629808349e-19
ortholog_15078	828.58777014166	-0.899397604165328	0.0965300536185818	-9.31728068565162	1.19360138134648e-20	1.91092515215569e-19
ortholog_20440	69.2300881647269	-3.36148592991864	0.361344685523726	-9.30271307310516	1.36906781388051e-20	2.18990271999029e-19
ortholog_19138	201.275175299482	11.0064546838557	1.18317057282552	9.30250881542059	1.37170115267107e-20	2.19217491905654e-19
ortholog_1656	1439.69400905909	-9.7237919748366	1.04554385716418	-9.3002239056814	1.40150231941374e-20	2.23782282892256e-19
ortholog_13958	476.017335575293	-1.05214054752103	0.113274860481439	-9.2883852873377	1.56646628079578e-20	2.49901836058109e-19
ortholog_12059	56.2552765683588	3.001007619368	0.323107719495079	9.2879477595202	1.57291755402726e-20	2.50709742407783e-19
ortholog_8574	509.999841269583	-1.18094883889255	0.127152694292755	-9.28764306144818	1.57742578631648e-20	2.51206793723969e-19
ortholog_1226	109.699748885314	-3.16096624270293	0.340611174350809	-9.28027757376899	1.69037618176625e-20	2.68957301808318e-19
ortholog_17014	46.884602914766	-3.02505002171611	0.32601655381751	-9.27882337965392	1.71360378476511e-20	2.72413266575456e-19
ortholog_20137	3397.36078317154	-0.687616115336977	0.074344918170077	-9.24899955857016	2.26603641049415e-20	3.59917470295973e-19
ortholog_10806	245.650737737954	-1.21156716187705	0.131130942848925	-9.23936895102545	2.47955243944499e-20	3.93484726452749e-19
ortholog_16581	686.944810884404	1.26735769935945	0.137212260026598	9.23647565540989	2.54749970434307e-20	4.03912782070184e-19
[truncated: 16,935 more rows]

## Sheet: Sly drought Spe control unnorm
Row.names	baseMean	log2FoldChange	lfcSE	stat	pvalue	padj
[truncated: 18,075 more rows]

## Sheet: Spe drought vs control unnorm
Row.names	baseMean	log2FoldChange	lfcSE	stat	pvalue	padj
[truncated: 18,075 more rows]

[truncated: 1 more sheets: Sly.drought vs control unnorm]
