# Supplementary material for: Desert-adapted tomato Solanum pennellii exhibit unique regulatory elements and stress-ready transcriptome patterns to drought
Source: PLoS One. 2025 May 20;20(5):e0324724. doi: 10.1371/journal.pone.0324724 (PMC12091751; doi:10.1371/journal.pone.0324724)
Supplement: S5 Table — (XLSX) [file pone.0324724.s013.xlsx]

## Sheet: Opposite response case 1 - 1
# GO	NS	enrichment	name	ratio_in_study	ratio_in_pop	p_uncorrected	depth	study_count	p_bonferroni	p_sidak	p_holm	p_fdr_bh	study_items
GO:0090084	BP	e	negative regulation of inclusion body assembly	1/21	2/21210	0.001979264360497062	6	1	1.0	1.0	1.0	1.0	Solyc02g014190
GO:0090083	BP	e	regulation of inclusion body assembly	1/21	2/21210	0.001979264360497062	5	1	1.0	1.0	1.0	1.0	Solyc02g014190
GO:0045451	BP	e	pole plasm oskar mRNA localization	1/21	3/21210	0.0029674968882427034	8	1	1.0	1.0	1.0	1.0	Solyc11g033280
GO:0007316	BP	e	pole plasm RNA localization	1/21	3/21210	0.0029674968882427034	4	1	1.0	1.0	1.0	1.0	Solyc11g033280
GO:0019094	BP	e	pole plasm mRNA localization	1/21	3/21210	0.0029674968882427034	7	1	1.0	1.0	1.0	1.0	Solyc11g033280
GO:0002220	BP	e	innate immune response activating cell surface receptor signaling pathway	1/21	4/21210	0.0039547974288824395	10	1	1.0	1.0	1.0	1.0	Solyc01g098410
GO:0071323	BP	e	cellular response to chitin	1/21	4/21210	0.0039547974288824395	6	1	1.0	1.0	1.0	1.0	Solyc01g098410
GO:0060810	BP	e	intracellular mRNA localization involved in pattern specification process	1/21	4/21210	0.0039547974288824395	5	1	1.0	1.0	1.0	1.0	Solyc11g033280
GO:0002752	BP	e	cell surface pattern recognition receptor signaling pathway	1/21	4/21210	0.0039547974288824395	11	1	1.0	1.0	1.0	1.0	Solyc01g098410
GO:0060811	BP	e	intracellular mRNA localization involved in anterior/posterior axis specification	1/21	4/21210	0.0039547974288824395	6	1	1.0	1.0	1.0	1.0	Solyc11g033280
GO:0008298	BP	e	intracellular mRNA localization	1/21	5/21210	0.004941166817451405	4	1	1.0	1.0	1.0	1.0	Solyc11g033280
GO:0002221	BP	e	pattern recognition receptor signaling pathway	1/21	5/21210	0.004941166817451405	10	1	1.0	1.0	1.0	1.0	Solyc01g098410
GO:0002429	BP	e	immune response-activating cell surface receptor signaling pathway	1/21	5/21210	0.004941166817451405	8	1	1.0	1.0	1.0	1.0	Solyc01g098410
GO:0032490	BP	e	detection of molecule of bacterial origin	1/21	6/21210	0.005926605888275905	5	1	1.0	1.0	1.0	1.0	Solyc01g098410
GO:0032499	BP	e	detection of peptidoglycan	1/21	6/21210	0.005926605888275905	6	1	1.0	1.0	1.0	1.0	Solyc01g098410
GO:0032491	BP	e	detection of molecule of fungal origin	1/21	6/21210	0.005926605888275905	5	1	1.0	1.0	1.0	1.0	Solyc01g098410
GO:0032494	BP	e	response to peptidoglycan	1/21	6/21210	0.005926605888275905	5	1	1.0	1.0	1.0	1.0	Solyc01g098410
GO:0019509	BP	e	L-methionine salvage from methylthioadenosine	1/21	7/21210	0.0069111154749739905	13	1	1.0	1.0	1.0	1.0	Solyc08g022210
GO:0007004	BP	e	telomere maintenance via telomerase	1/21	7/21210	0.0069111154749739905	9	1	1.0	1.0	1.0	1.0	Solyc02g078020
GO:0071267	BP	e	L-methionine salvage	1/21	7/21210	0.0069111154749739905	12	1	1.0	1.0	1.0	1.0	Solyc08g022210
GO:0043102	BP	e	amino acid salvage	1/21	7/21210	0.0069111154749739905	8	1	1.0	1.0	1.0	1.0	Solyc08g022210
GO:0033314	BP	e	mitotic DNA replication checkpoint signaling	1/21	8/21210	0.007894696410456028	11	1	1.0	1.0	1.0	1.0	Solyc02g083600
GO:0002768	BP	e	immune response-regulating cell surface receptor signaling pathway	1/21	8/21210	0.007894696410456028	6	1	1.0	1.0	1.0	1.0	Solyc01g098410
GO:0071219	BP	e	cellular response to molecule of bacterial origin	1/21	9/21210	0.008877349526925248	5	1	1.0	1.0	1.0	1.0	Solyc01g098410
GO:0006403	BP	e	RNA localization	1/21	10/21210	0.009859075655878345	3	1	1.0	1.0	1.0	1.0	Solyc11g033280
GO:1901699	BP	e	cellular response to nitrogen compound	2/21	156/21210	0.010298656417258245	4	2	1.0	1.0	1.0	1.0	Solyc01g098410, Solyc08g022210
GO:1901214	BP	e	regulation of neuron death	1/21	11/21210	0.010839875628106009	5	1	1.0	1.0	1.0	1.0	Solyc11g064790
GO:0043523	BP	e	regulation of neuron apoptotic process	1/21	11/21210	0.010839875628106009	7	1	1.0	1.0	1.0	1.0	Solyc11g064790
GO:0010833	BP	e	telomere maintenance via telomere lengthening	1/21	11/21210	0.010839875628106009	8	1	1.0	1.0	1.0	1.0	Solyc02g078020
GO:0008380	BP	e	RNA splicing	3/21	475/21210	0.010997464453755455	8	3	1.0	1.0	1.0	1.0	Solyc03g025880, Solyc08g022210, Solyc11g033280
GO:0071265	BP	e	L-methionine biosynthetic process	1/21	12/21210	0.011819750273693527	11	1	1.0	1.0	1.0	1.0	Solyc08g022210
GO:0031329	BP	e	regulation of cellular catabolic process	2/21	171/21210	0.012271650167794738	5	2	1.0	1.0	1.0	1.0	Solyc02g078020, Solyc03g058470
GO:0071495	BP	e	cellular response to endogenous stimulus	2/21	182/21210	0.01381574029077106	3	2	1.0	1.0	1.0	1.0	Solyc01g098410, Solyc08g022210
GO:0009057	BP	e	macromolecule catabolic process	5/21	1522/21210	0.014600096837316945	4	5	1.0	1.0	1.0	1.0	Solyc01g098410, Solyc02g077420, Solyc02g078020, Solyc05g005790, Solyc11g066620
GO:0006413	BP	e	translational initiation	2/21	192/21210	0.01528916737217353	3	2	1.0	1.0	1.0	1.0	Solyc08g022210, Solyc11g033280
GO:0000076	BP	e	DNA replication checkpoint signaling	1/21	16/21210	0.015730012166689542	10	1	1.0	1.0	1.0	1.0	Solyc02g083600
GO:0050789	BP	e	regulation of biological process	17/21	11638/21210	0.016044411426132367	2	17	1.0	1.0	1.0	1.0	Solyc01g098410, Solyc02g014190, Solyc02g078020, Solyc02g078630, Solyc02g083600, Solyc03g025880, Solyc03g058470, Solyc03g117360, Solyc04g072510, Solyc05g005790, Solyc06g068140, Solyc07g054310, Solyc07g063770, Solyc07g066570, Solyc08g062810, Solyc11g033280, Solyc11g064790
GO:0006278	BP	e	RNA-templated DNA biosynthetic process	1/21	18/21210	0.01767961268381032	8	1	1.0	1.0	1.0	1.0	Solyc02g078020
GO:1903830	BP	e	magnesium ion transmembrane transport	1/21	19/21210	0.018653033226167827	8	1	1.0	1.0	1.0	1.0	Solyc08g062810
GO:0071417	BP	e	cellular response to organonitrogen compound	1/21	19/21210	0.018653033226167827	5	1	1.0	1.0	1.0	1.0	Solyc01g098410
GO:0031338	BP	e	regulation of vesicle fusion	1/21	19/21210	0.018653033226167827	6	1	1.0	1.0	1.0	1.0	Solyc03g058470
GO:0008156	BP	e	negative regulation of DNA replication	1/21	20/21210	0.01962553505723998	8	1	1.0	1.0	1.0	1.0	Solyc02g083600
GO:0031540	BP	e	regulation of anthocyanin biosynthetic process	1/21	20/21210	0.01962553505723998	6	1	1.0	1.0	1.0	1.0	Solyc07g054310
GO:0051128	BP	e	regulation of cellular component organization	3/21	602/21210	0.020682706728134208	4	3	1.0	1.0	1.0	1.0	Solyc02g014190, Solyc02g083600, Solyc03g058470
GO:0071732	BP	e	cellular response to nitric oxide	1/21	22/21210	0.021567785879876164	6	1	1.0	1.0	1.0	1.0	Solyc08g022210
GO:0071369	BP	e	cellular response to ethylene stimulus	1/21	23/21210	0.022537536516865162	6	1	1.0	1.0	1.0	1.0	Solyc08g022210
GO:0032483	BP	e	regulation of Rab protein signal transduction	1/21	24/21210	0.023506371733419924	9	1	1.0	1.0	1.0	1.0	Solyc03g058470
GO:0090630	BP	e	activation of GTPase activity	1/21	25/21210	0.024474292350506587	7	1	1.0	1.0	1.0	1.0	Solyc03g058470
GO:0044818	BP	e	mitotic G2/M transition checkpoint	1/21	25/21210	0.024474292350506587	10	1	1.0	1.0	1.0	1.0	Solyc02g083600
GO:0015693	BP	e	magnesium ion transport	1/21	25/21210	0.024474292350506587	7	1	1.0	1.0	1.0	1.0	Solyc08g062810
GO:0071731	BP	e	response to nitric oxide	1/21	25/21210	0.024474292350506587	4	1	1.0	1.0	1.0	1.0	Solyc08g022210
GO:0009894	BP	e	regulation of catabolic process	2/21	253/21210	0.02563819105224957	4	2	1.0	1.0	1.0	1.0	Solyc02g078020, Solyc03g058470
GO:0010972	BP	e	negative regulation of G2/M transition of mitotic cell cycle	1/21	29/21210	0.028336845219092577	9	1	1.0	1.0	1.0	1.0	Solyc02g083600
GO:0098581	BP	e	detection of external biotic stimulus	1/21	29/21210	0.028336845219092577	4	1	1.0	1.0	1.0	1.0	Solyc01g098410
GO:0000184	BP	e	nuclear-transcribed mRNA catabolic process, nonsense-mediated decay	1/21	29/21210	0.028336845219092577	10	1	1.0	1.0	1.0	1.0	Solyc02g078020
GO:0006282	BP	e	regulation of DNA repair	1/21	29/21210	0.028336845219092577	7	1	1.0	1.0	1.0	1.0	Solyc02g083600
GO:1902750	BP	e	negative regulation of cell cycle G2/M phase transition	1/21	29/21210	0.028336845219092577	8	1	1.0	1.0	1.0	1.0	Solyc02g083600
GO:1902170	BP	e	cellular response to reactive nitrogen species	1/21	31/21210	0.030262655350479808	5	1	1.0	1.0	1.0	1.0	Solyc08g022210
GO:0006378	BP	e	mRNA polyadenylation	1/21	33/21210	0.03218482999235317	10	1	1.0	1.0	1.0	1.0	Solyc03g025880
GO:0044774	BP	e	mitotic DNA integrity checkpoint signaling	1/21	36/21210	0.03506128967275793	10	1	1.0	1.0	1.0	1.0	Solyc02g083600
GO:0043631	BP	e	RNA polyadenylation	1/21	37/21210	0.036018298878239756	7	1	1.0	1.0	1.0	1.0	Solyc03g025880
GO:0002758	BP	e	innate immune response-activating signaling pathway	1/21	37/21210	0.036018298878239756	9	1	1.0	1.0	1.0	1.0	Solyc01g098410
GO:0002757	BP	e	immune response-activating signaling pathway	1/21	38/21210	0.03697440409354022	7	1	1.0	1.0	1.0	1.0	Solyc01g098410
GO:0006498	BP	e	N-terminal protein lipidation	2/21	310/21210	0.03724521258300109	7	2	1.0	1.0	1.0	1.0	Solyc11g064790, Solyc11g066620
GO:0018377	BP	e	protein myristoylation	2/21	310/21210	0.03724521258300109	7	2	1.0	1.0	1.0	1.0	Solyc11g064790, Solyc11g066620
GO:0006499	BP	e	N-terminal protein myristoylation	2/21	310/21210	0.03724521258300109	8	2	1.0	1.0	1.0	1.0	Solyc11g064790, Solyc11g066620
GO:0051053	BP	e	negative regulation of DNA metabolic process	1/21	40/21210	0.03888390579791277	7	1	1.0	1.0	1.0	1.0	Solyc02g083600
GO:0065007	BP	e	biological regulation	18/21	13307/21210	0.03942816316234757	1	18	1.0	1.0	1.0	1.0	Solyc01g098410, Solyc02g014190, Solyc02g078020, Solyc02g078630, Solyc02g083600, Solyc03g025880, Solyc03g058470, Solyc03g117360, Solyc04g072510, Solyc05g005790, Solyc06g068140, Solyc07g054310, Solyc07g063770, Solyc07g066570, Solyc08g022210, Solyc08g062810, Solyc11g033280, Solyc11g064790
GO:0016071	BP	e	mRNA metabolic process	3/21	774/21210	0.03946774255723606	7	3	1.0	1.0	1.0	1.0	Solyc02g078020, Solyc03g025880, Solyc11g033280
GO:0071216	BP	e	cellular response to biotic stimulus	1/21	41/21210	0.03983730390741885	3	1	1.0	1.0	1.0	1.0	Solyc01g098410
GO:0071310	BP	e	cellular response to organic substance	2/21	322/21210	0.03990606983125502	4	2	1.0	1.0	1.0	1.0	Solyc01g098410, Solyc08g022210
GO:0002764	BP	e	immune response-regulating signaling pathway	1/21	44/21210	0.042692096973359135	5	1	1.0	1.0	1.0	1.0	Solyc01g098410
GO:0031365	BP	e	N-terminal protein amino acid modification	2/21	338/21210	0.04356432542056403	6	2	1.0	1.0	1.0	1.0	Solyc11g064790, Solyc11g066620
GO:0071281	BP	e	cellular response to iron ion	1/21	45/21210	0.043641896933841	6	1	1.0	1.0	1.0	1.0	Solyc08g022210
GO:0010072	BP	e	primary shoot apical meristem specification	1/21	46/21210	0.04459079937487053	4	1	1.0	1.0	1.0	1.0	Solyc03g117360
GO:0031537	BP	e	regulation of anthocyanin metabolic process	1/21	47/21210	0.04553880510219655	5	1	1.0	1.0	1.0	1.0	Solyc07g054310
GO:0006397	BP	e	mRNA processing	2/21	350/21210	0.04638842340237992	8	2	1.0	1.0	1.0	1.0	Solyc03g025880, Solyc11g033280
GO:0043487	BP	e	regulation of RNA stability	1/21	48/21210	0.04648591492088266	7	1	1.0	1.0	1.0	1.0	Solyc02g078020
GO:0010605	BP	e	negative regulation of macromolecule metabolic process	4/21	1408/21210	0.0467551175597079	5	4	1.0	1.0	1.0	1.0	Solyc02g078020, Solyc02g083600, Solyc03g117360, Solyc07g054310
GO:0006497	BP	e	protein lipidation	2/21	352/21210	0.046865657341046245	6	2	1.0	1.0	1.0	1.0	Solyc11g064790, Solyc11g066620
GO:0000077	BP	e	DNA damage checkpoint signaling	1/21	49/21210	0.047432129635307636	10	1	1.0	1.0	1.0	1.0	Solyc02g083600
GO:0009593	BP	e	detection of chemical stimulus	1/21	49/21210	0.047432129635307636	3	1	1.0	1.0	1.0	1.0	Solyc01g098410
GO:0048519	BP	e	negative regulation of biological process	6/21	2786/21210	0.04820823460839583	3	6	1.0	1.0	1.0	1.0	Solyc01g098410, Solyc02g014190, Solyc02g078020, Solyc02g083600, Solyc03g117360, Solyc07g054310
GO:0031124	BP	e	mRNA 3'-end processing	1/21	51/21210	0.04932187696546887	9	1	1.0	1.0	1.0	1.0	Solyc03g025880

## Sheet: Opposite response case 1 - 2
# GO	NS	enrichment	name	ratio_in_study	ratio_in_pop	p_uncorrected	depth	study_count	p_bonferroni	p_sidak	p_holm	p_fdr_bh	study_items
GO:0071934	BP	e	thiamine transmembrane transport	1/21	1/21210	0.0009900990099009901	7	1	1.0	1.0	1.0	1.0	Solyc01g067070
GO:0015888	BP	e	thiamine transport	1/21	1/21210	0.0009900990099009901	6	1	1.0	1.0	1.0	1.0	Solyc01g067070
GO:0030974	BP	e	thiamine pyrophosphate transmembrane transport	1/21	1/21210	0.0009900990099009901	8	1	1.0	1.0	1.0	1.0	Solyc01g067070
GO:0035461	BP	e	vitamin transmembrane transport	1/21	2/21210	0.001979264360497062	5	1	1.0	1.0	1.0	1.0	Solyc01g067070
GO:0030200	BP	e	heparan sulfate proteoglycan catabolic process	1/21	3/21210	0.0029674968882427034	8	1	1.0	1.0	1.0	1.0	Solyc03g115500
GO:0045117	BP	e	azole transmembrane transport	1/21	3/21210	0.0029674968882427034	5	1	1.0	1.0	1.0	1.0	Solyc01g067070
GO:0030167	BP	e	proteoglycan catabolic process	1/21	3/21210	0.0029674968882427034	7	1	1.0	1.0	1.0	1.0	Solyc03g115500
GO:0034638	BP	e	phosphatidylcholine catabolic process	1/21	5/21210	0.004941166817451405	8	1	1.0	1.0	1.0	1.0	Solyc08g066800
GO:0046475	BP	e	glycerophospholipid catabolic process	1/21	6/21210	0.005926605888275905	7	1	1.0	1.0	1.0	1.0	Solyc08g066800
GO:0072531	BP	e	pyrimidine-containing compound transmembrane transport	1/21	8/21210	0.007894696410456028	5	1	1.0	1.0	1.0	1.0	Solyc01g067070
GO:0006516	BP	e	glycoprotein catabolic process	1/21	11/21210	0.010839875628106009	6	1	1.0	1.0	1.0	1.0	Solyc03g115500
GO:0051180	BP	e	vitamin transport	1/21	11/21210	0.010839875628106009	4	1	1.0	1.0	1.0	1.0	Solyc01g067070
GO:0006029	BP	e	proteoglycan metabolic process	1/21	13/21210	0.012798700422021313	6	1	1.0	1.0	1.0	1.0	Solyc03g115500
GO:0009395	BP	e	phospholipid catabolic process	1/21	13/21210	0.012798700422021313	6	1	1.0	1.0	1.0	1.0	Solyc08g066800
GO:0000288	BP	e	nuclear-transcribed mRNA catabolic process, deadenylation-dependent decay	1/21	15/21210	0.014753830540898493	11	1	1.0	1.0	1.0	1.0	Solyc06g005190
GO:0009637	BP	e	response to blue light	2/21	191/21210	0.015138876740421314	5	2	1.0	1.0	1.0	1.0	Solyc05g051580, Solyc06g083860
GO:0051249	BP	e	regulation of lymphocyte activation	1/21	16/21210	0.015730012166689542	6	1	1.0	1.0	1.0	1.0	Solyc06g005610
GO:0009299	BP	e	mRNA transcription	1/21	16/21210	0.015730012166689542	10	1	1.0	1.0	1.0	1.0	Solyc06g083860
GO:0046503	BP	e	glycerolipid catabolic process	1/21	17/21210	0.016705272605705274	6	1	1.0	1.0	1.0	1.0	Solyc08g066800
GO:0002694	BP	e	regulation of leukocyte activation	1/21	18/21210	0.01767961268381032	5	1	1.0	1.0	1.0	1.0	Solyc06g005610
GO:0015697	BP	e	quaternary ammonium group transport	1/21	20/21210	0.01962553505723998	5	1	1.0	1.0	1.0	1.0	Solyc01g067070
GO:0050865	BP	e	regulation of cell activation	1/21	21/21210	0.020597119000788738	4	1	1.0	1.0	1.0	1.0	Solyc06g005610
GO:0001775	BP	e	cell activation	1/21	21/21210	0.020597119000788738	2	1	1.0	1.0	1.0	1.0	Solyc06g005610
GO:0019853	BP	e	L-ascorbic acid biosynthetic process	1/21	22/21210	0.021567785879876164	7	1	1.0	1.0	1.0	1.0	Solyc08g068420
GO:0034765	BP	e	regulation of monoatomic ion transmembrane transport	2/21	235/21210	0.022349787728149516	6	2	1.0	1.0	1.0	1.0	Solyc05g051580, Solyc08g068420
GO:0009826	BP	e	unidimensional cell growth	3/21	621/21210	0.02243526043559278	4	3	1.0	1.0	1.0	1.0	Solyc03g115500, Solyc05g051580, Solyc06g083860
GO:0042127	BP	e	regulation of cell population proliferation	2/21	238/21210	0.022884644414435232	4	2	1.0	1.0	1.0	1.0	Solyc05g009990, Solyc06g005610
GO:0019852	BP	e	L-ascorbic acid metabolic process	1/21	24/21210	0.023506371733419924	6	1	1.0	1.0	1.0	1.0	Solyc08g068420
GO:0034762	BP	e	regulation of transmembrane transport	2/21	255/21210	0.026015174055059043	5	2	1.0	1.0	1.0	1.0	Solyc05g051580, Solyc08g068420
GO:0030198	BP	e	extracellular matrix organization	1/21	28/21210	0.027372574804159486	5	1	1.0	1.0	1.0	1.0	Solyc03g115500
GO:0043062	BP	e	extracellular structure organization	1/21	28/21210	0.027372574804159486	4	1	1.0	1.0	1.0	1.0	Solyc03g115500
GO:0009785	BP	e	blue light signaling pathway	1/21	29/21210	0.028336845219092577	8	1	1.0	1.0	1.0	1.0	Solyc05g051580
GO:0046470	BP	e	phosphatidylcholine metabolic process	1/21	29/21210	0.028336845219092577	7	1	1.0	1.0	1.0	1.0	Solyc08g066800
GO:0001763	BP	e	morphogenesis of a branching structure	1/21	30/21210	0.029300205128936243	3	1	1.0	1.0	1.0	1.0	Solyc06g005610
GO:1901336	BP	e	lactone biosynthetic process	1/21	30/21210	0.029300205128936243	5	1	1.0	1.0	1.0	1.0	Solyc08g068420
GO:0050779	BP	e	RNA destabilization	1/21	32/21210	0.031224196699818307	8	1	1.0	1.0	1.0	1.0	Solyc06g005190
GO:0061157	BP	e	mRNA destabilization	1/21	32/21210	0.031224196699818307	10	1	1.0	1.0	1.0	1.0	Solyc06g005190
GO:1901334	BP	e	lactone metabolic process	1/21	32/21210	0.031224196699818307	4	1	1.0	1.0	1.0	1.0	Solyc08g068420
GO:0072348	BP	e	sulfur compound transport	1/21	33/21210	0.03218482999235317	4	1	1.0	1.0	1.0	1.0	Solyc01g067070
GO:0071483	BP	e	cellular response to blue light	1/21	33/21210	0.03218482999235317	7	1	1.0	1.0	1.0	1.0	Solyc05g051580
GO:0009638	BP	e	phototropism	1/21	34/21210	0.033144556042792844	6	1	1.0	1.0	1.0	1.0	Solyc05g051580
GO:0061014	BP	e	positive regulation of mRNA catabolic process	1/21	35/21210	0.03410337566515312	9	1	1.0	1.0	1.0	1.0	Solyc06g005190
GO:0015695	BP	e	organic cation transport	1/21	35/21210	0.03410337566515312	5	1	1.0	1.0	1.0	1.0	Solyc01g067070
GO:0080022	BP	e	primary root development	1/21	35/21210	0.03410337566515312	5	1	1.0	1.0	1.0	1.0	Solyc05g051580
GO:0030522	BP	e	intracellular receptor signaling pathway	1/21	37/21210	0.036018298878239756	5	1	1.0	1.0	1.0	1.0	Solyc05g051580
GO:0043269	BP	e	regulation of monoatomic ion transport	2/21	308/21210	0.03680879320356499	5	2	1.0	1.0	1.0	1.0	Solyc05g051580, Solyc08g068420
GO:1903313	BP	e	positive regulation of mRNA metabolic process	1/21	39/21210	0.03792960612991071	8	1	1.0	1.0	1.0	1.0	Solyc06g005190
GO:0060560	BP	e	developmental growth involved in morphogenesis	3/21	771/21210	0.039084062327639765	3	3	1.0	1.0	1.0	1.0	Solyc03g115500, Solyc05g051580, Solyc06g083860
GO:0016071	BP	e	mRNA metabolic process	3/21	774/21210	0.03946774255723606	7	3	1.0	1.0	1.0	1.0	Solyc04g072170, Solyc06g005190, Solyc06g083860
GO:0010646	BP	e	regulation of cell communication	3/21	778/21210	0.03998237859365186	4	3	1.0	1.0	1.0	1.0	Solyc06g005610, Solyc07g055870, Solyc08g066800
GO:0048438	BP	e	floral whorl development	1/21	42/21210	0.04078980126761273	3	1	1.0	1.0	1.0	1.0	Solyc06g083860
GO:1901421	BP	e	positive regulation of response to alcohol	1/21	43/21210	0.04174139868699012	5	1	1.0	1.0	1.0	1.0	Solyc08g066800
GO:0043488	BP	e	regulation of mRNA stability	1/21	44/21210	0.042692096973359135	9	1	1.0	1.0	1.0	1.0	Solyc06g005190
GO:0009100	BP	e	glycoprotein metabolic process	1/21	44/21210	0.042692096973359135	5	1	1.0	1.0	1.0	1.0	Solyc03g115500
GO:0061013	BP	e	regulation of mRNA catabolic process	1/21	47/21210	0.04553880510219655	8	1	1.0	1.0	1.0	1.0	Solyc06g005190
GO:0043487	BP	e	regulation of RNA stability	1/21	48/21210	0.04648591492088266	7	1	1.0	1.0	1.0	1.0	Solyc06g005190
GO:0010588	BP	e	cotyledon vascular tissue pattern formation	1/21	51/21210	0.04932187696546887	5	1	1.0	1.0	1.0	1.0	Solyc05g051580
GO:0006950	BP	p	response to stress	1/21	6567/21210	0.007654887188463347	2	1	1.0	1.0	1.0	1.0	Solyc09g055230
GO:0006725	BP	p	cellular aromatic compound metabolic process	4/21	8622/21210	0.046743290673724264	3	4	1.0	1.0	1.0	1.0	Solyc04g072170, Solyc06g005190, Solyc06g083860, Solyc12g035870

## Sheet: Opposite response case 1 - 3
# GO	NS	enrichment	name	ratio_in_study	ratio_in_pop	p_uncorrected	depth	study_count	p_bonferroni	p_sidak	p_holm	p_fdr_bh	study_items
GO:1901332	BP	e	negative regulation of lateral root development	1/21	3/21210	0.0029674968882427034	8	1	1.0	1.0	1.0	1.0	Solyc06g059730
GO:0042372	BP	e	phylloquinone biosynthetic process	1/21	7/21210	0.0069111154749739905	7	1	1.0	1.0	1.0	1.0	Solyc02g078410
GO:0046836	BP	e	glycolipid transport	1/21	7/21210	0.0069111154749739905	6	1	1.0	1.0	1.0	1.0	Solyc06g060460
GO:0042371	BP	e	vitamin K biosynthetic process	1/21	8/21210	0.007894696410456028	6	1	1.0	1.0	1.0	1.0	Solyc02g078410
GO:0048826	BP	e	cotyledon morphogenesis	1/21	8/21210	0.007894696410456028	5	1	1.0	1.0	1.0	1.0	Solyc06g059730
GO:2000023	BP	e	regulation of lateral root development	1/21	9/21210	0.008877349526925248	7	1	1.0	1.0	1.0	1.0	Solyc06g059730
GO:0080060	BP	e	integument development	1/21	10/21210	0.009859075655878345	4	1	1.0	1.0	1.0	1.0	Solyc11g069470
GO:0010338	BP	e	leaf formation	1/21	10/21210	0.009859075655878345	4	1	1.0	1.0	1.0	1.0	Solyc06g059730
GO:0006696	BP	e	ergosterol biosynthetic process	1/21	12/21210	0.011819750273693527	7	1	1.0	1.0	1.0	1.0	Solyc02g081330
GO:0042374	BP	e	phylloquinone metabolic process	1/21	12/21210	0.011819750273693527	6	1	1.0	1.0	1.0	1.0	Solyc02g078410
GO:0008204	BP	e	ergosterol metabolic process	1/21	12/21210	0.011819750273693527	6	1	1.0	1.0	1.0	1.0	Solyc02g081330
GO:0042373	BP	e	vitamin K metabolic process	1/21	13/21210	0.012798700422021313	5	1	1.0	1.0	1.0	1.0	Solyc02g078410
GO:0009855	BP	e	determination of bilateral symmetry	2/21	177/21210	0.013103823296181486	4	2	1.0	1.0	1.0	1.0	Solyc06g059730, Solyc11g069470
GO:0009799	BP	e	specification of symmetry	2/21	181/21210	0.013672024717628031	3	2	1.0	1.0	1.0	1.0	Solyc06g059730, Solyc11g069470
GO:0097384	BP	e	cellular lipid biosynthetic process	1/21	14/21210	0.013776726901765499	5	1	1.0	1.0	1.0	1.0	Solyc02g081330
GO:0010358	BP	e	leaf shaping	1/21	14/21210	0.013776726901765499	3	1	1.0	1.0	1.0	1.0	Solyc06g059730
GO:0010051	BP	e	xylem and phloem pattern formation	2/21	188/21210	0.014691919660764984	4	2	1.0	1.0	1.0	1.0	Solyc06g059730, Solyc11g069470
GO:2000069	BP	e	regulation of post-embryonic root development	1/21	15/21210	0.014753830540898493	6	1	1.0	1.0	1.0	1.0	Solyc06g059730
GO:0051289	BP	e	protein homotetramerization	1/21	16/21210	0.015730012166689542	8	1	1.0	1.0	1.0	1.0	Solyc02g078410
GO:0048830	BP	e	adventitious root development	1/21	16/21210	0.015730012166689542	5	1	1.0	1.0	1.0	1.0	Solyc06g059730
GO:0016128	BP	e	phytosteroid metabolic process	2/21	197/21210	0.01605034880361672	5	2	1.0	1.0	1.0	1.0	Solyc01g107810, Solyc02g081330
GO:1902653	BP	e	secondary alcohol biosynthetic process	1/21	17/21210	0.016705272605705274	6	1	1.0	1.0	1.0	1.0	Solyc02g081330
GO:0009956	BP	e	radial pattern formation	1/21	18/21210	0.01767961268381032	4	1	1.0	1.0	1.0	1.0	Solyc11g069470
GO:0042362	BP	e	fat-soluble vitamin biosynthetic process	1/21	23/21210	0.022537536516865162	5	1	1.0	1.0	1.0	1.0	Solyc02g078410
GO:0010014	BP	e	meristem initiation	2/21	237/21210	0.022705765191498754	2	2	1.0	1.0	1.0	1.0	Solyc06g059730, Solyc11g069470
GO:0010105	BP	e	negative regulation of ethylene-activated signaling pathway	1/21	24/21210	0.023506371733419924	9	1	1.0	1.0	1.0	1.0	Solyc06g059730
GO:0070298	BP	e	negative regulation of phosphorelay signal transduction system	1/21	24/21210	0.023506371733419924	8	1	1.0	1.0	1.0	1.0	Solyc06g059730
GO:0006032	BP	e	chitin catabolic process	1/21	25/21210	0.024474292350506587	7	1	1.0	1.0	1.0	1.0	Solyc09g042770
GO:0006026	BP	e	aminoglycan catabolic process	1/21	25/21210	0.024474292350506587	5	1	1.0	1.0	1.0	1.0	Solyc09g042770
GO:0006030	BP	e	chitin metabolic process	1/21	25/21210	0.024474292350506587	6	1	1.0	1.0	1.0	1.0	Solyc09g042770
GO:0046348	BP	e	amino sugar catabolic process	1/21	25/21210	0.024474292350506587	5	1	1.0	1.0	1.0	1.0	Solyc09g042770
GO:1901072	BP	e	glucosamine-containing compound catabolic process	1/21	25/21210	0.024474292350506587	6	1	1.0	1.0	1.0	1.0	Solyc09g042770
GO:0009965	BP	e	leaf morphogenesis	2/21	248/21210	0.024705795871564126	4	2	1.0	1.0	1.0	1.0	Solyc06g059730, Solyc11g069470
GO:0070297	BP	e	regulation of phosphorelay signal transduction system	1/21	29/21210	0.028336845219092577	7	1	1.0	1.0	1.0	1.0	Solyc06g059730
GO:1901071	BP	e	glucosamine-containing compound metabolic process	1/21	29/21210	0.028336845219092577	5	1	1.0	1.0	1.0	1.0	Solyc09g042770
GO:0010104	BP	e	regulation of ethylene-activated signaling pathway	1/21	29/21210	0.028336845219092577	8	1	1.0	1.0	1.0	1.0	Solyc06g059730
GO:0006775	BP	e	fat-soluble vitamin metabolic process	1/21	30/21210	0.029300205128936243	4	1	1.0	1.0	1.0	1.0	Solyc02g078410
GO:0051262	BP	e	protein tetramerization	1/21	31/21210	0.030262655350479808	7	1	1.0	1.0	1.0	1.0	Solyc02g078410
GO:1902652	BP	e	secondary alcohol metabolic process	1/21	32/21210	0.031224196699818307	5	1	1.0	1.0	1.0	1.0	Solyc02g081330
GO:0010540	BP	e	basipetal auxin transport	1/21	35/21210	0.03410337566515312	7	1	1.0	1.0	1.0	1.0	Solyc06g059730
GO:0006022	BP	e	aminoglycan metabolic process	1/21	42/21210	0.04078980126761273	4	1	1.0	1.0	1.0	1.0	Solyc09g042770
GO:2000280	BP	e	regulation of root development	1/21	43/21210	0.04174139868699012	4	1	1.0	1.0	1.0	1.0	Solyc06g059730
GO:0006040	BP	e	amino sugar metabolic process	1/21	45/21210	0.043641896933841	4	1	1.0	1.0	1.0	1.0	Solyc09g042770
GO:0010072	BP	e	primary shoot apical meristem specification	1/21	46/21210	0.04459079937487053	4	1	1.0	1.0	1.0	1.0	Solyc11g069470
GO:0009723	BP	e	response to ethylene	2/21	346/21210	0.04543953670973386	5	2	1.0	1.0	1.0	1.0	Solyc01g107810, Solyc10g007360
GO:0051555	BP	e	flavonol biosynthetic process	1/21	48/21210	0.04648591492088266	6	1	1.0	1.0	1.0	1.0	Solyc01g107810
GO:0051554	BP	e	flavonol metabolic process	1/21	48/21210	0.04648591492088266	5	1	1.0	1.0	1.0	1.0	Solyc01g107810
GO:0009292	BP	e	horizontal gene transfer	1/21	48/21210	0.04648591492088266	2	1	1.0	1.0	1.0	1.0	Solyc12g005270
GO:0009294	BP	e	DNA-mediated transformation	1/21	48/21210	0.04648591492088266	3	1	1.0	1.0	1.0	1.0	Solyc12g005270
GO:0003002	BP	e	regionalization	2/21	352/21210	0.046865657341046245	3	2	1.0	1.0	1.0	1.0	Solyc06g059730, Solyc11g069470
GO:0048598	BP	e	embryonic morphogenesis	1/21	49/21210	0.047432129635307636	3	1	1.0	1.0	1.0	1.0	Solyc06g059730
GO:0051552	BP	e	flavone metabolic process	1/21	49/21210	0.047432129635307636	4	1	1.0	1.0	1.0	1.0	Solyc01g107810
GO:0051553	BP	e	flavone biosynthetic process	1/21	49/21210	0.047432129635307636	5	1	1.0	1.0	1.0	1.0	Solyc01g107810
GO:0010229	BP	e	inflorescence development	1/21	51/21210	0.04932187696546887	6	1	1.0	1.0	1.0	1.0	Solyc06g059730
GO:0006950	BP	p	response to stress	2/21	6567/21210	0.03337022281637619	2	2	1.0	1.0	1.0	1.0	Solyc01g107810, Solyc12g005270

## Sheet: Opposite response case 2 - 1
# GO	NS	enrichment	name	ratio_in_study	ratio_in_pop	p_uncorrected	depth	study_count	p_bonferroni	p_sidak	p_holm	p_fdr_bh	study_items
GO:0071215	BP	e	cellular response to abscisic acid stimulus	3/79	38/21210	0.0003819250013757607	6	3	1.0	1.0	1.0	1.0	Solyc02g078460, Solyc09g092480, Solyc12g042760
GO:0044093	BP	e	positive regulation of molecular function	8/79	478/21210	0.00040353511708127003	3	8	1.0	1.0	1.0	1.0	Solyc01g098350, Solyc03g019730, Solyc06g066650, Solyc07g053650, Solyc09g007280, Solyc10g076990, Solyc10g079090, Solyc12g007010
GO:0097306	BP	e	cellular response to alcohol	4/79	107/21210	0.0006878191867519459	5	4	1.0	1.0	1.0	1.0	Solyc02g078460, Solyc09g092480, Solyc12g042760, Solyc12g099830
GO:0071396	BP	e	cellular response to lipid	3/79	53/21210	0.0010188576269966672	5	3	1.0	1.0	1.0	1.0	Solyc02g078460, Solyc09g092480, Solyc12g042760
GO:0071310	BP	e	cellular response to organic substance	6/79	322/21210	0.001281978231290574	4	6	1.0	1.0	1.0	1.0	Solyc02g078460, Solyc09g007280, Solyc09g092480, Solyc11g008150, Solyc12g042760, Solyc12g099830
GO:0043085	BP	e	positive regulation of catalytic activity	7/79	445/21210	0.0013490394296308827	4	7	1.0	1.0	1.0	1.0	Solyc01g098350, Solyc03g019730, Solyc06g066650, Solyc07g053650, Solyc09g007280, Solyc10g076990, Solyc12g007010
GO:0072699	BP	e	protein localization to cortical microtubule cytoskeleton	1/79	1/21210	0.003724658180103724	8	1	1.0	1.0	1.0	1.0	Solyc04g054480
GO:0072697	BP	e	protein localization to cell cortex	1/79	1/21210	0.003724658180103724	6	1	1.0	1.0	1.0	1.0	Solyc04g054480
GO:0035176	BP	e	social behavior	1/79	1/21210	0.003724658180103724	3	1	1.0	1.0	1.0	1.0	Solyc10g079090
GO:0071495	BP	e	cellular response to endogenous stimulus	4/79	182/21210	0.004778120095032869	3	4	1.0	1.0	1.0	1.0	Solyc01g107990, Solyc02g078460, Solyc09g092480, Solyc12g042760
GO:0032870	BP	e	cellular response to hormone stimulus	3/79	98/21210	0.005868026160118715	5	3	1.0	1.0	1.0	1.0	Solyc02g078460, Solyc09g092480, Solyc12g042760
GO:1903047	BP	e	mitotic cell cycle process	4/79	200/21210	0.0066467595306180256	3	4	1.0	1.0	1.0	1.0	Solyc01g095650, Solyc04g054480, Solyc07g053650, Solyc09g092480
GO:1905034	BP	e	regulation of antifungal innate immune response	1/79	2/21210	0.007435618244405286	7	1	1.0	1.0	1.0	1.0	Solyc12g042760
GO:0051307	BP	e	meiotic chromosome separation	1/79	2/21210	0.007435618244405286	4	1	1.0	1.0	1.0	1.0	Solyc01g095650
GO:0010376	BP	e	stomatal complex formation	1/79	2/21210	0.007435618244405286	3	1	1.0	1.0	1.0	1.0	Solyc12g042760
GO:0006368	BP	e	transcription elongation by RNA polymerase II	2/79	36/21210	0.007950180756352078	9	2	1.0	1.0	1.0	1.0	Solyc01g108510, Solyc11g008150
GO:0007346	BP	e	regulation of mitotic cell cycle	4/79	231/21210	0.010896256131455203	5	4	1.0	1.0	1.0	1.0	Solyc01g095650, Solyc01g097740, Solyc03g019730, Solyc07g053650
GO:0051382	BP	e	kinetochore assembly	1/79	3/21210	0.011132929926727615	7	1	1.0	1.0	1.0	1.0	Solyc01g095650
GO:0051383	BP	e	kinetochore organization	1/79	3/21210	0.011132929926727615	6	1	1.0	1.0	1.0	1.0	Solyc01g095650
GO:0006541	BP	e	glutamine metabolic process	2/79	44/21210	0.011710991278546065	9	2	1.0	1.0	1.0	1.0	Solyc07g045210, Solyc12g010180
GO:0071472	BP	e	cellular response to salt stress	2/79	48/21210	0.01383093771673731	6	2	1.0	1.0	1.0	1.0	Solyc04g077610, Solyc09g092480
GO:0046901	BP	e	tetrahydrofolylpolyglutamate biosynthetic process	1/79	4/21210	0.014816642782661437	7	1	1.0	1.0	1.0	1.0	Solyc11g011190
GO:0019303	BP	e	D-ribose catabolic process	1/79	4/21210	0.014816642782661437	7	1	1.0	1.0	1.0	1.0	Solyc07g062070
GO:0044380	BP	e	protein localization to cytoskeleton	1/79	4/21210	0.014816642782661437	6	1	1.0	1.0	1.0	1.0	Solyc04g054480
GO:0072698	BP	e	protein localization to microtubule cytoskeleton	1/79	4/21210	0.014816642782661437	7	1	1.0	1.0	1.0	1.0	Solyc04g054480
GO:0009415	BP	e	response to water	7/79	708/21210	0.01631646398292638	4	7	1.0	1.0	1.0	1.0	Solyc01g107990, Solyc02g065640, Solyc04g054480, Solyc05g007300, Solyc08g005280, Solyc09g092480, Solyc12g006120
GO:0030422	BP	e	siRNA processing	3/79	145/21210	0.01695619324459066	10	3	1.0	1.0	1.0	1.0	Solyc09g007280, Solyc09g072570, Solyc11g008150
GO:0051347	BP	e	positive regulation of transferase activity	3/79	145/21210	0.01695619324459066	5	3	1.0	1.0	1.0	1.0	Solyc01g098350, Solyc07g053650, Solyc09g007280
GO:0007017	BP	e	microtubule-based process	6/79	557/21210	0.01765921226988822	2	6	1.0	1.0	1.0	1.0	Solyc02g086940, Solyc03g115790, Solyc04g054480, Solyc06g053840, Solyc07g045210, Solyc12g020000
GO:0007020	BP	e	microtubule nucleation	3/79	148/21210	0.017896307183582587	7	3	1.0	1.0	1.0	1.0	Solyc03g115790, Solyc06g053840, Solyc07g045210
GO:0001101	BP	e	response to acid chemical	7/79	726/21210	0.018463744087787705	3	7	1.0	1.0	1.0	1.0	Solyc01g107990, Solyc02g065640, Solyc04g054480, Solyc05g007300, Solyc08g005280, Solyc09g092480, Solyc12g006120
GO:0009111	BP	e	vitamin catabolic process	1/79	5/21210	0.01848680619019561	4	1	1.0	1.0	1.0	1.0	Solyc01g094220
GO:0034638	BP	e	phosphatidylcholine catabolic process	1/79	5/21210	0.01848680619019561	8	1	1.0	1.0	1.0	1.0	Solyc12g011170
GO:0002479	BP	e	antigen processing and presentation of exogenous peptide antigen via MHC class I, TAP-dependent	1/79	5/21210	0.01848680619019561	6	1	1.0	1.0	1.0	1.0	Solyc07g053650
GO:0051304	BP	e	chromosome separation	1/79	5/21210	0.01848680619019561	3	1	1.0	1.0	1.0	1.0	Solyc01g095650
GO:0042377	BP	e	vitamin K catabolic process	1/79	5/21210	0.01848680619019561	6	1	1.0	1.0	1.0	1.0	Solyc01g094220
GO:1901662	BP	e	quinone catabolic process	1/79	5/21210	0.01848680619019561	5	1	1.0	1.0	1.0	1.0	Solyc01g094220
GO:0042376	BP	e	phylloquinone catabolic process	1/79	5/21210	0.01848680619019561	7	1	1.0	1.0	1.0	1.0	Solyc01g094220
GO:0042363	BP	e	fat-soluble vitamin catabolic process	1/79	5/21210	0.01848680619019561	5	1	1.0	1.0	1.0	1.0	Solyc01g094220
GO:0046482	BP	e	para-aminobenzoic acid metabolic process	2/79	56/21210	0.018524959314105794	8	2	1.0	1.0	1.0	1.0	Solyc05g041530, Solyc09g092480
GO:0070887	BP	e	cellular response to chemical stimulus	8/79	906/21210	0.01937549586566413	3	8	1.0	1.0	1.0	1.0	Solyc01g107990, Solyc02g078460, Solyc04g077610, Solyc09g007280, Solyc09g092480, Solyc11g008150, Solyc12g042760, Solyc12g099830
GO:0070918	BP	e	regulatory ncRNA processing	3/79	156/21210	0.020543262917462522	9	3	1.0	1.0	1.0	1.0	Solyc09g007280, Solyc09g072570, Solyc11g008150
GO:1901001	BP	e	negative regulation of response to salt stress	1/79	6/21210	0.022143469350345318	7	1	1.0	1.0	1.0	1.0	Solyc04g077610
GO:0042590	BP	e	antigen processing and presentation of exogenous peptide antigen via MHC class I	1/79	6/21210	0.022143469350345318	5	1	1.0	1.0	1.0	1.0	Solyc07g053650
GO:0000389	BP	e	mRNA 3'-splice site recognition	1/79	6/21210	0.022143469350345318	8	1	1.0	1.0	1.0	1.0	Solyc09g072570
GO:0046475	BP	e	glycerophospholipid catabolic process	1/79	6/21210	0.022143469350345318	7	1	1.0	1.0	1.0	1.0	Solyc12g011170
GO:0046900	BP	e	tetrahydrofolylpolyglutamate metabolic process	1/79	6/21210	0.022143469350345318	6	1	1.0	1.0	1.0	1.0	Solyc11g011190
GO:0045787	BP	e	positive regulation of cell cycle	2/79	66/21210	0.025194616525795837	5	2	1.0	1.0	1.0	1.0	Solyc01g098350, Solyc07g053650
GO:1902807	BP	e	negative regulation of cell cycle G1/S phase transition	1/79	7/21210	0.02578668128777801	8	1	1.0	1.0	1.0	1.0	Solyc07g053650
GO:0051211	BP	e	anisotropic cell growth	1/79	7/21210	0.02578668128777801	3	1	1.0	1.0	1.0	1.0	Solyc04g054480
GO:0044819	BP	e	mitotic G1/S transition checkpoint signaling	1/79	7/21210	0.02578668128777801	10	1	1.0	1.0	1.0	1.0	Solyc07g053650
GO:0006788	BP	e	heme oxidation	1/79	7/21210	0.02578668128777801	7	1	1.0	1.0	1.0	1.0	Solyc01g108510
GO:0031571	BP	e	mitotic G1 DNA damage checkpoint signaling	1/79	7/21210	0.02578668128777801	12	1	1.0	1.0	1.0	1.0	Solyc07g053650
GO:0010600	BP	e	regulation of auxin biosynthetic process	1/79	7/21210	0.02578668128777801	7	1	1.0	1.0	1.0	1.0	Solyc12g010180
GO:0006977	BP	e	DNA damage response, signal transduction by p53 class mediator resulting in cell cycle arrest	1/79	7/21210	0.02578668128777801	13	1	1.0	1.0	1.0	1.0	Solyc07g053650
GO:0045737	BP	e	positive regulation of cyclin-dependent protein serine/threonine kinase activity	1/79	7/21210	0.02578668128777801	12	1	1.0	1.0	1.0	1.0	Solyc01g098350
GO:0032781	BP	e	positive regulation of ATP-dependent activity	1/79	7/21210	0.02578668128777801	4	1	1.0	1.0	1.0	1.0	Solyc10g079090
GO:0030330	BP	e	DNA damage response, signal transduction by p53 class mediator	1/79	7/21210	0.02578668128777801	7	1	1.0	1.0	1.0	1.0	Solyc07g053650
GO:0000380	BP	e	alternative mRNA splicing, via spliceosome	1/79	7/21210	0.02578668128777801	12	1	1.0	1.0	1.0	1.0	Solyc09g072570
GO:2000134	BP	e	negative regulation of G1/S transition of mitotic cell cycle	1/79	7/21210	0.02578668128777801	9	1	1.0	1.0	1.0	1.0	Solyc07g053650
GO:0050790	BP	e	regulation of catalytic activity	8/79	957/21210	0.025865873558195418	3	8	1.0	1.0	1.0	1.0	Solyc01g098350, Solyc03g019730, Solyc06g066650, Solyc07g053650, Solyc08g082900, Solyc09g007280, Solyc10g076990, Solyc12g007010
GO:0097305	BP	e	response to alcohol	7/79	783/21210	0.02657273789049999	4	7	1.0	1.0	1.0	1.0	Solyc01g107990, Solyc02g078460, Solyc05g007300, Solyc06g053840, Solyc09g092480, Solyc12g042760, Solyc12g099830
GO:0000226	BP	e	microtubule cytoskeleton organization	5/79	454/21210	0.02722362133657911	6	5	1.0	1.0	1.0	1.0	Solyc02g086940, Solyc03g115790, Solyc04g054480, Solyc06g053840, Solyc07g045210
GO:1901661	BP	e	quinone metabolic process	2/79	70/21210	0.02809722369931329	4	2	1.0	1.0	1.0	1.0	Solyc01g094220, Solyc04g058090
GO:0072331	BP	e	signal transduction by p53 class mediator	1/79	8/21210	0.02941649085143719	6	1	1.0	1.0	1.0	1.0	Solyc07g053650
GO:0034975	BP	e	protein folding in endoplasmic reticulum	1/79	8/21210	0.02941649085143719	3	1	1.0	1.0	1.0	1.0	Solyc01g097740
GO:0010375	BP	e	stomatal complex patterning	1/79	8/21210	0.02941649085143719	4	1	1.0	1.0	1.0	1.0	Solyc12g042760
GO:1904031	BP	e	positive regulation of cyclin-dependent protein kinase activity	1/79	8/21210	0.02941649085143719	11	1	1.0	1.0	1.0	1.0	Solyc01g098350
GO:0019323	BP	e	pentose catabolic process	1/79	8/21210	0.02941649085143719	6	1	1.0	1.0	1.0	1.0	Solyc07g062070
GO:0071470	BP	e	cellular response to osmotic stress	2/79	72/21210	0.029596598929693522	5	2	1.0	1.0	1.0	1.0	Solyc04g077610, Solyc09g092480
GO:0009737	BP	e	response to abscisic acid	6/79	630/21210	0.030026289904133273	5	6	1.0	1.0	1.0	1.0	Solyc01g107990, Solyc02g078460, Solyc05g007300, Solyc09g092480, Solyc12g042760, Solyc12g099830
GO:0031401	BP	e	positive regulation of protein modification process	3/79	182/21210	0.030556087878602707	7	3	1.0	1.0	1.0	1.0	Solyc01g098350, Solyc07g053650, Solyc09g007280
GO:1902074	BP	e	response to salt	8/79	995/21210	0.03160436309732375	3	8	1.0	1.0	1.0	1.0	Solyc01g107990, Solyc02g065640, Solyc04g054480, Solyc05g007300, Solyc07g065380, Solyc08g005280, Solyc09g092480, Solyc12g006120
GO:0006542	BP	e	glutamine biosynthetic process	1/79	9/21210	0.033032946715164026	10	1	1.0	1.0	1.0	1.0	Solyc07g045210
GO:0051726	BP	e	regulation of cell cycle	5/79	490/21210	0.03606459365218659	4	5	1.0	1.0	1.0	1.0	Solyc01g095650, Solyc01g097740, Solyc01g098350, Solyc03g019730, Solyc07g053650
GO:0065009	BP	e	regulation of molecular function	9/79	1113/21210	0.03636426539754101	2	9	1.0	1.0	1.0	1.0	Solyc01g098350, Solyc03g019730, Solyc06g066650, Solyc07g053650, Solyc08g082900, Solyc09g007280, Solyc10g076990, Solyc10g079090, Solyc12g007010
GO:0002474	BP	e	antigen processing and presentation of peptide antigen via MHC class I	1/79	10/21210	0.03663609737831681	4	1	1.0	1.0	1.0	1.0	Solyc07g053650
GO:0046885	BP	e	regulation of hormone biosynthetic process	1/79	10/21210	0.03663609737831681	6	1	1.0	1.0	1.0	1.0	Solyc12g010180
GO:1900457	BP	e	regulation of brassinosteroid mediated signaling pathway	1/79	10/21210	0.03663609737831681	6	1	1.0	1.0	1.0	1.0	Solyc04g077610
GO:0071474	BP	e	cellular hyperosmotic response	1/79	10/21210	0.03663609737831681	6	1	1.0	1.0	1.0	1.0	Solyc09g092480
GO:0080111	BP	e	DNA demethylation	1/79	10/21210	0.03663609737831681	9	1	1.0	1.0	1.0	1.0	Solyc04g076180
GO:2000067	BP	e	regulation of root morphogenesis	1/79	10/21210	0.03663609737831681	6	1	1.0	1.0	1.0	1.0	Solyc04g054480
GO:0071475	BP	e	cellular hyperosmotic salinity response	1/79	10/21210	0.03663609737831681	7	1	1.0	1.0	1.0	1.0	Solyc09g092480
GO:0006354	BP	e	DNA-templated transcription elongation	2/79	81/21210	0.03672372573407673	8	2	1.0	1.0	1.0	1.0	Solyc01g108510, Solyc11g008150
GO:0014070	BP	e	response to organic cyclic compound	6/79	662/21210	0.036898468157898975	4	6	1.0	1.0	1.0	1.0	Solyc02g086940, Solyc06g053840, Solyc07g053650, Solyc09g007280, Solyc09g092480, Solyc11g008150
GO:0009410	BP	e	response to xenobiotic stimulus	3/79	198/21210	0.03778351834757543	3	3	1.0	1.0	1.0	1.0	Solyc06g048630, Solyc09g072570, Solyc12g044820
GO:0007010	BP	e	cytoskeleton organization	6/79	666/21210	0.03782316271474146	5	6	1.0	1.0	1.0	1.0	Solyc02g086940, Solyc03g115790, Solyc04g054480, Solyc06g053840, Solyc07g045210, Solyc07g053650
GO:0051322	BP	e	anaphase	2/79	83/21210	0.03838883179382553	3	2	1.0	1.0	1.0	1.0	Solyc01g095650, Solyc02g086940
GO:0009831	BP	e	plant-type cell wall modification involved in multidimensional cell growth	1/79	11/21210	0.04022599116638816	8	1	1.0	1.0	1.0	1.0	Solyc02g081210
GO:0022607	BP	e	cellular component assembly	10/79	1424/21210	0.0422914402668214	4	10	1.0	1.0	1.0	1.0	Solyc01g095650, Solyc02g086940, Solyc03g046350, Solyc04g054480, Solyc07g053650, Solyc08g081380, Solyc09g072570, Solyc09g092480, Solyc12g007010, Solyc12g099440
GO:0009414	BP	e	response to water deprivation	6/79	685/21210	0.0424189480162522	5	6	1.0	1.0	1.0	1.0	Solyc02g065640, Solyc04g054480, Solyc05g007300, Solyc08g005280, Solyc09g092480, Solyc12g006120
GO:0010467	BP	e	gene expression	6/79	690/21210	0.04368474881072251	4	6	1.0	1.0	1.0	1.0	Solyc01g095650, Solyc02g081420, Solyc04g071590, Solyc05g007760, Solyc06g071930, Solyc07g066350
GO:0009833	BP	e	plant-type primary cell wall biogenesis	1/79	12/21210	0.04380267623162024	6	1	1.0	1.0	1.0	1.0	Solyc04g054480
GO:0019884	BP	e	antigen processing and presentation of exogenous antigen	1/79	12/21210	0.04380267623162024	3	1	1.0	1.0	1.0	1.0	Solyc07g053650
GO:0080024	BP	e	indolebutyric acid metabolic process	1/79	12/21210	0.04380267623162024	7	1	1.0	1.0	1.0	1.0	Solyc09g092480
GO:0042638	BP	e	exogen	1/79	12/21210	0.04380267623162024	3	1	1.0	1.0	1.0	1.0	Solyc07g053650
GO:0019882	BP	e	antigen processing and presentation	1/79	12/21210	0.04380267623162024	2	1	1.0	1.0	1.0	1.0	Solyc07g053650
GO:0009828	BP	e	plant-type cell wall loosening	1/79	12/21210	0.04380267623162024	8	1	1.0	1.0	1.0	1.0	Solyc02g081210
GO:0035510	BP	e	DNA dealkylation	1/79	12/21210	0.04380267623162024	8	1	1.0	1.0	1.0	1.0	Solyc04g076180
GO:0044851	BP	e	hair cycle phase	1/79	12/21210	0.04380267623162024	2	1	1.0	1.0	1.0	1.0	Solyc07g053650
GO:0002478	BP	e	antigen processing and presentation of exogenous peptide antigen	1/79	12/21210	0.04380267623162024	4	1	1.0	1.0	1.0	1.0	Solyc07g053650
GO:0051352	BP	e	negative regulation of ligase activity	1/79	12/21210	0.04380267623162024	5	1	1.0	1.0	1.0	1.0	Solyc07g053650
GO:0048002	BP	e	antigen processing and presentation of peptide antigen	1/79	12/21210	0.04380267623162024	3	1	1.0	1.0	1.0	1.0	Solyc07g053650
GO:0042374	BP	e	phylloquinone metabolic process	1/79	12/21210	0.04380267623162024	6	1	1.0	1.0	1.0	1.0	Solyc01g094220
GO:0010583	BP	e	response to cyclopentenone	3/79	213/21210	0.04528283177166734	5	3	1.0	1.0	1.0	1.0	Solyc02g086940, Solyc06g053840, Solyc09g092480
GO:0043547	BP	e	positive regulation of GTPase activity	2/79	92/21210	0.046226654989550565	6	2	1.0	1.0	1.0	1.0	Solyc06g066650, Solyc10g076990
GO:0051351	BP	e	positive regulation of ligase activity	1/79	13/21210	0.04736620055361774	5	1	1.0	1.0	1.0	1.0	Solyc07g053650
GO:0009395	BP	e	phospholipid catabolic process	1/79	13/21210	0.04736620055361774	6	1	1.0	1.0	1.0	1.0	Solyc12g011170
GO:0042373	BP	e	vitamin K metabolic process	1/79	13/21210	0.04736620055361774	5	1	1.0	1.0	1.0	1.0	Solyc01g094220
GO:0006376	BP	e	mRNA splice site recognition	1/79	13/21210	0.04736620055361774	7	1	1.0	1.0	1.0	1.0	Solyc09g072570
GO:0090354	BP	e	regulation of auxin metabolic process	1/79	13/21210	0.04736620055361774	5	1	1.0	1.0	1.0	1.0	Solyc12g010180
GO:0043462	BP	e	regulation of ATP-dependent activity	1/79	13/21210	0.04736620055361774	3	1	1.0	1.0	1.0	1.0	Solyc10g079090
GO:0032501	BP	p	multicellular organismal process	13/79	5974/21210	0.023269941826189626	1	13	1.0	1.0	1.0	1.0	Solyc01g107190, Solyc01g107470, Solyc05g021240, Solyc05g024230, Solyc06g066650, Solyc08g005280, Solyc09g007280, Solyc10g079090, Solyc12g010180, Solyc12g011170, Solyc12g042760, Solyc12g099440, Solyc12g099830

## Sheet: Opposite response case 2 - 2
# GO	NS	enrichment	name	ratio_in_study	ratio_in_pop	p_uncorrected	depth	study_count	p_bonferroni	p_sidak	p_holm	p_fdr_bh	study_items
GO:0006105	BP	e	succinate metabolic process	2/79	9/21210	0.00048484394162246483	7	2	1.0	1.0	1.0	1.0	Solyc02g005350, Solyc07g043310
GO:0008203	BP	e	cholesterol metabolic process	2/79	11/21210	0.0007371594976031369	6	2	1.0	1.0	1.0	1.0	Solyc02g063240, Solyc02g069490
GO:0042445	BP	e	hormone metabolic process	7/79	490/21210	0.0023280087849272186	4	7	1.0	1.0	1.0	1.0	Solyc02g063240, Solyc02g069490, Solyc03g005320, Solyc03g025410, Solyc06g053670, Solyc07g007870, Solyc12g008690
GO:0010112	BP	e	regulation of systemic acquired resistance	2/79	22/21210	0.0030149302949459464	6	2	1.0	1.0	1.0	1.0	Solyc06g010000, Solyc12g008690
GO:0002682	BP	e	regulation of immune system process	8/79	661/21210	0.0031810529485326237	3	8	1.0	1.0	1.0	1.0	Solyc01g099370, Solyc01g099385, Solyc01g105360, Solyc05g007420, Solyc06g010000, Solyc07g009350, Solyc10g055710, Solyc12g008690
GO:0010247	BP	e	detection of phosphate ion	1/79	1/21210	0.003724658180103724	4	1	1.0	1.0	1.0	1.0	Solyc06g010000
GO:0090352	BP	e	regulation of nitrate assimilation	1/79	1/21210	0.003724658180103724	6	1	1.0	1.0	1.0	1.0	Solyc06g010000
GO:0071318	BP	e	cellular response to ATP	1/79	1/21210	0.003724658180103724	7	1	1.0	1.0	1.0	1.0	Solyc04g081570
GO:0035889	BP	e	otolith tethering	1/79	1/21210	0.003724658180103724	2	1	1.0	1.0	1.0	1.0	Solyc04g081570
GO:0033490	BP	e	cholesterol biosynthetic process via lathosterol	1/79	1/21210	0.003724658180103724	8	1	1.0	1.0	1.0	1.0	Solyc02g063240
GO:1903314	BP	e	regulation of nitrogen cycle metabolic process	1/79	1/21210	0.003724658180103724	5	1	1.0	1.0	1.0	1.0	Solyc06g010000
GO:0031247	BP	e	actin rod assembly	1/79	1/21210	0.003724658180103724	8	1	1.0	1.0	1.0	1.0	Solyc04g081570
GO:0010183	BP	e	pollen tube guidance	2/79	27/21210	0.004526279368390982	5	2	1.0	1.0	1.0	1.0	Solyc06g010000, Solyc07g043310
GO:0050918	BP	e	positive chemotaxis	2/79	28/21210	0.004862735962396891	4	2	1.0	1.0	1.0	1.0	Solyc06g010000, Solyc07g043310
GO:1902652	BP	e	secondary alcohol metabolic process	2/79	32/21210	0.0063196356640648505	5	2	1.0	1.0	1.0	1.0	Solyc02g063240, Solyc02g069490
GO:0010817	BP	e	regulation of hormone levels	8/79	748/21210	0.006638065940055615	3	8	1.0	1.0	1.0	1.0	Solyc02g063240, Solyc02g069490, Solyc03g005320, Solyc03g025410, Solyc06g053670, Solyc07g007870, Solyc08g006870, Solyc12g008690
GO:0016049	BP	e	cell growth	9/79	920/21210	0.0071024596991971075	2	9	1.0	1.0	1.0	1.0	Solyc02g063240, Solyc02g069490, Solyc02g077400, Solyc03g005320, Solyc03g025410, Solyc06g010000, Solyc06g053670, Solyc06g082210, Solyc07g043310
GO:0022622	BP	e	root system development	1/79	2/21210	0.007435618244405286	4	1	1.0	1.0	1.0	1.0	Solyc09g014160
GO:0045792	BP	e	negative regulation of cell size	1/79	2/21210	0.007435618244405286	6	1	1.0	1.0	1.0	1.0	Solyc07g009350
GO:0031639	BP	e	plasminogen activation	1/79	2/21210	0.007435618244405286	8	1	1.0	1.0	1.0	1.0	Solyc02g069490
GO:0030539	BP	e	male genitalia development	1/79	2/21210	0.007435618244405286	5	1	1.0	1.0	1.0	1.0	Solyc02g069490
GO:0043588	BP	e	skin development	1/79	2/21210	0.007435618244405286	4	1	1.0	1.0	1.0	1.0	Solyc02g069490
GO:0061458	BP	e	reproductive system development	1/79	2/21210	0.007435618244405286	4	1	1.0	1.0	1.0	1.0	Solyc02g069490
GO:0010113	BP	e	negative regulation of systemic acquired resistance	1/79	2/21210	0.007435618244405286	7	1	1.0	1.0	1.0	1.0	Solyc06g010000
GO:0000025	BP	e	maltose catabolic process	1/79	2/21210	0.007435618244405286	7	1	1.0	1.0	1.0	1.0	Solyc02g020980
GO:0010245	BP	e	radial microtubular system formation	1/79	2/21210	0.007435618244405286	7	1	1.0	1.0	1.0	1.0	Solyc07g042560
GO:0060560	BP	e	developmental growth involved in morphogenesis	8/79	771/21210	0.007908512721657799	3	8	1.0	1.0	1.0	1.0	Solyc02g063240, Solyc02g069490, Solyc02g077400, Solyc03g025410, Solyc06g010000, Solyc06g053670, Solyc06g082210, Solyc07g043310
GO:0009826	BP	e	unidimensional cell growth	7/79	621/21210	0.008381929292128498	4	7	1.0	1.0	1.0	1.0	Solyc02g063240, Solyc02g069490, Solyc02g077400, Solyc03g025410, Solyc06g010000, Solyc06g082210, Solyc07g043310
GO:0048827	BP	e	phyllome development	5/79	341/21210	0.008912464792150592	4	5	1.0	1.0	1.0	1.0	Solyc04g006980, Solyc07g007870, Solyc08g006870, Solyc08g074370, Solyc09g031940
GO:1901419	BP	e	regulation of response to alcohol	3/79	120/21210	0.01022171570913645	4	3	1.0	1.0	1.0	1.0	Solyc06g010000, Solyc06g066370, Solyc07g063310
GO:0009787	BP	e	regulation of abscisic acid-activated signaling pathway	3/79	120/21210	0.01022171570913645	6	3	1.0	1.0	1.0	1.0	Solyc06g010000, Solyc06g066370, Solyc07g063310
GO:1905957	BP	e	regulation of cellular response to alcohol	3/79	120/21210	0.01022171570913645	5	3	1.0	1.0	1.0	1.0	Solyc06g010000, Solyc06g066370, Solyc07g063310
GO:0006935	BP	e	chemotaxis	2/79	42/21210	0.010709949310645075	3	2	1.0	1.0	1.0	1.0	Solyc06g010000, Solyc07g043310
GO:0097237	BP	e	cellular response to toxic substance	1/79	3/21210	0.011132929926727615	4	1	1.0	1.0	1.0	1.0	Solyc04g081570
GO:0010517	BP	e	regulation of phospholipase activity	1/79	3/21210	0.011132929926727615	6	1	1.0	1.0	1.0	1.0	Solyc08g016150
GO:0033198	BP	e	response to ATP	1/79	3/21210	0.011132929926727615	6	1	1.0	1.0	1.0	1.0	Solyc04g081570
GO:0046546	BP	e	development of primary male sexual characteristics	1/79	3/21210	0.011132929926727615	4	1	1.0	1.0	1.0	1.0	Solyc02g069490
GO:0099402	BP	e	plant organ development	8/79	823/21210	0.011451389473782167	3	8	1.0	1.0	1.0	1.0	Solyc04g006980, Solyc06g010000, Solyc07g007870, Solyc07g043310, Solyc08g006870, Solyc08g074370, Solyc09g031940, Solyc12g035170
GO:0042330	BP	e	taxis	2/79	45/21210	0.012226362846081865	2	2	1.0	1.0	1.0	1.0	Solyc06g010000, Solyc07g043310
GO:0048608	BP	e	reproductive structure development	5/79	377/21210	0.013320236362884692	3	5	1.0	1.0	1.0	1.0	Solyc02g069490, Solyc05g007420, Solyc07g043310, Solyc08g006870, Solyc08g074370
GO:0022414	BP	e	reproductive process	21/79	3393/21210	0.01377725434696908	1	21	1.0	1.0	1.0	1.0	Solyc02g069490, Solyc02g077400, Solyc03g025410, Solyc04g054710, Solyc04g073960, Solyc05g007420, Solyc06g010000, Solyc06g075980, Solyc06g082210, Solyc07g007870, Solyc07g009350, Solyc07g042560, Solyc07g043310, Solyc07g063310, Solyc08g006870, Solyc08g074370, Solyc09g014160, Solyc09g031940, Solyc09g090120, Solyc10g051140, Solyc12g035170
GO:0042982	BP	e	amyloid precursor protein metabolic process	1/79	4/21210	0.014816642782661437	5	1	1.0	1.0	1.0	1.0	Solyc02g069490
GO:0045137	BP	e	development of primary sexual characteristics	1/79	4/21210	0.014816642782661437	3	1	1.0	1.0	1.0	1.0	Solyc02g069490
GO:0033319	BP	e	UDP-D-xylose metabolic process	1/79	4/21210	0.014816642782661437	7	1	1.0	1.0	1.0	1.0	Solyc10g085920
GO:0042987	BP	e	amyloid precursor protein catabolic process	1/79	4/21210	0.014816642782661437	6	1	1.0	1.0	1.0	1.0	Solyc02g069490
GO:1990019	BP	e	protein storage vacuole organization	1/79	4/21210	0.014816642782661437	6	1	1.0	1.0	1.0	1.0	Solyc04g078010
GO:0007112	BP	e	male meiosis cytokinesis	1/79	4/21210	0.014816642782661437	6	1	1.0	1.0	1.0	1.0	Solyc07g042560
GO:0060191	BP	e	regulation of lipase activity	1/79	4/21210	0.014816642782661437	5	1	1.0	1.0	1.0	1.0	Solyc08g016150
GO:0033320	BP	e	UDP-D-xylose biosynthetic process	1/79	4/21210	0.014816642782661437	8	1	1.0	1.0	1.0	1.0	Solyc10g085920
GO:0048806	BP	e	genitalia development	1/79	4/21210	0.014816642782661437	4	1	1.0	1.0	1.0	1.0	Solyc02g069490
GO:0048589	BP	e	developmental growth	8/79	865/21210	0.015081507870800826	2	8	1.0	1.0	1.0	1.0	Solyc02g063240, Solyc02g069490, Solyc02g077400, Solyc03g025410, Solyc06g010000, Solyc06g053670, Solyc06g082210, Solyc07g043310
GO:0010229	BP	e	inflorescence development	2/79	51/21210	0.01552157453540583	6	2	1.0	1.0	1.0	1.0	Solyc05g007420, Solyc08g006870
GO:0048367	BP	e	shoot system development	4/79	263/21210	0.01680846886212641	4	4	1.0	1.0	1.0	1.0	Solyc05g007420, Solyc07g043310, Solyc08g006870, Solyc08g074370
GO:0043066	BP	e	negative regulation of apoptotic process	2/79	54/21210	0.01729620869993984	7	2	1.0	1.0	1.0	1.0	Solyc02g069490, Solyc04g081570
GO:0048583	BP	e	regulation of response to stimulus	12/79	1609/21210	0.017511305183274165	3	12	1.0	1.0	1.0	1.0	Solyc01g099370, Solyc01g099385, Solyc01g105360, Solyc03g025410, Solyc04g073960, Solyc05g007420, Solyc06g010000, Solyc06g066370, Solyc07g009350, Solyc07g063310, Solyc08g080490, Solyc12g008690
GO:0042574	BP	e	retinal metabolic process	1/79	5/21210	0.01848680619019561	9	1	1.0	1.0	1.0	1.0	Solyc03g025410
GO:0016062	BP	e	adaptation of rhodopsin mediated signaling	1/79	5/21210	0.01848680619019561	7	1	1.0	1.0	1.0	1.0	Solyc03g025410
GO:0009448	BP	e	gamma-aminobutyric acid metabolic process	1/79	5/21210	0.01848680619019561	7	1	1.0	1.0	1.0	1.0	Solyc07g043310
GO:0048705	BP	e	skeletal system morphogenesis	1/79	5/21210	0.01848680619019561	4	1	1.0	1.0	1.0	1.0	Solyc03g025410
GO:0006695	BP	e	cholesterol biosynthetic process	1/79	5/21210	0.01848680619019561	7	1	1.0	1.0	1.0	1.0	Solyc02g063240
GO:0043154	BP	e	negative regulation of cysteine-type endopeptidase activity involved in apoptotic process	1/79	5/21210	0.01848680619019561	11	1	1.0	1.0	1.0	1.0	Solyc02g069490
GO:0009450	BP	e	gamma-aminobutyric acid catabolic process	1/79	5/21210	0.01848680619019561	8	1	1.0	1.0	1.0	1.0	Solyc07g043310
GO:0023058	BP	e	adaptation of signaling pathway	1/79	5/21210	0.01848680619019561	6	1	1.0	1.0	1.0	1.0	Solyc03g025410
GO:0019484	BP	e	beta-alanine catabolic process	1/79	5/21210	0.01848680619019561	8	1	1.0	1.0	1.0	1.0	Solyc07g043310
GO:0080129	BP	e	proteasome core complex assembly	3/79	151/21210	0.01886502556419247	7	3	1.0	1.0	1.0	1.0	Solyc02g005350, Solyc06g053670, Solyc07g043310
GO:0015802	BP	e	basic amino acid transport	2/79	61/21210	0.02175233645500285	8	2	1.0	1.0	1.0	1.0	Solyc01g099370, Solyc01g099385
GO:0009150	BP	e	purine ribonucleotide metabolic process	7/79	752/21210	0.02190784930792834	9	7	1.0	1.0	1.0	1.0	Solyc02g005350, Solyc02g063240, Solyc02g070100, Solyc02g077400, Solyc03g005320, Solyc08g016150, Solyc10g086760
GO:0033206	BP	e	meiotic cytokinesis	1/79	6/21210	0.022143469350345318	5	1	1.0	1.0	1.0	1.0	Solyc07g042560
GO:0006285	BP	e	base-excision repair, AP site formation	1/79	6/21210	0.022143469350345318	7	1	1.0	1.0	1.0	1.0	Solyc10g083630
GO:0001523	BP	e	retinoid metabolic process	1/79	6/21210	0.022143469350345318	8	1	1.0	1.0	1.0	1.0	Solyc03g025410
GO:0019482	BP	e	beta-alanine metabolic process	1/79	6/21210	0.022143469350345318	7	1	1.0	1.0	1.0	1.0	Solyc07g043310
GO:0071560	BP	e	cellular response to transforming growth factor beta stimulus	1/79	6/21210	0.022143469350345318	5	1	1.0	1.0	1.0	1.0	Solyc03g025410
GO:0071559	BP	e	response to transforming growth factor beta	1/79	6/21210	0.022143469350345318	4	1	1.0	1.0	1.0	1.0	Solyc03g025410
GO:0042572	BP	e	retinol metabolic process	1/79	6/21210	0.022143469350345318	9	1	1.0	1.0	1.0	1.0	Solyc03g025410
GO:0006540	BP	e	glutamate decarboxylation to succinate	1/79	6/21210	0.022143469350345318	11	1	1.0	1.0	1.0	1.0	Solyc07g043310
GO:0006104	BP	e	succinyl-CoA metabolic process	1/79	6/21210	0.022143469350345318	11	1	1.0	1.0	1.0	1.0	Solyc02g005350
GO:0046383	BP	e	dTDP-rhamnose metabolic process	1/79	6/21210	0.022143469350345318	7	1	1.0	1.0	1.0	1.0	Solyc10g085920
GO:0019305	BP	e	dTDP-rhamnose biosynthetic process	1/79	6/21210	0.022143469350345318	8	1	1.0	1.0	1.0	1.0	Solyc10g085920
GO:0019626	BP	e	short-chain fatty acid catabolic process	1/79	6/21210	0.022143469350345318	9	1	1.0	1.0	1.0	1.0	Solyc07g043310
GO:0009558	BP	e	embryo sac cellularization	1/79	6/21210	0.022143469350345318	4	1	1.0	1.0	1.0	1.0	Solyc07g042560
GO:0043067	BP	e	regulation of programmed cell death	7/79	758/21210	0.022762293580853927	5	7	1.0	1.0	1.0	1.0	Solyc01g099370, Solyc01g099385, Solyc01g105360, Solyc02g069490, Solyc03g025410, Solyc04g081570, Solyc05g007420
GO:0045088	BP	e	regulation of innate immune response	6/79	591/21210	0.02287003453117784	6	6	1.0	1.0	1.0	1.0	Solyc01g099370, Solyc01g099385, Solyc01g105360, Solyc05g007420, Solyc06g010000, Solyc12g008690
GO:0072488	BP	e	ammonium transmembrane transport	2/79	63/21210	0.023103960603423953	7	2	1.0	1.0	1.0	1.0	Solyc01g099370, Solyc01g099385
GO:0048229	BP	e	gametophyte development	4/79	293/21210	0.02388996241254704	4	4	1.0	1.0	1.0	1.0	Solyc06g010000, Solyc07g009350, Solyc07g042560, Solyc08g080490
GO:0033036	BP	e	macromolecule localization	13/79	1839/21210	0.02435674738955367	2	13	1.0	1.0	1.0	1.0	Solyc01g099370, Solyc01g099385, Solyc01g105360, Solyc02g005350, Solyc02g070100, Solyc03g025410, Solyc04g081570, Solyc05g007420, Solyc05g052510, Solyc06g069120, Solyc06g075980, Solyc07g009350, Solyc08g006870
GO:0071363	BP	e	cellular response to growth factor stimulus	1/79	7/21210	0.02578668128777801	4	1	1.0	1.0	1.0	1.0	Solyc03g025410
GO:0009094	BP	e	L-phenylalanine biosynthetic process	1/79	7/21210	0.02578668128777801	10	1	1.0	1.0	1.0	1.0	Solyc04g054710
GO:1902223	BP	e	erythrose 4-phosphate/phosphoenolpyruvate family amino acid biosynthetic process	1/79	7/21210	0.02578668128777801	9	1	1.0	1.0	1.0	1.0	Solyc04g054710
GO:0070848	BP	e	response to growth factor	1/79	7/21210	0.02578668128777801	3	1	1.0	1.0	1.0	1.0	Solyc03g025410
GO:0001649	BP	e	osteoblast differentiation	1/79	7/21210	0.02578668128777801	4	1	1.0	1.0	1.0	1.0	Solyc03g025410
GO:0009865	BP	e	pollen tube adhesion	1/79	7/21210	0.02578668128777801	4	1	1.0	1.0	1.0	1.0	Solyc07g043310
GO:0006538	BP	e	glutamate catabolic process	1/79	7/21210	0.02578668128777801	10	1	1.0	1.0	1.0	1.0	Solyc07g043310
GO:0006269	BP	e	DNA replication, synthesis of RNA primer	1/79	7/21210	0.02578668128777801	8	1	1.0	1.0	1.0	1.0	Solyc05g015500
GO:0003006	BP	e	developmental process involved in reproduction	17/79	2688/21210	0.026008224713820007	2	17	1.0	1.0	1.0	1.0	Solyc02g069490, Solyc02g077400, Solyc03g025410, Solyc04g054710, Solyc05g007420, Solyc06g010000, Solyc06g075980, Solyc06g082210, Solyc07g007870, Solyc07g009350, Solyc07g043310, Solyc07g063310, Solyc08g006870, Solyc08g074370, Solyc09g031940, Solyc10g051140, Solyc12g035170
GO:0050776	BP	e	regulation of immune response	6/79	609/21210	0.026011112482343897	4	6	1.0	1.0	1.0	1.0	Solyc01g099370, Solyc01g099385, Solyc01g105360, Solyc05g007420, Solyc06g010000, Solyc12g008690
GO:0042981	BP	e	regulation of apoptotic process	3/79	173/21210	0.026846223868044954	6	3	1.0	1.0	1.0	1.0	Solyc02g069490, Solyc03g025410, Solyc04g081570
GO:0016132	BP	e	brassinosteroid biosynthetic process	3/79	173/21210	0.026846223868044954	7	3	1.0	1.0	1.0	1.0	Solyc02g063240, Solyc02g069490, Solyc03g005320
GO:0009646	BP	e	response to absence of light	2/79	71/21210	0.028842962210966036	6	2	1.0	1.0	1.0	1.0	Solyc01g099370, Solyc01g099385
GO:0010941	BP	e	regulation of cell death	7/79	799/21210	0.029229488508911747	4	7	1.0	1.0	1.0	1.0	Solyc01g099370, Solyc01g099385, Solyc01g105360, Solyc02g069490, Solyc03g025410, Solyc04g081570, Solyc05g007420
GO:0009553	BP	e	embryo sac development	2/79	73/21210	0.030358066289847593	5	2	1.0	1.0	1.0	1.0	Solyc06g010000, Solyc07g009350
GO:0016129	BP	e	phytosteroid biosynthetic process	3/79	182/21210	0.030556087878602707	6	3	1.0	1.0	1.0	1.0	Solyc02g063240, Solyc02g069490, Solyc03g005320
GO:0071840	BP	e	cellular component organization or biogenesis	36/79	7112/21210	0.03086626182683296	2	36	1.0	1.0	1.0	1.0	Solyc01g099370, Solyc01g099385, Solyc01g110350, Solyc02g005350, Solyc02g020980, Solyc02g063240, Solyc02g069490, Solyc02g077400, Solyc03g005320, Solyc03g025410, Solyc04g071420, Solyc04g073960, Solyc04g078010, Solyc04g081570, Solyc05g052510, Solyc06g053670, Solyc06g060560, Solyc06g069120, Solyc06g069590, Solyc06g082210, Solyc07g009350, Solyc07g042560, Solyc07g043310, Solyc08g006870, Solyc08g074370,…
GO:0043069	BP	e	negative regulation of programmed cell death	4/79	319/21210	0.031300352507488124	6	4	1.0	1.0	1.0	1.0	Solyc01g099370, Solyc01g099385, Solyc02g069490, Solyc04g081570
GO:0006084	BP	e	acetyl-CoA metabolic process	3/79	185/21210	0.03184982259376297	11	3	1.0	1.0	1.0	1.0	Solyc02g005350, Solyc02g063240, Solyc03g005320
GO:0065008	BP	e	regulation of biological quality	10/79	1338/21210	0.03219764587112926	2	10	1.0	1.0	1.0	1.0	Solyc02g063240, Solyc02g069490, Solyc02g077400, Solyc03g005320, Solyc03g025410, Solyc06g053670, Solyc07g007870, Solyc07g009350, Solyc08g006870, Solyc12g008690
GO:0009966	BP	e	regulation of signal transduction	6/79	644/21210	0.03291899578238474	5	6	1.0	1.0	1.0	1.0	Solyc03g025410, Solyc06g010000, Solyc06g066370, Solyc07g009350, Solyc07g063310, Solyc08g080490
GO:0009095	BP	e	aromatic amino acid family biosynthetic process, prephenate pathway	1/79	9/21210	0.033032946715164026	9	1	1.0	1.0	1.0	1.0	Solyc04g054710
GO:0016131	BP	e	brassinosteroid metabolic process	3/79	188/21210	0.03317199841056738	6	3	1.0	1.0	1.0	1.0	Solyc02g063240, Solyc02g069490, Solyc03g005320
GO:0002831	BP	e	regulation of response to biotic stimulus	6/79	647/21210	0.033561755819757316	4	6	1.0	1.0	1.0	1.0	Solyc01g099370, Solyc01g099385, Solyc01g105360, Solyc05g007420, Solyc06g010000, Solyc12g008690
GO:0031347	BP	e	regulation of defense response	7/79	826/21210	0.03411355958564781	5	7	1.0	1.0	1.0	1.0	Solyc01g099370, Solyc01g099385, Solyc01g105360, Solyc04g073960, Solyc05g007420, Solyc06g010000, Solyc12g008690
GO:0008104	BP	e	protein localization	12/79	1712/21210	0.03430774653442088	4	12	1.0	1.0	1.0	1.0	Solyc01g099370, Solyc01g099385, Solyc01g105360, Solyc02g005350, Solyc02g070100, Solyc03g025410, Solyc04g081570, Solyc05g007420, Solyc05g052510, Solyc06g069120, Solyc07g009350, Solyc08g006870
GO:0009850	BP	e	auxin metabolic process	3/79	192/21210	0.03497899542075043	5	3	1.0	1.0	1.0	1.0	Solyc06g053670, Solyc07g007870, Solyc12g008690
GO:0023051	BP	e	regulation of signaling	6/79	654/21210	0.03509328990068568	3	6	1.0	1.0	1.0	1.0	Solyc03g025410, Solyc06g010000, Solyc06g066370, Solyc07g009350, Solyc07g063310, Solyc08g080490
GO:0090567	BP	e	reproductive shoot system development	3/79	193/21210	0.03543859606133072	5	3	1.0	1.0	1.0	1.0	Solyc05g007420, Solyc08g006870, Solyc08g074370
GO:0051788	BP	e	response to misfolded protein	3/79	194/21210	0.03590132990002518	5	3	1.0	1.0	1.0	1.0	Solyc02g005350, Solyc06g053670, Solyc07g043310
GO:0048366	BP	e	leaf development	3/79	195/21210	0.03636719307098194	5	3	1.0	1.0	1.0	1.0	Solyc08g006870, Solyc08g074370, Solyc09g031940
GO:0030178	BP	e	negative regulation of Wnt signaling pathway	1/79	10/21210	0.03663609737831681	7	1	1.0	1.0	1.0	1.0	Solyc03g025410
GO:0007349	BP	e	cellularization	1/79	10/21210	0.03663609737831681	3	1	1.0	1.0	1.0	1.0	Solyc07g042560
GO:0018026	BP	e	peptidyl-lysine monomethylation	1/79	10/21210	0.03663609737831681	9	1	1.0	1.0	1.0	1.0	Solyc01g005385
GO:0031638	BP	e	zymogen activation	1/79	10/21210	0.03663609737831681	7	1	1.0	1.0	1.0	1.0	Solyc02g069490
GO:0009911	BP	e	positive regulation of flower development	2/79	81/21210	0.03672372573407673	7	2	1.0	1.0	1.0	1.0	Solyc08g006870, Solyc10g051140
GO:0040011	BP	e	locomotion	2/79	81/21210	0.03672372573407673	1	2	1.0	1.0	1.0	1.0	Solyc06g010000, Solyc07g043310
GO:0070727	BP	e	cellular macromolecule localization	12/79	1748/21210	0.036787824387392865	3	12	1.0	1.0	1.0	1.0	Solyc01g099370, Solyc01g099385, Solyc01g105360, Solyc02g005350, Solyc02g070100, Solyc03g025410, Solyc04g081570, Solyc05g007420, Solyc05g052510, Solyc06g069120, Solyc07g009350, Solyc08g006870
GO:0016128	BP	e	phytosteroid metabolic process	3/79	197/21210	0.037308291421372174	5	3	1.0	1.0	1.0	1.0	Solyc02g063240, Solyc02g069490, Solyc03g005320
GO:0009612	BP	e	response to mechanical stimulus	2/79	82/21210	0.03755269090614991	3	2	1.0	1.0	1.0	1.0	Solyc01g099370, Solyc01g099385
GO:0040007	BP	e	growth	9/79	1140/21210	0.03820465486413123	1	9	1.0	1.0	1.0	1.0	Solyc02g063240, Solyc02g069490, Solyc02g077400, Solyc03g005320, Solyc03g025410, Solyc06g010000, Solyc06g053670, Solyc06g082210, Solyc07g043310
GO:0006637	BP	e	acyl-CoA metabolic process	3/79	199/21210	0.03826185810181309	10	3	1.0	1.0	1.0	1.0	Solyc02g005350, Solyc02g063240, Solyc03g005320
GO:0035383	BP	e	thioester metabolic process	3/79	199/21210	0.03826185810181309	4	3	1.0	1.0	1.0	1.0	Solyc02g005350, Solyc02g063240, Solyc03g005320
GO:0060548	BP	e	negative regulation of cell death	4/79	341/21210	0.03852127082203504	5	4	1.0	1.0	1.0	1.0	Solyc01g099370, Solyc01g099385, Solyc02g069490, Solyc04g081570
GO:0043248	BP	e	proteasome assembly	3/79	202/21210	0.039715510028801554	6	3	1.0	1.0	1.0	1.0	Solyc02g005350, Solyc06g053670, Solyc07g043310
GO:0035966	BP	e	response to topologically incorrect protein	3/79	203/21210	0.04020625629737866	4	3	1.0	1.0	1.0	1.0	Solyc02g005350, Solyc06g053670, Solyc07g043310
GO:0010088	BP	e	phloem development	1/79	11/21210	0.04022599116638816	5	1	1.0	1.0	1.0	1.0	Solyc09g014160
GO:0014074	BP	e	response to purine-containing compound	1/79	11/21210	0.04022599116638816	5	1	1.0	1.0	1.0	1.0	Solyc04g081570
GO:0045824	BP	e	negative regulation of innate immune response	1/79	11/21210	0.04022599116638816	7	1	1.0	1.0	1.0	1.0	Solyc06g010000
GO:0045176	BP	e	apical protein localization	1/79	11/21210	0.04022599116638816	5	1	1.0	1.0	1.0	1.0	Solyc08g006870
GO:0043649	BP	e	dicarboxylic acid catabolic process	1/79	11/21210	0.04022599116638816	7	1	1.0	1.0	1.0	1.0	Solyc07g043310
GO:0080026	BP	e	response to indolebutyric acid	1/79	11/21210	0.04022599116638816	6	1	1.0	1.0	1.0	1.0	Solyc06g053670
GO:0008544	BP	e	epidermis development	1/79	11/21210	0.04022599116638816	4	1	1.0	1.0	1.0	1.0	Solyc02g069490
GO:0006516	BP	e	glycoprotein catabolic process	1/79	11/21210	0.04022599116638816	6	1	1.0	1.0	1.0	1.0	Solyc02g069490
GO:0043281	BP	e	regulation of cysteine-type endopeptidase activity involved in apoptotic process	1/79	11/21210	0.04022599116638816	10	1	1.0	1.0	1.0	1.0	Solyc02g069490
GO:0006696	BP	e	ergosterol biosynthetic process	1/79	12/21210	0.04380267623162024	7	1	1.0	1.0	1.0	1.0	Solyc02g063240
GO:0080024	BP	e	indolebutyric acid metabolic process	1/79	12/21210	0.04380267623162024	7	1	1.0	1.0	1.0	1.0	Solyc06g053670
GO:0008204	BP	e	ergosterol metabolic process	1/79	12/21210	0.04380267623162024	6	1	1.0	1.0	1.0	1.0	Solyc02g063240
GO:0033865	BP	e	nucleoside bisphosphate metabolic process	3/79	211/21210	0.04424304358726636	7	3	1.0	1.0	1.0	1.0	Solyc02g005350, Solyc02g063240, Solyc03g005320
GO:0033875	BP	e	ribonucleoside bisphosphate metabolic process	3/79	211/21210	0.04424304358726636	8	3	1.0	1.0	1.0	1.0	Solyc02g005350, Solyc02g063240, Solyc03g005320
GO:0034032	BP	e	purine nucleoside bisphosphate metabolic process	3/79	211/21210	0.04424304358726636	8	3	1.0	1.0	1.0	1.0	Solyc02g005350, Solyc02g063240, Solyc03g005320
GO:0048825	BP	e	cotyledon development	2/79	91/21210	0.04532874520501971	6	2	1.0	1.0	1.0	1.0	Solyc08g006870, Solyc08g074370
GO:0046683	BP	e	response to organophosphorus	1/79	13/21210	0.04736620055361774	4	1	1.0	1.0	1.0	1.0	Solyc04g081570
GO:0006020	BP	e	inositol metabolic process	1/79	13/21210	0.04736620055361774	6	1	1.0	1.0	1.0	1.0	Solyc07g043310
GO:0008202	BP	e	steroid metabolic process	4/79	366/21210	0.04779727799001549	4	4	1.0	1.0	1.0	1.0	Solyc02g063240, Solyc02g069490, Solyc03g005320, Solyc03g025410
GO:0000902	BP	e	cell morphogenesis	7/79	892/21210	0.04827880987895695	3	7	1.0	1.0	1.0	1.0	Solyc02g063240, Solyc02g069490, Solyc02g077400, Solyc03g025410, Solyc06g010000, Solyc06g082210, Solyc07g043310
GO:0015031	BP	e	protein transport	11/79	1587/21210	0.048499549039737314	6	11	1.0	1.0	1.0	1.0	Solyc01g099370, Solyc01g099385, Solyc01g105360, Solyc02g005350, Solyc02g070100, Solyc03g025410, Solyc04g081570, Solyc05g007420, Solyc05g052510, Solyc06g069120, Solyc07g009350
GO:0006862	BP	e	nucleotide transport	2/79	95/21210	0.048959488379013094	6	2	1.0	1.0	1.0	1.0	Solyc01g099370, Solyc01g099385
GO:0010087	BP	e	phloem or xylem histogenesis	3/79	220/21210	0.04901745159831351	4	3	1.0	1.0	1.0	1.0	Solyc08g006870, Solyc09g014160, Solyc09g074340
GO:0009416	BP	e	response to light stimulus	11/79	1604/21210	0.04986156748693419	4	11	1.0	1.0	1.0	1.0	Solyc01g099370, Solyc01g099385, Solyc02g069490, Solyc02g077400, Solyc03g005320, Solyc04g081570, Solyc06g082210, Solyc08g006870, Solyc08g074370, Solyc09g031940, Solyc09g090120
GO:0009259	BP	e	ribonucleotide metabolic process	7/79	899/21210	0.04997341554245256	8	7	1.0	1.0	1.0	1.0	Solyc02g005350, Solyc02g063240, Solyc02g070100, Solyc02g077400, Solyc03g005320, Solyc08g016150, Solyc10g086760

## Sheet: Opposite response case 2 - 3
# GO	NS	enrichment	name	ratio_in_study	ratio_in_pop	p_uncorrected	depth	study_count	p_bonferroni	p_sidak	p_holm	p_fdr_bh	study_items
GO:0006898	BP	e	receptor-mediated endocytosis	4/79	45/21210	2.3647607071910888e-05	6	4	0.16931686663488196	0.16504835099825313	0.16931686663488196	0.08849881127550673	Solyc02g068420, Solyc06g060090, Solyc08g021920, Solyc12g010750
GO:0007346	BP	e	regulation of mitotic cell cycle	7/79	231/21210	2.4720338345113608e-05	5	7	0.17699762255101342	0.17253547335985023	0.17697290221266831	0.08849881127550673	Solyc02g068420, Solyc02g081440, Solyc03g007550, Solyc03g059030, Solyc03g118890, Solyc07g009140, Solyc07g018350
GO:1901990	BP	e	regulation of mitotic cell cycle phase transition	5/79	125/21210	0.00010433311954247677	7	5	0.7470251359241337	0.7281924671119764	0.7468164696850487	0.19186812995406927	Solyc02g068420, Solyc02g081440, Solyc03g007550, Solyc07g009140, Solyc07g018350
GO:0000377	BP	e	RNA splicing, via transesterification reactions with bulged adenosine as nucleophile	6/79	209/21210	0.0001301834914909096	10	6	0.9321137990749128	0.9086150041494869	0.93172324860044	0.19186812995406927	Solyc01g099380, Solyc02g081440, Solyc03g033520, Solyc04g016510, Solyc07g047980, Solyc08g077310
GO:0016071	BP	e	mRNA metabolic process	11/79	774/21210	0.00013398612426960145	7	11	0.9593406497703464	0.935155459920189	0.958804705273268	0.19186812995406927	Solyc01g009245, Solyc01g099380, Solyc02g079550, Solyc02g081440, Solyc03g033520, Solyc04g005460, Solyc04g016510, Solyc07g047980, Solyc07g066240, Solyc08g077310, Solyc09g083110
GO:0000375	BP	e	RNA splicing, via transesterification reactions	6/79	218/21210	0.00016377048063033586	9	6	1.0	1.0	1.0	0.1954327735522008	Solyc01g099380, Solyc02g081440, Solyc03g033520, Solyc04g016510, Solyc07g047980, Solyc08g077310
GO:0010389	BP	e	regulation of G2/M transition of mitotic cell cycle	4/79	87/21210	0.0003138330263188596	8	4	1.0	1.0	1.0	0.27217549884791015	Solyc02g068420, Solyc02g081440, Solyc03g007550, Solyc07g018350
GO:1902749	BP	e	regulation of cell cycle G2/M phase transition	4/79	88/21210	0.00032785361102400545	7	4	1.0	1.0	1.0	0.27217549884791015	Solyc02g068420, Solyc02g081440, Solyc03g007550, Solyc07g018350
GO:1901987	BP	e	regulation of cell cycle phase transition	5/79	164/21210	0.000369428454562352	6	5	1.0	1.0	1.0	0.27217549884791015	Solyc02g068420, Solyc02g081440, Solyc03g007550, Solyc07g009140, Solyc07g018350
GO:0010564	BP	e	regulation of cell cycle process	6/79	255/21210	0.00038013337827920413	5	6	1.0	1.0	1.0	0.27217549884791015	Solyc02g068420, Solyc02g081440, Solyc03g007550, Solyc03g118890, Solyc07g009140, Solyc07g018350
GO:0000398	BP	e	mRNA splicing, via spliceosome	5/79	182/21210	0.0005939522702860036	11	5	1.0	1.0	1.0	0.3866089322952532	Solyc01g099380, Solyc02g081440, Solyc04g016510, Solyc07g047980, Solyc08g077310
GO:0007032	BP	e	endosome organization	2/79	12/21210	0.0008824554488350459	6	2	1.0	1.0	1.0	0.5265317511382441	Solyc04g007560, Solyc08g021920
GO:0016571	BP	e	histone methylation	6/79	346/21210	0.0018454520034301535	8	6	1.0	1.0	1.0	0.9999382449213527	Solyc02g081440, Solyc03g007550, Solyc04g016510, Solyc05g012060, Solyc07g018350, Solyc08g077310
GO:0006397	BP	e	mRNA processing	6/79	350/21210	0.001955186512416053	8	6	1.0	1.0	1.0	0.9999382449213527	Solyc01g099380, Solyc02g081440, Solyc03g033520, Solyc04g016510, Solyc07g047980, Solyc08g077310
GO:0051726	BP	e	regulation of cell cycle	7/79	490/21210	0.0023280087849272186	4	7	1.0	1.0	1.0	1.0	Solyc02g068420, Solyc02g081440, Solyc03g007550, Solyc03g059030, Solyc03g118890, Solyc07g009140, Solyc07g018350
GO:0016192	BP	e	vesicle-mediated transport	11/79	1098/21210	0.0024307134138157847	4	11	1.0	1.0	1.0	1.0	Solyc02g068420, Solyc04g007420, Solyc04g007560, Solyc05g047710, Solyc05g052510, Solyc06g060090, Solyc07g009140, Solyc08g021920, Solyc09g083110, Solyc11g013190, Solyc12g010750
GO:0008213	BP	e	protein alkylation	6/79	375/21210	0.002757183172949064	6	6	1.0	1.0	1.0	1.0	Solyc02g081440, Solyc03g007550, Solyc04g016510, Solyc05g012060, Solyc07g018350, Solyc08g077310
GO:0006479	BP	e	protein methylation	6/79	375/21210	0.002757183172949064	7	6	1.0	1.0	1.0	1.0	Solyc02g081440, Solyc03g007550, Solyc04g016510, Solyc05g012060, Solyc07g018350, Solyc08g077310
GO:0000085	BP	e	mitotic G2 phase	3/79	81/21210	0.003443837608037775	4	3	1.0	1.0	1.0	1.0	Solyc03g083540, Solyc04g016510, Solyc07g009140
GO:0051319	BP	e	G2 phase	3/79	81/21210	0.003443837608037775	3	3	1.0	1.0	1.0	1.0	Solyc03g083540, Solyc04g016510, Solyc07g009140
GO:0045881	BP	e	positive regulation of sporulation resulting in formation of a cellular spore	1/79	1/21210	0.003724658180103724	6	1	1.0	1.0	1.0	1.0	Solyc04g007560
GO:0043938	BP	e	positive regulation of sporulation	1/79	1/21210	0.003724658180103724	5	1	1.0	1.0	1.0	1.0	Solyc04g007560
GO:0042173	BP	e	regulation of sporulation resulting in formation of a cellular spore	1/79	1/21210	0.003724658180103724	5	1	1.0	1.0	1.0	1.0	Solyc04g007560
GO:0031286	BP	e	negative regulation of sorocarp stalk cell differentiation	1/79	1/21210	0.003724658180103724	8	1	1.0	1.0	1.0	1.0	Solyc04g007560
GO:0043937	BP	e	regulation of sporulation	1/79	1/21210	0.003724658180103724	4	1	1.0	1.0	1.0	1.0	Solyc04g007560
GO:0075262	BP	e	negative regulation of spore-bearing organ development	1/79	1/21210	0.003724658180103724	5	1	1.0	1.0	1.0	1.0	Solyc04g007560
GO:0030091	BP	e	protein repair	2/79	25/21210	0.0038872910297862054	5	2	1.0	1.0	1.0	1.0	Solyc04g081320, Solyc07g062610
GO:0006897	BP	e	endocytosis	5/79	287/21210	0.004369081258530956	5	5	1.0	1.0	1.0	1.0	Solyc02g068420, Solyc05g052510, Solyc06g060090, Solyc08g021920, Solyc12g010750
GO:0009933	BP	e	meristem structural organization	3/79	89/21210	0.0044873941301354706	3	3	1.0	1.0	1.0	1.0	Solyc01g099380, Solyc01g103430, Solyc04g016510
GO:0051567	BP	e	histone H3-K9 methylation	4/79	182/21210	0.004778120095032869	10	4	1.0	1.0	1.0	1.0	Solyc02g081440, Solyc03g007550, Solyc07g018350, Solyc08g077310
GO:0061647	BP	e	histone H3-K9 modification	4/79	183/21210	0.0048712875646710315	7	4	1.0	1.0	1.0	1.0	Solyc02g081440, Solyc03g007550, Solyc07g018350, Solyc08g077310
GO:0051205	BP	e	protein insertion into membrane	2/79	29/21210	0.005210385538490242	7	2	1.0	1.0	1.0	1.0	Solyc04g007420, Solyc09g011760
GO:0007049	BP	e	cell cycle	7/79	569/21210	0.005280794451473842	2	7	1.0	1.0	1.0	1.0	Solyc03g083540, Solyc04g007560, Solyc04g016510, Solyc04g026350, Solyc07g018350, Solyc08g068880, Solyc09g008260
GO:0016570	BP	e	histone modification	7/79	578/21210	0.005742912510026607	6	7	1.0	1.0	1.0	1.0	Solyc02g081440, Solyc02g093490, Solyc03g007550, Solyc04g016510, Solyc05g012060, Solyc07g018350, Solyc08g077310
GO:0090068	BP	e	positive regulation of cell cycle process	2/79	33/21210	0.006711203016071001	6	2	1.0	1.0	1.0	1.0	Solyc02g068420, Solyc07g009140
GO:0000338	BP	e	protein deneddylation	3/79	105/21210	0.007099377129044086	8	3	1.0	1.0	1.0	1.0	Solyc03g083540, Solyc04g016510, Solyc07g009140
GO:0043543	BP	e	protein acylation	6/79	459/21210	0.007309700409080182	6	6	1.0	1.0	1.0	1.0	Solyc02g081440, Solyc02g093490, Solyc04g005860, Solyc04g016510, Solyc04g078490, Solyc05g025890
GO:0036525	BP	e	protein deglycation	1/79	2/21210	0.007435618244405286	6	1	1.0	1.0	1.0	1.0	Solyc07g062610
GO:0036257	BP	e	multivesicular body organization	1/79	2/21210	0.007435618244405286	7	1	1.0	1.0	1.0	1.0	Solyc04g007560
GO:0071168	BP	e	protein localization to chromatin	1/79	2/21210	0.007435618244405286	7	1	1.0	1.0	1.0	1.0	Solyc02g093490
GO:0046330	BP	e	positive regulation of JNK cascade	1/79	2/21210	0.007435618244405286	10	1	1.0	1.0	1.0	1.0	Solyc04g007560
GO:0070199	BP	e	establishment of protein localization to chromosome	1/79	2/21210	0.007435618244405286	7	1	1.0	1.0	1.0	1.0	Solyc02g093490
GO:0071169	BP	e	establishment of protein localization to chromatin	1/79	2/21210	0.007435618244405286	8	1	1.0	1.0	1.0	1.0	Solyc02g093490
GO:0010971	BP	e	positive regulation of G2/M transition of mitotic cell cycle	1/79	2/21210	0.007435618244405286	9	1	1.0	1.0	1.0	1.0	Solyc02g068420
GO:1902751	BP	e	positive regulation of cell cycle G2/M phase transition	1/79	2/21210	0.007435618244405286	8	1	1.0	1.0	1.0	1.0	Solyc02g068420
GO:0031285	BP	e	regulation of sorocarp stalk cell differentiation	1/79	2/21210	0.007435618244405286	5	1	1.0	1.0	1.0	1.0	Solyc04g007560
GO:0048532	BP	e	anatomical structure arrangement	3/79	107/21210	0.007477171886776371	2	3	1.0	1.0	1.0	1.0	Solyc01g099380, Solyc01g103430, Solyc04g016510
GO:0044774	BP	e	mitotic DNA integrity checkpoint signaling	2/79	36/21210	0.007950180756352078	10	2	1.0	1.0	1.0	1.0	Solyc03g007550, Solyc07g009140
GO:0045184	BP	e	establishment of protein localization	13/79	1620/21210	0.008448117883444895	5	13	1.0	1.0	1.0	1.0	Solyc02g068420, Solyc02g079550, Solyc02g093490, Solyc03g083540, Solyc04g007420, Solyc04g007560, Solyc05g052510, Solyc08g021920, Solyc09g011760, Solyc09g083110, Solyc11g013190, Solyc12g010750, Solyc12g098420
GO:0043933	BP	e	protein-containing complex organization	14/79	1846/21210	0.008539106022907654	4	14	1.0	1.0	1.0	1.0	Solyc01g009245, Solyc02g068420, Solyc02g081440, Solyc02g093490, Solyc03g007550, Solyc03g083540, Solyc04g007560, Solyc04g016510, Solyc04g081320, Solyc05g012060, Solyc05g052510, Solyc07g009140, Solyc07g018350, Solyc08g077310
GO:0008380	BP	e	RNA splicing	6/79	475/21210	0.008578912654482294	8	6	1.0	1.0	1.0	1.0	Solyc01g099380, Solyc02g081440, Solyc03g033520, Solyc04g016510, Solyc07g047980, Solyc08g077310
GO:0043414	BP	e	macromolecule methylation	7/79	634/21210	0.009332675192563466	5	7	1.0	1.0	1.0	1.0	Solyc02g081440, Solyc03g007550, Solyc04g016510, Solyc05g012060, Solyc07g018350, Solyc08g077310, Solyc09g011760
GO:0030639	BP	e	polyketide biosynthetic process	1/79	3/21210	0.011132929926727615	4	1	1.0	1.0	1.0	1.0	Solyc01g111070
GO:0032105	BP	e	negative regulation of response to extracellular stimulus	1/79	3/21210	0.011132929926727615	6	1	1.0	1.0	1.0	1.0	Solyc04g007560
GO:0098927	BP	e	vesicle-mediated transport between endosomal compartments	1/79	3/21210	0.011132929926727615	5	1	1.0	1.0	1.0	1.0	Solyc08g021920
GO:0042550	BP	e	photosystem I stabilization	1/79	3/21210	0.011132929926727615	7	1	1.0	1.0	1.0	1.0	Solyc01g007100
GO:0032874	BP	e	positive regulation of stress-activated MAPK cascade	1/79	3/21210	0.011132929926727615	9	1	1.0	1.0	1.0	1.0	Solyc04g007560
GO:0070306	BP	e	lens fiber cell differentiation	1/79	3/21210	0.011132929926727615	5	1	1.0	1.0	1.0	1.0	Solyc07g009140
GO:0032108	BP	e	negative regulation of response to nutrient levels	1/79	3/21210	0.011132929926727615	7	1	1.0	1.0	1.0	1.0	Solyc04g007560
GO:0070304	BP	e	positive regulation of stress-activated protein kinase signaling cascade	1/79	3/21210	0.011132929926727615	8	1	1.0	1.0	1.0	1.0	Solyc04g007560
GO:0045022	BP	e	early endosome to late endosome transport	1/79	3/21210	0.011132929926727615	6	1	1.0	1.0	1.0	1.0	Solyc08g021920
GO:0030638	BP	e	polyketide metabolic process	1/79	3/21210	0.011132929926727615	3	1	1.0	1.0	1.0	1.0	Solyc01g111070
GO:0008104	BP	e	protein localization	13/79	1712/21210	0.011559893463866086	4	13	1.0	1.0	1.0	1.0	Solyc02g068420, Solyc02g079550, Solyc02g093490, Solyc03g083540, Solyc04g007420, Solyc04g007560, Solyc05g052510, Solyc08g021920, Solyc09g011760, Solyc09g083110, Solyc11g013190, Solyc12g010750, Solyc12g098420
GO:0043412	BP	e	macromolecule modification	29/79	5088/21210	0.01156027771658524	4	29	1.0	1.0	1.0	1.0	Solyc01g009245, Solyc01g103430, Solyc01g105030, Solyc02g079550, Solyc02g081440, Solyc02g093490, Solyc03g007550, Solyc03g060510, Solyc03g083540, Solyc03g118890, Solyc04g005460, Solyc04g005860, Solyc04g014680, Solyc04g016510, Solyc04g078490, Solyc05g012060, Solyc05g025890, Solyc06g082610, Solyc07g009140, Solyc07g018350, Solyc07g062610, Solyc07g064650, Solyc07g066240, Solyc08g077310, Solyc09g010450,…
GO:0045786	BP	e	negative regulation of cell cycle	3/79	127/21210	0.011911421320819795	5	3	1.0	1.0	1.0	1.0	Solyc03g007550, Solyc03g118890, Solyc07g009140
GO:0070727	BP	e	cellular macromolecule localization	13/79	1748/21210	0.013210012801839767	3	13	1.0	1.0	1.0	1.0	Solyc02g068420, Solyc02g079550, Solyc02g093490, Solyc03g083540, Solyc04g007420, Solyc04g007560, Solyc05g052510, Solyc08g021920, Solyc09g011760, Solyc09g083110, Solyc11g013190, Solyc12g010750, Solyc12g098420
GO:0075260	BP	e	regulation of spore-bearing organ development	1/79	4/21210	0.014816642782661437	4	1	1.0	1.0	1.0	1.0	Solyc04g007560
GO:0007229	BP	e	integrin-mediated signaling pathway	1/79	4/21210	0.014816642782661437	6	1	1.0	1.0	1.0	1.0	Solyc03g118890
GO:0031155	BP	e	regulation of reproductive fruiting body development	1/79	4/21210	0.014816642782661437	5	1	1.0	1.0	1.0	1.0	Solyc04g007560
GO:0031156	BP	e	regulation of sorocarp development	1/79	4/21210	0.014816642782661437	4	1	1.0	1.0	1.0	1.0	Solyc04g007560
GO:0010581	BP	e	regulation of starch biosynthetic process	1/79	4/21210	0.014816642782661437	9	1	1.0	1.0	1.0	1.0	Solyc09g008260
GO:0033365	BP	e	protein localization to organelle	7/79	698/21210	0.015203807899237486	5	7	1.0	1.0	1.0	1.0	Solyc02g068420, Solyc02g093490, Solyc03g083540, Solyc04g007560, Solyc08g021920, Solyc09g011760, Solyc12g098420
GO:0018205	BP	e	peptidyl-lysine modification	6/79	544/21210	0.015904767389706902	7	6	1.0	1.0	1.0	1.0	Solyc02g081440, Solyc02g093490, Solyc03g007550, Solyc04g016510, Solyc07g018350, Solyc08g077310
GO:0008283	BP	e	cell population proliferation	4/79	259/21210	0.015979251232058636	2	4	1.0	1.0	1.0	1.0	Solyc02g081440, Solyc02g092110, Solyc03g007550, Solyc07g018350
GO:0016556	BP	e	mRNA modification	4/79	259/21210	0.015979251232058636	8	4	1.0	1.0	1.0	1.0	Solyc01g009245, Solyc02g079550, Solyc04g005460, Solyc09g083110
GO:1901991	BP	e	negative regulation of mitotic cell cycle phase transition	2/79	54/21210	0.01729620869993984	8	2	1.0	1.0	1.0	1.0	Solyc03g007550, Solyc07g009140
GO:0006473	BP	e	protein acetylation	3/79	147/21210	0.01757976066077813	7	3	1.0	1.0	1.0	1.0	Solyc02g093490, Solyc04g016510, Solyc05g025890
GO:0007093	BP	e	mitotic cell cycle checkpoint signaling	2/79	55/21210	0.01790606760138695	9	2	1.0	1.0	1.0	1.0	Solyc03g007550, Solyc07g009140
GO:0006564	BP	e	L-serine biosynthetic process	1/79	5/21210	0.01848680619019561	10	1	1.0	1.0	1.0	1.0	Solyc06g076510
GO:0002479	BP	e	antigen processing and presentation of exogenous peptide antigen via MHC class I, TAP-dependent	1/79	5/21210	0.01848680619019561	6	1	1.0	1.0	1.0	1.0	Solyc07g009140
GO:2000603	BP	e	regulation of secondary growth	1/79	5/21210	0.01848680619019561	4	1	1.0	1.0	1.0	1.0	Solyc06g082610
GO:0033345	BP	e	asparagine catabolic process via L-aspartate	1/79	5/21210	0.01848680619019561	11	1	1.0	1.0	1.0	1.0	Solyc03g114790
GO:0000278	BP	e	mitotic cell cycle	4/79	271/21210	0.018546858879723717	3	4	1.0	1.0	1.0	1.0	Solyc03g083540, Solyc04g016510, Solyc04g026350, Solyc07g018350
GO:0031570	BP	e	DNA integrity checkpoint signaling	2/79	58/21210	0.019789545813731057	9	2	1.0	1.0	1.0	1.0	Solyc03g007550, Solyc07g009140
GO:0051604	BP	e	protein maturation	3/79	156/21210	0.020543262917462522	5	3	1.0	1.0	1.0	1.0	Solyc03g114790, Solyc05g025890, Solyc07g009140
GO:0034968	BP	e	histone lysine methylation	4/79	281/21210	0.0208721176503218	9	4	1.0	1.0	1.0	1.0	Solyc02g081440, Solyc03g007550, Solyc07g018350, Solyc08g077310
GO:0042590	BP	e	antigen processing and presentation of exogenous peptide antigen via MHC class I	1/79	6/21210	0.022143469350345318	5	1	1.0	1.0	1.0	1.0	Solyc07g009140
GO:0045039	BP	e	protein insertion into mitochondrial inner membrane	1/79	6/21210	0.022143469350345318	10	1	1.0	1.0	1.0	1.0	Solyc09g011760
GO:0046328	BP	e	regulation of JNK cascade	1/79	6/21210	0.022143469350345318	9	1	1.0	1.0	1.0	1.0	Solyc04g007560
GO:0045930	BP	e	negative regulation of mitotic cell cycle	2/79	62/21210	0.022423886620784098	6	2	1.0	1.0	1.0	1.0	Solyc03g007550, Solyc07g009140
GO:0018022	BP	e	peptidyl-lysine methylation	4/79	291/21210	0.023369559656412717	8	4	1.0	1.0	1.0	1.0	Solyc02g081440, Solyc03g007550, Solyc07g018350, Solyc08g077310
GO:0033036	BP	e	macromolecule localization	13/79	1839/21210	0.02435674738955367	2	13	1.0	1.0	1.0	1.0	Solyc02g068420, Solyc02g079550, Solyc02g093490, Solyc03g083540, Solyc04g007420, Solyc04g007560, Solyc05g052510, Solyc08g021920, Solyc09g011760, Solyc09g083110, Solyc11g013190, Solyc12g010750, Solyc12g098420
GO:0045787	BP	e	positive regulation of cell cycle	2/79	66/21210	0.025194616525795837	5	2	1.0	1.0	1.0	1.0	Solyc02g068420, Solyc07g009140
GO:0022403	BP	e	cell cycle phase	6/79	606/21210	0.025468607515592778	2	6	1.0	1.0	1.0	1.0	Solyc03g083540, Solyc04g016510, Solyc04g026350, Solyc07g009140, Solyc07g018350, Solyc07g047980
GO:0006530	BP	e	asparagine catabolic process	1/79	7/21210	0.02578668128777801	10	1	1.0	1.0	1.0	1.0	Solyc03g114790
GO:0034502	BP	e	protein localization to chromosome	1/79	7/21210	0.02578668128777801	6	1	1.0	1.0	1.0	1.0	Solyc02g093490
GO:0006977	BP	e	DNA damage response, signal transduction by p53 class mediator resulting in cell cycle arrest	1/79	7/21210	0.02578668128777801	13	1	1.0	1.0	1.0	1.0	Solyc07g009140
GO:1902807	BP	e	negative regulation of cell cycle G1/S phase transition	1/79	7/21210	0.02578668128777801	8	1	1.0	1.0	1.0	1.0	Solyc07g009140
GO:0044819	BP	e	mitotic G1/S transition checkpoint signaling	1/79	7/21210	0.02578668128777801	10	1	1.0	1.0	1.0	1.0	Solyc07g009140
GO:0090615	BP	e	mitochondrial mRNA processing	1/79	7/21210	0.02578668128777801	9	1	1.0	1.0	1.0	1.0	Solyc03g033520
GO:0006884	BP	e	cell volume homeostasis	1/79	7/21210	0.02578668128777801	6	1	1.0	1.0	1.0	1.0	Solyc03g083540
GO:0031571	BP	e	mitotic G1 DNA damage checkpoint signaling	1/79	7/21210	0.02578668128777801	12	1	1.0	1.0	1.0	1.0	Solyc07g009140
GO:0006597	BP	e	spermine biosynthetic process	1/79	7/21210	0.02578668128777801	8	1	1.0	1.0	1.0	1.0	Solyc01g080380
GO:0070302	BP	e	regulation of stress-activated protein kinase signaling cascade	1/79	7/21210	0.02578668128777801	7	1	1.0	1.0	1.0	1.0	Solyc04g007560
GO:2000134	BP	e	negative regulation of G1/S transition of mitotic cell cycle	1/79	7/21210	0.02578668128777801	9	1	1.0	1.0	1.0	1.0	Solyc07g009140
GO:0030330	BP	e	DNA damage response, signal transduction by p53 class mediator	1/79	7/21210	0.02578668128777801	7	1	1.0	1.0	1.0	1.0	Solyc07g009140
GO:0080110	BP	e	sporopollenin biosynthetic process	1/79	7/21210	0.02578668128777801	5	1	1.0	1.0	1.0	1.0	Solyc01g111070
GO:2000904	BP	e	regulation of starch metabolic process	1/79	7/21210	0.02578668128777801	7	1	1.0	1.0	1.0	1.0	Solyc09g008260
GO:0032872	BP	e	regulation of stress-activated MAPK cascade	1/79	7/21210	0.02578668128777801	8	1	1.0	1.0	1.0	1.0	Solyc04g007560
GO:0000710	BP	e	meiotic mismatch repair	1/79	7/21210	0.02578668128777801	9	1	1.0	1.0	1.0	1.0	Solyc07g018350
GO:0051301	BP	e	cell division	4/79	301/21210	0.026041962968625657	2	4	1.0	1.0	1.0	1.0	Solyc03g118480, Solyc04g007560, Solyc04g026350, Solyc08g021920
GO:0051649	BP	e	establishment of localization in cell	15/79	2280/21210	0.02688886156443289	3	15	1.0	1.0	1.0	1.0	Solyc02g068420, Solyc02g079550, Solyc03g083540, Solyc04g007560, Solyc05g047710, Solyc05g052510, Solyc06g060090, Solyc07g009140, Solyc08g021920, Solyc08g068880, Solyc09g011760, Solyc09g083110, Solyc11g013190, Solyc12g010750, Solyc12g098420
GO:0044848	BP	e	biological phase	6/79	617/21210	0.02749551675511402	1	6	1.0	1.0	1.0	1.0	Solyc03g083540, Solyc04g016510, Solyc04g026350, Solyc07g009140, Solyc07g018350, Solyc07g047980
GO:0006306	BP	e	DNA methylation	3/79	179/21210	0.029290868482487294	9	3	1.0	1.0	1.0	1.0	Solyc02g081440, Solyc03g007550, Solyc07g018350
GO:0006305	BP	e	DNA alkylation	3/79	179/21210	0.029290868482487294	8	3	1.0	1.0	1.0	1.0	Solyc02g081440, Solyc03g007550, Solyc07g018350
GO:0033314	BP	e	mitotic DNA replication checkpoint signaling	1/79	8/21210	0.02941649085143719	11	1	1.0	1.0	1.0	1.0	Solyc03g007550
GO:1990066	BP	e	energy quenching	1/79	8/21210	0.02941649085143719	5	1	1.0	1.0	1.0	1.0	Solyc01g105030
GO:0043570	BP	e	maintenance of DNA repeat elements	1/79	8/21210	0.02941649085143719	7	1	1.0	1.0	1.0	1.0	Solyc07g018350
GO:0010196	BP	e	nonphotochemical quenching	1/79	8/21210	0.02941649085143719	6	1	1.0	1.0	1.0	1.0	Solyc01g105030
GO:1901992	BP	e	positive regulation of mitotic cell cycle phase transition	1/79	8/21210	0.02941649085143719	8	1	1.0	1.0	1.0	1.0	Solyc02g068420
GO:1901989	BP	e	positive regulation of cell cycle phase transition	1/79	8/21210	0.02941649085143719	7	1	1.0	1.0	1.0	1.0	Solyc02g068420
GO:0072331	BP	e	signal transduction by p53 class mediator	1/79	8/21210	0.02941649085143719	6	1	1.0	1.0	1.0	1.0	Solyc07g009140
GO:0046907	BP	e	intracellular transport	13/79	1927/21210	0.02995283348090397	4	13	1.0	1.0	1.0	1.0	Solyc02g068420, Solyc02g079550, Solyc03g083540, Solyc04g007560, Solyc05g052510, Solyc07g009140, Solyc08g021920, Solyc08g068880, Solyc09g011760, Solyc09g083110, Solyc11g013190, Solyc12g010750, Solyc12g098420
GO:0009660	BP	e	amyloplast organization	1/79	9/21210	0.033032946715164026	6	1	1.0	1.0	1.0	1.0	Solyc08g021920
GO:0010023	BP	e	proanthocyanidin biosynthetic process	1/79	9/21210	0.033032946715164026	6	1	1.0	1.0	1.0	1.0	Solyc03g044720
GO:0071249	BP	e	cellular response to nitrate	1/79	9/21210	0.033032946715164026	6	1	1.0	1.0	1.0	1.0	Solyc04g078490
GO:0044238	BP	e	primary metabolic process	68/79	16039/21210	0.03463736353644957	2	68	1.0	1.0	1.0	1.0	Solyc01g007100, Solyc01g009245, Solyc01g080380, Solyc01g091260, Solyc01g099380, Solyc01g103430, Solyc01g103470, Solyc01g105030, Solyc01g111070, Solyc02g068420, Solyc02g077960, Solyc02g079550, Solyc02g081440, Solyc02g092110, Solyc02g093490, Solyc02g093590, Solyc03g007550, Solyc03g033520, Solyc03g044720, Solyc03g059030, Solyc03g060510, Solyc03g083540, Solyc03g110860, Solyc03g114790, Solyc03g118480,…
GO:0072594	BP	e	establishment of protein localization to organelle	6/79	652/21210	0.034651156125395564	6	6	1.0	1.0	1.0	1.0	Solyc02g068420, Solyc02g093490, Solyc03g083540, Solyc08g021920, Solyc09g011760, Solyc12g098420
GO:0071166	BP	e	ribonucleoprotein complex localization	1/79	10/21210	0.03663609737831681	3	1	1.0	1.0	1.0	1.0	Solyc02g068420
GO:0060041	BP	e	retina development in camera-type eye	1/79	10/21210	0.03663609737831681	3	1	1.0	1.0	1.0	1.0	Solyc04g016510
GO:0002474	BP	e	antigen processing and presentation of peptide antigen via MHC class I	1/79	10/21210	0.03663609737831681	4	1	1.0	1.0	1.0	1.0	Solyc07g009140
GO:0000055	BP	e	ribosomal large subunit export from nucleus	1/79	10/21210	0.03663609737831681	9	1	1.0	1.0	1.0	1.0	Solyc02g068420
GO:0001709	BP	e	cell fate determination	1/79	10/21210	0.03663609737831681	3	1	1.0	1.0	1.0	1.0	Solyc04g016510
GO:0007007	BP	e	inner mitochondrial membrane organization	1/79	10/21210	0.03663609737831681	7	1	1.0	1.0	1.0	1.0	Solyc09g011760
GO:0045927	BP	e	positive regulation of growth	2/79	81/21210	0.03672372573407673	4	2	1.0	1.0	1.0	1.0	Solyc02g068420, Solyc06g082610
GO:0031365	BP	e	N-terminal protein amino acid modification	4/79	338/21210	0.03748478713105051	6	4	1.0	1.0	1.0	1.0	Solyc02g081440, Solyc04g005860, Solyc04g078490, Solyc05g025890
GO:0051302	BP	e	regulation of cell division	2/79	83/21210	0.03838883179382553	4	2	1.0	1.0	1.0	1.0	Solyc02g068420, Solyc07g009140
GO:0006304	BP	e	DNA modification	3/79	203/21210	0.04020625629737866	7	3	1.0	1.0	1.0	1.0	Solyc02g081440, Solyc03g007550, Solyc07g018350
GO:0043410	BP	e	positive regulation of MAPK cascade	1/79	11/21210	0.04022599116638816	8	1	1.0	1.0	1.0	1.0	Solyc04g007560
GO:0010962	BP	e	regulation of glucan biosynthetic process	1/79	11/21210	0.04022599116638816	8	1	1.0	1.0	1.0	1.0	Solyc09g008260
GO:0009807	BP	e	lignan biosynthetic process	1/79	11/21210	0.04022599116638816	6	1	1.0	1.0	1.0	1.0	Solyc03g044720
GO:0006516	BP	e	glycoprotein catabolic process	1/79	11/21210	0.04022599116638816	6	1	1.0	1.0	1.0	1.0	Solyc03g114790
GO:0009806	BP	e	lignan metabolic process	1/79	11/21210	0.04022599116638816	5	1	1.0	1.0	1.0	1.0	Solyc03g044720
GO:0016050	BP	e	vesicle organization	2/79	87/21210	0.041803888738407645	5	2	1.0	1.0	1.0	1.0	Solyc04g007560, Solyc08g021920
GO:0002478	BP	e	antigen processing and presentation of exogenous peptide antigen	1/79	12/21210	0.04380267623162024	4	1	1.0	1.0	1.0	1.0	Solyc07g009140
GO:0048002	BP	e	antigen processing and presentation of peptide antigen	1/79	12/21210	0.04380267623162024	3	1	1.0	1.0	1.0	1.0	Solyc07g009140
GO:0042638	BP	e	exogen	1/79	12/21210	0.04380267623162024	3	1	1.0	1.0	1.0	1.0	Solyc07g009140
GO:0044851	BP	e	hair cycle phase	1/79	12/21210	0.04380267623162024	2	1	1.0	1.0	1.0	1.0	Solyc07g009140
GO:0019884	BP	e	antigen processing and presentation of exogenous antigen	1/79	12/21210	0.04380267623162024	3	1	1.0	1.0	1.0	1.0	Solyc07g009140
GO:0019882	BP	e	antigen processing and presentation	1/79	12/21210	0.04380267623162024	2	1	1.0	1.0	1.0	1.0	Solyc07g009140
GO:0051352	BP	e	negative regulation of ligase activity	1/79	12/21210	0.04380267623162024	5	1	1.0	1.0	1.0	1.0	Solyc07g009140
GO:0000075	BP	e	cell cycle checkpoint signaling	2/79	91/21210	0.04532874520501971	8	2	1.0	1.0	1.0	1.0	Solyc03g007550, Solyc07g009140
GO:0036211	BP	e	protein modification process	23/79	4186/21210	0.046130403338191614	5	23	1.0	1.0	1.0	1.0	Solyc01g103430, Solyc01g105030, Solyc02g079550, Solyc02g081440, Solyc02g093490, Solyc03g007550, Solyc03g060510, Solyc03g083540, Solyc03g118890, Solyc04g005860, Solyc04g014680, Solyc04g016510, Solyc04g078490, Solyc05g012060, Solyc05g025890, Solyc06g082610, Solyc07g009140, Solyc07g018350, Solyc07g062610, Solyc07g066240, Solyc08g077310, Solyc10g085670, Solyc12g098420
GO:1901988	BP	e	negative regulation of cell cycle phase transition	2/79	92/21210	0.046226654989550565	7	2	1.0	1.0	1.0	1.0	Solyc03g007550, Solyc07g009140
GO:0051351	BP	e	positive regulation of ligase activity	1/79	13/21210	0.04736620055361774	5	1	1.0	1.0	1.0	1.0	Solyc07g009140
GO:0032885	BP	e	regulation of polysaccharide biosynthetic process	1/79	13/21210	0.04736620055361774	7	1	1.0	1.0	1.0	1.0	Solyc09g008260
GO:0006869	BP	e	lipid transport	3/79	217/21210	0.04739880712627641	5	3	1.0	1.0	1.0	1.0	Solyc01g007100, Solyc01g081600, Solyc11g013190
GO:0015031	BP	e	protein transport	11/79	1587/21210	0.048499549039737314	6	11	1.0	1.0	1.0	1.0	Solyc02g068420, Solyc02g079550, Solyc03g083540, Solyc04g007560, Solyc05g052510, Solyc08g021920, Solyc09g011760, Solyc09g083110, Solyc11g013190, Solyc12g010750, Solyc12g098420
GO:0051641	BP	e	cellular localization	15/79	2438/21210	0.04928380993433493	2	15	1.0	1.0	1.0	1.0	Solyc02g068420, Solyc02g079550, Solyc02g093490, Solyc03g083540, Solyc04g007420, Solyc04g007560, Solyc05g052510, Solyc07g009140, Solyc08g021920, Solyc08g068880, Solyc09g011760, Solyc09g083110, Solyc11g013190, Solyc12g010750, Solyc12g098420

## Sheet: Shared response case 1 - 1
# GO	NS	enrichment	name	ratio_in_study	ratio_in_pop	p_uncorrected	depth	study_count	p_bonferroni	p_sidak	p_holm	p_fdr_bh	study_items
GO:0008299	BP	e	isoprenoid biosynthetic process	32/1039	368/21210	0.0020337322040153505	6	32	1.0	1.0	1.0	1.0	Solyc01g067290, Solyc01g080900, Solyc01g105340, Solyc01g110160, Solyc02g065230, Solyc02g085160, Solyc02g090670, Solyc03g034240, Solyc03g116790, Solyc03g116870, Solyc03g119530, Solyc04g014260, Solyc04g077150, Solyc04g078140, Solyc05g018650, Solyc06g066820, Solyc06g072370, Solyc06g083640, Solyc07g039500, Solyc07g052300, Solyc08g006540, Solyc08g016170, Solyc08g080170, Solyc09g008040, Solyc09g090270,…
GO:0006493	BP	e	protein O-linked glycosylation	4/1039	12/21210	0.002065242814270467	7	4	1.0	1.0	1.0	1.0	Solyc02g069240, Solyc03g123720, Solyc05g053280, Solyc09g097830
GO:0010220	BP	e	positive regulation of vernalization response	2/1039	2/21210	0.0023974637011601988	6	2	1.0	1.0	1.0	1.0	Solyc03g006350, Solyc08g005970
GO:0006720	BP	e	isoprenoid metabolic process	37/1039	453/21210	0.0026995013290976966	5	37	1.0	1.0	1.0	1.0	Solyc01g067290, Solyc01g080900, Solyc01g088250, Solyc01g098110, Solyc01g105340, Solyc01g110160, Solyc02g065230, Solyc02g085160, Solyc02g090670, Solyc03g034240, Solyc03g112540, Solyc03g116790, Solyc03g116870, Solyc03g119530, Solyc04g014260, Solyc04g071150, Solyc04g077150, Solyc04g078140, Solyc05g018650, Solyc06g066820, Solyc06g072370, Solyc06g083640, Solyc07g039500, Solyc07g052300, Solyc08g006540,…
GO:0016109	BP	e	tetraterpenoid biosynthetic process	15/1039	132/21210	0.0033498837717947146	8	15	1.0	1.0	1.0	1.0	Solyc01g067290, Solyc01g105340, Solyc01g110160, Solyc03g034240, Solyc03g116790, Solyc03g116870, Solyc05g018650, Solyc07g039500, Solyc08g006540, Solyc08g016170, Solyc09g008040, Solyc09g090270, Solyc09g092450, Solyc10g081900, Solyc12g096820
GO:0016117	BP	e	carotenoid biosynthetic process	15/1039	132/21210	0.0033498837717947146	9	15	1.0	1.0	1.0	1.0	Solyc01g067290, Solyc01g105340, Solyc01g110160, Solyc03g034240, Solyc03g116790, Solyc03g116870, Solyc05g018650, Solyc07g039500, Solyc08g006540, Solyc08g016170, Solyc09g008040, Solyc09g090270, Solyc09g092450, Solyc10g081900, Solyc12g096820
GO:0042255	BP	e	ribosome assembly	7/1039	41/21210	0.0034611710819154374	7	7	1.0	1.0	1.0	1.0	Solyc01g005960, Solyc02g069320, Solyc02g081680, Solyc03g063390, Solyc04g005630, Solyc04g064570, Solyc11g017050
GO:0016108	BP	e	tetraterpenoid metabolic process	15/1039	135/21210	0.0036760654805870277	7	15	1.0	1.0	1.0	1.0	Solyc01g067290, Solyc01g105340, Solyc01g110160, Solyc03g034240, Solyc03g116790, Solyc03g116870, Solyc05g018650, Solyc07g039500, Solyc08g006540, Solyc08g016170, Solyc09g008040, Solyc09g090270, Solyc09g092450, Solyc10g081900, Solyc12g096820
GO:0016116	BP	e	carotenoid metabolic process	15/1039	135/21210	0.0036760654805870277	8	15	1.0	1.0	1.0	1.0	Solyc01g067290, Solyc01g105340, Solyc01g110160, Solyc03g034240, Solyc03g116790, Solyc03g116870, Solyc05g018650, Solyc07g039500, Solyc08g006540, Solyc08g016170, Solyc09g008040, Solyc09g090270, Solyc09g092450, Solyc10g081900, Solyc12g096820
GO:0031146	BP	e	SCF-dependent proteasomal ubiquitin-dependent protein catabolic process	10/1039	77/21210	0.004244017053961232	10	10	1.0	1.0	1.0	1.0	Solyc01g102320, Solyc03g116480, Solyc04g063380, Solyc04g082060, Solyc04g082580, Solyc05g015520, Solyc05g050930, Solyc09g005480, Solyc09g083230, Solyc09g091710
GO:0019348	BP	e	dolichol metabolic process	5/1039	23/21210	0.004492897846216292	7	5	1.0	1.0	1.0	1.0	Solyc01g088250, Solyc02g090670, Solyc09g010770, Solyc10g085150, Solyc11g007740
GO:0006573	BP	e	valine metabolic process	5/1039	23/21210	0.004492897846216292	8	5	1.0	1.0	1.0	1.0	Solyc01g099240, Solyc01g108800, Solyc03g121720, Solyc10g085630, Solyc11g008780
GO:1901135	BP	e	carbohydrate derivative metabolic process	121/1039	1928/21210	0.004688825240758053	3	121	1.0	1.0	1.0	1.0	Solyc01g005960, Solyc01g006500, Solyc01g010050, Solyc01g067290, Solyc01g079320, Solyc01g088250, Solyc01g089870, Solyc01g090190, Solyc01g095740, Solyc01g096880, Solyc01g099240, Solyc01g100810, Solyc01g104340, Solyc01g104350, Solyc01g105160, Solyc01g106050, Solyc01g109790, Solyc01g110160, Solyc02g067320, Solyc02g079100, Solyc02g080970, Solyc02g081550, Solyc02g081680, Solyc02g084700, Solyc02g085090,…
GO:0009408	BP	e	response to heat	35/1039	438/21210	0.004796881143896306	4	35	1.0	1.0	1.0	1.0	Solyc01g010310, Solyc01g079170, Solyc01g105340, Solyc01g108190, Solyc02g062580, Solyc02g072000, Solyc02g077670, Solyc02g081550, Solyc02g082230, Solyc02g082420, Solyc02g084970, Solyc02g089300, Solyc02g093600, Solyc03g097530, Solyc03g116790, Solyc03g117020, Solyc03g119190, Solyc03g120750, Solyc03g122090, Solyc04g008090, Solyc04g017720, Solyc04g063380, Solyc04g082910, Solyc05g012380, Solyc05g014280,…
GO:0060776	BP	e	simple leaf morphogenesis	4/1039	15/21210	0.005063184133465606	5	4	1.0	1.0	1.0	1.0	Solyc02g092550, Solyc03g116480, Solyc03g119530, Solyc05g015520
GO:0046482	BP	e	para-aminobenzoic acid metabolic process	8/1039	56/21210	0.005673730491397831	8	8	1.0	1.0	1.0	1.0	Solyc01g005490, Solyc03g094010, Solyc05g005200, Solyc07g063920, Solyc07g065660, Solyc09g011240, Solyc11g013120, Solyc12g096820
GO:0044255	BP	e	cellular lipid metabolic process	130/1039	2110/21210	0.005681131116449096	4	130	1.0	1.0	1.0	1.0	Solyc01g005400, Solyc01g067290, Solyc01g079320, Solyc01g080900, Solyc01g088250, Solyc01g089870, Solyc01g094700, Solyc01g098110, Solyc01g099130, Solyc01g104340, Solyc01g105340, Solyc01g108230, Solyc01g108800, Solyc01g109340, Solyc01g110160, Solyc02g062580, Solyc02g064640, Solyc02g065230, Solyc02g071700, Solyc02g079100, Solyc02g084970, Solyc02g085160, Solyc02g085400, Solyc02g085730, Solyc02g086450,…
GO:0006012	BP	e	galactose metabolic process	5/1039	25/21210	0.006542174146600038	6	5	1.0	1.0	1.0	1.0	Solyc01g079170, Solyc02g087780, Solyc03g113030, Solyc07g017900, Solyc12g055930
GO:0019307	BP	e	mannose biosynthetic process	2/1039	3/21210	0.006957935251150991	7	2	1.0	1.0	1.0	1.0	Solyc05g046340, Solyc05g048760
GO:0036066	BP	e	protein O-linked fucosylation	2/1039	3/21210	0.006957935251150991	8	2	1.0	1.0	1.0	1.0	Solyc02g069240, Solyc03g123720
GO:0016114	BP	e	terpenoid biosynthetic process	28/1039	338/21210	0.007030095874550713	7	28	1.0	1.0	1.0	1.0	Solyc01g067290, Solyc01g080900, Solyc01g105340, Solyc01g110160, Solyc02g065230, Solyc02g085160, Solyc03g034240, Solyc03g116790, Solyc03g116870, Solyc03g119530, Solyc04g014260, Solyc04g077150, Solyc04g078140, Solyc05g018650, Solyc06g066820, Solyc06g072370, Solyc06g083640, Solyc07g039500, Solyc07g052300, Solyc08g006540, Solyc08g016170, Solyc09g008040, Solyc09g090270, Solyc09g092450, Solyc10g081900,…
GO:0008610	BP	e	lipid biosynthetic process	103/1039	1631/21210	0.007168239009392947	4	103	1.0	1.0	1.0	1.0	Solyc01g005400, Solyc01g067290, Solyc01g079320, Solyc01g080900, Solyc01g089870, Solyc01g094700, Solyc01g096880, Solyc01g098110, Solyc01g099130, Solyc01g104340, Solyc01g105340, Solyc01g108230, Solyc01g109340, Solyc01g110160, Solyc02g062580, Solyc02g064640, Solyc02g065230, Solyc02g078910, Solyc02g079100, Solyc02g084970, Solyc02g085090, Solyc02g085160, Solyc02g085730, Solyc02g086770, Solyc02g090670,…
GO:0008152	BP	e	metabolic process	896/1039	17650/21210	0.007281179605947624	1	896	1.0	1.0	1.0	1.0	Solyc00g028960, Solyc01g005100, Solyc01g005400, Solyc01g005490, Solyc01g005800, Solyc01g005960, Solyc01g006160, Solyc01g006380, Solyc01g006500, Solyc01g008100, Solyc01g008270, Solyc01g009820, Solyc01g010050, Solyc01g010310, Solyc01g014470, Solyc01g014560, Solyc01g021640, Solyc01g044420, Solyc01g057000, Solyc01g060240, Solyc01g066457, Solyc01g067080, Solyc01g067090, Solyc01g067290, Solyc01g068400,…
GO:0006081	BP	e	cellular aldehyde metabolic process	33/1039	418/21210	0.00791143005720223	3	33	1.0	1.0	1.0	1.0	Solyc01g067290, Solyc01g079320, Solyc01g087300, Solyc01g089870, Solyc01g100080, Solyc01g110160, Solyc03g083580, Solyc03g112540, Solyc03g119860, Solyc03g121720, Solyc03g122080, Solyc04g064720, Solyc04g082040, Solyc05g008370, Solyc05g018650, Solyc06g005490, Solyc06g051200, Solyc06g071960, Solyc07g005950, Solyc07g039500, Solyc07g053260, Solyc08g006540, Solyc08g016170, Solyc08g066850, Solyc08g083360,…
GO:0070988	BP	e	demethylation	7/1039	48/21210	0.008433295996736572	2	7	1.0	1.0	1.0	1.0	Solyc02g089060, Solyc03g112600, Solyc04g082720, Solyc05g024430, Solyc06g064870, Solyc08g076390, Solyc11g012850
GO:0044238	BP	e	primary metabolic process	821/1039	16039/21210	0.008515943661404474	2	821	1.0	1.0	1.0	1.0	Solyc00g028960, Solyc01g005100, Solyc01g005400, Solyc01g005490, Solyc01g005800, Solyc01g005960, Solyc01g006160, Solyc01g006380, Solyc01g006500, Solyc01g008100, Solyc01g008270, Solyc01g010050, Solyc01g010310, Solyc01g014560, Solyc01g021640, Solyc01g044420, Solyc01g057000, Solyc01g060240, Solyc01g066457, Solyc01g067080, Solyc01g067090, Solyc01g067290, Solyc01g068400, Solyc01g073720, Solyc01g073910,…
GO:0006721	BP	e	terpenoid metabolic process	31/1039	390/21210	0.008599894752201659	6	31	1.0	1.0	1.0	1.0	Solyc01g067290, Solyc01g080900, Solyc01g098110, Solyc01g105340, Solyc01g110160, Solyc02g065230, Solyc02g085160, Solyc03g034240, Solyc03g112540, Solyc03g116790, Solyc03g116870, Solyc03g119530, Solyc04g014260, Solyc04g071150, Solyc04g077150, Solyc04g078140, Solyc05g018650, Solyc06g066820, Solyc06g072370, Solyc06g083640, Solyc07g039500, Solyc07g052300, Solyc08g006540, Solyc08g016170, Solyc09g008040,…
GO:0016093	BP	e	polyprenol metabolic process	5/1039	27/21210	0.009169518741501322	6	5	1.0	1.0	1.0	1.0	Solyc01g088250, Solyc02g090670, Solyc09g010770, Solyc10g085150, Solyc11g007740
GO:0006545	BP	e	glycine biosynthetic process	3/1039	10/21210	0.010854629077729645	10	3	1.0	1.0	1.0	1.0	Solyc02g091560, Solyc05g013380, Solyc05g053810
GO:0001708	BP	e	cell fate specification	7/1039	51/21210	0.011689086327888766	3	7	1.0	1.0	1.0	1.0	Solyc03g097530, Solyc06g063340, Solyc08g079100, Solyc09g092100, Solyc10g084380, Solyc11g071730, Solyc11g071810
GO:0072527	BP	e	pyrimidine-containing compound metabolic process	20/1039	227/21210	0.012000936081884996	4	20	1.0	1.0	1.0	1.0	Solyc01g079320, Solyc01g089870, Solyc01g090190, Solyc01g095740, Solyc02g081680, Solyc03g118680, Solyc04g016380, Solyc05g008370, Solyc06g048610, Solyc06g071960, Solyc07g056330, Solyc07g062750, Solyc09g007250, Solyc09g009690, Solyc10g080180, Solyc10g085630, Solyc10g086210, Solyc11g010850, Solyc11g065920, Solyc12g043090
GO:0071214	BP	e	cellular response to abiotic stimulus	24/1039	288/21210	0.012274488063239395	4	24	1.0	1.0	1.0	1.0	Solyc01g005960, Solyc01g090190, Solyc01g102760, Solyc01g112320, Solyc02g071700, Solyc02g081680, Solyc02g082230, Solyc03g007370, Solyc04g080040, Solyc05g010060, Solyc05g014760, Solyc05g026490, Solyc06g065530, Solyc07g052400, Solyc07g056420, Solyc07g063920, Solyc07g065130, Solyc08g080390, Solyc09g008040, Solyc10g044780, Solyc10g081900, Solyc12g096820, Solyc12g098910, Solyc12g099390
GO:0104004	BP	e	cellular response to environmental stimulus	24/1039	288/21210	0.012274488063239395	3	24	1.0	1.0	1.0	1.0	Solyc01g005960, Solyc01g090190, Solyc01g102760, Solyc01g112320, Solyc02g071700, Solyc02g081680, Solyc02g082230, Solyc03g007370, Solyc04g080040, Solyc05g010060, Solyc05g014760, Solyc05g026490, Solyc06g065530, Solyc07g052400, Solyc07g056420, Solyc07g063920, Solyc07g065130, Solyc08g080390, Solyc09g008040, Solyc10g044780, Solyc10g081900, Solyc12g096820, Solyc12g098910, Solyc12g099390
GO:0006651	BP	e	diacylglycerol biosynthetic process	2/1039	4/21210	0.0134641391812199	8	2	1.0	1.0	1.0	1.0	Solyc02g062580, Solyc02g084970
GO:1990019	BP	e	protein storage vacuole organization	2/1039	4/21210	0.0134641391812199	6	2	1.0	1.0	1.0	1.0	Solyc04g078010, Solyc07g052300
GO:0033499	BP	e	galactose catabolic process via UDP-galactose	2/1039	4/21210	0.0134641391812199	8	2	1.0	1.0	1.0	1.0	Solyc02g087780, Solyc03g113030
GO:0010219	BP	e	regulation of vernalization response	2/1039	4/21210	0.0134641391812199	5	2	1.0	1.0	1.0	1.0	Solyc03g006350, Solyc08g005970
GO:1901137	BP	e	carbohydrate derivative biosynthetic process	57/1039	844/21210	0.014344009844272924	4	57	1.0	1.0	1.0	1.0	Solyc01g079320, Solyc01g088250, Solyc01g089870, Solyc01g090190, Solyc01g095740, Solyc01g096880, Solyc01g105160, Solyc02g079100, Solyc02g081680, Solyc02g091300, Solyc03g118680, Solyc04g016380, Solyc04g064720, Solyc04g081820, Solyc05g005750, Solyc05g008370, Solyc05g010060, Solyc05g026490, Solyc05g046340, Solyc05g048760, Solyc05g053280, Solyc06g005490, Solyc06g048610, Solyc06g071960, Solyc06g074330,…
GO:0009266	BP	e	response to temperature stimulus	85/1039	1340/21210	0.015313129030405218	3	85	1.0	1.0	1.0	1.0	Solyc01g005400, Solyc01g010310, Solyc01g079170, Solyc01g094030, Solyc01g094580, Solyc01g095740, Solyc01g104400, Solyc01g105220, Solyc01g105340, Solyc01g106050, Solyc01g108190, Solyc01g108800, Solyc02g062390, Solyc02g062580, Solyc02g072000, Solyc02g077670, Solyc02g081550, Solyc02g082230, Solyc02g082420, Solyc02g084970, Solyc02g085090, Solyc02g085730, Solyc02g086770, Solyc02g089300, Solyc02g091560,…
GO:0071704	BP	e	organic substance metabolic process	772/1039	15049/21210	0.015574345248567309	2	772	1.0	1.0	1.0	1.0	Solyc00g028960, Solyc01g005100, Solyc01g005400, Solyc01g005490, Solyc01g005800, Solyc01g005960, Solyc01g006160, Solyc01g006380, Solyc01g006500, Solyc01g008100, Solyc01g008270, Solyc01g010050, Solyc01g010310, Solyc01g014560, Solyc01g021640, Solyc01g057000, Solyc01g060240, Solyc01g066457, Solyc01g067080, Solyc01g067090, Solyc01g067290, Solyc01g068400, Solyc01g073720, Solyc01g073910, Solyc01g074040,…
GO:0001775	BP	e	cell activation	4/1039	21/21210	0.017582177851266107	2	4	1.0	1.0	1.0	1.0	Solyc03g112600, Solyc05g052490, Solyc08g005970, Solyc11g067050
GO:0043068	BP	e	positive regulation of programmed cell death	8/1039	68/21210	0.01770422237147262	6	8	1.0	1.0	1.0	1.0	Solyc01g005960, Solyc01g105320, Solyc02g084700, Solyc05g052130, Solyc07g052300, Solyc08g082870, Solyc09g097830, Solyc10g044780
GO:0006490	BP	e	oligosaccharide-lipid intermediate biosynthetic process	3/1039	12/21210	0.018495699105043964	5	3	1.0	1.0	1.0	1.0	Solyc01g088250, Solyc09g010770, Solyc10g076800
GO:0016559	BP	e	peroxisome fission	3/1039	12/21210	0.018495699105043964	6	3	1.0	1.0	1.0	1.0	Solyc01g100130, Solyc01g106050, Solyc10g047050
GO:0019408	BP	e	dolichol biosynthetic process	3/1039	12/21210	0.018495699105043964	8	3	1.0	1.0	1.0	1.0	Solyc02g090670, Solyc10g085150, Solyc11g007740
GO:0044249	BP	e	cellular biosynthetic process	389/1039	7215/21210	0.018717731698996612	3	389	1.0	1.0	1.0	1.0	Solyc01g005400, Solyc01g006160, Solyc01g008270, Solyc01g010050, Solyc01g010310, Solyc01g057000, Solyc01g060240, Solyc01g067290, Solyc01g073720, Solyc01g073910, Solyc01g079320, Solyc01g079880, Solyc01g080160, Solyc01g080900, Solyc01g081050, Solyc01g087450, Solyc01g088120, Solyc01g088250, Solyc01g089870, Solyc01g090190, Solyc01g094700, Solyc01g095620, Solyc01g095740, Solyc01g096880, Solyc01g097890,…
GO:0071824	BP	e	protein-DNA complex organization	64/1039	981/21210	0.018735287192029708	5	64	1.0	1.0	1.0	1.0	Solyc01g005400, Solyc01g079100, Solyc01g081050, Solyc01g100540, Solyc01g101010, Solyc01g102760, Solyc01g105270, Solyc01g107330, Solyc01g110130, Solyc02g062370, Solyc02g084700, Solyc02g091590, Solyc02g092910, Solyc02g093930, Solyc03g059420, Solyc03g064010, Solyc03g071620, Solyc03g078160, Solyc03g083430, Solyc03g093760, Solyc03g097450, Solyc03g110910, Solyc03g112600, Solyc03g115530, Solyc03g119730,…
GO:0043562	BP	e	cellular response to nitrogen levels	7/1039	57/21210	0.020765069881907867	6	7	1.0	1.0	1.0	1.0	Solyc01g112220, Solyc03g094010, Solyc03g120910, Solyc04g054310, Solyc06g010260, Solyc10g050110, Solyc12g095860
GO:0019682	BP	e	glyceraldehyde-3-phosphate metabolic process	22/1039	268/21210	0.021100340573969215	5	22	1.0	1.0	1.0	1.0	Solyc01g067290, Solyc01g079320, Solyc01g089870, Solyc01g110160, Solyc03g119860, Solyc03g121720, Solyc04g064720, Solyc05g008370, Solyc05g018650, Solyc06g005490, Solyc06g051200, Solyc06g071960, Solyc07g005950, Solyc07g039500, Solyc07g053260, Solyc08g006540, Solyc08g016170, Solyc08g083360, Solyc09g007560, Solyc09g008040, Solyc09g092450, Solyc10g081900
GO:0002684	BP	e	positive regulation of immune system process	11/1039	108/21210	0.021132627752429186	4	11	1.0	1.0	1.0	1.0	Solyc01g103490, Solyc02g084700, Solyc02g085730, Solyc03g117020, Solyc03g123880, Solyc04g024840, Solyc08g079450, Solyc09g007940, Solyc09g097830, Solyc10g008520, Solyc12g009020
GO:0071483	BP	e	cellular response to blue light	5/1039	33/21210	0.021187940228652183	7	5	1.0	1.0	1.0	1.0	Solyc02g082230, Solyc03g007370, Solyc04g080040, Solyc09g008040, Solyc12g099390
GO:0070663	BP	e	regulation of leukocyte proliferation	2/1039	5/21210	0.021714862376891565	5	2	1.0	1.0	1.0	1.0	Solyc02g062180, Solyc09g007940
GO:0009052	BP	e	pentose-phosphate shunt, non-oxidative branch	2/1039	5/21210	0.021714862376891565	4	2	1.0	1.0	1.0	1.0	Solyc05g007260, Solyc05g008370
GO:0050708	BP	e	regulation of protein secretion	2/1039	5/21210	0.021714862376891565	8	2	1.0	1.0	1.0	1.0	Solyc04g009430, Solyc07g005090
GO:0043170	BP	e	macromolecule metabolic process	622/1039	11966/21210	0.022716796382460613	3	622	1.0	1.0	1.0	1.0	Solyc00g028960, Solyc01g005100, Solyc01g005400, Solyc01g005490, Solyc01g005800, Solyc01g005960, Solyc01g006160, Solyc01g006380, Solyc01g006500, Solyc01g008100, Solyc01g008270, Solyc01g014560, Solyc01g021640, Solyc01g057000, Solyc01g060240, Solyc01g066457, Solyc01g067080, Solyc01g067090, Solyc01g067290, Solyc01g068400, Solyc01g073720, Solyc01g073910, Solyc01g079100, Solyc01g079170, Solyc01g079320,…
GO:0072528	BP	e	pyrimidine-containing compound biosynthetic process	18/1039	211/21210	0.022874428805296186	5	18	1.0	1.0	1.0	1.0	Solyc01g079320, Solyc01g089870, Solyc01g090190, Solyc01g095740, Solyc02g081680, Solyc03g118680, Solyc04g016380, Solyc05g008370, Solyc06g048610, Solyc06g071960, Solyc07g056330, Solyc07g062750, Solyc09g007250, Solyc10g080180, Solyc10g085630, Solyc10g086210, Solyc11g010850, Solyc12g043090
GO:0044281	BP	e	small molecule metabolic process	281/1039	5101/21210	0.023121283136690218	2	281	1.0	1.0	1.0	1.0	Solyc01g005400, Solyc01g005490, Solyc01g005960, Solyc01g006500, Solyc01g010050, Solyc01g010310, Solyc01g067080, Solyc01g067290, Solyc01g079170, Solyc01g079320, Solyc01g079880, Solyc01g080900, Solyc01g081050, Solyc01g087300, Solyc01g088250, Solyc01g089870, Solyc01g090190, Solyc01g094700, Solyc01g095740, Solyc01g096880, Solyc01g098110, Solyc01g099130, Solyc01g099240, Solyc01g100080, Solyc01g103490,…
GO:0016094	BP	e	polyprenol biosynthetic process	3/1039	13/21210	0.0231839365765211	7	3	1.0	1.0	1.0	1.0	Solyc02g090670, Solyc10g085150, Solyc11g007740
GO:0006536	BP	e	glutamate metabolic process	5/1039	34/21210	0.02386888335575964	9	5	1.0	1.0	1.0	1.0	Solyc03g094010, Solyc04g054310, Solyc09g090700, Solyc11g011920, Solyc11g013170
GO:0006730	BP	e	one-carbon metabolic process	11/1039	111/21210	0.023938787472107478	3	11	1.0	1.0	1.0	1.0	Solyc01g005400, Solyc01g105270, Solyc02g091560, Solyc03g093760, Solyc03g113860, Solyc05g053810, Solyc06g054080, Solyc06g060960, Solyc07g008460, Solyc09g008280, Solyc10g046930
GO:0006325	BP	e	chromatin organization	62/1039	958/21210	0.025952142070550424	6	62	1.0	1.0	1.0	1.0	Solyc01g005400, Solyc01g079100, Solyc01g081050, Solyc01g100540, Solyc01g101010, Solyc01g102760, Solyc01g105270, Solyc01g107330, Solyc01g110130, Solyc02g062370, Solyc02g084700, Solyc02g091590, Solyc02g092910, Solyc02g093930, Solyc03g064010, Solyc03g071620, Solyc03g078160, Solyc03g083430, Solyc03g093760, Solyc03g097450, Solyc03g110910, Solyc03g112600, Solyc03g115530, Solyc03g119730, Solyc03g121730,…
GO:0034641	BP	e	cellular nitrogen compound metabolic process	480/1039	9088/21210	0.02653486408635111	3	480	1.0	1.0	1.0	1.0	Solyc01g005400, Solyc01g005960, Solyc01g006160, Solyc01g006500, Solyc01g008270, Solyc01g010050, Solyc01g021640, Solyc01g057000, Solyc01g060240, Solyc01g067090, Solyc01g067290, Solyc01g073910, Solyc01g079320, Solyc01g079400, Solyc01g079880, Solyc01g080160, Solyc01g081050, Solyc01g087300, Solyc01g087450, Solyc01g088120, Solyc01g088250, Solyc01g089870, Solyc01g090190, Solyc01g090210, Solyc01g094630,…
GO:2000045	BP	e	regulation of G1/S transition of mitotic cell cycle	3/1039	14/21210	0.028453782753775428	8	3	1.0	1.0	1.0	1.0	Solyc01g005960, Solyc10g047000, Solyc11g010660
GO:0009957	BP	e	epidermal cell fate specification	3/1039	14/21210	0.028453782753775428	4	3	1.0	1.0	1.0	1.0	Solyc06g063340, Solyc10g084380, Solyc11g071730
GO:0048015	BP	e	phosphatidylinositol-mediated signaling	3/1039	14/21210	0.028453782753775428	7	3	1.0	1.0	1.0	1.0	Solyc05g056490, Solyc09g097830, Solyc11g043130
GO:0071840	BP	e	cellular component organization or biogenesis	381/1039	7112/21210	0.02855127807626977	2	381	1.0	1.0	1.0	1.0	Solyc01g005400, Solyc01g005800, Solyc01g005960, Solyc01g006160, Solyc01g006500, Solyc01g008270, Solyc01g010310, Solyc01g010940, Solyc01g014560, Solyc01g021640, Solyc01g057000, Solyc01g067080, Solyc01g067290, Solyc01g068400, Solyc01g073720, Solyc01g073910, Solyc01g079100, Solyc01g079320, Solyc01g079400, Solyc01g081050, Solyc01g086840, Solyc01g088250, Solyc01g089870, Solyc01g090190, Solyc01g090210,…
GO:0016043	BP	e	cellular component organization	368/1039	6852/21210	0.029455777695730267	3	368	1.0	1.0	1.0	1.0	Solyc01g005400, Solyc01g005800, Solyc01g005960, Solyc01g006160, Solyc01g006500, Solyc01g008270, Solyc01g010310, Solyc01g010940, Solyc01g014560, Solyc01g021640, Solyc01g057000, Solyc01g067080, Solyc01g067290, Solyc01g068400, Solyc01g073720, Solyc01g073910, Solyc01g079100, Solyc01g079320, Solyc01g079400, Solyc01g081050, Solyc01g086840, Solyc01g089870, Solyc01g090190, Solyc01g090210, Solyc01g094030,…
GO:0009220	BP	e	pyrimidine ribonucleotide biosynthetic process	15/1039	172/21210	0.030572264450183028	10	15	1.0	1.0	1.0	1.0	Solyc01g079320, Solyc01g089870, Solyc01g090190, Solyc01g095740, Solyc02g081680, Solyc03g118680, Solyc04g016380, Solyc06g048610, Solyc06g071960, Solyc07g056330, Solyc07g062750, Solyc09g007250, Solyc10g080180, Solyc10g085630, Solyc10g086210
GO:0043414	BP	e	macromolecule methylation	43/1039	634/21210	0.031175085295806287	5	43	1.0	1.0	1.0	1.0	Solyc01g005400, Solyc01g079100, Solyc01g105270, Solyc01g110130, Solyc02g014520, Solyc02g062370, Solyc02g084020, Solyc02g084700, Solyc02g087650, Solyc02g093930, Solyc03g064010, Solyc03g083430, Solyc03g093760, Solyc03g112600, Solyc03g113860, Solyc04g016380, Solyc04g050390, Solyc04g079990, Solyc06g048610, Solyc06g054080, Solyc06g060960, Solyc06g063340, Solyc06g075620, Solyc07g005030, Solyc07g008460,…
GO:0019288	BP	e	isopentenyl diphosphate biosynthetic process, methylerythritol 4-phosphate pathway	21/1039	267/21210	0.031199978800592262	8	21	1.0	1.0	1.0	1.0	Solyc01g067290, Solyc01g079320, Solyc01g089870, Solyc01g110160, Solyc03g119860, Solyc03g121720, Solyc04g064720, Solyc05g008370, Solyc05g018650, Solyc06g051200, Solyc06g071960, Solyc07g005950, Solyc07g039500, Solyc07g053260, Solyc08g006540, Solyc08g016170, Solyc08g083360, Solyc09g007560, Solyc09g008040, Solyc09g092450, Solyc10g081900
GO:0009218	BP	e	pyrimidine ribonucleotide metabolic process	15/1039	173/21210	0.031283691873335844	9	15	1.0	1.0	1.0	1.0	Solyc01g079320, Solyc01g089870, Solyc01g090190, Solyc01g095740, Solyc02g081680, Solyc03g118680, Solyc04g016380, Solyc06g048610, Solyc06g071960, Solyc07g056330, Solyc07g062750, Solyc09g007250, Solyc10g080180, Solyc10g085630, Solyc10g086210
GO:0006807	BP	e	nitrogen compound metabolic process	665/1039	12900/21210	0.03150875317333807	2	665	1.0	1.0	1.0	1.0	Solyc01g005400, Solyc01g005490, Solyc01g005960, Solyc01g006160, Solyc01g006380, Solyc01g006500, Solyc01g008100, Solyc01g008270, Solyc01g010050, Solyc01g010310, Solyc01g014560, Solyc01g021640, Solyc01g057000, Solyc01g060240, Solyc01g066457, Solyc01g067080, Solyc01g067090, Solyc01g067290, Solyc01g068400, Solyc01g073720, Solyc01g073910, Solyc01g079100, Solyc01g079170, Solyc01g079320, Solyc01g079400,…
GO:0036170	BP	e	filamentous growth of a population of unicellular organisms in response to starvation	2/1039	6/21210	0.03152390419546655	6	2	1.0	1.0	1.0	1.0	Solyc02g081680, Solyc07g065130
GO:0046108	BP	e	uridine metabolic process	2/1039	6/21210	0.03152390419546655	9	2	1.0	1.0	1.0	1.0	Solyc05g008370, Solyc09g009690
GO:0001778	BP	e	plasma membrane repair	2/1039	6/21210	0.03152390419546655	6	2	1.0	1.0	1.0	1.0	Solyc01g094030, Solyc12g009790
GO:0036180	BP	e	filamentous growth of a population of unicellular organisms in response to biotic stimulus	2/1039	6/21210	0.03152390419546655	4	2	1.0	1.0	1.0	1.0	Solyc02g081680, Solyc07g065130
GO:0045934	BP	e	negative regulation of nucleobase-containing compound metabolic process	44/1039	650/21210	0.0330329448731658	6	44	1.0	1.0	1.0	1.0	Solyc01g005400, Solyc01g008270, Solyc01g073910, Solyc01g094030, Solyc01g094760, Solyc01g103360, Solyc01g105270, Solyc01g107410, Solyc01g110130, Solyc02g079100, Solyc02g081680, Solyc02g084700, Solyc02g091300, Solyc03g033560, Solyc03g064010, Solyc03g078160, Solyc03g093760, Solyc03g119730, Solyc03g120010, Solyc03g121730, Solyc04g009430, Solyc04g063380, Solyc05g010060, Solyc05g025825, Solyc05g054530,…
GO:0072599	BP	e	establishment of protein localization to endoplasmic reticulum	3/1039	15/21210	0.034301432408852896	7	3	1.0	1.0	1.0	1.0	Solyc01g098780, Solyc05g046340, Solyc05g048760
GO:0009303	BP	e	rRNA transcription	3/1039	15/21210	0.034301432408852896	11	3	1.0	1.0	1.0	1.0	Solyc04g005630, Solyc11g017050, Solyc11g071540
GO:0045047	BP	e	protein targeting to ER	3/1039	15/21210	0.034301432408852896	9	3	1.0	1.0	1.0	1.0	Solyc01g098780, Solyc05g046340, Solyc05g048760
GO:0030097	BP	e	hemopoiesis	3/1039	15/21210	0.034301432408852896	4	3	1.0	1.0	1.0	1.0	Solyc03g112600, Solyc04g064570, Solyc06g053530
GO:0009081	BP	e	branched-chain amino acid metabolic process	6/1039	50/21210	0.03451941115579913	7	6	1.0	1.0	1.0	1.0	Solyc01g099240, Solyc01g108800, Solyc03g121720, Solyc10g085630, Solyc11g008780, Solyc11g072010
GO:0006338	BP	e	chromatin remodeling	38/1039	554/21210	0.03573179129779485	7	38	1.0	1.0	1.0	1.0	Solyc01g005400, Solyc01g079100, Solyc01g081050, Solyc01g100540, Solyc01g101010, Solyc01g105270, Solyc01g107330, Solyc01g110130, Solyc02g062370, Solyc02g084700, Solyc02g091590, Solyc02g092910, Solyc03g064010, Solyc03g071620, Solyc03g078160, Solyc03g093760, Solyc03g097450, Solyc03g121730, Solyc04g009430, Solyc04g079990, Solyc06g060960, Solyc06g072370, Solyc06g075960, Solyc07g005030, Solyc08g075940,…
GO:0009658	BP	e	chloroplast organization	27/1039	364/21210	0.03587424711709697	6	27	1.0	1.0	1.0	1.0	Solyc01g006500, Solyc01g079320, Solyc01g089870, Solyc01g106050, Solyc01g109790, Solyc02g069320, Solyc02g069560, Solyc02g078660, Solyc02g081550, Solyc03g007370, Solyc03g007500, Solyc03g063390, Solyc03g113630, Solyc03g119950, Solyc04g005630, Solyc04g080040, Solyc06g005490, Solyc06g065390, Solyc07g005950, Solyc07g039500, Solyc07g047790, Solyc07g062160, Solyc08g016170, Solyc08g080250, Solyc09g008040,…
GO:0044000	BP	e	movement in host	4/1039	26/21210	0.03623814403593944	4	4	1.0	1.0	1.0	1.0	Solyc01g094030, Solyc03g005690, Solyc04g005800, Solyc12g009790
GO:0006629	BP	e	lipid metabolic process	156/1039	2727/21210	0.03641745279387885	3	156	1.0	1.0	1.0	1.0	Solyc01g005400, Solyc01g067290, Solyc01g079320, Solyc01g080900, Solyc01g088250, Solyc01g089870, Solyc01g094700, Solyc01g096880, Solyc01g098110, Solyc01g099130, Solyc01g104340, Solyc01g105340, Solyc01g108230, Solyc01g108800, Solyc01g109340, Solyc01g110160, Solyc02g031990, Solyc02g062580, Solyc02g063390, Solyc02g064640, Solyc02g065230, Solyc02g071700, Solyc02g078910, Solyc02g079100, Solyc02g081150,…
GO:0006457	BP	e	protein folding	27/1039	366/21210	0.03647696837063163	2	27	1.0	1.0	1.0	1.0	Solyc01g008270, Solyc01g068400, Solyc01g088730, Solyc01g105340, Solyc02g062580, Solyc02g077670, Solyc02g081550, Solyc02g084970, Solyc02g093600, Solyc03g116790, Solyc03g117020, Solyc03g119860, Solyc03g120750, Solyc03g122090, Solyc05g014280, Solyc07g042280, Solyc07g047790, Solyc07g049450, Solyc07g066290, Solyc08g006540, Solyc09g057670, Solyc09g074620, Solyc10g055640, Solyc11g006070, Solyc12g015880,…
GO:0006221	BP	e	pyrimidine nucleotide biosynthetic process	16/1039	190/21210	0.039689675352260326	9	16	1.0	1.0	1.0	1.0	Solyc01g079320, Solyc01g089870, Solyc01g090190, Solyc01g095740, Solyc02g081680, Solyc03g118680, Solyc04g016380, Solyc06g048610, Solyc06g071960, Solyc07g056330, Solyc07g062750, Solyc09g007250, Solyc10g080180, Solyc10g085630, Solyc10g086210, Solyc12g043090
GO:0048017	BP	e	inositol lipid-mediated signaling	3/1039	16/21210	0.04071891672464072	6	3	1.0	1.0	1.0	1.0	Solyc05g056490, Solyc09g097830, Solyc11g043130
GO:1902806	BP	e	regulation of cell cycle G1/S phase transition	3/1039	16/21210	0.04071891672464072	7	3	1.0	1.0	1.0	1.0	Solyc01g005960, Solyc10g047000, Solyc11g010660
GO:0006220	BP	e	pyrimidine nucleotide metabolic process	16/1039	192/21210	0.040848351879513405	8	16	1.0	1.0	1.0	1.0	Solyc01g079320, Solyc01g089870, Solyc01g090190, Solyc01g095740, Solyc02g081680, Solyc03g118680, Solyc04g016380, Solyc06g048610, Solyc06g071960, Solyc07g056330, Solyc07g062750, Solyc09g007250, Solyc10g080180, Solyc10g085630, Solyc10g086210, Solyc12g043090
GO:0007006	BP	e	mitochondrial membrane organization	4/1039	27/21210	0.040945731043667805	6	4	1.0	1.0	1.0	1.0	Solyc03g005700, Solyc05g009190, Solyc09g011760, Solyc11g062190
GO:0000373	BP	e	Group II intron splicing	4/1039	27/21210	0.040945731043667805	11	4	1.0	1.0	1.0	1.0	Solyc02g087250, Solyc07g039500, Solyc08g080250, Solyc10g079160
GO:0051046	BP	e	regulation of secretion	4/1039	27/21210	0.040945731043667805	5	4	1.0	1.0	1.0	1.0	Solyc02g083580, Solyc04g009430, Solyc04g077160, Solyc07g005090
GO:0009734	BP	e	auxin-activated signaling pathway	18/1039	225/21210	0.041330621907751004	6	18	1.0	1.0	1.0	1.0	Solyc01g073910, Solyc01g096880, Solyc02g083580, Solyc02g085730, Solyc03g110910, Solyc03g111640, Solyc03g120500, Solyc04g024840, Solyc04g063380, Solyc06g009280, Solyc06g066020, Solyc06g071960, Solyc07g042260, Solyc07g056420, Solyc08g021820, Solyc08g075450, Solyc09g007810, Solyc10g054070
GO:1901360	BP	e	organic cyclic compound metabolic process	464/1039	8819/21210	0.04197982038391935	3	464	1.0	1.0	1.0	1.0	Solyc01g005400, Solyc01g005490, Solyc01g005960, Solyc01g006500, Solyc01g008270, Solyc01g010050, Solyc01g021640, Solyc01g067090, Solyc01g067290, Solyc01g073910, Solyc01g079320, Solyc01g079400, Solyc01g079880, Solyc01g080160, Solyc01g080900, Solyc01g081050, Solyc01g087300, Solyc01g088120, Solyc01g088250, Solyc01g089870, Solyc01g090190, Solyc01g090210, Solyc01g094630, Solyc01g094700, Solyc01g094760,…
GO:0009767	BP	e	photosynthetic electron transport chain	7/1039	66/21210	0.04209276139432157	5	7	1.0	1.0	1.0	1.0	Solyc01g105160, Solyc03g062710, Solyc03g116870, Solyc03g123880, Solyc06g074200, Solyc08g083360, Solyc12g095770
GO:0019388	BP	e	galactose catabolic process	2/1039	7/21210	0.04271909074641176	7	2	1.0	1.0	1.0	1.0	Solyc02g087780, Solyc03g113030
GO:0006538	BP	e	glutamate catabolic process	2/1039	7/21210	0.04271909074641176	10	2	1.0	1.0	1.0	1.0	Solyc09g090700, Solyc11g013170
GO:0006013	BP	e	mannose metabolic process	2/1039	7/21210	0.04271909074641176	6	2	1.0	1.0	1.0	1.0	Solyc05g046340, Solyc05g048760
GO:0044182	BP	e	filamentous growth of a population of unicellular organisms	2/1039	7/21210	0.04271909074641176	3	2	1.0	1.0	1.0	1.0	Solyc02g081680, Solyc07g065130
GO:0046339	BP	e	diacylglycerol metabolic process	2/1039	7/21210	0.04271909074641176	7	2	1.0	1.0	1.0	1.0	Solyc02g062580, Solyc02g084970
GO:0043985	BP	e	histone H4-R3 methylation	2/1039	7/21210	0.04271909074641176	10	2	1.0	1.0	1.0	1.0	Solyc03g112600, Solyc08g005970
GO:0042256	BP	e	cytosolic ribosome assembly	2/1039	7/21210	0.04271909074641176	8	2	1.0	1.0	1.0	1.0	Solyc01g005960, Solyc04g064570
GO:1901371	BP	e	regulation of leaf morphogenesis	2/1039	7/21210	0.04271909074641176	6	2	1.0	1.0	1.0	1.0	Solyc03g110910, Solyc07g052300
GO:0008150	BP	e	biological_process	956/1039	19134/21210	0.0474326351948763	0	956	1.0	1.0	1.0	1.0	Solyc00g028960, Solyc01g005100, Solyc01g005400, Solyc01g005490, Solyc01g005800, Solyc01g005960, Solyc01g006160, Solyc01g006380, Solyc01g006500, Solyc01g008100, Solyc01g008270, Solyc01g009820, Solyc01g010050, Solyc01g010310, Solyc01g010940, Solyc01g014470, Solyc01g014560, Solyc01g021640, Solyc01g044420, Solyc01g057000, Solyc01g060240, Solyc01g066457, Solyc01g067080, Solyc01g067090, Solyc01g067290,…
GO:0009268	BP	e	response to pH	3/1039	17/21210	0.04769467260367123	3	3	1.0	1.0	1.0	1.0	Solyc03g094010, Solyc07g065130, Solyc10g085450
GO:0016577	BP	e	histone demethylation	3/1039	17/21210	0.04769467260367123	8	3	1.0	1.0	1.0	1.0	Solyc03g112600, Solyc05g024430, Solyc08g076390
GO:0009240	BP	e	isopentenyl diphosphate biosynthetic process	21/1039	277/21210	0.04799036352626603	7	21	1.0	1.0	1.0	1.0	Solyc01g067290, Solyc01g079320, Solyc01g089870, Solyc01g110160, Solyc03g119860, Solyc03g121720, Solyc04g064720, Solyc05g008370, Solyc05g018650, Solyc06g051200, Solyc06g071960, Solyc07g005950, Solyc07g039500, Solyc07g053260, Solyc08g006540, Solyc08g016170, Solyc08g083360, Solyc09g007560, Solyc09g008040, Solyc09g092450, Solyc10g081900
GO:0046490	BP	e	isopentenyl diphosphate metabolic process	21/1039	277/21210	0.04799036352626603	6	21	1.0	1.0	1.0	1.0	Solyc01g067290, Solyc01g079320, Solyc01g089870, Solyc01g110160, Solyc03g119860, Solyc03g121720, Solyc04g064720, Solyc05g008370, Solyc05g018650, Solyc06g051200, Solyc06g071960, Solyc07g005950, Solyc07g039500, Solyc07g053260, Solyc08g006540, Solyc08g016170, Solyc08g083360, Solyc09g007560, Solyc09g008040, Solyc09g092450, Solyc10g081900
GO:0010401	BP	e	pectic galactan metabolic process	1/1039	1/21210	0.04898632720414898	10	1	1.0	1.0	1.0	1.0	Solyc11g007770
GO:0007591	BP	e	molting cycle, chitin-based cuticle	1/1039	1/21210	0.04898632720414898	3	1	1.0	1.0	1.0	1.0	Solyc11g010660
GO:0009134	BP	e	nucleoside diphosphate catabolic process	1/1039	1/21210	0.04898632720414898	8	1	1.0	1.0	1.0	1.0	Solyc05g052490
GO:0002168	BP	e	instar larval development	1/1039	1/21210	0.04898632720414898	5	1	1.0	1.0	1.0	1.0	Solyc11g010660
GO:0015968	BP	e	stringent response	1/1039	1/21210	0.04898632720414898	7	1	1.0	1.0	1.0	1.0	Solyc09g075390
GO:0072490	BP	e	toluene-containing compound metabolic process	1/1039	1/21210	0.04898632720414898	5	1	1.0	1.0	1.0	1.0	Solyc07g056420
GO:0071170	BP	e	site-specific DNA replication termination	1/1039	1/21210	0.04898632720414898	8	1	1.0	1.0	1.0	1.0	Solyc07g005340
GO:0006742	BP	e	NADP catabolic process	1/1039	1/21210	0.04898632720414898	11	1	1.0	1.0	1.0	1.0	Solyc06g075080
GO:0072491	BP	e	toluene-containing compound catabolic process	1/1039	1/21210	0.04898632720414898	6	1	1.0	1.0	1.0	1.0	Solyc07g056420
GO:0000372	BP	e	Group I intron splicing	1/1039	1/21210	0.04898632720414898	11	1	1.0	1.0	1.0	1.0	Solyc02g087250
GO:0019677	BP	e	NAD catabolic process	1/1039	1/21210	0.04898632720414898	11	1	1.0	1.0	1.0	1.0	Solyc06g075080
GO:0060325	BP	e	face morphogenesis	1/1039	1/21210	0.04898632720414898	3	1	1.0	1.0	1.0	1.0	Solyc06g082200
GO:0019326	BP	e	nitrotoluene metabolic process	1/1039	1/21210	0.04898632720414898	6	1	1.0	1.0	1.0	1.0	Solyc07g056420
GO:0009271	BP	e	phage shock	1/1039	1/21210	0.04898632720414898	7	1	1.0	1.0	1.0	1.0	Solyc11g008990
GO:0071629	BP	e	cytoplasm protein quality control by the ubiquitin-proteasome system	1/1039	1/21210	0.04898632720414898	10	1	1.0	1.0	1.0	1.0	Solyc03g026220
GO:0098722	BP	e	asymmetric stem cell division	1/1039	1/21210	0.04898632720414898	4	1	1.0	1.0	1.0	1.0	Solyc10g080180
GO:0090708	BP	e	specification of plant organ axis polarity	1/1039	1/21210	0.04898632720414898	4	1	1.0	1.0	1.0	1.0	Solyc03g110910
GO:0048132	BP	e	female germ-line stem cell asymmetric division	1/1039	1/21210	0.04898632720414898	6	1	1.0	1.0	1.0	1.0	Solyc10g080180
GO:1902294	BP	e	cell cycle DNA replication termination	1/1039	1/21210	0.04898632720414898	8	1	1.0	1.0	1.0	1.0	Solyc07g005340
GO:0010157	BP	e	response to chlorate	1/1039	1/21210	0.04898632720414898	4	1	1.0	1.0	1.0	1.0	Solyc07g047790
GO:0042794	BP	e	plastid rRNA transcription	1/1039	1/21210	0.04898632720414898	12	1	1.0	1.0	1.0	1.0	Solyc04g005630
GO:0018395	BP	e	peptidyl-lysine hydroxylation to 5-hydroxy-L-lysine	1/1039	1/21210	0.04898632720414898	9	1	1.0	1.0	1.0	1.0	Solyc03g112600
GO:0071171	BP	e	site-specific DNA replication termination at RTS1 barrier	1/1039	1/21210	0.04898632720414898	9	1	1.0	1.0	1.0	1.0	Solyc07g005340
GO:0016202	BP	e	regulation of striated muscle tissue development	1/1039	1/21210	0.04898632720414898	5	1	1.0	1.0	1.0	1.0	Solyc08g005970
GO:0070453	BP	e	regulation of heme biosynthetic process	1/1039	1/21210	0.04898632720414898	7	1	1.0	1.0	1.0	1.0	Solyc03g123880
GO:0061333	BP	e	renal tubule morphogenesis	1/1039	1/21210	0.04898632720414898	6	1	1.0	1.0	1.0	1.0	Solyc11g010660
GO:0034109	BP	e	homotypic cell-cell adhesion	1/1039	1/21210	0.04898632720414898	4	1	1.0	1.0	1.0	1.0	Solyc07g049450
GO:0008205	BP	e	ecdysone metabolic process	1/1039	1/21210	0.04898632720414898	6	1	1.0	1.0	1.0	1.0	Solyc11g010660
GO:2001209	BP	e	positive regulation of transcription elongation by RNA polymerase I	1/1039	1/21210	0.04898632720414898	12	1	1.0	1.0	1.0	1.0	Solyc06g054080
GO:0017185	BP	e	peptidyl-lysine hydroxylation	1/1039	1/21210	0.04898632720414898	8	1	1.0	1.0	1.0	1.0	Solyc03g112600
GO:0046263	BP	e	nitrotoluene catabolic process	1/1039	1/21210	0.04898632720414898	7	1	1.0	1.0	1.0	1.0	Solyc07g056420
GO:0009137	BP	e	purine nucleoside diphosphate catabolic process	1/1039	1/21210	0.04898632720414898	9	1	1.0	1.0	1.0	1.0	Solyc05g052490
GO:0071311	BP	e	cellular response to acetate	1/1039	1/21210	0.04898632720414898	5	1	1.0	1.0	1.0	1.0	Solyc07g052400
GO:0007390	BP	e	germ-band shortening	1/1039	1/21210	0.04898632720414898	4	1	1.0	1.0	1.0	1.0	Solyc11g010660
GO:2001173	BP	e	regulation of histone H2B conserved C-terminal lysine ubiquitination	1/1039	1/21210	0.04898632720414898	11	1	1.0	1.0	1.0	1.0	Solyc06g054080
GO:0006697	BP	e	ecdysone biosynthetic process	1/1039	1/21210	0.04898632720414898	7	1	1.0	1.0	1.0	1.0	Solyc11g010660
GO:0033077	BP	e	T cell differentiation in thymus	1/1039	1/21210	0.04898632720414898	8	1	1.0	1.0	1.0	1.0	Solyc03g112600
GO:0036214	BP	e	contractile ring localization	1/1039	1/21210	0.04898632720414898	4	1	1.0	1.0	1.0	1.0	Solyc03g063970
GO:0042116	BP	e	macrophage activation	1/1039	1/21210	0.04898632720414898	5	1	1.0	1.0	1.0	1.0	Solyc03g112600
GO:0010446	BP	e	response to alkaline pH	1/1039	1/21210	0.04898632720414898	4	1	1.0	1.0	1.0	1.0	Solyc03g094010
GO:0000475	BP	e	maturation of 2S rRNA	1/1039	1/21210	0.04898632720414898	10	1	1.0	1.0	1.0	1.0	Solyc07g062750
GO:0006910	BP	e	phagocytosis, recognition	1/1039	1/21210	0.04898632720414898	3	1	1.0	1.0	1.0	1.0	Solyc03g112600
GO:0070527	BP	e	platelet aggregation	1/1039	1/21210	0.04898632720414898	5	1	1.0	1.0	1.0	1.0	Solyc07g049450
GO:0070078	BP	e	histone H3-R2 demethylation	1/1039	1/21210	0.04898632720414898	9	1	1.0	1.0	1.0	1.0	Solyc03g112600
GO:0042118	BP	e	endothelial cell activation	1/1039	1/21210	0.04898632720414898	3	1	1.0	1.0	1.0	1.0	Solyc08g005970
GO:0010830	BP	e	regulation of myotube differentiation	1/1039	1/21210	0.04898632720414898	7	1	1.0	1.0	1.0	1.0	Solyc08g005970
GO:0048742	BP	e	regulation of skeletal muscle fiber development	1/1039	1/21210	0.04898632720414898	8	1	1.0	1.0	1.0	1.0	Solyc08g005970
GO:0019554	BP	e	glutamate catabolic process to oxaloacetate	1/1039	1/21210	0.04898632720414898	11	1	1.0	1.0	1.0	1.0	Solyc11g013170
GO:0090262	BP	e	regulation of transcription-coupled nucleotide-excision repair	1/1039	1/21210	0.04898632720414898	9	1	1.0	1.0	1.0	1.0	Solyc06g054080
GO:0000282	BP	e	cellular bud site selection	1/1039	1/21210	0.04898632720414898	4	1	1.0	1.0	1.0	1.0	Solyc03g063970
GO:0010336	BP	e	gibberellic acid homeostasis	1/1039	1/21210	0.04898632720414898	4	1	1.0	1.0	1.0	1.0	Solyc05g009500
GO:0036292	BP	e	DNA rewinding	1/1039	1/21210	0.04898632720414898	8	1	1.0	1.0	1.0	1.0	Solyc03g093850
GO:0002165	BP	e	instar larval or pupal development	1/1039	1/21210	0.04898632720414898	4	1	1.0	1.0	1.0	1.0	Solyc11g010660
GO:0140455	BP	e	cytoplasm protein quality control	1/1039	1/21210	0.04898632720414898	8	1	1.0	1.0	1.0	1.0	Solyc03g026220
GO:0007458	BP	e	progression of morphogenetic furrow involved in compound eye morphogenesis	1/1039	1/21210	0.04898632720414898	3	1	1.0	1.0	1.0	1.0	Solyc11g010660
GO:0008625	BP	e	extrinsic apoptotic signaling pathway via death domain receptors	1/1039	1/21210	0.04898632720414898	7	1	1.0	1.0	1.0	1.0	Solyc01g005960
GO:0070079	BP	e	histone H4-R3 demethylation	1/1039	1/21210	0.04898632720414898	9	1	1.0	1.0	1.0	1.0	Solyc03g112600
GO:1903424	BP	e	fluoride transmembrane transport	1/1039	1/21210	0.04898632720414898	7	1	1.0	1.0	1.0	1.0	Solyc11g013120
GO:0032015	BP	e	regulation of Ran protein signal transduction	1/1039	1/21210	0.04898632720414898	9	1	1.0	1.0	1.0	1.0	Solyc09g065190
GO:0042078	BP	e	germ-line stem cell division	1/1039	1/21210	0.04898632720414898	4	1	1.0	1.0	1.0	1.0	Solyc10g080180
GO:0048539	BP	e	bone marrow development	1/1039	1/21210	0.04898632720414898	5	1	1.0	1.0	1.0	1.0	Solyc04g064570
GO:0098586	BP	e	cellular response to virus	1/1039	1/21210	0.04898632720414898	6	1	1.0	1.0	1.0	1.0	Solyc11g008990
GO:0043654	BP	e	recognition of apoptotic cell	1/1039	1/21210	0.04898632720414898	4	1	1.0	1.0	1.0	1.0	Solyc03g112600
GO:0043010	BP	e	camera-type eye development	1/1039	1/21210	0.04898632720414898	6	1	1.0	1.0	1.0	1.0	Solyc06g082200
GO:0048072	BP	e	compound eye pigmentation	1/1039	1/21210	0.04898632720414898	4	1	1.0	1.0	1.0	1.0	Solyc11g065920
GO:1901861	BP	e	regulation of muscle tissue development	1/1039	1/21210	0.04898632720414898	4	1	1.0	1.0	1.0	1.0	Solyc08g005970
GO:0070455	BP	e	positive regulation of heme biosynthetic process	1/1039	1/21210	0.04898632720414898	8	1	1.0	1.0	1.0	1.0	Solyc03g123880
GO:0019264	BP	e	glycine biosynthetic process from serine	1/1039	1/21210	0.04898632720414898	11	1	1.0	1.0	1.0	1.0	Solyc02g091560
GO:0006533	BP	e	aspartate catabolic process	1/1039	1/21210	0.04898632720414898	10	1	1.0	1.0	1.0	1.0	Solyc11g013170
GO:0046260	BP	e	trinitrotoluene catabolic process	1/1039	1/21210	0.04898632720414898	8	1	1.0	1.0	1.0	1.0	Solyc07g056420
GO:1990168	BP	e	protein K33-linked deubiquitination	1/1039	1/21210	0.04898632720414898	9	1	1.0	1.0	1.0	1.0	Solyc04g053080
GO:0008362	BP	e	chitin-based embryonic cuticle biosynthetic process	1/1039	1/21210	0.04898632720414898	5	1	1.0	1.0	1.0	1.0	Solyc11g010660
GO:0035523	BP	e	protein K29-linked deubiquitination	1/1039	1/21210	0.04898632720414898	9	1	1.0	1.0	1.0	1.0	Solyc04g053080
GO:0019364	BP	e	pyridine nucleotide catabolic process	1/1039	1/21210	0.04898632720414898	9	1	1.0	1.0	1.0	1.0	Solyc06g075080
GO:0051153	BP	e	regulation of striated muscle cell differentiation	1/1039	1/21210	0.04898632720414898	6	1	1.0	1.0	1.0	1.0	Solyc08g005970
GO:1904294	BP	e	positive regulation of ERAD pathway	1/1039	1/21210	0.04898632720414898	10	1	1.0	1.0	1.0	1.0	Solyc11g012900
GO:0019465	BP	e	aspartate transamidation	1/1039	1/21210	0.04898632720414898	11	1	1.0	1.0	1.0	1.0	Solyc11g013170
GO:0006274	BP	e	DNA replication termination	1/1039	1/21210	0.04898632720414898	7	1	1.0	1.0	1.0	1.0	Solyc07g005340
GO:2001207	BP	e	regulation of transcription elongation by RNA polymerase I	1/1039	1/21210	0.04898632720414898	11	1	1.0	1.0	1.0	1.0	Solyc06g054080
GO:0009181	BP	e	purine ribonucleoside diphosphate catabolic process	1/1039	1/21210	0.04898632720414898	10	1	1.0	1.0	1.0	1.0	Solyc05g052490
GO:0018974	BP	e	2,4,6-trinitrotoluene metabolic process	1/1039	1/21210	0.04898632720414898	8	1	1.0	1.0	1.0	1.0	Solyc07g056420
GO:0018973	BP	e	trinitrotoluene metabolic process	1/1039	1/21210	0.04898632720414898	7	1	1.0	1.0	1.0	1.0	Solyc07g056420
GO:1901181	BP	e	negative regulation of cellular response to caffeine	1/1039	1/21210	0.04898632720414898	5	1	1.0	1.0	1.0	1.0	Solyc11g071300
GO:0045456	BP	e	ecdysteroid biosynthetic process	1/1039	1/21210	0.04898632720414898	6	1	1.0	1.0	1.0	1.0	Solyc11g010660
GO:0008258	BP	e	head involution	1/1039	1/21210	0.04898632720414898	4	1	1.0	1.0	1.0	1.0	Solyc11g010660
GO:0033182	BP	e	regulation of histone ubiquitination	1/1039	1/21210	0.04898632720414898	9	1	1.0	1.0	1.0	1.0	Solyc06g054080
GO:1903071	BP	e	positive regulation of ER-associated ubiquitin-dependent protein catabolic process	1/1039	1/21210	0.04898632720414898	11	1	1.0	1.0	1.0	1.0	Solyc11g012900
GO:2000819	BP	e	regulation of nucleotide-excision repair	1/1039	1/21210	0.04898632720414898	8	1	1.0	1.0	1.0	1.0	Solyc06g054080
GO:0046256	BP	e	2,4,6-trinitrotoluene catabolic process	1/1039	1/21210	0.04898632720414898	9	1	1.0	1.0	1.0	1.0	Solyc07g056420
GO:1990167	BP	e	protein K27-linked deubiquitination	1/1039	1/21210	0.04898632720414898	9	1	1.0	1.0	1.0	1.0	Solyc04g053080
GO:1902317	BP	e	nuclear DNA replication termination	1/1039	1/21210	0.04898632720414898	9	1	1.0	1.0	1.0	1.0	Solyc07g005340
GO:0048542	BP	e	lymph gland development	1/1039	1/21210	0.04898632720414898	5	1	1.0	1.0	1.0	1.0	Solyc11g010660
GO:0000476	BP	e	maturation of 4.5S rRNA	1/1039	1/21210	0.04898632720414898	10	1	1.0	1.0	1.0	1.0	Solyc03g121530
GO:0000376	BP	e	RNA splicing, via transesterification reactions with guanosine as nucleophile	1/1039	1/21210	0.04898632720414898	10	1	1.0	1.0	1.0	1.0	Solyc02g087250
GO:0010448	BP	e	vegetative meristem growth	1/1039	1/21210	0.04898632720414898	4	1	1.0	1.0	1.0	1.0	Solyc11g008670
GO:0007120	BP	e	axial cellular bud site selection	1/1039	1/21210	0.04898632720414898	5	1	1.0	1.0	1.0	1.0	Solyc03g063970
GO:0010964	BP	e	regulation of small non-coding RNA-mediated heterochromatin formation	1/1039	1/21210	0.04898632720414898	8	1	1.0	1.0	1.0	1.0	Solyc02g062370
GO:0098728	BP	e	germline stem cell asymmetric division	1/1039	1/21210	0.04898632720414898	5	1	1.0	1.0	1.0	1.0	Solyc10g080180
GO:0009191	BP	e	ribonucleoside diphosphate catabolic process	1/1039	1/21210	0.04898632720414898	9	1	1.0	1.0	1.0	1.0	Solyc05g052490
GO:0007443	BP	e	Malpighian tubule morphogenesis	1/1039	1/21210	0.04898632720414898	7	1	1.0	1.0	1.0	1.0	Solyc11g010660
GO:0010084	BP	e	specification of animal organ axis polarity	1/1039	1/21210	0.04898632720414898	4	1	1.0	1.0	1.0	1.0	Solyc03g110910
GO:0021854	BP	e	hypothalamus development	1/1039	1/21210	0.04898632720414898	3	1	1.0	1.0	1.0	1.0	Solyc06g082200
GO:0048634	BP	e	regulation of muscle organ development	1/1039	1/21210	0.04898632720414898	4	1	1.0	1.0	1.0	1.0	Solyc08g005970
GO:0048641	BP	e	regulation of skeletal muscle tissue development	1/1039	1/21210	0.04898632720414898	5	1	1.0	1.0	1.0	1.0	Solyc08g005970
GO:0034552	BP	e	respiratory chain complex II assembly	1/1039	1/21210	0.04898632720414898	6	1	1.0	1.0	1.0	1.0	Solyc09g007070
GO:1902979	BP	e	mitotic DNA replication termination	1/1039	1/21210	0.04898632720414898	10	1	1.0	1.0	1.0	1.0	Solyc07g005340
GO:0002274	BP	e	myeloid leukocyte activation	1/1039	1/21210	0.04898632720414898	4	1	1.0	1.0	1.0	1.0	Solyc03g112600
GO:0034553	BP	e	mitochondrial respiratory chain complex II assembly	1/1039	1/21210	0.04898632720414898	7	1	1.0	1.0	1.0	1.0	Solyc09g007070
GO:0033274	BP	e	response to vitamin B2	1/1039	1/21210	0.04898632720414898	7	1	1.0	1.0	1.0	1.0	Solyc02g085730
GO:0048069	BP	e	eye pigmentation	1/1039	1/21210	0.04898632720414898	3	1	1.0	1.0	1.0	1.0	Solyc11g065920
GO:0007105	BP	e	cytokinesis, division site positioning	1/1039	1/21210	0.04898632720414898	5	1	1.0	1.0	1.0	1.0	Solyc03g063970
GO:2001243	BP	e	negative regulation of intrinsic apoptotic signaling pathway	1/1039	1/21210	0.04898632720414898	9	1	1.0	1.0	1.0	1.0	Solyc01g005960
GO:0035071	BP	e	salivary gland cell autophagic cell death	1/1039	1/21210	0.04898632720414898	5	1	1.0	1.0	1.0	1.0	Solyc02g084030
GO:0045455	BP	e	ecdysteroid metabolic process	1/1039	1/21210	0.04898632720414898	5	1	1.0	1.0	1.0	1.0	Solyc11g010660
GO:2001166	BP	e	regulation of histone H2B ubiquitination	1/1039	1/21210	0.04898632720414898	10	1	1.0	1.0	1.0	1.0	Solyc06g054080
GO:0097191	BP	e	extrinsic apoptotic signaling pathway	1/1039	1/21210	0.04898632720414898	6	1	1.0	1.0	1.0	1.0	Solyc01g005960
GO:0032259	BP	e	methylation	62/1039	988/21210	0.04913777369306982	2	62	1.0	1.0	1.0	1.0	Solyc01g005400, Solyc01g079100, Solyc01g103360, Solyc01g105270, Solyc01g110130, Solyc01g110160, Solyc02g014520, Solyc02g062370, Solyc02g084020, Solyc02g084670, Solyc02g084700, Solyc02g087650, Solyc02g091560, Solyc02g092200, Solyc02g093930, Solyc03g025260, Solyc03g064010, Solyc03g083430, Solyc03g093760, Solyc03g111640, Solyc03g112600, Solyc03g113860, Solyc03g120130, Solyc04g016380, Solyc04g050390,…
GO:0007031	BP	p	peroxisome organization	0/1039	132/21210	0.0020342124866076913	5	0	1.0	1.0	1.0	1.0
GO:0072662	BP	p	protein localization to peroxisome	0/1039	111/21210	0.0067855305213756385	6	0	1.0	1.0	1.0	1.0
GO:0006625	BP	p	protein targeting to peroxisome	0/1039	111/21210	0.0067855305213756385	9	0	1.0	1.0	1.0	1.0
GO:0072663	BP	p	establishment of protein localization to peroxisome	0/1039	111/21210	0.0067855305213756385	7	0	1.0	1.0	1.0	1.0
GO:0016558	BP	p	protein import into peroxisome matrix	0/1039	107/21210	0.010708774739649903	10	0	1.0	1.0	1.0	1.0
GO:0009624	BP	p	response to nematode	1/1039	148/21210	0.011101299509009042	5	1	1.0	1.0	1.0	1.0	Solyc04g064720
GO:0044092	BP	p	negative regulation of molecular function	9/1039	371/21210	0.02095420652800689	3	9	1.0	1.0	1.0	1.0	Solyc01g005960, Solyc01g060240, Solyc02g086450, Solyc03g113740, Solyc05g015800, Solyc08g076960, Solyc09g075660, Solyc10g055560, Solyc12g095860
GO:0048444	BP	p	floral organ morphogenesis	0/1039	83/21210	0.03545732648119016	5	0	1.0	1.0	1.0	1.0
GO:0043086	BP	p	negative regulation of catalytic activity	9/1039	349/21210	0.04421197518420732	4	9	1.0	1.0	1.0	1.0	Solyc01g005960, Solyc01g060240, Solyc02g086450, Solyc03g113740, Solyc05g015800, Solyc08g076960, Solyc09g075660, Solyc10g055560, Solyc12g095860
GO:0055085	BP	p	transmembrane transport	70/1039	1784/21210	0.04491086496276353	4	70	1.0	1.0	1.0	1.0	Solyc01g079320, Solyc01g089870, Solyc01g096880, Solyc01g103490, Solyc01g105160, Solyc01g105540, Solyc02g021620, Solyc02g064640, Solyc02g071520, Solyc02g078910, Solyc02g080780, Solyc02g085170, Solyc02g087000, Solyc02g090740, Solyc02g092550, Solyc03g005700, Solyc03g026220, Solyc03g083320, Solyc03g113740, Solyc03g119970, Solyc04g005800, Solyc04g007530, Solyc04g053080, Solyc04g064720, Solyc04g071930,…
GO:0015919	BP	p	peroxisomal membrane transport	1/1039	110/21210	0.04531939984208393	6	1	1.0	1.0	1.0	1.0	Solyc12g017470
GO:0043574	BP	p	peroxisomal transport	1/1039	113/21210	0.045886733575221376	5	1	1.0	1.0	1.0	1.0	Solyc12g017470

## Sheet: Shared response case 1 - 2
# GO	NS	enrichment	name	ratio_in_study	ratio_in_pop	p_uncorrected	depth	study_count	p_bonferroni	p_sidak	p_holm	p_fdr_bh	study_items
GO:0006364	BP	e	rRNA processing	39/1039	403/21210	5.5833835808541625e-05	9	39	0.399770264389158	0.3896919676516917	0.399770264389158	0.3071467826359247	Solyc01g057760, Solyc01g097600, Solyc01g103080, Solyc01g103720, Solyc01g106740, Solyc02g062520, Solyc02g079770, Solyc02g086660, Solyc02g089280, Solyc03g082890, Solyc03g113630, Solyc04g026100, Solyc04g051780, Solyc04g064560, Solyc04g078780, Solyc05g005590, Solyc05g005730, Solyc05g008600, Solyc05g012100, Solyc05g052600, Solyc06g007350, Solyc06g068400, Solyc06g072120, Solyc06g073290, Solyc06g082090,…
GO:0016072	BP	e	rRNA metabolic process	40/1039	424/21210	8.579519068042589e-05	8	40	0.6142935652718494	0.5988070886971455	0.614207770081169	0.3071467826359247	Solyc01g057760, Solyc01g097600, Solyc01g103080, Solyc01g103720, Solyc01g106740, Solyc02g062520, Solyc02g079770, Solyc02g086660, Solyc02g089280, Solyc03g082890, Solyc03g113630, Solyc04g026100, Solyc04g051780, Solyc04g064560, Solyc04g078780, Solyc05g005590, Solyc05g005730, Solyc05g008600, Solyc05g012100, Solyc05g052600, Solyc06g007350, Solyc06g068400, Solyc06g072120, Solyc06g073290, Solyc06g082090,…
GO:0002521	BP	e	leukocyte differentiation	5/1039	15/21210	0.0005556208576767323	4	5	1.0	1.0	1.0	0.847293068686509	Solyc01g103960, Solyc03g083480, Solyc06g069230, Solyc09g098160, Solyc09g098180
GO:0010165	BP	e	response to X-ray	4/1039	9/21210	0.000591685103831361	5	4	1.0	1.0	1.0	0.847293068686509	Solyc01g005010, Solyc01g103960, Solyc06g069230, Solyc09g082490
GO:1903131	BP	e	mononuclear cell differentiation	4/1039	9/21210	0.000591685103831361	5	4	1.0	1.0	1.0	0.847293068686509	Solyc01g103960, Solyc06g069230, Solyc09g098160, Solyc09g098180
GO:0046483	BP	e	heterocycle metabolic process	455/1039	8292/21210	0.0015618627688323392	3	455	1.0	1.0	1.0	1.0	Solyc00g052540, Solyc01g005010, Solyc01g005440, Solyc01g005640, Solyc01g007750, Solyc01g007910, Solyc01g008990, Solyc01g009060, Solyc01g009070, Solyc01g010280, Solyc01g010520, Solyc01g049810, Solyc01g056990, Solyc01g057760, Solyc01g057780, Solyc01g057910, Solyc01g079320, Solyc01g080050, Solyc01g080210, Solyc01g081560, Solyc01g087120, Solyc01g088470, Solyc01g090780, Solyc01g090830, Solyc01g090860,…
GO:0048729	BP	e	tissue morphogenesis	7/1039	37/21210	0.001878464867061265	3	7	1.0	1.0	1.0	1.0	Solyc02g069670, Solyc02g078150, Solyc03g006600, Solyc03g117100, Solyc04g072490, Solyc05g009600, Solyc10g076590
GO:0051220	BP	e	cytoplasmic sequestering of protein	3/1039	6/21210	0.0020967787397415958	4	3	1.0	1.0	1.0	1.0	Solyc03g116360, Solyc05g012590, Solyc12g099740
GO:0048870	BP	e	cell motility	8/1039	48/21210	0.002125442097897081	2	8	1.0	1.0	1.0	1.0	Solyc02g078150, Solyc03g062940, Solyc03g083480, Solyc03g115590, Solyc04g045590, Solyc05g009600, Solyc07g008860, Solyc11g017300
GO:1901360	BP	e	organic cyclic compound metabolic process	480/1039	8819/21210	0.0021568074831735135	3	480	1.0	1.0	1.0	1.0	Solyc00g052540, Solyc01g005010, Solyc01g005440, Solyc01g005640, Solyc01g006810, Solyc01g007750, Solyc01g007910, Solyc01g008990, Solyc01g009060, Solyc01g009070, Solyc01g010280, Solyc01g010520, Solyc01g049810, Solyc01g056990, Solyc01g057760, Solyc01g057780, Solyc01g057910, Solyc01g079320, Solyc01g080050, Solyc01g080210, Solyc01g081560, Solyc01g087120, Solyc01g088470, Solyc01g090780, Solyc01g090830,…
GO:0030493	BP	e	bacteriochlorophyll metabolic process	2/1039	2/21210	0.0023974637011601988	7	2	1.0	1.0	1.0	1.0	Solyc09g014760, Solyc10g077040
GO:0017003	BP	e	protein-heme linkage	2/1039	2/21210	0.0023974637011601988	7	2	1.0	1.0	1.0	1.0	Solyc03g033990, Solyc09g005870
GO:0030494	BP	e	bacteriochlorophyll biosynthetic process	2/1039	2/21210	0.0023974637011601988	8	2	1.0	1.0	1.0	1.0	Solyc09g014760, Solyc10g077040
GO:0016477	BP	e	cell migration	6/1039	29/21210	0.0024520546472849986	3	6	1.0	1.0	1.0	1.0	Solyc03g062940, Solyc03g083480, Solyc04g045590, Solyc05g009600, Solyc07g008860, Solyc11g017300
GO:0006139	BP	e	nucleobase-containing compound metabolic process	423/1039	7721/21210	0.0032536897346511036	4	423	1.0	1.0	1.0	1.0	Solyc00g052540, Solyc01g005010, Solyc01g005440, Solyc01g005640, Solyc01g007750, Solyc01g007910, Solyc01g008990, Solyc01g009060, Solyc01g009070, Solyc01g010280, Solyc01g010520, Solyc01g049810, Solyc01g056990, Solyc01g057760, Solyc01g057780, Solyc01g057910, Solyc01g079320, Solyc01g080050, Solyc01g080210, Solyc01g081560, Solyc01g087120, Solyc01g088470, Solyc01g090780, Solyc01g090830, Solyc01g090860,…
GO:2001233	BP	e	regulation of apoptotic signaling pathway	3/1039	7/21210	0.0035359378181035466	7	3	1.0	1.0	1.0	1.0	Solyc03g119040, Solyc05g009600, Solyc05g012590
GO:0034470	BP	e	ncRNA processing	49/1039	662/21210	0.004342624173522568	8	49	1.0	1.0	1.0	1.0	Solyc01g057760, Solyc01g094460, Solyc01g097600, Solyc01g100600, Solyc01g103080, Solyc01g103720, Solyc01g106740, Solyc02g062520, Solyc02g068370, Solyc02g079770, Solyc02g086660, Solyc02g089280, Solyc03g082890, Solyc03g113630, Solyc03g114410, Solyc04g026100, Solyc04g051780, Solyc04g064560, Solyc04g078780, Solyc05g005590, Solyc05g005730, Solyc05g008600, Solyc05g009410, Solyc05g012100, Solyc05g052600,…
GO:0006725	BP	e	cellular aromatic compound metabolic process	467/1039	8622/21210	0.004353746165693286	3	467	1.0	1.0	1.0	1.0	Solyc00g052540, Solyc01g005010, Solyc01g005440, Solyc01g005640, Solyc01g006810, Solyc01g007750, Solyc01g007910, Solyc01g008990, Solyc01g009060, Solyc01g009070, Solyc01g010280, Solyc01g010520, Solyc01g049810, Solyc01g056990, Solyc01g057760, Solyc01g057780, Solyc01g057910, Solyc01g079320, Solyc01g080050, Solyc01g080210, Solyc01g081560, Solyc01g087120, Solyc01g088470, Solyc01g090780, Solyc01g090830,…
GO:0006839	BP	e	mitochondrial transport	19/1039	197/21210	0.004370159870562602	5	19	1.0	1.0	1.0	1.0	Solyc01g007910, Solyc01g067070, Solyc01g079320, Solyc01g087120, Solyc02g031970, Solyc02g078330, Solyc02g084770, Solyc02g089280, Solyc03g121640, Solyc04g005450, Solyc05g054720, Solyc06g005840, Solyc06g034290, Solyc06g073700, Solyc06g082270, Solyc08g007520, Solyc09g005870, Solyc10g005280, Solyc10g047370
GO:0000038	BP	e	very long-chain fatty acid metabolic process	11/1039	92/21210	0.005275542612352344	8	11	1.0	1.0	1.0	1.0	Solyc01g073680, Solyc01g094700, Solyc02g070050, Solyc05g056240, Solyc06g007490, Solyc06g071790, Solyc08g007180, Solyc08g016170, Solyc10g009240, Solyc10g081490, Solyc11g073130
GO:0022008	BP	e	neurogenesis	11/1039	92/21210	0.005275542612352344	4	11	1.0	1.0	1.0	1.0	Solyc02g078150, Solyc03g083480, Solyc03g115590, Solyc03g119900, Solyc04g078160, Solyc05g050000, Solyc05g051860, Solyc09g007540, Solyc09g092680, Solyc10g074950, Solyc11g017220
GO:0071704	BP	e	organic substance metabolic process	776/1039	15049/21210	0.006267204616943248	2	776	1.0	1.0	1.0	1.0	Solyc00g052540, Solyc00g094540, Solyc01g005010, Solyc01g005440, Solyc01g005640, Solyc01g006230, Solyc01g006430, Solyc01g006810, Solyc01g007750, Solyc01g007910, Solyc01g008040, Solyc01g008990, Solyc01g009060, Solyc01g009070, Solyc01g010280, Solyc01g010520, Solyc01g010570, Solyc01g014530, Solyc01g020190, Solyc01g049810, Solyc01g056990, Solyc01g057210, Solyc01g057760, Solyc01g057780, Solyc01g057910,…
GO:0009658	BP	e	chloroplast organization	30/1039	364/21210	0.0064500506959880265	6	30	1.0	1.0	1.0	1.0	Solyc01g007750, Solyc01g057780, Solyc01g079320, Solyc01g106740, Solyc01g109630, Solyc02g069560, Solyc02g078330, Solyc02g079770, Solyc02g094420, Solyc03g007440, Solyc03g082970, Solyc03g113630, Solyc04g011700, Solyc04g079850, Solyc05g008600, Solyc05g012100, Solyc06g005490, Solyc07g018360, Solyc07g062610, Solyc08g007180, Solyc08g016170, Solyc08g079180, Solyc09g014760, Solyc09g065120, Solyc09g091830,…
GO:0034660	BP	e	ncRNA metabolic process	58/1039	831/21210	0.00664647791267778	7	58	1.0	1.0	1.0	1.0	Solyc01g057760, Solyc01g090860, Solyc01g094460, Solyc01g097600, Solyc01g100600, Solyc01g103080, Solyc01g103720, Solyc01g106740, Solyc02g062520, Solyc02g068370, Solyc02g079770, Solyc02g086660, Solyc02g089280, Solyc03g082890, Solyc03g113630, Solyc03g114410, Solyc04g026100, Solyc04g051780, Solyc04g064560, Solyc04g078780, Solyc05g005590, Solyc05g005730, Solyc05g006530, Solyc05g008600, Solyc05g009410,…
GO:0002240	BP	e	response to molecule of oomycetes origin	2/1039	3/21210	0.006957935251150991	4	2	1.0	1.0	1.0	1.0	Solyc01g097330, Solyc08g077060
GO:0051664	BP	e	nuclear pore localization	2/1039	3/21210	0.006957935251150991	6	2	1.0	1.0	1.0	1.0	Solyc01g107160, Solyc07g047860
GO:1904950	BP	e	negative regulation of establishment of protein localization	3/1039	9/21210	0.007882628830240507	7	3	1.0	1.0	1.0	1.0	Solyc03g116360, Solyc05g012590, Solyc12g099740
GO:0051224	BP	e	negative regulation of protein transport	3/1039	9/21210	0.007882628830240507	8	3	1.0	1.0	1.0	1.0	Solyc03g116360, Solyc05g012590, Solyc12g099740
GO:0090304	BP	e	nucleic acid metabolic process	350/1039	6372/21210	0.00924645530233657	5	350	1.0	1.0	1.0	1.0	Solyc00g052540, Solyc01g005010, Solyc01g005440, Solyc01g005640, Solyc01g007750, Solyc01g008990, Solyc01g009060, Solyc01g009070, Solyc01g010520, Solyc01g049810, Solyc01g056990, Solyc01g057760, Solyc01g057780, Solyc01g057910, Solyc01g079320, Solyc01g080050, Solyc01g080210, Solyc01g081560, Solyc01g088470, Solyc01g090780, Solyc01g090830, Solyc01g090860, Solyc01g090870, Solyc01g091010, Solyc01g091540,…
GO:0043170	BP	e	macromolecule metabolic process	627/1039	11966/21210	0.009339527001605175	3	627	1.0	1.0	1.0	1.0	Solyc00g052540, Solyc00g094540, Solyc01g005010, Solyc01g005440, Solyc01g005640, Solyc01g006230, Solyc01g006810, Solyc01g007750, Solyc01g007910, Solyc01g008040, Solyc01g008990, Solyc01g009060, Solyc01g009070, Solyc01g010520, Solyc01g010570, Solyc01g014530, Solyc01g020190, Solyc01g049810, Solyc01g056990, Solyc01g057210, Solyc01g057760, Solyc01g057780, Solyc01g057910, Solyc01g067030, Solyc01g067510,…
GO:0048699	BP	e	generation of neurons	7/1039	49/21210	0.00943333615506784	5	7	1.0	1.0	1.0	1.0	Solyc03g083480, Solyc03g115590, Solyc03g119900, Solyc04g078160, Solyc05g051860, Solyc09g092680, Solyc11g017220
GO:0009887	BP	e	animal organ morphogenesis	44/1039	606/21210	0.009569555070672335	3	44	1.0	1.0	1.0	1.0	Solyc01g005640, Solyc01g010520, Solyc01g091010, Solyc01g094460, Solyc01g095370, Solyc02g065490, Solyc02g068370, Solyc02g068580, Solyc02g069670, Solyc02g078150, Solyc02g094420, Solyc03g007440, Solyc03g062710, Solyc03g083480, Solyc03g113630, Solyc03g114250, Solyc03g114580, Solyc03g116360, Solyc04g014610, Solyc04g078160, Solyc04g079850, Solyc05g008600, Solyc06g005610, Solyc06g069230, Solyc07g018290,…
GO:0032434	BP	e	regulation of proteasomal ubiquitin-dependent protein catabolic process	5/1039	28/21210	0.010722102404473627	9	5	1.0	1.0	1.0	1.0	Solyc03g119040, Solyc04g080870, Solyc05g012590, Solyc06g005000, Solyc11g017300
GO:1903828	BP	e	negative regulation of protein localization	3/1039	10/21210	0.010854629077729645	6	3	1.0	1.0	1.0	1.0	Solyc03g116360, Solyc05g012590, Solyc12g099740
GO:0001522	BP	e	pseudouridine synthesis	6/1039	39/21210	0.011122520955811144	8	6	1.0	1.0	1.0	1.0	Solyc01g097600, Solyc02g062520, Solyc02g093480, Solyc05g053190, Solyc11g033260, Solyc12g038980
GO:0030154	BP	e	cell differentiation	91/1039	1438/21210	0.011286635535363335	3	91	1.0	1.0	1.0	1.0	Solyc01g009070, Solyc01g010570, Solyc01g057910, Solyc01g067930, Solyc01g079320, Solyc01g080050, Solyc01g091520, Solyc01g094640, Solyc01g096410, Solyc01g097600, Solyc01g103080, Solyc01g103960, Solyc02g070050, Solyc02g078150, Solyc02g078330, Solyc02g081080, Solyc02g083730, Solyc02g091340, Solyc02g092210, Solyc02g092580, Solyc02g094420, Solyc03g006130, Solyc03g062710, Solyc03g079950, Solyc03g083480,…
GO:0048731	BP	e	system development	87/1039	1367/21210	0.01144111976210916	3	87	1.0	1.0	1.0	1.0	Solyc00g052540, Solyc01g009060, Solyc01g009070, Solyc01g010280, Solyc01g014530, Solyc01g057910, Solyc01g086960, Solyc01g090830, Solyc01g093965, Solyc01g094700, Solyc01g097830, Solyc01g098990, Solyc01g106310, Solyc01g107600, Solyc02g065490, Solyc02g067070, Solyc02g070910, Solyc02g078150, Solyc02g081080, Solyc02g083310, Solyc02g088830, Solyc03g006600, Solyc03g007440, Solyc03g058440, Solyc03g059030,…
GO:0035107	BP	e	appendage morphogenesis	4/1039	19/21210	0.012303314453349232	3	4	1.0	1.0	1.0	1.0	Solyc01g103080, Solyc02g078150, Solyc07g062880, Solyc09g092680
GO:0009657	BP	e	plastid organization	33/1039	431/21210	0.012422603298427485	5	33	1.0	1.0	1.0	1.0	Solyc01g007750, Solyc01g057780, Solyc01g079320, Solyc01g106740, Solyc01g109630, Solyc02g069560, Solyc02g078330, Solyc02g079770, Solyc02g094420, Solyc03g007440, Solyc03g082970, Solyc03g113630, Solyc04g011700, Solyc04g079850, Solyc05g008600, Solyc05g012100, Solyc05g052600, Solyc06g005490, Solyc07g018360, Solyc07g062610, Solyc08g007180, Solyc08g016170, Solyc08g076540, Solyc08g079180, Solyc09g014760,…
GO:2000058	BP	e	regulation of ubiquitin-dependent protein catabolic process	5/1039	29/21210	0.012445029020554589	8	5	1.0	1.0	1.0	1.0	Solyc03g119040, Solyc04g080870, Solyc05g012590, Solyc06g005000, Solyc11g017300
GO:0022412	BP	e	cellular process involved in reproduction in multicellular organism	24/1039	290/21210	0.012675657327634798	2	24	1.0	1.0	1.0	1.0	Solyc01g005010, Solyc01g010570, Solyc01g079320, Solyc01g094460, Solyc01g094640, Solyc01g097600, Solyc01g103080, Solyc01g109640, Solyc02g078330, Solyc03g097280, Solyc05g012190, Solyc05g012590, Solyc06g066100, Solyc06g066590, Solyc06g069230, Solyc07g047860, Solyc08g076660, Solyc09g009920, Solyc09g082490, Solyc10g007130, Solyc10g012210, Solyc10g047370, Solyc11g006270, Solyc12g013790
GO:0032878	BP	e	regulation of establishment or maintenance of cell polarity	2/1039	4/21210	0.0134641391812199	4	2	1.0	1.0	1.0	1.0	Solyc03g119040, Solyc05g010590
GO:0030224	BP	e	monocyte differentiation	2/1039	4/21210	0.0134641391812199	6	2	1.0	1.0	1.0	1.0	Solyc09g098160, Solyc09g098180
GO:0046037	BP	e	GMP metabolic process	2/1039	4/21210	0.0134641391812199	10	2	1.0	1.0	1.0	1.0	Solyc10g079500, Solyc11g005900
GO:2001235	BP	e	positive regulation of apoptotic signaling pathway	2/1039	4/21210	0.0134641391812199	8	2	1.0	1.0	1.0	1.0	Solyc03g119040, Solyc05g009600
GO:0018119	BP	e	peptidyl-cysteine S-nitrosylation	3/1039	11/21210	0.014388085032350584	8	3	1.0	1.0	1.0	1.0	Solyc06g005490, Solyc07g007110, Solyc10g083650
GO:0017014	BP	e	protein nitrosylation	3/1039	11/21210	0.014388085032350584	6	3	1.0	1.0	1.0	1.0	Solyc06g005490, Solyc07g007110, Solyc10g083650
GO:0051180	BP	e	vitamin transport	3/1039	11/21210	0.014388085032350584	4	3	1.0	1.0	1.0	1.0	Solyc01g067070, Solyc02g084770, Solyc09g075020
GO:0031125	BP	e	rRNA 3'-end processing	3/1039	11/21210	0.014388085032350584	10	3	1.0	1.0	1.0	1.0	Solyc01g103080, Solyc06g072120, Solyc08g007520
GO:0000460	BP	e	maturation of 5.8S rRNA	4/1039	20/21210	0.01479451087145357	10	4	1.0	1.0	1.0	1.0	Solyc01g103080, Solyc01g103720, Solyc05g005730, Solyc07g045370
GO:0051049	BP	e	regulation of transport	34/1039	458/21210	0.015614981724836843	4	34	1.0	1.0	1.0	1.0	Solyc01g090910, Solyc01g095490, Solyc01g103110, Solyc01g107160, Solyc01g111560, Solyc02g070910, Solyc02g072160, Solyc02g078150, Solyc02g083730, Solyc03g116360, Solyc03g119040, Solyc03g119330, Solyc04g058110, Solyc04g072160, Solyc04g074180, Solyc05g009700, Solyc05g012590, Solyc05g050350, Solyc06g007350, Solyc06g069570, Solyc07g045540, Solyc07g052970, Solyc08g062630, Solyc08g068420, Solyc09g075460,…
GO:0006869	BP	e	lipid transport	19/1039	217/21210	0.015987048737460614	5	19	1.0	1.0	1.0	1.0	Solyc01g073680, Solyc01g095370, Solyc01g100250, Solyc03g119210, Solyc04g071130, Solyc05g007000, Solyc06g060460, Solyc06g065330, Solyc06g068800, Solyc08g062630, Solyc08g074480, Solyc08g075690, Solyc08g079200, Solyc08g082080, Solyc09g083320, Solyc10g006080, Solyc11g007960, Solyc11g013190, Solyc11g071920
GO:0000470	BP	e	maturation of LSU-rRNA	5/1039	31/21210	0.016432466954997556	10	5	1.0	1.0	1.0	1.0	Solyc01g103720, Solyc05g005730, Solyc06g068400, Solyc07g045370, Solyc12g038980
GO:0061136	BP	e	regulation of proteasomal protein catabolic process	5/1039	31/21210	0.016432466954997556	8	5	1.0	1.0	1.0	1.0	Solyc03g119040, Solyc04g080870, Solyc05g012590, Solyc06g005000, Solyc11g017300
GO:0070585	BP	e	protein localization to mitochondrion	14/1039	142/21210	0.01650436324174398	6	14	1.0	1.0	1.0	1.0	Solyc01g007910, Solyc01g079320, Solyc02g078330, Solyc02g089280, Solyc03g121640, Solyc04g005450, Solyc05g054720, Solyc06g005840, Solyc06g073700, Solyc06g082270, Solyc08g007520, Solyc09g005870, Solyc10g005280, Solyc10g047370
GO:0072655	BP	e	establishment of protein localization to mitochondrion	14/1039	142/21210	0.01650436324174398	7	14	1.0	1.0	1.0	1.0	Solyc01g007910, Solyc01g079320, Solyc02g078330, Solyc02g089280, Solyc03g121640, Solyc04g005450, Solyc05g054720, Solyc06g005840, Solyc06g073700, Solyc06g082270, Solyc08g007520, Solyc09g005870, Solyc10g005280, Solyc10g047370
GO:0016070	BP	e	RNA metabolic process	283/1039	5119/21210	0.017361956185165818	6	283	1.0	1.0	1.0	1.0	Solyc00g052540, Solyc01g005440, Solyc01g007750, Solyc01g008990, Solyc01g009060, Solyc01g009070, Solyc01g010520, Solyc01g049810, Solyc01g057760, Solyc01g057780, Solyc01g079320, Solyc01g080050, Solyc01g081560, Solyc01g088470, Solyc01g090780, Solyc01g090830, Solyc01g090860, Solyc01g090870, Solyc01g091540, Solyc01g093965, Solyc01g094460, Solyc01g097330, Solyc01g097600, Solyc01g098010, Solyc01g100030,…
GO:0032436	BP	e	positive regulation of proteasomal ubiquitin-dependent protein catabolic process	4/1039	21/21210	0.017582177851266107	10	4	1.0	1.0	1.0	1.0	Solyc03g119040, Solyc04g080870, Solyc05g012590, Solyc06g005000
GO:0045995	BP	e	regulation of embryonic development	4/1039	21/21210	0.017582177851266107	5	4	1.0	1.0	1.0	1.0	Solyc02g081080, Solyc03g119040, Solyc07g018290, Solyc07g045230
GO:0050730	BP	e	regulation of peptidyl-tyrosine phosphorylation	3/1039	12/21210	0.018495699105043964	9	3	1.0	1.0	1.0	1.0	Solyc02g081080, Solyc03g119040, Solyc05g009600
GO:0010019	BP	e	chloroplast-nucleus signaling pathway	3/1039	12/21210	0.018495699105043964	5	3	1.0	1.0	1.0	1.0	Solyc03g113630, Solyc05g009890, Solyc06g073290
GO:1903050	BP	e	regulation of proteolysis involved in protein catabolic process	5/1039	32/21210	0.01871102043926768	7	5	1.0	1.0	1.0	1.0	Solyc03g119040, Solyc04g080870, Solyc05g012590, Solyc06g005000, Solyc11g017300
GO:0034641	BP	e	cellular nitrogen compound metabolic process	482/1039	9088/21210	0.018927150603110295	3	482	1.0	1.0	1.0	1.0	Solyc00g052540, Solyc01g005010, Solyc01g005440, Solyc01g005640, Solyc01g007750, Solyc01g007910, Solyc01g008990, Solyc01g009060, Solyc01g009070, Solyc01g010280, Solyc01g010520, Solyc01g049810, Solyc01g056990, Solyc01g057760, Solyc01g057780, Solyc01g057910, Solyc01g060080, Solyc01g079320, Solyc01g080050, Solyc01g080210, Solyc01g081560, Solyc01g087120, Solyc01g088470, Solyc01g090780, Solyc01g090830,…
GO:0006399	BP	e	tRNA metabolic process	19/1039	226/21210	0.01954923066133076	8	19	1.0	1.0	1.0	1.0	Solyc01g097600, Solyc01g100600, Solyc01g106740, Solyc02g062520, Solyc02g079770, Solyc03g113630, Solyc05g005590, Solyc05g009410, Solyc05g012100, Solyc05g053190, Solyc06g049090, Solyc06g051760, Solyc07g048080, Solyc07g065920, Solyc08g007520, Solyc09g007360, Solyc09g007540, Solyc10g008600, Solyc11g005690
GO:0033365	BP	e	protein localization to organelle	48/1039	698/21210	0.01988328705801832	5	48	1.0	1.0	1.0	1.0	Solyc01g006810, Solyc01g007910, Solyc01g057760, Solyc01g079320, Solyc01g090910, Solyc01g098780, Solyc01g103080, Solyc01g107160, Solyc02g078330, Solyc02g079770, Solyc02g089280, Solyc02g090230, Solyc03g079940, Solyc03g080140, Solyc03g093430, Solyc03g097070, Solyc03g113630, Solyc03g119330, Solyc03g121640, Solyc04g005450, Solyc04g008640, Solyc04g054980, Solyc05g012100, Solyc05g054720, Solyc05g054930,…
GO:2000060	BP	e	positive regulation of ubiquitin-dependent protein catabolic process	4/1039	22/21210	0.020675594892954344	9	4	1.0	1.0	1.0	1.0	Solyc03g119040, Solyc04g080870, Solyc05g012590, Solyc06g005000
GO:0051674	BP	e	localization of cell	4/1039	22/21210	0.020675594892954344	2	4	1.0	1.0	1.0	1.0	Solyc03g062940, Solyc04g045590, Solyc05g051860, Solyc07g008860
GO:1901800	BP	e	positive regulation of proteasomal protein catabolic process	4/1039	22/21210	0.020675594892954344	9	4	1.0	1.0	1.0	1.0	Solyc03g119040, Solyc04g080870, Solyc05g012590, Solyc06g005000
GO:0072594	BP	e	establishment of protein localization to organelle	45/1039	652/21210	0.02079031555126165	6	45	1.0	1.0	1.0	1.0	Solyc01g006810, Solyc01g007910, Solyc01g057760, Solyc01g079320, Solyc01g090910, Solyc01g098780, Solyc01g103080, Solyc01g107160, Solyc02g078330, Solyc02g079770, Solyc02g089280, Solyc02g090230, Solyc03g080140, Solyc03g093430, Solyc03g097070, Solyc03g113630, Solyc03g119330, Solyc03g121640, Solyc04g005450, Solyc04g054980, Solyc05g012100, Solyc05g054720, Solyc05g054930, Solyc06g005840, Solyc06g065330,…
GO:0055075	BP	e	potassium ion homeostasis	5/1039	33/21210	0.021187940228652183	5	5	1.0	1.0	1.0	1.0	Solyc02g070290, Solyc03g083320, Solyc06g009330, Solyc09g075020, Solyc10g006080
GO:0001558	BP	e	regulation of cell growth	14/1039	152/21210	0.02152697053469022	5	14	1.0	1.0	1.0	1.0	Solyc01g095490, Solyc01g107160, Solyc03g079950, Solyc03g119040, Solyc03g120760, Solyc04g074180, Solyc04g076540, Solyc05g009600, Solyc05g012590, Solyc05g051460, Solyc07g061920, Solyc08g075120, Solyc09g009270, Solyc10g045550
GO:0044238	BP	e	primary metabolic process	817/1039	16039/21210	0.02156164680871422	2	817	1.0	1.0	1.0	1.0	Solyc00g052540, Solyc00g094540, Solyc01g005010, Solyc01g005440, Solyc01g005640, Solyc01g005850, Solyc01g006230, Solyc01g006430, Solyc01g006810, Solyc01g007750, Solyc01g007910, Solyc01g008040, Solyc01g008990, Solyc01g009060, Solyc01g009070, Solyc01g010280, Solyc01g010520, Solyc01g010570, Solyc01g014530, Solyc01g020190, Solyc01g049810, Solyc01g056990, Solyc01g057210, Solyc01g057760, Solyc01g057780,…
GO:0008360	BP	e	regulation of cell shape	6/1039	45/21210	0.021699002437822995	6	6	1.0	1.0	1.0	1.0	Solyc01g100600, Solyc05g010590, Solyc05g012800, Solyc07g061920, Solyc08g076540, Solyc09g092680
GO:0033334	BP	e	fin morphogenesis	2/1039	5/21210	0.021714862376891565	4	2	1.0	1.0	1.0	1.0	Solyc01g103080, Solyc09g092680
GO:0019369	BP	e	arachidonic acid metabolic process	2/1039	5/21210	0.021714862376891565	9	2	1.0	1.0	1.0	1.0	Solyc02g069930, Solyc04g079730
GO:0030098	BP	e	lymphocyte differentiation	2/1039	5/21210	0.021714862376891565	6	2	1.0	1.0	1.0	1.0	Solyc01g103960, Solyc06g069230
GO:0032065	BP	e	maintenance of protein location in cell cortex	2/1039	5/21210	0.021714862376891565	5	2	1.0	1.0	1.0	1.0	Solyc03g116360, Solyc12g099740
GO:0001764	BP	e	neuron migration	2/1039	5/21210	0.021714862376891565	4	2	1.0	1.0	1.0	1.0	Solyc03g062940, Solyc04g045590
GO:0019637	BP	e	organophosphate metabolic process	115/1039	1916/21210	0.022715457624288733	4	115	1.0	1.0	1.0	1.0	Solyc01g007910, Solyc01g010570, Solyc01g057760, Solyc01g079320, Solyc01g080210, Solyc01g087120, Solyc01g093965, Solyc01g094700, Solyc01g096410, Solyc01g100030, Solyc01g103080, Solyc01g103110, Solyc01g103580, Solyc01g103960, Solyc01g109300, Solyc01g109680, Solyc02g063220, Solyc02g070330, Solyc02g070770, Solyc02g071330, Solyc02g078150, Solyc02g078240, Solyc02g078330, Solyc02g078880, Solyc02g086660,…
GO:0071702	BP	e	organic substance transport	159/1039	2743/21210	0.02275762221561524	4	159	1.0	1.0	1.0	1.0	Solyc01g006230, Solyc01g006810, Solyc01g007910, Solyc01g008990, Solyc01g010940, Solyc01g057760, Solyc01g067070, Solyc01g073680, Solyc01g079320, Solyc01g080540, Solyc01g088550, Solyc01g090910, Solyc01g091520, Solyc01g095370, Solyc01g098780, Solyc01g100250, Solyc01g103080, Solyc01g107160, Solyc01g107600, Solyc01g109640, Solyc01g109680, Solyc02g062890, Solyc02g065280, Solyc02g067660, Solyc02g071330,…
GO:0009263	BP	e	deoxyribonucleotide biosynthetic process	3/1039	13/21210	0.0231839365765211	9	3	1.0	1.0	1.0	1.0	Solyc01g080210, Solyc01g100030, Solyc11g030710
GO:0033559	BP	e	unsaturated fatty acid metabolic process	11/1039	111/21210	0.023938787472107478	8	11	1.0	1.0	1.0	1.0	Solyc01g006430, Solyc02g069930, Solyc02g094420, Solyc03g063110, Solyc03g082890, Solyc04g072160, Solyc04g079730, Solyc05g008600, Solyc08g016170, Solyc10g077040, Solyc12g008470
GO:1903052	BP	e	positive regulation of proteolysis involved in protein catabolic process	4/1039	23/21210	0.02408247848174128	8	4	1.0	1.0	1.0	1.0	Solyc03g119040, Solyc04g080870, Solyc05g012590, Solyc06g005000
GO:0006396	BP	e	RNA processing	97/1039	1590/21210	0.02518437311376886	7	97	1.0	1.0	1.0	1.0	Solyc01g007750, Solyc01g008990, Solyc01g049810, Solyc01g057760, Solyc01g090860, Solyc01g094460, Solyc01g097600, Solyc01g100030, Solyc01g100600, Solyc01g103080, Solyc01g103090, Solyc01g103720, Solyc01g106740, Solyc01g108410, Solyc01g109630, Solyc01g111560, Solyc02g062520, Solyc02g068370, Solyc02g068440, Solyc02g069500, Solyc02g079770, Solyc02g086660, Solyc02g089280, Solyc02g089560, Solyc02g093480,…
GO:0010207	BP	e	photosystem II assembly	14/1039	157/21210	0.02565197888255639	6	14	1.0	1.0	1.0	1.0	Solyc01g098990, Solyc03g113630, Solyc04g080870, Solyc05g008600, Solyc05g052600, Solyc05g054720, Solyc06g007350, Solyc06g073290, Solyc08g007180, Solyc08g079180, Solyc10g039270, Solyc10g077040, Solyc11g042640, Solyc12g009440
GO:0010092	BP	e	specification of animal organ identity	5/1039	35/21210	0.026758923841609585	4	5	1.0	1.0	1.0	1.0	Solyc01g005640, Solyc01g010520, Solyc01g091010, Solyc09g009920, Solyc11g017300
GO:0051651	BP	e	maintenance of location in cell	7/1039	60/21210	0.026769212671865956	3	7	1.0	1.0	1.0	1.0	Solyc01g107160, Solyc02g069670, Solyc03g116360, Solyc05g012590, Solyc06g050980, Solyc11g070130, Solyc12g099740
GO:0051051	BP	e	negative regulation of transport	4/1039	24/21210	0.027809001622979758	5	4	1.0	1.0	1.0	1.0	Solyc03g116360, Solyc03g119040, Solyc05g012590, Solyc12g099740
GO:0032504	BP	e	multicellular organism reproduction	4/1039	24/21210	0.027809001622979758	2	4	1.0	1.0	1.0	1.0	Solyc01g097110, Solyc02g078150, Solyc04g079860, Solyc06g005490
GO:0051204	BP	e	protein insertion into mitochondrial membrane	3/1039	14/21210	0.028453782753775428	9	3	1.0	1.0	1.0	1.0	Solyc04g005450, Solyc06g005840, Solyc06g082270
GO:0090151	BP	e	establishment of protein localization to mitochondrial membrane	3/1039	14/21210	0.028453782753775428	8	3	1.0	1.0	1.0	1.0	Solyc04g005450, Solyc06g005840, Solyc06g082270
GO:0055086	BP	e	nucleobase-containing small molecule metabolic process	87/1039	1419/21210	0.030177936416874825	5	87	1.0	1.0	1.0	1.0	Solyc01g007910, Solyc01g057760, Solyc01g079320, Solyc01g080210, Solyc01g087120, Solyc01g093965, Solyc01g100030, Solyc01g102940, Solyc01g103080, Solyc01g103960, Solyc02g063220, Solyc02g070330, Solyc02g071330, Solyc02g078330, Solyc02g078880, Solyc02g086660, Solyc02g086830, Solyc02g088700, Solyc02g093290, Solyc02g094420, Solyc03g006280, Solyc03g007660, Solyc03g032020, Solyc03g096900, Solyc03g113690,…
GO:0009220	BP	e	pyrimidine ribonucleotide biosynthetic process	15/1039	172/21210	0.030572264450183028	10	15	1.0	1.0	1.0	1.0	Solyc01g007910, Solyc01g079320, Solyc01g080210, Solyc02g070330, Solyc02g078330, Solyc03g006280, Solyc03g114580, Solyc03g119040, Solyc03g121640, Solyc04g058090, Solyc04g076370, Solyc05g012100, Solyc06g082090, Solyc09g065120, Solyc10g005280
GO:0009218	BP	e	pyrimidine ribonucleotide metabolic process	15/1039	173/21210	0.031283691873335844	9	15	1.0	1.0	1.0	1.0	Solyc01g007910, Solyc01g079320, Solyc01g080210, Solyc02g070330, Solyc02g078330, Solyc03g006280, Solyc03g114580, Solyc03g119040, Solyc03g121640, Solyc04g058090, Solyc04g076370, Solyc05g012100, Solyc06g082090, Solyc09g065120, Solyc10g005280
GO:0009132	BP	e	nucleoside diphosphate metabolic process	2/1039	6/21210	0.03152390419546655	7	2	1.0	1.0	1.0	1.0	Solyc01g080210, Solyc11g005900
GO:0043524	BP	e	negative regulation of neuron apoptotic process	2/1039	6/21210	0.03152390419546655	8	2	1.0	1.0	1.0	1.0	Solyc04g045590, Solyc06g069230
GO:0046328	BP	e	regulation of JNK cascade	2/1039	6/21210	0.03152390419546655	9	2	1.0	1.0	1.0	1.0	Solyc10g076590, Solyc11g017300
GO:0140719	BP	e	constitutive heterochromatin formation	2/1039	6/21210	0.03152390419546655	11	2	1.0	1.0	1.0	1.0	Solyc02g068580, Solyc09g082980
GO:0022407	BP	e	regulation of cell-cell adhesion	2/1039	6/21210	0.03152390419546655	5	2	1.0	1.0	1.0	1.0	Solyc01g103960, Solyc09g092680
GO:0006104	BP	e	succinyl-CoA metabolic process	2/1039	6/21210	0.03152390419546655	11	2	1.0	1.0	1.0	1.0	Solyc01g007910, Solyc10g008760
GO:0010618	BP	e	aerenchyma formation	2/1039	6/21210	0.03152390419546655	3	2	1.0	1.0	1.0	1.0	Solyc02g067660, Solyc08g077060
GO:0002573	BP	e	myeloid leukocyte differentiation	2/1039	6/21210	0.03152390419546655	5	2	1.0	1.0	1.0	1.0	Solyc09g098160, Solyc09g098180
GO:1901215	BP	e	negative regulation of neuron death	2/1039	6/21210	0.03152390419546655	6	2	1.0	1.0	1.0	1.0	Solyc04g045590, Solyc06g069230
GO:0022409	BP	e	positive regulation of cell-cell adhesion	2/1039	6/21210	0.03152390419546655	6	2	1.0	1.0	1.0	1.0	Solyc01g103960, Solyc09g092680
GO:0045039	BP	e	protein insertion into mitochondrial inner membrane	2/1039	6/21210	0.03152390419546655	10	2	1.0	1.0	1.0	1.0	Solyc06g005840, Solyc06g082270
GO:0048598	BP	e	embryonic morphogenesis	6/1039	49/21210	0.03163916269338398	3	6	1.0	1.0	1.0	1.0	Solyc02g078150, Solyc03g117100, Solyc03g119040, Solyc04g005660, Solyc09g092680, Solyc10g076590
GO:0019682	BP	e	glyceraldehyde-3-phosphate metabolic process	21/1039	268/21210	0.03175112363889132	5	21	1.0	1.0	1.0	1.0	Solyc01g079320, Solyc01g103110, Solyc01g109300, Solyc02g078330, Solyc02g094420, Solyc03g082890, Solyc03g116150, Solyc04g015490, Solyc04g064720, Solyc04g079730, Solyc05g008600, Solyc05g052600, Solyc06g005490, Solyc07g018360, Solyc07g045540, Solyc08g007180, Solyc08g016170, Solyc08g083360, Solyc09g014760, Solyc10g077040, Solyc12g009440
GO:0022604	BP	e	regulation of cell morphogenesis	13/1039	147/21210	0.03387112820342245	5	13	1.0	1.0	1.0	1.0	Solyc01g095490, Solyc01g100600, Solyc01g107160, Solyc03g120760, Solyc04g074180, Solyc05g010590, Solyc05g012590, Solyc05g012800, Solyc07g061920, Solyc08g075120, Solyc08g076540, Solyc09g092680, Solyc10g045550
GO:0007423	BP	e	sensory organ development	3/1039	15/21210	0.034301432408852896	4	3	1.0	1.0	1.0	1.0	Solyc02g078150, Solyc03g115590, Solyc07g056660
GO:0090407	BP	e	organophosphate biosynthetic process	72/1039	1150/21210	0.03467190741403152	5	72	1.0	1.0	1.0	1.0	Solyc01g007910, Solyc01g079320, Solyc01g080210, Solyc01g087120, Solyc01g094700, Solyc01g096410, Solyc01g100030, Solyc01g103110, Solyc01g109300, Solyc02g063220, Solyc02g070330, Solyc02g070770, Solyc02g078150, Solyc02g078330, Solyc02g090010, Solyc02g091340, Solyc02g093290, Solyc02g094420, Solyc03g006280, Solyc03g063880, Solyc03g071720, Solyc03g082890, Solyc03g114580, Solyc03g116150, Solyc03g119040,…
GO:0009116	BP	e	nucleoside metabolic process	38/1039	555/21210	0.03602644496671529	6	38	1.0	1.0	1.0	1.0	Solyc01g057760, Solyc01g087120, Solyc01g093965, Solyc01g100030, Solyc01g102940, Solyc01g103080, Solyc01g103960, Solyc02g078880, Solyc02g086660, Solyc03g032020, Solyc03g096900, Solyc03g113690, Solyc03g114580, Solyc03g121120, Solyc04g025170, Solyc04g058140, Solyc05g006530, Solyc05g012190, Solyc05g018510, Solyc05g052260, Solyc06g005990, Solyc06g069230, Solyc06g071790, Solyc07g021750, Solyc07g042010,…
GO:0010359	BP	e	regulation of anion channel activity	9/1039	86/21210	0.037940471724428784	8	9	1.0	1.0	1.0	1.0	Solyc01g090910, Solyc02g070910, Solyc02g083730, Solyc04g074180, Solyc08g062630, Solyc08g068420, Solyc10g074570, Solyc10g086780, Solyc12g094500
GO:0006626	BP	e	protein targeting to mitochondrion	10/1039	105/21210	0.038172425906825146	9	10	1.0	1.0	1.0	1.0	Solyc01g007910, Solyc01g079320, Solyc02g078330, Solyc02g089280, Solyc05g054720, Solyc06g073700, Solyc08g007520, Solyc09g005870, Solyc10g005280, Solyc10g047370
GO:0006081	BP	e	cellular aldehyde metabolic process	30/1039	418/21210	0.03824748687861227	3	30	1.0	1.0	1.0	1.0	Solyc01g079320, Solyc01g100250, Solyc01g103110, Solyc01g109300, Solyc02g078330, Solyc02g091340, Solyc02g094420, Solyc03g082890, Solyc03g116150, Solyc04g015490, Solyc04g064720, Solyc04g079730, Solyc05g008600, Solyc05g052600, Solyc06g005490, Solyc06g051760, Solyc07g018360, Solyc07g045540, Solyc08g007180, Solyc08g016170, Solyc08g083360, Solyc09g005870, Solyc09g014760, Solyc09g014890, Solyc09g089880,…
GO:0022898	BP	e	regulation of transmembrane transporter activity	9/1039	87/21210	0.03899350362738195	6	9	1.0	1.0	1.0	1.0	Solyc01g090910, Solyc02g070910, Solyc02g083730, Solyc04g074180, Solyc08g062630, Solyc08g068420, Solyc10g074570, Solyc10g086780, Solyc12g094500
GO:0042335	BP	e	cuticle development	9/1039	87/21210	0.03899350362738195	3	9	1.0	1.0	1.0	1.0	Solyc01g073680, Solyc01g094700, Solyc05g018510, Solyc05g056240, Solyc06g007490, Solyc06g071790, Solyc08g007180, Solyc08g016170, Solyc10g009240
GO:0032412	BP	e	regulation of monoatomic ion transmembrane transporter activity	9/1039	87/21210	0.03899350362738195	7	9	1.0	1.0	1.0	1.0	Solyc01g090910, Solyc02g070910, Solyc02g083730, Solyc04g074180, Solyc08g062630, Solyc08g068420, Solyc10g074570, Solyc10g086780, Solyc12g094500
GO:0022900	BP	e	electron transport chain	16/1039	190/21210	0.039689675352260326	4	16	1.0	1.0	1.0	1.0	Solyc01g102830, Solyc02g088700, Solyc03g007660, Solyc03g062710, Solyc04g078140, Solyc05g026570, Solyc05g052600, Solyc07g056390, Solyc08g061610, Solyc08g061930, Solyc08g083360, Solyc09g089880, Solyc10g081440, Solyc11g005440, Solyc12g005200, Solyc12g009440
GO:0006221	BP	e	pyrimidine nucleotide biosynthetic process	16/1039	190/21210	0.039689675352260326	9	16	1.0	1.0	1.0	1.0	Solyc01g007910, Solyc01g079320, Solyc01g080210, Solyc01g100030, Solyc02g070330, Solyc02g078330, Solyc03g006280, Solyc03g114580, Solyc03g119040, Solyc03g121640, Solyc04g058090, Solyc04g076370, Solyc05g012100, Solyc06g082090, Solyc09g065120, Solyc10g005280
GO:0009117	BP	e	nucleotide metabolic process	80/1039	1304/21210	0.03970452352167412	7	80	1.0	1.0	1.0	1.0	Solyc01g007910, Solyc01g057760, Solyc01g079320, Solyc01g080210, Solyc01g087120, Solyc01g093965, Solyc01g100030, Solyc01g103080, Solyc01g103960, Solyc02g063220, Solyc02g070330, Solyc02g071330, Solyc02g078330, Solyc02g078880, Solyc02g086660, Solyc02g086830, Solyc02g088700, Solyc02g093290, Solyc02g094420, Solyc03g006280, Solyc03g007660, Solyc03g032020, Solyc03g096900, Solyc03g113690, Solyc03g114580,…
GO:0032409	BP	e	regulation of transporter activity	9/1039	88/21210	0.04015935626106622	3	9	1.0	1.0	1.0	1.0	Solyc01g090910, Solyc02g070910, Solyc02g083730, Solyc04g074180, Solyc08g062630, Solyc08g068420, Solyc10g074570, Solyc10g086780, Solyc12g094500
GO:0000469	BP	e	cleavage involved in rRNA processing	5/1039	39/21210	0.04049049513521038	8	5	1.0	1.0	1.0	1.0	Solyc06g072120, Solyc07g045370, Solyc08g007520, Solyc09g092240, Solyc12g038980
GO:0006690	BP	e	icosanoid metabolic process	3/1039	16/21210	0.04071891672464072	6	3	1.0	1.0	1.0	1.0	Solyc02g069930, Solyc04g072160, Solyc04g079730
GO:0051249	BP	e	regulation of lymphocyte activation	3/1039	16/21210	0.04071891672464072	6	3	1.0	1.0	1.0	1.0	Solyc01g103960, Solyc02g078150, Solyc06g005610
GO:0051444	BP	e	negative regulation of ubiquitin-protein transferase activity	3/1039	16/21210	0.04071891672464072	10	3	1.0	1.0	1.0	1.0	Solyc01g107160, Solyc02g094420, Solyc05g012590
GO:0006753	BP	e	nucleoside phosphate metabolic process	80/1039	1313/21210	0.040745548662095975	6	80	1.0	1.0	1.0	1.0	Solyc01g007910, Solyc01g057760, Solyc01g079320, Solyc01g080210, Solyc01g087120, Solyc01g093965, Solyc01g100030, Solyc01g103080, Solyc01g103960, Solyc02g063220, Solyc02g070330, Solyc02g071330, Solyc02g078330, Solyc02g078880, Solyc02g086660, Solyc02g086830, Solyc02g088700, Solyc02g093290, Solyc02g094420, Solyc03g006280, Solyc03g007660, Solyc03g032020, Solyc03g096900, Solyc03g113690, Solyc03g114580,…
GO:0006220	BP	e	pyrimidine nucleotide metabolic process	16/1039	192/21210	0.040848351879513405	8	16	1.0	1.0	1.0	1.0	Solyc01g007910, Solyc01g079320, Solyc01g080210, Solyc01g100030, Solyc02g070330, Solyc02g078330, Solyc03g006280, Solyc03g114580, Solyc03g119040, Solyc03g121640, Solyc04g058090, Solyc04g076370, Solyc05g012100, Solyc06g082090, Solyc09g065120, Solyc10g005280
GO:0044057	BP	e	regulation of system process	4/1039	27/21210	0.040945731043667805	4	4	1.0	1.0	1.0	1.0	Solyc02g069670, Solyc02g069930, Solyc06g054670, Solyc08g081700
GO:0031145	BP	e	anaphase-promoting complex-dependent catabolic process	4/1039	27/21210	0.040945731043667805	10	4	1.0	1.0	1.0	1.0	Solyc01g107160, Solyc02g094420, Solyc03g115590, Solyc05g012590
GO:0006636	BP	e	unsaturated fatty acid biosynthetic process	10/1039	107/21210	0.04158614600974273	9	10	1.0	1.0	1.0	1.0	Solyc01g006430, Solyc02g094420, Solyc03g063110, Solyc03g082890, Solyc04g072160, Solyc04g079730, Solyc05g008600, Solyc08g016170, Solyc10g077040, Solyc12g008470
GO:0032879	BP	e	regulation of localization	37/1039	541/21210	0.042685441506913765	3	37	1.0	1.0	1.0	1.0	Solyc01g090910, Solyc01g095490, Solyc01g103110, Solyc01g107160, Solyc01g111560, Solyc02g070910, Solyc02g072160, Solyc02g078150, Solyc02g083730, Solyc03g006600, Solyc03g116360, Solyc03g119040, Solyc03g119330, Solyc04g058110, Solyc04g072160, Solyc04g074180, Solyc05g009700, Solyc05g012590, Solyc05g050350, Solyc06g007350, Solyc06g069570, Solyc07g008860, Solyc07g045540, Solyc07g052970, Solyc08g062630,…
GO:0015884	BP	e	folic acid transport	2/1039	7/21210	0.04271909074641176	8	2	1.0	1.0	1.0	1.0	Solyc02g084770, Solyc09g075020
GO:0070302	BP	e	regulation of stress-activated protein kinase signaling cascade	2/1039	7/21210	0.04271909074641176	7	2	1.0	1.0	1.0	1.0	Solyc10g076590, Solyc11g017300
GO:0045785	BP	e	positive regulation of cell adhesion	2/1039	7/21210	0.04271909074641176	5	2	1.0	1.0	1.0	1.0	Solyc01g103960, Solyc09g092680
GO:0032872	BP	e	regulation of stress-activated MAPK cascade	2/1039	7/21210	0.04271909074641176	8	2	1.0	1.0	1.0	1.0	Solyc10g076590, Solyc11g017300
GO:0008406	BP	e	gonad development	2/1039	7/21210	0.04271909074641176	4	2	1.0	1.0	1.0	1.0	Solyc05g009600, Solyc06g069230
GO:0003012	BP	e	muscle system process	2/1039	7/21210	0.04271909074641176	3	2	1.0	1.0	1.0	1.0	Solyc02g069670, Solyc03g096900
GO:1901371	BP	e	regulation of leaf morphogenesis	2/1039	7/21210	0.04271909074641176	6	2	1.0	1.0	1.0	1.0	Solyc04g074180, Solyc08g013690
GO:0017006	BP	e	protein-tetrapyrrole linkage	2/1039	7/21210	0.04271909074641176	6	2	1.0	1.0	1.0	1.0	Solyc03g033990, Solyc09g005870
GO:1902183	BP	e	regulation of shoot apical meristem development	2/1039	7/21210	0.04271909074641176	5	2	1.0	1.0	1.0	1.0	Solyc01g091010, Solyc04g078780
GO:0006807	BP	e	nitrogen compound metabolic process	663/1039	12900/21210	0.04337215866660901	2	663	1.0	1.0	1.0	1.0	Solyc00g052540, Solyc00g094540, Solyc01g005010, Solyc01g005440, Solyc01g005640, Solyc01g006230, Solyc01g006810, Solyc01g007750, Solyc01g007910, Solyc01g008040, Solyc01g008990, Solyc01g009060, Solyc01g009070, Solyc01g010280, Solyc01g010520, Solyc01g010570, Solyc01g014530, Solyc01g020190, Solyc01g049810, Solyc01g056990, Solyc01g057210, Solyc01g057760, Solyc01g057780, Solyc01g057910, Solyc01g060080,…
GO:0006665	BP	e	sphingolipid metabolic process	9/1039	91/21210	0.044335240424020234	6	9	1.0	1.0	1.0	1.0	Solyc02g070050, Solyc05g007430, Solyc05g009600, Solyc05g054460, Solyc06g005750, Solyc08g075710, Solyc10g084990, Solyc11g062440, Solyc11g073130
GO:0006261	BP	e	DNA-templated DNA replication	14/1039	167/21210	0.04566708348528015	8	14	1.0	1.0	1.0	1.0	Solyc01g056990, Solyc01g080210, Solyc01g095490, Solyc01g100030, Solyc01g107160, Solyc02g068580, Solyc03g079950, Solyc04g008820, Solyc04g050920, Solyc05g012590, Solyc08g006630, Solyc09g091650, Solyc11g017230, Solyc11g071300
GO:0010155	BP	e	regulation of proton transport	9/1039	92/21210	0.04595381711421856	8	9	1.0	1.0	1.0	1.0	Solyc01g103110, Solyc02g072160, Solyc04g058110, Solyc04g074180, Solyc06g007350, Solyc07g045540, Solyc07g052970, Solyc09g075460, Solyc11g006020
GO:1904062	BP	e	regulation of monoatomic cation transmembrane transport	9/1039	92/21210	0.04595381711421856	7	9	1.0	1.0	1.0	1.0	Solyc01g103110, Solyc02g072160, Solyc04g058110, Solyc04g074180, Solyc06g007350, Solyc07g045540, Solyc07g052970, Solyc09g075460, Solyc11g006020
GO:0018198	BP	e	peptidyl-cysteine modification	3/1039	17/21210	0.04769467260367123	7	3	1.0	1.0	1.0	1.0	Solyc06g005490, Solyc07g007110, Solyc10g083650
GO:0009240	BP	e	isopentenyl diphosphate biosynthetic process	21/1039	277/21210	0.04799036352626603	7	21	1.0	1.0	1.0	1.0	Solyc01g079320, Solyc01g103110, Solyc01g109300, Solyc02g078330, Solyc02g094420, Solyc03g082890, Solyc03g116150, Solyc04g015490, Solyc04g064720, Solyc04g079730, Solyc05g008600, Solyc05g052600, Solyc07g018360, Solyc07g045540, Solyc08g007180, Solyc08g016170, Solyc08g083360, Solyc09g014760, Solyc10g077040, Solyc11g007020, Solyc12g009440
GO:0046490	BP	e	isopentenyl diphosphate metabolic process	21/1039	277/21210	0.04799036352626603	6	21	1.0	1.0	1.0	1.0	Solyc01g079320, Solyc01g103110, Solyc01g109300, Solyc02g078330, Solyc02g094420, Solyc03g082890, Solyc03g116150, Solyc04g015490, Solyc04g064720, Solyc04g079730, Solyc05g008600, Solyc05g052600, Solyc07g018360, Solyc07g045540, Solyc08g007180, Solyc08g016170, Solyc08g083360, Solyc09g014760, Solyc10g077040, Solyc11g007020, Solyc12g009440
GO:0042255	BP	e	ribosome assembly	5/1039	41/21210	0.04869835932179833	7	5	1.0	1.0	1.0	1.0	Solyc01g007750, Solyc01g109630, Solyc04g011700, Solyc06g072120, Solyc12g015640
GO:0008038	BP	e	neuron recognition	1/1039	1/21210	0.04898632720414898	3	1	1.0	1.0	1.0	1.0	Solyc10g076590
GO:0072491	BP	e	toluene-containing compound catabolic process	1/1039	1/21210	0.04898632720414898	6	1	1.0	1.0	1.0	1.0	Solyc07g056420
GO:0072332	BP	e	intrinsic apoptotic signaling pathway by p53 class mediator	1/1039	1/21210	0.04898632720414898	7	1	1.0	1.0	1.0	1.0	Solyc06g069230
GO:0002208	BP	e	somatic diversification of immunoglobulins involved in immune response	1/1039	1/21210	0.04898632720414898	4	1	1.0	1.0	1.0	1.0	Solyc06g069230
GO:1900181	BP	e	negative regulation of protein localization to nucleus	1/1039	1/21210	0.04898632720414898	7	1	1.0	1.0	1.0	1.0	Solyc05g012590
GO:0002566	BP	e	somatic diversification of immune receptors via somatic mutation	1/1039	1/21210	0.04898632720414898	3	1	1.0	1.0	1.0	1.0	Solyc06g069230
GO:0048730	BP	e	epidermis morphogenesis	1/1039	1/21210	0.04898632720414898	5	1	1.0	1.0	1.0	1.0	Solyc04g072490
GO:0060631	BP	e	regulation of meiosis I	1/1039	1/21210	0.04898632720414898	8	1	1.0	1.0	1.0	1.0	Solyc06g069230
GO:0046256	BP	e	2,4,6-trinitrotoluene catabolic process	1/1039	1/21210	0.04898632720414898	9	1	1.0	1.0	1.0	1.0	Solyc07g056420
GO:0046664	BP	e	dorsal closure, amnioserosa morphology change	1/1039	1/21210	0.04898632720414898	4	1	1.0	1.0	1.0	1.0	Solyc10g076590
GO:0019424	BP	e	sulfide oxidation, using siroheme sulfite reductase	1/1039	1/21210	0.04898632720414898	5	1	1.0	1.0	1.0	1.0	Solyc11g065620
GO:0046640	BP	e	regulation of alpha-beta T cell proliferation	1/1039	1/21210	0.04898632720414898	9	1	1.0	1.0	1.0	1.0	Solyc01g103960
GO:0002285	BP	e	lymphocyte activation involved in immune response	1/1039	1/21210	0.04898632720414898	5	1	1.0	1.0	1.0	1.0	Solyc06g069230
GO:1900101	BP	e	regulation of endoplasmic reticulum unfolded protein response	1/1039	1/21210	0.04898632720414898	7	1	1.0	1.0	1.0	1.0	Solyc06g073050
GO:1901797	BP	e	negative regulation of signal transduction by p53 class mediator	1/1039	1/21210	0.04898632720414898	8	1	1.0	1.0	1.0	1.0	Solyc05g012590
GO:1901223	BP	e	negative regulation of NIK/NF-kappaB signaling	1/1039	1/21210	0.04898632720414898	8	1	1.0	1.0	1.0	1.0	Solyc05g012590
GO:0007253	BP	e	cytoplasmic sequestering of NF-kappaB	1/1039	1/21210	0.04898632720414898	13	1	1.0	1.0	1.0	1.0	Solyc05g012590
GO:0016198	BP	e	axon choice point recognition	1/1039	1/21210	0.04898632720414898	4	1	1.0	1.0	1.0	1.0	Solyc10g076590
GO:1904963	BP	e	regulation of phytol biosynthetic process	1/1039	1/21210	0.04898632720414898	7	1	1.0	1.0	1.0	1.0	Solyc08g007180
GO:0035863	BP	e	dITP catabolic process	1/1039	1/21210	0.04898632720414898	12	1	1.0	1.0	1.0	1.0	Solyc01g100030
GO:0018973	BP	e	trinitrotoluene metabolic process	1/1039	1/21210	0.04898632720414898	7	1	1.0	1.0	1.0	1.0	Solyc07g056420
GO:0090706	BP	e	specification of plant organ position	1/1039	1/21210	0.04898632720414898	4	1	1.0	1.0	1.0	1.0	Solyc01g091010
GO:0008347	BP	e	glial cell migration	1/1039	1/21210	0.04898632720414898	4	1	1.0	1.0	1.0	1.0	Solyc11g017300
GO:0045041	BP	e	protein import into mitochondrial intermembrane space	1/1039	1/21210	0.04898632720414898	9	1	1.0	1.0	1.0	1.0	Solyc03g121640
GO:0019326	BP	e	nitrotoluene metabolic process	1/1039	1/21210	0.04898632720414898	6	1	1.0	1.0	1.0	1.0	Solyc07g056420
GO:0036075	BP	e	replacement ossification	1/1039	1/21210	0.04898632720414898	3	1	1.0	1.0	1.0	1.0	Solyc03g062940
GO:0007270	BP	e	neuron-neuron synaptic transmission	1/1039	1/21210	0.04898632720414898	9	1	1.0	1.0	1.0	1.0	Solyc06g054670
GO:0030183	BP	e	B cell differentiation	1/1039	1/21210	0.04898632720414898	7	1	1.0	1.0	1.0	1.0	Solyc06g069230
GO:0046641	BP	e	positive regulation of alpha-beta T cell proliferation	1/1039	1/21210	0.04898632720414898	10	1	1.0	1.0	1.0	1.0	Solyc01g103960
GO:0072384	BP	e	organelle transport along microtubule	1/1039	1/21210	0.04898632720414898	7	1	1.0	1.0	1.0	1.0	Solyc09g090320
GO:0071000	BP	e	response to magnetism	1/1039	1/21210	0.04898632720414898	3	1	1.0	1.0	1.0	1.0	Solyc04g074180
GO:0060195	BP	e	negative regulation of antisense RNA transcription	1/1039	1/21210	0.04898632720414898	12	1	1.0	1.0	1.0	1.0	Solyc09g074330
GO:0046081	BP	e	dUTP catabolic process	1/1039	1/21210	0.04898632720414898	12	1	1.0	1.0	1.0	1.0	Solyc01g100030
GO:2000769	BP	e	regulation of establishment or maintenance of cell polarity regulating cell shape	1/1039	1/21210	0.04898632720414898	7	1	1.0	1.0	1.0	1.0	Solyc05g010590
GO:0035884	BP	e	arabinan biosynthetic process	1/1039	1/21210	0.04898632720414898	6	1	1.0	1.0	1.0	1.0	Solyc02g068690
GO:1900103	BP	e	positive regulation of endoplasmic reticulum unfolded protein response	1/1039	1/21210	0.04898632720414898	8	1	1.0	1.0	1.0	1.0	Solyc06g073050
GO:0060872	BP	e	semicircular canal development	1/1039	1/21210	0.04898632720414898	4	1	1.0	1.0	1.0	1.0	Solyc03g096910
GO:0042994	BP	e	cytoplasmic sequestering of transcription factor	1/1039	1/21210	0.04898632720414898	12	1	1.0	1.0	1.0	1.0	Solyc05g012590
GO:0046176	BP	e	aldonic acid catabolic process	1/1039	1/21210	0.04898632720414898	8	1	1.0	1.0	1.0	1.0	Solyc10g006600
GO:1902184	BP	e	negative regulation of shoot apical meristem development	1/1039	1/21210	0.04898632720414898	6	1	1.0	1.0	1.0	1.0	Solyc04g078780
GO:0043518	BP	e	negative regulation of DNA damage response, signal transduction by p53 class mediator	1/1039	1/21210	0.04898632720414898	9	1	1.0	1.0	1.0	1.0	Solyc05g012590
GO:0007398	BP	e	ectoderm development	1/1039	1/21210	0.04898632720414898	4	1	1.0	1.0	1.0	1.0	Solyc01g098990
GO:0007314	BP	e	oocyte anterior/posterior axis specification	1/1039	1/21210	0.04898632720414898	5	1	1.0	1.0	1.0	1.0	Solyc11g017300
GO:0046719	BP	e	regulation by virus of viral protein levels in host cell	1/1039	1/21210	0.04898632720414898	4	1	1.0	1.0	1.0	1.0	Solyc11g007940
GO:0016446	BP	e	somatic hypermutation of immunoglobulin genes	1/1039	1/21210	0.04898632720414898	4	1	1.0	1.0	1.0	1.0	Solyc06g069230
GO:0051697	BP	e	protein delipidation	1/1039	1/21210	0.04898632720414898	6	1	1.0	1.0	1.0	1.0	Solyc01g006230
GO:0031221	BP	e	arabinan metabolic process	1/1039	1/21210	0.04898632720414898	5	1	1.0	1.0	1.0	1.0	Solyc02g068690
GO:0048505	BP	e	regulation of timing of cell differentiation	1/1039	1/21210	0.04898632720414898	5	1	1.0	1.0	1.0	1.0	Solyc11g013370
GO:0007310	BP	e	oocyte dorsal/ventral axis specification	1/1039	1/21210	0.04898632720414898	5	1	1.0	1.0	1.0	1.0	Solyc11g017300
GO:0099518	BP	e	vesicle cytoskeletal trafficking	1/1039	1/21210	0.04898632720414898	6	1	1.0	1.0	1.0	1.0	Solyc09g090320
GO:0046631	BP	e	alpha-beta T cell activation	1/1039	1/21210	0.04898632720414898	6	1	1.0	1.0	1.0	1.0	Solyc01g103960
GO:0002204	BP	e	somatic recombination of immunoglobulin genes involved in immune response	1/1039	1/21210	0.04898632720414898	11	1	1.0	1.0	1.0	1.0	Solyc06g069230
GO:1902448	BP	e	positive regulation of shade avoidance	1/1039	1/21210	0.04898632720414898	6	1	1.0	1.0	1.0	1.0	Solyc04g074180
GO:0051819	BP	e	induction by symbiont of tumor or growth in host	1/1039	1/21210	0.04898632720414898	6	1	1.0	1.0	1.0	1.0	Solyc10g044900
GO:0046260	BP	e	trinitrotoluene catabolic process	1/1039	1/21210	0.04898632720414898	8	1	1.0	1.0	1.0	1.0	Solyc07g056420
GO:0050992	BP	e	dimethylallyl diphosphate biosynthetic process	1/1039	1/21210	0.04898632720414898	5	1	1.0	1.0	1.0	1.0	Solyc01g109300
GO:0007309	BP	e	oocyte axis specification	1/1039	1/21210	0.04898632720414898	4	1	1.0	1.0	1.0	1.0	Solyc11g017300
GO:0002312	BP	e	B cell activation involved in immune response	1/1039	1/21210	0.04898632720414898	6	1	1.0	1.0	1.0	1.0	Solyc06g069230
GO:0035138	BP	e	pectoral fin morphogenesis	1/1039	1/21210	0.04898632720414898	5	1	1.0	1.0	1.0	1.0	Solyc09g092680
GO:0014812	BP	e	muscle cell migration	1/1039	1/21210	0.04898632720414898	4	1	1.0	1.0	1.0	1.0	Solyc07g008860
GO:0071934	BP	e	thiamine transmembrane transport	1/1039	1/21210	0.04898632720414898	7	1	1.0	1.0	1.0	1.0	Solyc01g067070
GO:0046635	BP	e	positive regulation of alpha-beta T cell activation	1/1039	1/21210	0.04898632720414898	9	1	1.0	1.0	1.0	1.0	Solyc01g103960
GO:1904964	BP	e	positive regulation of phytol biosynthetic process	1/1039	1/21210	0.04898632720414898	8	1	1.0	1.0	1.0	1.0	Solyc08g007180
GO:0010595	BP	e	positive regulation of endothelial cell migration	1/1039	1/21210	0.04898632720414898	8	1	1.0	1.0	1.0	1.0	Solyc07g008860
GO:0042308	BP	e	negative regulation of protein import into nucleus	1/1039	1/21210	0.04898632720414898	10	1	1.0	1.0	1.0	1.0	Solyc05g012590
GO:0035552	BP	e	oxidative single-stranded DNA demethylation	1/1039	1/21210	0.04898632720414898	10	1	1.0	1.0	1.0	1.0	Solyc04g045590
GO:0001958	BP	e	endochondral ossification	1/1039	1/21210	0.04898632720414898	4	1	1.0	1.0	1.0	1.0	Solyc03g062940
GO:0010213	BP	e	non-photoreactive DNA repair	1/1039	1/21210	0.04898632720414898	8	1	1.0	1.0	1.0	1.0	Solyc02g067670
GO:0006244	BP	e	pyrimidine nucleotide catabolic process	1/1039	1/21210	0.04898632720414898	9	1	1.0	1.0	1.0	1.0	Solyc01g100030
GO:0046823	BP	e	negative regulation of nucleocytoplasmic transport	1/1039	1/21210	0.04898632720414898	7	1	1.0	1.0	1.0	1.0	Solyc05g012590
GO:0048702	BP	e	embryonic neurocranium morphogenesis	1/1039	1/21210	0.04898632720414898	4	1	1.0	1.0	1.0	1.0	Solyc09g092680
GO:0018063	BP	e	cytochrome c-heme linkage	1/1039	1/21210	0.04898632720414898	8	1	1.0	1.0	1.0	1.0	Solyc09g005870
GO:0046632	BP	e	alpha-beta T cell differentiation	1/1039	1/21210	0.04898632720414898	8	1	1.0	1.0	1.0	1.0	Solyc01g103960
GO:0043124	BP	e	negative regulation of I-kappaB kinase/NF-kappaB signaling	1/1039	1/21210	0.04898632720414898	8	1	1.0	1.0	1.0	1.0	Solyc05g012590
GO:0035862	BP	e	dITP metabolic process	1/1039	1/21210	0.04898632720414898	11	1	1.0	1.0	1.0	1.0	Solyc01g100030
GO:0072490	BP	e	toluene-containing compound metabolic process	1/1039	1/21210	0.04898632720414898	5	1	1.0	1.0	1.0	1.0	Solyc07g056420
GO:0048762	BP	e	mesenchymal cell differentiation	1/1039	1/21210	0.04898632720414898	4	1	1.0	1.0	1.0	1.0	Solyc02g078150
GO:0008630	BP	e	intrinsic apoptotic signaling pathway in response to DNA damage	1/1039	1/21210	0.04898632720414898	7	1	1.0	1.0	1.0	1.0	Solyc06g069230
GO:0090199	BP	e	regulation of release of cytochrome c from mitochondria	1/1039	1/21210	0.04898632720414898	7	1	1.0	1.0	1.0	1.0	Solyc05g012590
GO:0090317	BP	e	negative regulation of intracellular protein transport	1/1039	1/21210	0.04898632720414898	9	1	1.0	1.0	1.0	1.0	Solyc05g012590
GO:0046263	BP	e	nitrotoluene catabolic process	1/1039	1/21210	0.04898632720414898	7	1	1.0	1.0	1.0	1.0	Solyc07g056420
GO:0014909	BP	e	smooth muscle cell migration	1/1039	1/21210	0.04898632720414898	5	1	1.0	1.0	1.0	1.0	Solyc07g008860
GO:0016199	BP	e	axon midline choice point recognition	1/1039	1/21210	0.04898632720414898	5	1	1.0	1.0	1.0	1.0	Solyc10g076590
GO:0035927	BP	e	RNA import into mitochondrion	1/1039	1/21210	0.04898632720414898	8	1	1.0	1.0	1.0	1.0	Solyc03g079940
GO:0047496	BP	e	vesicle transport along microtubule	1/1039	1/21210	0.04898632720414898	8	1	1.0	1.0	1.0	1.0	Solyc09g090320
GO:0007422	BP	e	peripheral nervous system development	1/1039	1/21210	0.04898632720414898	4	1	1.0	1.0	1.0	1.0	Solyc02g078150
GO:0046177	BP	e	D-gluconate catabolic process	1/1039	1/21210	0.04898632720414898	9	1	1.0	1.0	1.0	1.0	Solyc10g006600
GO:0016031	BP	e	tRNA import into mitochondrion	1/1039	1/21210	0.04898632720414898	9	1	1.0	1.0	1.0	1.0	Solyc03g079940
GO:0090201	BP	e	negative regulation of release of cytochrome c from mitochondria	1/1039	1/21210	0.04898632720414898	9	1	1.0	1.0	1.0	1.0	Solyc05g012590
GO:0140747	BP	e	regulation of ncRNA transcription	1/1039	1/21210	0.04898632720414898	10	1	1.0	1.0	1.0	1.0	Solyc09g074330
GO:0015888	BP	e	thiamine transport	1/1039	1/21210	0.04898632720414898	6	1	1.0	1.0	1.0	1.0	Solyc01g067070
GO:0045190	BP	e	isotype switching	1/1039	1/21210	0.04898632720414898	12	1	1.0	1.0	1.0	1.0	Solyc06g069230
GO:0036068	BP	e	light-independent chlorophyll biosynthetic process	1/1039	1/21210	0.04898632720414898	8	1	1.0	1.0	1.0	1.0	Solyc10g077040
GO:0032387	BP	e	negative regulation of intracellular transport	1/1039	1/21210	0.04898632720414898	6	1	1.0	1.0	1.0	1.0	Solyc05g012590
GO:0009223	BP	e	pyrimidine deoxyribonucleotide catabolic process	1/1039	1/21210	0.04898632720414898	11	1	1.0	1.0	1.0	1.0	Solyc01g100030
GO:0060194	BP	e	regulation of antisense RNA transcription	1/1039	1/21210	0.04898632720414898	11	1	1.0	1.0	1.0	1.0	Solyc09g074330
GO:0050993	BP	e	dimethylallyl diphosphate metabolic process	1/1039	1/21210	0.04898632720414898	4	1	1.0	1.0	1.0	1.0	Solyc01g109300
GO:0018974	BP	e	2,4,6-trinitrotoluene metabolic process	1/1039	1/21210	0.04898632720414898	8	1	1.0	1.0	1.0	1.0	Solyc07g056420
GO:0042771	BP	e	intrinsic apoptotic signaling pathway in response to DNA damage by p53 class mediator	1/1039	1/21210	0.04898632720414898	8	1	1.0	1.0	1.0	1.0	Solyc06g069230
GO:1901181	BP	e	negative regulation of cellular response to caffeine	1/1039	1/21210	0.04898632720414898	5	1	1.0	1.0	1.0	1.0	Solyc11g071300
GO:0046634	BP	e	regulation of alpha-beta T cell activation	1/1039	1/21210	0.04898632720414898	8	1	1.0	1.0	1.0	1.0	Solyc01g103960
GO:0090428	BP	e	perianth development	1/1039	1/21210	0.04898632720414898	4	1	1.0	1.0	1.0	1.0	Solyc09g009250
GO:0030974	BP	e	thiamine pyrophosphate transmembrane transport	1/1039	1/21210	0.04898632720414898	8	1	1.0	1.0	1.0	1.0	Solyc01g067070
GO:0009560	BP	e	embryo sac egg cell differentiation	12/1039	140/21210	0.049515783443332316	4	12	1.0	1.0	1.0	1.0	Solyc01g010570, Solyc01g079320, Solyc01g097600, Solyc01g103080, Solyc02g078330, Solyc03g097280, Solyc05g012190, Solyc07g047860, Solyc08g076660, Solyc10g007130, Solyc10g047370, Solyc12g013790
GO:0009119	BP	e	ribonucleoside metabolic process	35/1039	517/21210	0.04987193298335475	7	35	1.0	1.0	1.0	1.0	Solyc01g057760, Solyc01g087120, Solyc01g093965, Solyc01g102940, Solyc01g103080, Solyc01g103960, Solyc02g078880, Solyc02g086660, Solyc03g032020, Solyc03g096900, Solyc03g113690, Solyc03g114580, Solyc03g121120, Solyc04g025170, Solyc04g058140, Solyc05g006530, Solyc05g012190, Solyc05g018510, Solyc06g005990, Solyc06g069230, Solyc06g071790, Solyc07g021750, Solyc07g042010, Solyc08g061610, Solyc08g079020,…
GO:0009756	BP	p	carbohydrate mediated signaling	2/1039	181/21210	0.013681470191793083	5	2	1.0	1.0	1.0	1.0	Solyc07g018290, Solyc11g013370
GO:0010182	BP	p	sugar mediated signaling pathway	2/1039	181/21210	0.013681470191793083	6	2	1.0	1.0	1.0	1.0	Solyc07g018290, Solyc11g013370
GO:0010286	BP	p	heat acclimation	1/1039	128/21210	0.022167127189423756	5	1	1.0	1.0	1.0	1.0	Solyc04g082890
GO:0009725	BP	p	response to hormone	64/1039	1699/21210	0.02229089807266295	4	64	1.0	1.0	1.0	1.0	Solyc01g057910, Solyc01g091010, Solyc01g091520, Solyc01g094640, Solyc01g097330, Solyc01g103960, Solyc01g108640, Solyc02g036370, Solyc02g070770, Solyc02g081080, Solyc02g083760, Solyc02g086830, Solyc02g092490, Solyc03g071720, Solyc03g114580, Solyc03g117350, Solyc03g119040, Solyc03g122030, Solyc04g007370, Solyc04g079700, Solyc04g079860, Solyc05g008600, Solyc05g014230, Solyc06g005490, Solyc06g007490,…
GO:0009267	BP	p	cellular response to starvation	11/1039	423/21210	0.02263598482300541	6	11	1.0	1.0	1.0	1.0	Solyc02g083730, Solyc02g088240, Solyc04g076540, Solyc05g053920, Solyc06g009140, Solyc06g071500, Solyc07g056420, Solyc08g062360, Solyc08g065190, Solyc09g090090, Solyc12g094500
GO:0002237	BP	p	response to molecule of bacterial origin	1/1039	131/21210	0.022706549514062327	4	1	1.0	1.0	1.0	1.0	Solyc06g073700
GO:0042594	BP	p	response to starvation	12/1039	452/21210	0.02661598324739496	5	12	1.0	1.0	1.0	1.0	Solyc01g006230, Solyc02g083730, Solyc02g088240, Solyc04g076540, Solyc05g053920, Solyc06g009140, Solyc06g071500, Solyc07g056420, Solyc08g062360, Solyc08g065190, Solyc09g090090, Solyc12g094500
GO:0009991	BP	p	response to extracellular stimulus	17/1039	570/21210	0.02999673863625435	3	17	1.0	1.0	1.0	1.0	Solyc01g006230, Solyc01g009060, Solyc02g063220, Solyc02g083730, Solyc02g088240, Solyc04g054310, Solyc04g076540, Solyc05g053920, Solyc06g007490, Solyc06g009140, Solyc06g071500, Solyc07g056420, Solyc08g062360, Solyc08g065190, Solyc09g090090, Solyc11g017220, Solyc12g094500
GO:0007154	BP	p	cell communication	24/1039	749/21210	0.03058034302033231	2	24	1.0	1.0	1.0	1.0	Solyc01g006230, Solyc01g009060, Solyc01g094460, Solyc02g068370, Solyc02g083730, Solyc02g088240, Solyc04g054310, Solyc04g058110, Solyc04g064720, Solyc04g076540, Solyc05g053920, Solyc06g007490, Solyc06g009140, Solyc06g054670, Solyc06g071500, Solyc07g056420, Solyc08g062360, Solyc08g065190, Solyc08g081700, Solyc09g090090, Solyc10g062160, Solyc11g017220, Solyc12g010120, Solyc12g094500
GO:0009825	BP	p	multidimensional cell growth	2/1039	149/21210	0.0358104617764316	3	2	1.0	1.0	1.0	1.0	Solyc01g067930, Solyc01g094700
GO:0033993	BP	p	response to lipid	36/1039	1025/21210	0.037349822283243704	4	36	1.0	1.0	1.0	1.0	Solyc01g091010, Solyc01g091520, Solyc01g094640, Solyc01g097330, Solyc01g103960, Solyc02g036370, Solyc02g070770, Solyc03g071720, Solyc03g114580, Solyc03g119040, Solyc04g007370, Solyc04g074180, Solyc04g079700, Solyc04g079860, Solyc05g008600, Solyc05g014230, Solyc06g050980, Solyc06g051250, Solyc06g051760, Solyc06g053760, Solyc06g066370, Solyc06g069570, Solyc06g083830, Solyc06g084070, Solyc07g018290,…
GO:0031667	BP	p	response to nutrient levels	15/1039	513/21210	0.037482993359273756	4	15	1.0	1.0	1.0	1.0	Solyc01g006230, Solyc02g063220, Solyc02g083730, Solyc02g088240, Solyc04g054310, Solyc04g076540, Solyc05g053920, Solyc06g009140, Solyc06g071500, Solyc07g056420, Solyc08g062360, Solyc08g065190, Solyc09g090090, Solyc11g017220, Solyc12g094500
GO:0042742	BP	p	defense response to bacterium	20/1039	634/21210	0.039285890890234154	6	20	1.0	1.0	1.0	1.0	Solyc02g067660, Solyc02g070770, Solyc02g070910, Solyc02g083760, Solyc03g063110, Solyc03g117020, Solyc04g054320, Solyc04g058110, Solyc04g078140, Solyc04g079730, Solyc05g052600, Solyc06g069570, Solyc06g075280, Solyc07g017600, Solyc08g079200, Solyc09g098180, Solyc10g062160, Solyc10g079300, Solyc10g083650, Solyc11g008260

## Sheet: Shared response case 1 - 3
# GO	NS	enrichment	name	ratio_in_study	ratio_in_pop	p_uncorrected	depth	study_count	p_bonferroni	p_sidak	p_holm	p_fdr_bh	study_items
GO:0051253	BP	e	negative regulation of RNA metabolic process	47/1039	548/21210	0.0001859086445516019	7	47	1.0	1.0	1.0	0.684623620652396	Solyc01g087990, Solyc01g095040, Solyc01g103360, Solyc01g112190, Solyc02g062780, Solyc02g070300, Solyc02g078580, Solyc02g079940, Solyc02g081080, Solyc02g081520, Solyc02g081680, Solyc02g087130, Solyc02g091300, Solyc02g092780, Solyc03g007670, Solyc03g098010, Solyc03g115390, Solyc03g119940, Solyc04g008860, Solyc04g009910, Solyc04g011735, Solyc05g005460, Solyc05g053000, Solyc05g054200, Solyc06g034020,…
GO:0022402	BP	e	cell cycle process	85/1039	1164/21210	0.0002049828722981064	2	85	1.0	1.0	1.0	0.684623620652396	Solyc01g005280, Solyc01g009750, Solyc01g079400, Solyc01g080350, Solyc01g087180, Solyc01g087990, Solyc01g095040, Solyc01g096680, Solyc01g096840, Solyc01g103040, Solyc01g105270, Solyc01g112190, Solyc02g071120, Solyc02g078330, Solyc02g078350, Solyc02g081520, Solyc02g087130, Solyc02g088830, Solyc02g091330, Solyc02g092780, Solyc03g007670, Solyc03g026360, Solyc03g046590, Solyc03g061600, Solyc03g080010,…
GO:0045934	BP	e	negative regulation of nucleobase-containing compound metabolic process	53/1039	650/21210	0.0002868534723403894	6	53	1.0	1.0	1.0	0.684623620652396	Solyc01g087990, Solyc01g095040, Solyc01g103360, Solyc01g105270, Solyc01g112190, Solyc02g062780, Solyc02g070300, Solyc02g078580, Solyc02g079940, Solyc02g081080, Solyc02g081520, Solyc02g081680, Solyc02g087130, Solyc02g091300, Solyc02g092780, Solyc03g007670, Solyc03g026360, Solyc03g080010, Solyc03g098010, Solyc03g115390, Solyc03g119940, Solyc04g008860, Solyc04g009910, Solyc04g011735, Solyc04g072640,…
GO:0042402	BP	e	cellular biogenic amine catabolic process	17/1039	144/21210	0.0006969206356167484	6	17	1.0	1.0	1.0	1.0	Solyc01g079880, Solyc01g097460, Solyc02g081390, Solyc03g005250, Solyc03g007770, Solyc03g094010, Solyc03g095780, Solyc03g123800, Solyc04g080010, Solyc05g008370, Solyc06g065950, Solyc07g039310, Solyc07g065340, Solyc08g016750, Solyc08g079660, Solyc09g092600, Solyc10g055410
GO:1903507	BP	e	negative regulation of nucleic acid-templated transcription	41/1039	497/21210	0.001051914951129796	9	41	1.0	1.0	1.0	1.0	Solyc01g087990, Solyc01g095040, Solyc02g062780, Solyc02g070300, Solyc02g078580, Solyc02g079940, Solyc02g081080, Solyc02g081520, Solyc02g081680, Solyc02g087130, Solyc02g091300, Solyc02g092780, Solyc03g007670, Solyc03g098010, Solyc03g115390, Solyc03g119940, Solyc04g008860, Solyc04g009910, Solyc05g005460, Solyc05g053000, Solyc05g054200, Solyc06g034020, Solyc06g065650, Solyc06g068460, Solyc06g071470,…
GO:1902679	BP	e	negative regulation of RNA biosynthetic process	41/1039	497/21210	0.001051914951129796	8	41	1.0	1.0	1.0	1.0	Solyc01g087990, Solyc01g095040, Solyc02g062780, Solyc02g070300, Solyc02g078580, Solyc02g079940, Solyc02g081080, Solyc02g081520, Solyc02g081680, Solyc02g087130, Solyc02g091300, Solyc02g092780, Solyc03g007670, Solyc03g098010, Solyc03g115390, Solyc03g119940, Solyc04g008860, Solyc04g009910, Solyc05g005460, Solyc05g053000, Solyc05g054200, Solyc06g034020, Solyc06g065650, Solyc06g068460, Solyc06g071470,…
GO:0045892	BP	e	negative regulation of DNA-templated transcription	40/1039	477/21210	0.001142182134768838	10	40	1.0	1.0	1.0	1.0	Solyc01g087990, Solyc01g095040, Solyc02g062780, Solyc02g070300, Solyc02g078580, Solyc02g079940, Solyc02g081080, Solyc02g081520, Solyc02g081680, Solyc02g087130, Solyc02g091300, Solyc02g092780, Solyc03g007670, Solyc03g098010, Solyc03g115390, Solyc03g119940, Solyc04g008860, Solyc04g009910, Solyc05g005460, Solyc05g053000, Solyc05g054200, Solyc06g034020, Solyc06g068460, Solyc06g071470, Solyc06g073540,…
GO:0001510	BP	e	RNA methylation	21/1039	206/21210	0.0015909246352599955	8	21	1.0	1.0	1.0	1.0	Solyc01g096580, Solyc01g103510, Solyc02g064670, Solyc02g069770, Solyc02g081810, Solyc02g084730, Solyc02g089100, Solyc03g097160, Solyc03g119010, Solyc04g063290, Solyc05g005590, Solyc05g005730, Solyc05g051000, Solyc07g041930, Solyc07g065920, Solyc09g009850, Solyc09g011420, Solyc11g005680, Solyc11g065670, Solyc11g067100, Solyc12g010930
GO:1905392	BP	e	plant organ morphogenesis	35/1039	418/21210	0.0018880072762023407	3	35	1.0	1.0	1.0	1.0	Solyc01g005060, Solyc01g067290, Solyc01g068180, Solyc01g087540, Solyc01g095040, Solyc01g096660, Solyc01g096840, Solyc02g062340, Solyc02g086930, Solyc03g061600, Solyc03g063140, Solyc03g121580, Solyc04g079840, Solyc05g007420, Solyc05g051000, Solyc06g073540, Solyc06g075250, Solyc07g005330, Solyc07g017760, Solyc07g062840, Solyc07g065950, Solyc08g076420, Solyc08g077000, Solyc09g007850, Solyc09g014930,…
GO:0046108	BP	e	uridine metabolic process	3/1039	6/21210	0.0020967787397415958	9	3	1.0	1.0	1.0	1.0	Solyc01g097460, Solyc05g008370, Solyc09g009690
GO:0009310	BP	e	amine catabolic process	17/1039	157/21210	0.0021877421278822715	5	17	1.0	1.0	1.0	1.0	Solyc01g079880, Solyc01g097460, Solyc02g081390, Solyc03g005250, Solyc03g007770, Solyc03g094010, Solyc03g095780, Solyc03g123800, Solyc04g080010, Solyc05g008370, Solyc06g065950, Solyc07g039310, Solyc07g065340, Solyc08g016750, Solyc08g079660, Solyc09g092600, Solyc10g055410
GO:0072684	BP	e	mitochondrial tRNA 3'-trailer cleavage, endonucleolytic	2/1039	2/21210	0.0023974637011601988	11	2	1.0	1.0	1.0	1.0	Solyc03g120470, Solyc10g079670
GO:0033528	BP	e	S-methylmethionine cycle	2/1039	2/21210	0.0023974637011601988	6	2	1.0	1.0	1.0	1.0	Solyc09g065520, Solyc09g082460
GO:0033477	BP	e	S-methylmethionine metabolic process	2/1039	2/21210	0.0023974637011601988	5	2	1.0	1.0	1.0	1.0	Solyc09g065520, Solyc09g082460
GO:0043414	BP	e	macromolecule methylation	48/1039	634/21210	0.0026939560755252817	5	48	1.0	1.0	1.0	1.0	Solyc01g095040, Solyc01g096580, Solyc01g096840, Solyc01g103510, Solyc01g105270, Solyc02g062780, Solyc02g064670, Solyc02g069770, Solyc02g078580, Solyc02g079940, Solyc02g081520, Solyc02g081810, Solyc02g083640, Solyc02g084730, Solyc02g089100, Solyc03g097160, Solyc03g111740, Solyc03g115390, Solyc03g119010, Solyc03g119940, Solyc04g008550, Solyc04g008860, Solyc04g063290, Solyc05g005590, Solyc05g005730,…
GO:0032259	BP	e	methylation	69/1039	988/21210	0.003124212776315181	2	69	1.0	1.0	1.0	1.0	Solyc01g016540, Solyc01g087320, Solyc01g087420, Solyc01g095040, Solyc01g096580, Solyc01g096840, Solyc01g103360, Solyc01g103510, Solyc01g104000, Solyc01g105270, Solyc02g062780, Solyc02g064670, Solyc02g069770, Solyc02g078580, Solyc02g079940, Solyc02g081010, Solyc02g081390, Solyc02g081520, Solyc02g081810, Solyc02g083640, Solyc02g084730, Solyc02g089100, Solyc03g097160, Solyc03g111740, Solyc03g115390,…
GO:0009888	BP	e	tissue development	38/1039	480/21210	0.003647897231401102	3	38	1.0	1.0	1.0	1.0	Solyc01g006830, Solyc01g091420, Solyc01g096840, Solyc01g099380, Solyc01g112190, Solyc02g069100, Solyc02g070300, Solyc02g079940, Solyc02g081080, Solyc03g044090, Solyc03g063140, Solyc03g112460, Solyc03g123860, Solyc04g014610, Solyc04g072670, Solyc04g079600, Solyc04g079840, Solyc05g008900, Solyc05g013850, Solyc05g013860, Solyc06g051350, Solyc06g066050, Solyc06g082930, Solyc07g021550, Solyc07g055780,…
GO:1900150	BP	e	regulation of defense response to fungus	5/1039	22/21210	0.0036618011636690853	6	5	1.0	1.0	1.0	1.0	Solyc03g007670, Solyc03g082980, Solyc06g009140, Solyc12g009090, Solyc12g042760
GO:0042440	BP	e	pigment metabolic process	38/1039	481/21210	0.0037081275384361137	2	38	1.0	1.0	1.0	1.0	Solyc01g067290, Solyc01g087540, Solyc01g096660, Solyc02g062340, Solyc02g068060, Solyc02g068380, Solyc02g085870, Solyc02g086930, Solyc03g032210, Solyc03g044740, Solyc03g070380, Solyc03g116790, Solyc03g120850, Solyc03g122120, Solyc03g123760, Solyc04g016440, Solyc04g071700, Solyc04g074640, Solyc04g080010, Solyc05g007950, Solyc06g008920, Solyc06g048470, Solyc06g060800, Solyc06g063320, Solyc06g072870,…
GO:0010558	BP	e	negative regulation of macromolecule biosynthetic process	48/1039	644/21210	0.0038810145468561328	6	48	1.0	1.0	1.0	1.0	Solyc01g087990, Solyc01g095040, Solyc01g105270, Solyc01g112190, Solyc02g062780, Solyc02g070300, Solyc02g078580, Solyc02g079940, Solyc02g081080, Solyc02g081520, Solyc02g081680, Solyc02g087130, Solyc02g091300, Solyc02g092780, Solyc03g007670, Solyc03g098010, Solyc03g115390, Solyc03g119040, Solyc03g119940, Solyc04g008860, Solyc04g009910, Solyc05g005460, Solyc05g007100, Solyc05g053000, Solyc05g054200,…
GO:0009887	BP	e	animal organ morphogenesis	46/1039	606/21210	0.0039259693040483695	3	46	1.0	1.0	1.0	1.0	Solyc01g006830, Solyc01g068180, Solyc01g095040, Solyc01g103360, Solyc02g062340, Solyc02g069670, Solyc02g081520, Solyc02g086930, Solyc02g087130, Solyc03g061600, Solyc03g119940, Solyc03g120070, Solyc03g121580, Solyc04g014610, Solyc04g072670, Solyc04g079840, Solyc05g007420, Solyc05g009660, Solyc05g051000, Solyc06g073540, Solyc06g075510, Solyc07g009350, Solyc07g056160, Solyc07g062840, Solyc07g064260,…
GO:0009965	BP	e	leaf morphogenesis	23/1039	248/21210	0.004224048701395807	4	23	1.0	1.0	1.0	1.0	Solyc01g005060, Solyc01g067290, Solyc01g095040, Solyc01g096660, Solyc01g096840, Solyc02g062340, Solyc02g086930, Solyc03g061600, Solyc03g063140, Solyc03g121580, Solyc05g007420, Solyc05g051000, Solyc06g073540, Solyc06g075250, Solyc07g017760, Solyc07g062840, Solyc07g065950, Solyc08g077000, Solyc09g007850, Solyc10g051200, Solyc10g086150, Solyc11g012670, Solyc12g016190
GO:0009560	BP	e	embryo sac egg cell differentiation	15/1039	140/21210	0.004502888845032925	4	15	1.0	1.0	1.0	1.0	Solyc01g010570, Solyc01g081330, Solyc02g078330, Solyc02g078350, Solyc02g081520, Solyc03g061600, Solyc03g118700, Solyc04g009550, Solyc05g012690, Solyc06g005140, Solyc07g005890, Solyc08g006840, Solyc09g009850, Solyc09g097840, Solyc11g012670
GO:0070192	BP	e	chromosome organization involved in meiotic cell cycle	12/1039	103/21210	0.004521047061669854	6	12	1.0	1.0	1.0	1.0	Solyc01g079400, Solyc02g078330, Solyc02g078350, Solyc02g081520, Solyc02g087130, Solyc04g054410, Solyc04g074120, Solyc06g005140, Solyc07g017540, Solyc07g018350, Solyc07g064260, Solyc10g054730
GO:0031401	BP	e	positive regulation of protein modification process	18/1039	182/21210	0.004761939075667353	7	18	1.0	1.0	1.0	1.0	Solyc01g080350, Solyc02g062780, Solyc02g078580, Solyc02g081080, Solyc03g119040, Solyc03g123800, Solyc03g123860, Solyc04g076480, Solyc04g078700, Solyc05g014240, Solyc05g054200, Solyc06g068510, Solyc06g068590, Solyc07g005970, Solyc07g053650, Solyc08g008590, Solyc08g074760, Solyc09g011030
GO:0110154	BP	e	RNA decapping	4/1039	15/21210	0.005063184133465606	7	4	1.0	1.0	1.0	1.0	Solyc05g016240, Solyc06g062980, Solyc07g021140, Solyc07g065950
GO:0110156	BP	e	methylguanosine-cap decapping	4/1039	15/21210	0.005063184133465606	8	4	1.0	1.0	1.0	1.0	Solyc05g016240, Solyc06g062980, Solyc07g021140, Solyc07g065950
GO:0009890	BP	e	negative regulation of biosynthetic process	53/1039	737/21210	0.005254992528517563	5	53	1.0	1.0	1.0	1.0	Solyc01g005280, Solyc01g087990, Solyc01g095040, Solyc01g105270, Solyc01g112190, Solyc02g062780, Solyc02g070300, Solyc02g078580, Solyc02g079940, Solyc02g081080, Solyc02g081520, Solyc02g081680, Solyc02g087130, Solyc02g091300, Solyc02g092780, Solyc03g007670, Solyc03g026360, Solyc03g098010, Solyc03g115390, Solyc03g119040, Solyc03g119940, Solyc04g008860, Solyc04g009910, Solyc04g072640, Solyc05g005460,…
GO:0006310	BP	e	DNA recombination	33/1039	411/21210	0.005299651021278335	7	33	1.0	1.0	1.0	1.0	Solyc01g079400, Solyc01g087320, Solyc01g087420, Solyc02g070300, Solyc02g078330, Solyc02g078350, Solyc02g081520, Solyc02g087130, Solyc03g061600, Solyc03g080010, Solyc03g113160, Solyc03g119940, Solyc03g120070, Solyc04g009550, Solyc04g054410, Solyc04g072670, Solyc04g074120, Solyc05g008040, Solyc06g005140, Solyc06g073540, Solyc06g073810, Solyc07g017540, Solyc07g018350, Solyc07g064260, Solyc08g022030,…
GO:0010031	BP	e	circumnutation	3/1039	8/21210	0.005452314254770792	3	3	1.0	1.0	1.0	1.0	Solyc01g005060, Solyc03g113680, Solyc12g095900
GO:0000917	BP	e	division septum assembly	3/1039	8/21210	0.005452314254770792	6	3	1.0	1.0	1.0	1.0	Solyc03g007670, Solyc06g007150, Solyc08g068200
GO:2000027	BP	e	regulation of animal organ morphogenesis	3/1039	8/21210	0.005452314254770792	5	3	1.0	1.0	1.0	1.0	Solyc01g095040, Solyc03g110910, Solyc07g062840
GO:0090529	BP	e	cell septum assembly	3/1039	8/21210	0.005452314254770792	5	3	1.0	1.0	1.0	1.0	Solyc03g007670, Solyc06g007150, Solyc08g068200
GO:0050879	BP	e	multicellular organismal movement	3/1039	8/21210	0.005452314254770792	2	3	1.0	1.0	1.0	1.0	Solyc01g005060, Solyc03g113680, Solyc12g095900
GO:0007129	BP	e	homologous chromosome pairing at meiosis	11/1039	93/21210	0.0057254984707519226	7	11	1.0	1.0	1.0	1.0	Solyc01g079400, Solyc02g078330, Solyc02g078350, Solyc02g081520, Solyc02g087130, Solyc04g054410, Solyc04g074120, Solyc06g005140, Solyc07g018350, Solyc07g064260, Solyc10g054730
GO:0006598	BP	e	polyamine catabolic process	8/1039	57/21210	0.006323440986336163	7	8	1.0	1.0	1.0	1.0	Solyc01g079880, Solyc02g081390, Solyc03g007770, Solyc03g094010, Solyc06g065950, Solyc07g039310, Solyc08g016750, Solyc10g055410
GO:0010646	BP	e	regulation of cell communication	55/1039	778/21210	0.006546900111155098	4	55	1.0	1.0	1.0	1.0	Solyc02g070300, Solyc02g079940, Solyc02g080500, Solyc02g081080, Solyc02g082280, Solyc02g088830, Solyc02g089300, Solyc02g091650, Solyc03g033380, Solyc03g095780, Solyc03g110910, Solyc03g119040, Solyc03g119940, Solyc03g123800, Solyc03g123860, Solyc04g009550, Solyc04g011735, Solyc04g049160, Solyc04g051180, Solyc04g076480, Solyc04g078700, Solyc04g079740, Solyc04g080940, Solyc05g013580, Solyc05g013850,…
GO:0046109	BP	e	uridine biosynthetic process	2/1039	3/21210	0.006957935251150991	10	2	1.0	1.0	1.0	1.0	Solyc01g097460, Solyc05g008370
GO:0035872	BP	e	nucleotide-binding domain, leucine rich repeat containing receptor signaling pathway	2/1039	3/21210	0.006957935251150991	6	2	1.0	1.0	1.0	1.0	Solyc03g007670, Solyc08g008590
GO:0016233	BP	e	telomere capping	2/1039	3/21210	0.006957935251150991	8	2	1.0	1.0	1.0	1.0	Solyc02g070300, Solyc02g081520
GO:0019310	BP	e	inositol catabolic process	2/1039	3/21210	0.006957935251150991	7	2	1.0	1.0	1.0	1.0	Solyc06g062430, Solyc11g006570
GO:0022414	BP	e	reproductive process	198/1039	3393/21210	0.007083470930970009	1	198	1.0	1.0	1.0	1.0	Solyc01g005060, Solyc01g005280, Solyc01g010570, Solyc01g066500, Solyc01g068180, Solyc01g079400, Solyc01g080350, Solyc01g081330, Solyc01g087180, Solyc01g087540, Solyc01g087900, Solyc01g087990, Solyc01g091420, Solyc01g094840, Solyc01g095040, Solyc01g096010, Solyc01g096080, Solyc01g096790, Solyc01g096840, Solyc01g099380, Solyc01g099740, Solyc01g104640, Solyc01g105270, Solyc01g106740, Solyc02g036370,…
GO:0010562	BP	e	positive regulation of phosphorus metabolic process	14/1039	135/21210	0.007599416125185041	6	14	1.0	1.0	1.0	1.0	Solyc01g080350, Solyc02g081080, Solyc03g007670, Solyc03g119040, Solyc03g123800, Solyc03g123860, Solyc04g076480, Solyc04g078700, Solyc05g014240, Solyc06g068510, Solyc06g068590, Solyc07g005970, Solyc08g008590, Solyc08g074760
GO:0045937	BP	e	positive regulation of phosphate metabolic process	14/1039	135/21210	0.007599416125185041	7	14	1.0	1.0	1.0	1.0	Solyc01g080350, Solyc02g081080, Solyc03g007670, Solyc03g119040, Solyc03g123800, Solyc03g123860, Solyc04g076480, Solyc04g078700, Solyc05g014240, Solyc06g068510, Solyc06g068590, Solyc07g005970, Solyc08g008590, Solyc08g074760
GO:0031327	BP	e	negative regulation of cellular biosynthetic process	48/1039	664/21210	0.007738253179381725	6	48	1.0	1.0	1.0	1.0	Solyc01g005280, Solyc01g087990, Solyc01g095040, Solyc01g105270, Solyc01g112190, Solyc02g062780, Solyc02g070300, Solyc02g078580, Solyc02g079940, Solyc02g081080, Solyc02g081520, Solyc02g081680, Solyc02g087130, Solyc02g091300, Solyc02g092780, Solyc03g007670, Solyc03g098010, Solyc03g115390, Solyc03g119040, Solyc03g119940, Solyc04g008860, Solyc04g009910, Solyc05g005460, Solyc05g007100, Solyc05g053000,…
GO:0061982	BP	e	meiosis I cell cycle process	14/1039	136/21210	0.007972977844426672	4	14	1.0	1.0	1.0	1.0	Solyc02g078330, Solyc02g078350, Solyc02g081520, Solyc02g087130, Solyc03g080010, Solyc03g120070, Solyc04g054410, Solyc06g005140, Solyc07g018350, Solyc07g064260, Solyc09g082790, Solyc10g054730, Solyc11g005090, Solyc12g014450
GO:0051052	BP	e	regulation of DNA metabolic process	23/1039	264/21210	0.008783025836589615	6	23	1.0	1.0	1.0	1.0	Solyc01g104000, Solyc02g062780, Solyc02g070300, Solyc02g081520, Solyc02g083640, Solyc02g087130, Solyc03g026360, Solyc03g061600, Solyc03g080010, Solyc04g054410, Solyc04g072670, Solyc05g007100, Solyc05g012690, Solyc06g073540, Solyc07g007920, Solyc07g017540, Solyc07g018350, Solyc07g064260, Solyc07g065020, Solyc09g065510, Solyc09g090630, Solyc11g005090, Solyc11g008670
GO:0006312	BP	e	mitotic recombination	9/1039	73/21210	0.009131920837644882	8	9	1.0	1.0	1.0	1.0	Solyc02g078330, Solyc02g078350, Solyc02g081520, Solyc03g061600, Solyc04g009550, Solyc06g005140, Solyc07g017540, Solyc09g009850, Solyc09g082790
GO:0018209	BP	e	peptidyl-serine modification	6/1039	38/21210	0.009807924364278676	7	6	1.0	1.0	1.0	1.0	Solyc01g087900, Solyc03g121820, Solyc04g009910, Solyc04g078870, Solyc06g007440, Solyc09g082800
GO:0048869	BP	e	cellular developmental process	148/1039	2473/21210	0.009860011302947645	2	148	1.0	1.0	1.0	1.0	Solyc01g006830, Solyc01g010570, Solyc01g067290, Solyc01g068170, Solyc01g081330, Solyc01g087990, Solyc01g090800, Solyc01g091420, Solyc01g095040, Solyc01g095240, Solyc01g096660, Solyc01g096840, Solyc01g103360, Solyc01g107210, Solyc01g108560, Solyc01g112190, Solyc02g062340, Solyc02g069100, Solyc02g069690, Solyc02g070300, Solyc02g078330, Solyc02g078350, Solyc02g078580, Solyc02g079940, Solyc02g080500,…
GO:0006544	BP	e	glycine metabolic process	9/1039	74/21210	0.009957446038563671	9	9	1.0	1.0	1.0	1.0	Solyc01g097460, Solyc01g104000, Solyc02g062340, Solyc02g085870, Solyc03g122120, Solyc05g008370, Solyc06g034020, Solyc07g005510, Solyc09g092600
GO:0010638	BP	e	positive regulation of organelle organization	18/1039	192/21210	0.010173918877050865	6	18	1.0	1.0	1.0	1.0	Solyc01g091420, Solyc01g095040, Solyc01g096680, Solyc02g062780, Solyc02g069690, Solyc02g070300, Solyc02g078580, Solyc02g081520, Solyc03g006130, Solyc03g119330, Solyc04g072670, Solyc09g072660, Solyc10g054730, Solyc10g076790, Solyc11g011850, Solyc11g045160, Solyc12g006850, Solyc12g014450
GO:0001934	BP	e	positive regulation of protein phosphorylation	13/1039	126/21210	0.010639924176590996	9	13	1.0	1.0	1.0	1.0	Solyc01g080350, Solyc02g081080, Solyc03g119040, Solyc03g123800, Solyc03g123860, Solyc04g076480, Solyc04g078700, Solyc05g014240, Solyc06g068510, Solyc06g068590, Solyc07g005970, Solyc08g008590, Solyc08g074760
GO:0006949	BP	e	syncytium formation	5/1039	28/21210	0.010722102404473627	3	5	1.0	1.0	1.0	1.0	Solyc05g054450, Solyc06g062430, Solyc07g056040, Solyc10g076790, Solyc11g006570
GO:1901575	BP	e	organic substance catabolic process	191/1039	3296/21210	0.010832801567706614	3	191	1.0	1.0	1.0	1.0	Solyc01g005620, Solyc01g007930, Solyc01g008790, Solyc01g010570, Solyc01g067280, Solyc01g079570, Solyc01g079880, Solyc01g080350, Solyc01g080930, Solyc01g087140, Solyc01g087300, Solyc01g087990, Solyc01g091730, Solyc01g091770, Solyc01g096010, Solyc01g097460, Solyc01g099020, Solyc01g099740, Solyc01g110100, Solyc01g111460, Solyc02g032510, Solyc02g032940, Solyc02g062340, Solyc02g062780, Solyc02g068380,…
GO:0042327	BP	e	positive regulation of phosphorylation	13/1039	127/21210	0.011137250217698421	8	13	1.0	1.0	1.0	1.0	Solyc01g080350, Solyc02g081080, Solyc03g119040, Solyc03g123800, Solyc03g123860, Solyc04g076480, Solyc04g078700, Solyc05g014240, Solyc06g068510, Solyc06g068590, Solyc07g005970, Solyc08g008590, Solyc08g074760
GO:0071704	BP	e	organic substance metabolic process	773/1039	15049/21210	0.011650105376585713	2	773	1.0	1.0	1.0	1.0	Solyc00g022090, Solyc01g005060, Solyc01g005240, Solyc01g005280, Solyc01g005620, Solyc01g005800, Solyc01g006830, Solyc01g007060, Solyc01g007930, Solyc01g008790, Solyc01g009220, Solyc01g009280, Solyc01g010050, Solyc01g010570, Solyc01g010720, Solyc01g014850, Solyc01g016540, Solyc01g057210, Solyc01g066500, Solyc01g066640, Solyc01g067280, Solyc01g067290, Solyc01g067550, Solyc01g068170, Solyc01g068180,…
GO:0019221	BP	e	cytokine-mediated signaling pathway	4/1039	19/21210	0.012303314453349232	6	4	1.0	1.0	1.0	1.0	Solyc04g011735, Solyc08g008590, Solyc08g066580, Solyc08g082100
GO:0019919	BP	e	peptidyl-arginine methylation, to asymmetrical-dimethyl arginine	2/1039	4/21210	0.0134641391812199	11	2	1.0	1.0	1.0	1.0	Solyc04g008860, Solyc12g008760
GO:0003156	BP	e	regulation of animal organ formation	2/1039	4/21210	0.0134641391812199	6	2	1.0	1.0	1.0	1.0	Solyc03g110910, Solyc07g062840
GO:0050667	BP	e	homocysteine metabolic process	2/1039	4/21210	0.0134641391812199	8	2	1.0	1.0	1.0	1.0	Solyc07g063510, Solyc08g008580
GO:0010269	BP	e	response to selenium ion	2/1039	4/21210	0.0134641391812199	4	2	1.0	1.0	1.0	1.0	Solyc09g065520, Solyc09g082460
GO:1905267	BP	e	endonucleolytic cleavage involved in tRNA processing	2/1039	4/21210	0.0134641391812199	9	2	1.0	1.0	1.0	1.0	Solyc03g120470, Solyc10g079670
GO:0051315	BP	e	attachment of mitotic spindle microtubules to kinetochore	2/1039	4/21210	0.0134641391812199	4	2	1.0	1.0	1.0	1.0	Solyc01g103040, Solyc08g082100
GO:0034414	BP	e	tRNA 3'-trailer cleavage, endonucleolytic	2/1039	4/21210	0.0134641391812199	10	2	1.0	1.0	1.0	1.0	Solyc03g120470, Solyc10g079670
GO:0006546	BP	e	glycine catabolic process	8/1039	65/21210	0.013730857600814087	10	8	1.0	1.0	1.0	1.0	Solyc01g097460, Solyc02g062340, Solyc02g085870, Solyc03g122120, Solyc05g008370, Solyc06g034020, Solyc07g005510, Solyc09g092600
GO:0010088	BP	e	phloem development	3/1039	11/21210	0.014388085032350584	5	3	1.0	1.0	1.0	1.0	Solyc04g079840, Solyc05g013850, Solyc05g013860
GO:1905428	BP	e	regulation of plant organ formation	3/1039	11/21210	0.014388085032350584	5	3	1.0	1.0	1.0	1.0	Solyc03g034320, Solyc03g110910, Solyc07g062840
GO:0015866	BP	e	ADP transport	3/1039	11/21210	0.014388085032350584	9	3	1.0	1.0	1.0	1.0	Solyc03g119970, Solyc08g062860, Solyc08g063010
GO:0046483	BP	e	heterocycle metabolic process	444/1039	8292/21210	0.014472488022545946	3	444	1.0	1.0	1.0	1.0	Solyc00g022090, Solyc01g005060, Solyc01g006830, Solyc01g008790, Solyc01g010050, Solyc01g014850, Solyc01g066500, Solyc01g066640, Solyc01g067280, Solyc01g067290, Solyc01g067550, Solyc01g068170, Solyc01g068180, Solyc01g079400, Solyc01g079840, Solyc01g081330, Solyc01g087300, Solyc01g087320, Solyc01g087420, Solyc01g087540, Solyc01g087990, Solyc01g088490, Solyc01g090260, Solyc01g094840, Solyc01g095040,…
GO:1901606	BP	e	alpha-amino acid catabolic process	20/1039	235/21210	0.014592228366464663	8	20	1.0	1.0	1.0	1.0	Solyc01g080930, Solyc01g097460, Solyc02g062340, Solyc02g085870, Solyc03g005250, Solyc03g095780, Solyc03g122120, Solyc03g123800, Solyc04g080010, Solyc05g008370, Solyc06g034020, Solyc07g005510, Solyc07g053720, Solyc07g065340, Solyc08g006430, Solyc08g008580, Solyc08g014470, Solyc08g079660, Solyc09g092600, Solyc12g011160
GO:0042445	BP	e	hormone metabolic process	36/1039	490/21210	0.014629430168758038	4	36	1.0	1.0	1.0	1.0	Solyc01g097460, Solyc02g036370, Solyc02g091710, Solyc03g005250, Solyc03g044740, Solyc03g070380, Solyc03g095780, Solyc03g112460, Solyc03g123800, Solyc04g080010, Solyc04g081290, Solyc05g008370, Solyc05g053000, Solyc06g053870, Solyc06g069080, Solyc06g072870, Solyc06g076410, Solyc06g082860, Solyc06g083830, Solyc07g032110, Solyc07g049240, Solyc07g056160, Solyc07g056580, Solyc07g065340, Solyc08g016750,…
GO:0009790	BP	e	embryo development	68/1039	1041/21210	0.014967542585847857	4	68	1.0	1.0	1.0	1.0	Solyc01g006830, Solyc01g068180, Solyc01g080350, Solyc01g087900, Solyc01g087990, Solyc01g095240, Solyc01g096010, Solyc01g096080, Solyc01g099740, Solyc01g112190, Solyc02g069570, Solyc02g069690, Solyc02g069770, Solyc02g079770, Solyc02g080500, Solyc02g081080, Solyc02g085870, Solyc02g089300, Solyc02g091330, Solyc03g007670, Solyc03g044090, Solyc03g070380, Solyc03g097160, Solyc03g114300, Solyc03g115390,…
GO:0016131	BP	e	brassinosteroid metabolic process	17/1039	188/21210	0.015584273518302848	6	17	1.0	1.0	1.0	1.0	Solyc05g053000, Solyc06g053870, Solyc06g069080, Solyc06g072870, Solyc06g076410, Solyc06g082860, Solyc07g032110, Solyc07g049240, Solyc07g056160, Solyc08g016750, Solyc08g067260, Solyc08g079630, Solyc09g015170, Solyc10g083860, Solyc10g085870, Solyc11g006090, Solyc12g098640
GO:0000122	BP	e	negative regulation of transcription by RNA polymerase II	7/1039	54/21210	0.015767630270158862	11	7	1.0	1.0	1.0	1.0	Solyc02g078580, Solyc02g081080, Solyc02g081680, Solyc07g007920, Solyc08g008590, Solyc08g016090, Solyc11g067020
GO:0045036	BP	e	protein targeting to chloroplast	9/1039	80/21210	0.016139315510991306	9	9	1.0	1.0	1.0	1.0	Solyc02g078330, Solyc02g078350, Solyc02g079770, Solyc02g087400, Solyc06g005140, Solyc07g017760, Solyc09g007850, Solyc10g086150, Solyc11g012670
GO:0072596	BP	e	establishment of protein localization to chloroplast	9/1039	80/21210	0.016139315510991306	7	9	1.0	1.0	1.0	1.0	Solyc02g078330, Solyc02g078350, Solyc02g079770, Solyc02g087400, Solyc06g005140, Solyc07g017760, Solyc09g007850, Solyc10g086150, Solyc11g012670
GO:0051247	BP	e	positive regulation of protein metabolic process	21/1039	249/21210	0.016649993998175988	6	21	1.0	1.0	1.0	1.0	Solyc01g080350, Solyc01g110100, Solyc02g062780, Solyc02g078580, Solyc02g081080, Solyc03g119040, Solyc03g123800, Solyc03g123860, Solyc04g076480, Solyc04g078700, Solyc05g014240, Solyc05g054200, Solyc06g068510, Solyc06g068590, Solyc07g005970, Solyc07g053650, Solyc08g008590, Solyc08g074760, Solyc09g011030, Solyc10g084050, Solyc11g012670
GO:0009106	BP	e	lipoate metabolic process	7/1039	55/21210	0.017326810756596277	8	7	1.0	1.0	1.0	1.0	Solyc01g097460, Solyc02g062340, Solyc02g085870, Solyc03g122120, Solyc05g008370, Solyc07g005510, Solyc09g092600
GO:0072598	BP	e	protein localization to chloroplast	9/1039	81/21210	0.017394107467644804	6	9	1.0	1.0	1.0	1.0	Solyc02g078330, Solyc02g078350, Solyc02g079770, Solyc02g087400, Solyc06g005140, Solyc07g017760, Solyc09g007850, Solyc10g086150, Solyc11g012670
GO:0071852	BP	e	fungal-type cell wall organization or biogenesis	4/1039	21/21210	0.017582177851266107	3	4	1.0	1.0	1.0	1.0	Solyc01g080350, Solyc01g087180, Solyc03g007670, Solyc12g044440
GO:0051171	BP	e	regulation of nitrogen compound metabolic process	255/1039	4568/21210	0.018186327072278678	4	255	1.0	1.0	1.0	1.0	Solyc01g005060, Solyc01g005280, Solyc01g006830, Solyc01g008790, Solyc01g014850, Solyc01g065740, Solyc01g066500, Solyc01g067290, Solyc01g067550, Solyc01g080350, Solyc01g087320, Solyc01g087420, Solyc01g087990, Solyc01g090800, Solyc01g095040, Solyc01g096080, Solyc01g096790, Solyc01g097120, Solyc01g100060, Solyc01g103360, Solyc01g104000, Solyc01g105270, Solyc01g107210, Solyc01g109270, Solyc01g110100,…
GO:0009072	BP	e	aromatic amino acid metabolic process	23/1039	286/21210	0.018405342083971342	7	23	1.0	1.0	1.0	1.0	Solyc01g067290, Solyc01g097460, Solyc01g098800, Solyc02g062340, Solyc02g079770, Solyc02g085870, Solyc03g005250, Solyc03g094010, Solyc03g095780, Solyc03g122120, Solyc03g123800, Solyc04g080010, Solyc05g008370, Solyc05g050980, Solyc07g005510, Solyc07g053720, Solyc07g065340, Solyc08g079660, Solyc09g007850, Solyc09g092600, Solyc10g086150, Solyc11g012670, Solyc11g072520
GO:0034097	BP	e	response to cytokine	3/1039	12/21210	0.018495699105043964	4	3	1.0	1.0	1.0	1.0	Solyc02g069100, Solyc03g119940, Solyc08g041820
GO:0001944	BP	e	vasculature development	3/1039	12/21210	0.018495699105043964	4	3	1.0	1.0	1.0	1.0	Solyc02g088830, Solyc06g066050, Solyc08g060860
GO:0071265	BP	e	L-methionine biosynthetic process	3/1039	12/21210	0.018495699105043964	11	3	1.0	1.0	1.0	1.0	Solyc07g063510, Solyc08g008580, Solyc08g022210
GO:0071466	BP	e	cellular response to xenobiotic stimulus	3/1039	12/21210	0.018495699105043964	4	3	1.0	1.0	1.0	1.0	Solyc01g080350, Solyc02g069770, Solyc02g081680
GO:0048193	BP	e	Golgi vesicle transport	38/1039	530/21210	0.01864209261451799	5	38	1.0	1.0	1.0	1.0	Solyc01g005280, Solyc01g007930, Solyc01g098800, Solyc02g068920, Solyc02g069100, Solyc02g072000, Solyc02g078580, Solyc02g080190, Solyc02g082280, Solyc02g087240, Solyc03g094010, Solyc04g008640, Solyc04g049490, Solyc05g054150, Solyc06g034020, Solyc06g063320, Solyc06g065950, Solyc06g066610, Solyc06g083830, Solyc07g054180, Solyc07g056150, Solyc08g005630, Solyc08g015690, Solyc08g041980, Solyc08g044400,…
GO:0051130	BP	e	positive regulation of cellular component organization	19/1039	225/21210	0.019046526266588933	5	19	1.0	1.0	1.0	1.0	Solyc01g091420, Solyc01g095040, Solyc01g096680, Solyc02g062780, Solyc02g069690, Solyc02g070300, Solyc02g078580, Solyc02g081520, Solyc03g006130, Solyc03g119040, Solyc03g119330, Solyc04g072670, Solyc09g072660, Solyc10g054730, Solyc10g076790, Solyc11g011850, Solyc11g045160, Solyc12g006850, Solyc12g014450
GO:0009873	BP	e	ethylene-activated signaling pathway	21/1039	256/21210	0.01913378768465525	7	21	1.0	1.0	1.0	1.0	Solyc02g082930, Solyc03g123800, Solyc03g123860, Solyc05g055070, Solyc06g065820, Solyc06g068360, Solyc06g068460, Solyc06g069710, Solyc06g082590, Solyc07g043050, Solyc07g053230, Solyc07g056580, Solyc08g066660, Solyc08g076420, Solyc09g010370, Solyc09g089930, Solyc10g005460, Solyc10g055410, Solyc11g051060, Solyc12g009560, Solyc12g011170
GO:0009071	BP	e	serine family amino acid catabolic process	8/1039	69/21210	0.019195058403077368	9	8	1.0	1.0	1.0	1.0	Solyc01g097460, Solyc02g062340, Solyc02g085870, Solyc03g122120, Solyc05g008370, Solyc06g034020, Solyc07g005510, Solyc09g092600
GO:0140527	BP	e	reciprocal homologous recombination	16/1039	175/21210	0.019796183393160117	9	16	1.0	1.0	1.0	1.0	Solyc01g079400, Solyc02g078330, Solyc02g078350, Solyc02g081520, Solyc02g087130, Solyc03g120070, Solyc04g054410, Solyc04g074120, Solyc06g005140, Solyc07g017540, Solyc07g018350, Solyc07g064260, Solyc08g022030, Solyc09g097840, Solyc10g054730, Solyc12g014450
GO:0007131	BP	e	reciprocal meiotic recombination	16/1039	175/21210	0.019796183393160117	10	16	1.0	1.0	1.0	1.0	Solyc01g079400, Solyc02g078330, Solyc02g078350, Solyc02g081520, Solyc02g087130, Solyc03g120070, Solyc04g054410, Solyc04g074120, Solyc06g005140, Solyc07g017540, Solyc07g018350, Solyc07g064260, Solyc08g022030, Solyc09g097840, Solyc10g054730, Solyc12g014450
GO:0046148	BP	e	pigment biosynthetic process	28/1039	368/21210	0.02010209138767779	3	28	1.0	1.0	1.0	1.0	Solyc01g067290, Solyc01g087540, Solyc01g096660, Solyc02g062340, Solyc02g068060, Solyc02g085870, Solyc03g116790, Solyc03g120850, Solyc03g122120, Solyc03g123760, Solyc04g016440, Solyc04g071700, Solyc04g074640, Solyc04g080010, Solyc05g007950, Solyc06g048470, Solyc06g060800, Solyc06g072870, Solyc07g005510, Solyc07g043050, Solyc07g043170, Solyc07g056330, Solyc09g072880, Solyc10g051200, Solyc10g079860,…
GO:0051302	BP	e	regulation of cell division	9/1039	83/21210	0.020114604724096118	4	9	1.0	1.0	1.0	1.0	Solyc01g095040, Solyc03g061600, Solyc03g119040, Solyc05g012690, Solyc06g069770, Solyc07g062840, Solyc09g010670, Solyc11g044340, Solyc12g014450
GO:0035825	BP	e	homologous recombination	16/1039	177/21210	0.02051037880439966	8	16	1.0	1.0	1.0	1.0	Solyc01g079400, Solyc02g078330, Solyc02g078350, Solyc02g081520, Solyc02g087130, Solyc03g120070, Solyc04g054410, Solyc04g074120, Solyc06g005140, Solyc07g017540, Solyc07g018350, Solyc07g064260, Solyc08g022030, Solyc09g097840, Solyc10g054730, Solyc12g014450
GO:0018105	BP	e	peptidyl-serine phosphorylation	5/1039	33/21210	0.021187940228652183	8	5	1.0	1.0	1.0	1.0	Solyc03g121820, Solyc04g009910, Solyc04g078870, Solyc06g007440, Solyc09g082800
GO:0048563	BP	e	post-embryonic animal organ morphogenesis	20/1039	238/21210	0.021657149074592402	4	20	1.0	1.0	1.0	1.0	Solyc01g068180, Solyc01g095040, Solyc02g081520, Solyc02g087130, Solyc03g119940, Solyc03g120070, Solyc04g079840, Solyc05g009660, Solyc06g073540, Solyc07g062840, Solyc07g064260, Solyc08g079100, Solyc09g014930, Solyc09g061760, Solyc09g090630, Solyc09g097840, Solyc10g054780, Solyc11g008760, Solyc11g013150, Solyc12g013590
GO:0003006	BP	e	developmental process involved in reproduction	156/1039	2688/21210	0.021704299368131584	2	156	1.0	1.0	1.0	1.0	Solyc01g005060, Solyc01g005280, Solyc01g010570, Solyc01g066500, Solyc01g068180, Solyc01g081330, Solyc01g087540, Solyc01g087900, Solyc01g087990, Solyc01g091420, Solyc01g095040, Solyc01g096010, Solyc01g096080, Solyc01g096790, Solyc01g096840, Solyc01g099380, Solyc01g099740, Solyc01g106740, Solyc02g069100, Solyc02g069570, Solyc02g069690, Solyc02g069770, Solyc02g072000, Solyc02g078330, Solyc02g078350,…
GO:0071266	BP	e	'de novo' L-methionine biosynthetic process	2/1039	5/21210	0.021714862376891565	12	2	1.0	1.0	1.0	1.0	Solyc07g063510, Solyc08g008580
GO:0009052	BP	e	pentose-phosphate shunt, non-oxidative branch	2/1039	5/21210	0.021714862376891565	4	2	1.0	1.0	1.0	1.0	Solyc01g097460, Solyc05g008370
GO:0045048	BP	e	protein insertion into ER membrane	2/1039	5/21210	0.021714862376891565	8	2	1.0	1.0	1.0	1.0	Solyc03g116990, Solyc05g050490
GO:0002479	BP	e	antigen processing and presentation of exogenous peptide antigen via MHC class I, TAP-dependent	2/1039	5/21210	0.021714862376891565	6	2	1.0	1.0	1.0	1.0	Solyc07g053650, Solyc08g008590
GO:0042779	BP	e	tRNA 3'-trailer cleavage	2/1039	5/21210	0.021714862376891565	8	2	1.0	1.0	1.0	1.0	Solyc03g120470, Solyc10g079670
GO:0000965	BP	e	mitochondrial RNA 3'-end processing	2/1039	5/21210	0.021714862376891565	9	2	1.0	1.0	1.0	1.0	Solyc03g120470, Solyc10g079670
GO:0034063	BP	e	stress granule assembly	2/1039	5/21210	0.021714862376891565	7	2	1.0	1.0	1.0	1.0	Solyc01g095040, Solyc06g062860
GO:0051881	BP	e	regulation of mitochondrial membrane potential	2/1039	5/21210	0.021714862376891565	4	2	1.0	1.0	1.0	1.0	Solyc02g090480, Solyc05g007730
GO:0010343	BP	e	singlet oxygen-mediated programmed cell death	2/1039	5/21210	0.021714862376891565	5	2	1.0	1.0	1.0	1.0	Solyc06g071430, Solyc12g057040
GO:2000279	BP	e	negative regulation of DNA biosynthetic process	2/1039	5/21210	0.021714862376891565	8	2	1.0	1.0	1.0	1.0	Solyc02g070300, Solyc05g007100
GO:0006575	BP	e	cellular modified amino acid metabolic process	16/1039	180/21210	0.021860208416787073	4	16	1.0	1.0	1.0	1.0	Solyc01g079880, Solyc01g104000, Solyc02g031980, Solyc02g081390, Solyc03g007770, Solyc03g034320, Solyc03g094010, Solyc04g071700, Solyc06g065950, Solyc08g006430, Solyc08g016750, Solyc08g023460, Solyc09g065520, Solyc09g082460, Solyc10g055410, Solyc11g005200
GO:0006576	BP	e	biogenic amine metabolic process	22/1039	272/21210	0.022224444253636167	5	22	1.0	1.0	1.0	1.0	Solyc01g010050, Solyc01g079880, Solyc01g097460, Solyc02g081390, Solyc03g005250, Solyc03g007770, Solyc03g094010, Solyc03g095780, Solyc03g123800, Solyc04g080010, Solyc05g008370, Solyc06g065950, Solyc07g039310, Solyc07g065340, Solyc08g016750, Solyc08g079660, Solyc08g080130, Solyc09g061530, Solyc09g092600, Solyc10g055410, Solyc10g074700, Solyc12g011170
GO:0006807	BP	e	nitrogen compound metabolic process	667/1039	12900/21210	0.022542997212477586	2	667	1.0	1.0	1.0	1.0	Solyc00g022090, Solyc01g005060, Solyc01g005240, Solyc01g005280, Solyc01g006630, Solyc01g006830, Solyc01g007060, Solyc01g007930, Solyc01g008790, Solyc01g009280, Solyc01g009750, Solyc01g010050, Solyc01g010570, Solyc01g010720, Solyc01g014850, Solyc01g016540, Solyc01g057210, Solyc01g066500, Solyc01g066640, Solyc01g067280, Solyc01g067290, Solyc01g067550, Solyc01g068170, Solyc01g068180, Solyc01g079400,…
GO:0034504	BP	e	protein localization to nucleus	16/1039	182/21210	0.02294890550137779	6	16	1.0	1.0	1.0	1.0	Solyc02g069770, Solyc02g078330, Solyc02g078350, Solyc02g080190, Solyc02g081680, Solyc03g097160, Solyc04g076560, Solyc06g005140, Solyc06g053590, Solyc06g082590, Solyc07g005890, Solyc07g009350, Solyc07g064520, Solyc08g066580, Solyc12g062290, Solyc12g095960
GO:0090354	BP	e	regulation of auxin metabolic process	3/1039	13/21210	0.0231839365765211	5	3	1.0	1.0	1.0	1.0	Solyc01g005060, Solyc02g036370, Solyc04g080940
GO:0009395	BP	e	phospholipid catabolic process	3/1039	13/21210	0.0231839365765211	6	3	1.0	1.0	1.0	1.0	Solyc01g008790, Solyc02g068920, Solyc12g011170
GO:0006730	BP	e	one-carbon metabolic process	11/1039	111/21210	0.023938787472107478	3	11	1.0	1.0	1.0	1.0	Solyc01g104000, Solyc01g105270, Solyc02g078580, Solyc02g079940, Solyc04g008860, Solyc04g080800, Solyc05g005590, Solyc06g036700, Solyc09g009830, Solyc09g090630, Solyc12g008760
GO:0044237	BP	e	cellular metabolic process	758/1039	14807/21210	0.024271565091942983	2	758	1.0	1.0	1.0	1.0	Solyc00g022090, Solyc01g005060, Solyc01g005240, Solyc01g005280, Solyc01g005620, Solyc01g005800, Solyc01g005850, Solyc01g006630, Solyc01g006830, Solyc01g007060, Solyc01g007880, Solyc01g007930, Solyc01g008790, Solyc01g009280, Solyc01g010050, Solyc01g010570, Solyc01g010720, Solyc01g014850, Solyc01g057210, Solyc01g065740, Solyc01g066500, Solyc01g066640, Solyc01g067280, Solyc01g067290, Solyc01g067550,…
GO:0043247	BP	e	telomere maintenance in response to DNA damage	7/1039	59/21210	0.024650976147049357	8	7	1.0	1.0	1.0	1.0	Solyc02g081520, Solyc02g087130, Solyc04g054410, Solyc04g072670, Solyc07g007920, Solyc07g053210, Solyc07g064260
GO:0009063	BP	e	amino acid catabolic process	20/1039	246/21210	0.024837234572005484	7	20	1.0	1.0	1.0	1.0	Solyc01g080930, Solyc01g097460, Solyc02g062340, Solyc02g085870, Solyc03g005250, Solyc03g095780, Solyc03g122120, Solyc03g123800, Solyc04g080010, Solyc05g008370, Solyc06g034020, Solyc07g005510, Solyc07g053720, Solyc07g065340, Solyc08g006430, Solyc08g008580, Solyc08g014470, Solyc08g079660, Solyc09g092600, Solyc12g011160
GO:0033043	BP	e	regulation of organelle organization	30/1039	402/21210	0.02553844962816717	5	30	1.0	1.0	1.0	1.0	Solyc01g091420, Solyc01g095040, Solyc01g096680, Solyc01g103040, Solyc02g021420, Solyc02g062780, Solyc02g069690, Solyc02g070300, Solyc02g078580, Solyc02g081520, Solyc02g081680, Solyc02g087130, Solyc03g006130, Solyc03g119330, Solyc03g120070, Solyc04g054410, Solyc04g072670, Solyc05g007100, Solyc06g062860, Solyc07g049580, Solyc07g064260, Solyc09g072660, Solyc09g090550, Solyc10g006440, Solyc10g054730,…
GO:0065008	BP	e	regulation of biological quality	83/1039	1338/21210	0.02591260998342962	2	83	1.0	1.0	1.0	1.0	Solyc01g005060, Solyc01g080350, Solyc01g091420, Solyc01g091730, Solyc01g095040, Solyc01g096660, Solyc01g097460, Solyc01g105770, Solyc02g021420, Solyc02g036370, Solyc02g069670, Solyc02g069690, Solyc02g079400, Solyc02g085870, Solyc02g090480, Solyc02g091710, Solyc03g005250, Solyc03g006130, Solyc03g044090, Solyc03g044740, Solyc03g070380, Solyc03g083540, Solyc03g095780, Solyc03g112460, Solyc03g115390,…
GO:0009451	BP	e	RNA modification	55/1039	833/21210	0.026517682435640278	7	55	1.0	1.0	1.0	1.0	Solyc01g068180, Solyc01g087300, Solyc01g088490, Solyc01g096580, Solyc01g103510, Solyc02g064670, Solyc02g069570, Solyc02g069770, Solyc02g078330, Solyc02g078350, Solyc02g079770, Solyc02g081810, Solyc02g084730, Solyc02g089100, Solyc02g093480, Solyc03g007350, Solyc03g097160, Solyc03g110910, Solyc03g119010, Solyc03g119740, Solyc03g120070, Solyc04g005460, Solyc04g054270, Solyc04g063290, Solyc04g080830,…
GO:0001676	BP	e	long-chain fatty acid metabolic process	20/1039	249/21210	0.026519551338522036	8	20	1.0	1.0	1.0	1.0	Solyc01g097460, Solyc02g062340, Solyc02g085870, Solyc02g092820, Solyc03g044740, Solyc03g070380, Solyc03g122120, Solyc05g008370, Solyc06g007440, Solyc06g066020, Solyc06g068460, Solyc06g083980, Solyc07g005510, Solyc07g006890, Solyc07g045290, Solyc07g053230, Solyc07g065340, Solyc08g041980, Solyc09g092600, Solyc10g005460
GO:0009056	BP	e	catabolic process	209/1039	3718/21210	0.026555983186706218	2	209	1.0	1.0	1.0	1.0	Solyc01g005620, Solyc01g007060, Solyc01g007930, Solyc01g008790, Solyc01g010570, Solyc01g067280, Solyc01g079570, Solyc01g079880, Solyc01g080350, Solyc01g080930, Solyc01g087140, Solyc01g087300, Solyc01g087540, Solyc01g087990, Solyc01g091040, Solyc01g091730, Solyc01g091770, Solyc01g095980, Solyc01g096010, Solyc01g097460, Solyc01g099020, Solyc01g099740, Solyc01g105270, Solyc01g110100, Solyc01g111460,…
GO:0006213	BP	e	pyrimidine nucleoside metabolic process	5/1039	35/21210	0.026758923841609585	7	5	1.0	1.0	1.0	1.0	Solyc01g097460, Solyc05g008370, Solyc07g048010, Solyc09g009690, Solyc11g006350
GO:0000226	BP	e	microtubule cytoskeleton organization	33/1039	454/21210	0.026925935098516852	6	33	1.0	1.0	1.0	1.0	Solyc01g006830, Solyc01g009750, Solyc01g016540, Solyc01g095040, Solyc01g096680, Solyc01g096840, Solyc01g097120, Solyc02g081080, Solyc02g088830, Solyc03g046590, Solyc03g113680, Solyc03g119940, Solyc04g005460, Solyc04g009550, Solyc04g049490, Solyc06g009620, Solyc06g053160, Solyc06g053590, Solyc06g073540, Solyc07g008900, Solyc07g032110, Solyc07g039310, Solyc07g065020, Solyc08g005940, Solyc08g082100,…
GO:0031048	BP	e	small ncRNA-mediated heterochromatin formation	13/1039	140/21210	0.027230143146247568	11	13	1.0	1.0	1.0	1.0	Solyc01g108430, Solyc02g062780, Solyc02g081520, Solyc02g087130, Solyc03g119940, Solyc04g054410, Solyc04g072670, Solyc06g073540, Solyc07g064260, Solyc09g090630, Solyc11g006190, Solyc11g071730, Solyc12g014450
GO:0022403	BP	e	cell cycle phase	42/1039	606/21210	0.027346003343795895	2	42	1.0	1.0	1.0	1.0	Solyc01g009750, Solyc01g079400, Solyc01g095040, Solyc01g096680, Solyc01g105270, Solyc02g071120, Solyc02g078330, Solyc02g078350, Solyc02g081520, Solyc02g087130, Solyc03g007670, Solyc03g046590, Solyc03g061600, Solyc03g080010, Solyc03g083540, Solyc03g120070, Solyc04g008550, Solyc04g074120, Solyc06g005140, Solyc06g073540, Solyc06g082580, Solyc07g005890, Solyc07g017540, Solyc07g018350, Solyc07g053650,…
GO:0000387	BP	e	spliceosomal snRNP assembly	4/1039	24/21210	0.027809001622979758	7	4	1.0	1.0	1.0	1.0	Solyc01g099740, Solyc02g091330, Solyc03g083540, Solyc11g008470
GO:0046794	BP	e	transport of virus	4/1039	24/21210	0.027809001622979758	2	4	1.0	1.0	1.0	1.0	Solyc07g005810, Solyc08g008590, Solyc09g007860, Solyc09g083320
GO:0048453	BP	e	sepal formation	10/1039	97/21210	0.027952803305156128	5	10	1.0	1.0	1.0	1.0	Solyc01g096840, Solyc02g081520, Solyc02g087130, Solyc03g119940, Solyc03g120070, Solyc05g009660, Solyc09g090630, Solyc11g008760, Solyc11g020910, Solyc12g013590
GO:0019220	BP	e	regulation of phosphate metabolic process	39/1039	558/21210	0.02798025734005907	6	39	1.0	1.0	1.0	1.0	Solyc01g005280, Solyc01g080350, Solyc01g090800, Solyc02g062340, Solyc02g069780, Solyc02g081080, Solyc03g007670, Solyc03g095780, Solyc03g119040, Solyc03g123800, Solyc03g123860, Solyc04g008830, Solyc04g009550, Solyc04g051180, Solyc04g076480, Solyc04g078700, Solyc04g081570, Solyc05g007420, Solyc05g013850, Solyc05g014240, Solyc06g068510, Solyc06g068590, Solyc06g075250, Solyc07g005510, Solyc07g005970,…
GO:0051174	BP	e	regulation of phosphorus metabolic process	39/1039	558/21210	0.02798025734005907	5	39	1.0	1.0	1.0	1.0	Solyc01g005280, Solyc01g080350, Solyc01g090800, Solyc02g062340, Solyc02g069780, Solyc02g081080, Solyc03g007670, Solyc03g095780, Solyc03g119040, Solyc03g123800, Solyc03g123860, Solyc04g008830, Solyc04g009550, Solyc04g051180, Solyc04g076480, Solyc04g078700, Solyc04g081570, Solyc05g007420, Solyc05g013850, Solyc05g014240, Solyc06g068510, Solyc06g068590, Solyc06g075250, Solyc07g005510, Solyc07g005970,…
GO:0006083	BP	e	acetate metabolic process	3/1039	14/21210	0.028453782753775428	7	3	1.0	1.0	1.0	1.0	Solyc02g094640, Solyc03g032210, Solyc06g008920
GO:2000756	BP	e	regulation of peptidyl-lysine acetylation	3/1039	14/21210	0.028453782753775428	8	3	1.0	1.0	1.0	1.0	Solyc02g062780, Solyc02g081680, Solyc05g054200
GO:1901983	BP	e	regulation of protein acetylation	3/1039	14/21210	0.028453782753775428	7	3	1.0	1.0	1.0	1.0	Solyc02g062780, Solyc02g081680, Solyc05g054200
GO:0008215	BP	e	spermine metabolic process	3/1039	14/21210	0.028453782753775428	7	3	1.0	1.0	1.0	1.0	Solyc01g010050, Solyc02g081390, Solyc07g039310
GO:0035065	BP	e	regulation of histone acetylation	3/1039	14/21210	0.028453782753775428	9	3	1.0	1.0	1.0	1.0	Solyc02g062780, Solyc02g081680, Solyc05g054200
GO:0016128	BP	e	phytosteroid metabolic process	17/1039	197/21210	0.028596260851151738	5	17	1.0	1.0	1.0	1.0	Solyc05g053000, Solyc06g053870, Solyc06g069080, Solyc06g072870, Solyc06g076410, Solyc06g082860, Solyc07g032110, Solyc07g049240, Solyc07g056160, Solyc08g016750, Solyc08g067260, Solyc08g079630, Solyc09g015170, Solyc10g083860, Solyc10g085870, Solyc11g006090, Solyc12g098640
GO:0044848	BP	e	biological phase	42/1039	617/21210	0.02939517261461482	1	42	1.0	1.0	1.0	1.0	Solyc01g009750, Solyc01g079400, Solyc01g095040, Solyc01g096680, Solyc01g105270, Solyc02g071120, Solyc02g078330, Solyc02g078350, Solyc02g081520, Solyc02g087130, Solyc03g007670, Solyc03g046590, Solyc03g061600, Solyc03g080010, Solyc03g083540, Solyc03g120070, Solyc04g008550, Solyc04g074120, Solyc06g005140, Solyc06g073540, Solyc06g082580, Solyc07g005890, Solyc07g017540, Solyc07g018350, Solyc07g053650,…
GO:0009683	BP	e	indoleacetic acid metabolic process	13/1039	143/21210	0.029732488566164252	7	13	1.0	1.0	1.0	1.0	Solyc01g097460, Solyc03g005250, Solyc03g044740, Solyc03g070380, Solyc03g095780, Solyc03g112460, Solyc03g123800, Solyc04g080010, Solyc05g008370, Solyc07g065340, Solyc08g068160, Solyc08g079660, Solyc09g092600
GO:0006996	BP	e	organelle organization	177/1039	3112/21210	0.030815654624350958	4	177	1.0	1.0	1.0	1.0	Solyc01g005280, Solyc01g006830, Solyc01g007880, Solyc01g009750, Solyc01g016540, Solyc01g079400, Solyc01g081330, Solyc01g087320, Solyc01g087420, Solyc01g087900, Solyc01g091730, Solyc01g095040, Solyc01g096660, Solyc01g096680, Solyc01g096840, Solyc01g097120, Solyc01g097360, Solyc01g099740, Solyc01g105270, Solyc01g106740, Solyc01g107210, Solyc01g112050, Solyc01g112190, Solyc02g032940, Solyc02g062340,…
GO:0030154	BP	e	cell differentiation	88/1039	1438/21210	0.03117303594121832	3	88	1.0	1.0	1.0	1.0	Solyc01g010570, Solyc01g067290, Solyc01g068170, Solyc01g081330, Solyc01g091420, Solyc01g095040, Solyc01g095240, Solyc01g096660, Solyc01g103360, Solyc01g108560, Solyc01g112190, Solyc02g062340, Solyc02g069690, Solyc02g070300, Solyc02g078330, Solyc02g078350, Solyc02g079940, Solyc02g080500, Solyc02g081080, Solyc02g081520, Solyc02g081680, Solyc02g085870, Solyc02g086930, Solyc02g091980, Solyc03g006130,…
GO:0009653	BP	e	anatomical structure morphogenesis	134/1039	2296/21210	0.03137051137296905	2	134	1.0	1.0	1.0	1.0	Solyc01g005060, Solyc01g006830, Solyc01g067290, Solyc01g068170, Solyc01g068180, Solyc01g087540, Solyc01g091420, Solyc01g095040, Solyc01g096660, Solyc01g096840, Solyc01g097120, Solyc01g103360, Solyc01g107210, Solyc01g112190, Solyc02g062340, Solyc02g069100, Solyc02g069670, Solyc02g069690, Solyc02g070300, Solyc02g072000, Solyc02g081080, Solyc02g081520, Solyc02g085870, Solyc02g086930, Solyc02g087130,…
GO:0042590	BP	e	antigen processing and presentation of exogenous peptide antigen via MHC class I	2/1039	6/21210	0.03152390419546655	5	2	1.0	1.0	1.0	1.0	Solyc07g053650, Solyc08g008590
GO:0036170	BP	e	filamentous growth of a population of unicellular organisms in response to starvation	2/1039	6/21210	0.03152390419546655	6	2	1.0	1.0	1.0	1.0	Solyc01g080350, Solyc02g081680
GO:0035247	BP	e	peptidyl-arginine omega-N-methylation	2/1039	6/21210	0.03152390419546655	10	2	1.0	1.0	1.0	1.0	Solyc04g008860, Solyc12g008760
GO:0046168	BP	e	glycerol-3-phosphate catabolic process	2/1039	6/21210	0.03152390419546655	7	2	1.0	1.0	1.0	1.0	Solyc01g010570, Solyc04g016330
GO:0046208	BP	e	spermine catabolic process	2/1039	6/21210	0.03152390419546655	8	2	1.0	1.0	1.0	1.0	Solyc02g081390, Solyc07g039310
GO:0036180	BP	e	filamentous growth of a population of unicellular organisms in response to biotic stimulus	2/1039	6/21210	0.03152390419546655	4	2	1.0	1.0	1.0	1.0	Solyc01g080350, Solyc02g081680
GO:0070726	BP	e	cell wall assembly	2/1039	6/21210	0.03152390419546655	6	2	1.0	1.0	1.0	1.0	Solyc01g103360, Solyc04g016440
GO:0010071	BP	e	root meristem specification	2/1039	6/21210	0.03152390419546655	4	2	1.0	1.0	1.0	1.0	Solyc03g061600, Solyc07g065950
GO:0031323	BP	e	regulation of cellular metabolic process	282/1039	5160/21210	0.03153593732244804	4	282	1.0	1.0	1.0	1.0	Solyc01g005060, Solyc01g005280, Solyc01g008790, Solyc01g014850, Solyc01g065740, Solyc01g066500, Solyc01g067290, Solyc01g067550, Solyc01g068170, Solyc01g080350, Solyc01g087320, Solyc01g087420, Solyc01g087990, Solyc01g090800, Solyc01g095040, Solyc01g095240, Solyc01g096080, Solyc01g096790, Solyc01g097120, Solyc01g097460, Solyc01g099020, Solyc01g100060, Solyc01g103360, Solyc01g104000, Solyc01g105270,…
GO:2001251	BP	e	negative regulation of chromosome organization	4/1039	25/21210	0.03185982590419496	7	4	1.0	1.0	1.0	1.0	Solyc01g103040, Solyc02g062780, Solyc02g081680, Solyc05g007100
GO:0015994	BP	e	chlorophyll metabolic process	19/1039	237/21210	0.03290310562000588	6	19	1.0	1.0	1.0	1.0	Solyc01g067290, Solyc01g087540, Solyc02g062340, Solyc02g068380, Solyc02g085870, Solyc02g086930, Solyc03g032210, Solyc03g044740, Solyc03g070380, Solyc03g122120, Solyc04g074640, Solyc06g008920, Solyc06g048470, Solyc06g063320, Solyc07g005510, Solyc08g081450, Solyc09g072880, Solyc09g089580, Solyc11g065490
GO:0033238	BP	e	regulation of amine metabolic process	5/1039	37/21210	0.03318360104618705	5	5	1.0	1.0	1.0	1.0	Solyc01g005280, Solyc02g094300, Solyc04g008340, Solyc04g080940, Solyc07g053650
GO:0042138	BP	e	meiotic DNA double-strand break formation	10/1039	102/21210	0.03370392965626337	7	10	1.0	1.0	1.0	1.0	Solyc02g078330, Solyc02g078350, Solyc02g081520, Solyc02g087130, Solyc03g120070, Solyc04g054410, Solyc06g005140, Solyc07g064260, Solyc10g054730, Solyc12g014450
GO:0051339	BP	e	regulation of lyase activity	7/1039	63/21210	0.03385705697805879	4	7	1.0	1.0	1.0	1.0	Solyc03g007670, Solyc03g119010, Solyc03g119940, Solyc04g079740, Solyc05g013850, Solyc08g081700, Solyc09g010640
GO:0032204	BP	e	regulation of telomere maintenance	7/1039	63/21210	0.03385705697805879	7	7	1.0	1.0	1.0	1.0	Solyc02g070300, Solyc02g081520, Solyc02g087130, Solyc04g054410, Solyc04g072670, Solyc05g007100, Solyc07g064260
GO:0031324	BP	e	negative regulation of cellular metabolic process	59/1039	914/21210	0.03389875641232087	5	59	1.0	1.0	1.0	1.0	Solyc01g005280, Solyc01g087990, Solyc01g095040, Solyc01g103360, Solyc01g105270, Solyc01g112190, Solyc02g062780, Solyc02g070300, Solyc02g078580, Solyc02g079940, Solyc02g081080, Solyc02g081520, Solyc02g081680, Solyc02g087130, Solyc02g091300, Solyc02g092780, Solyc03g007670, Solyc03g026360, Solyc03g080010, Solyc03g098010, Solyc03g115390, Solyc03g119040, Solyc03g119940, Solyc04g008860, Solyc04g009910,…
GO:0006606	BP	e	protein import into nucleus	15/1039	177/21210	0.034626025927438416	8	15	1.0	1.0	1.0	1.0	Solyc02g069770, Solyc02g078330, Solyc02g078350, Solyc02g080190, Solyc03g097160, Solyc04g076560, Solyc06g005140, Solyc06g053590, Solyc06g082590, Solyc07g005890, Solyc07g009350, Solyc07g064520, Solyc08g066580, Solyc12g062290, Solyc12g095960
GO:0031399	BP	e	regulation of protein modification process	35/1039	498/21210	0.03465566515360078	6	35	1.0	1.0	1.0	1.0	Solyc01g080350, Solyc01g090800, Solyc02g062340, Solyc02g062780, Solyc02g069780, Solyc02g078580, Solyc02g081080, Solyc02g081680, Solyc03g095780, Solyc03g119040, Solyc03g123800, Solyc03g123860, Solyc04g008830, Solyc04g076480, Solyc04g078700, Solyc04g081570, Solyc05g007420, Solyc05g014240, Solyc05g054200, Solyc06g053590, Solyc06g068510, Solyc06g068590, Solyc06g075250, Solyc07g005510, Solyc07g005970,…
GO:0006778	BP	e	porphyrin-containing compound metabolic process	22/1039	284/21210	0.03608762835602426	5	22	1.0	1.0	1.0	1.0	Solyc01g067290, Solyc01g087540, Solyc02g062340, Solyc02g068380, Solyc02g085870, Solyc02g086930, Solyc03g032210, Solyc03g044740, Solyc03g070380, Solyc03g122120, Solyc04g016440, Solyc04g074640, Solyc06g008920, Solyc06g048470, Solyc06g063320, Solyc07g005510, Solyc07g056330, Solyc08g081450, Solyc09g072880, Solyc09g089580, Solyc10g007330, Solyc11g065490
GO:0009266	BP	e	response to temperature stimulus	82/1039	1340/21210	0.03622057299934942	3	82	1.0	1.0	1.0	1.0	Solyc01g009220, Solyc01g080930, Solyc01g081330, Solyc01g087990, Solyc01g097460, Solyc01g097800, Solyc01g104100, Solyc02g032940, Solyc02g062580, Solyc02g064670, Solyc02g072000, Solyc02g079930, Solyc02g081390, Solyc02g085870, Solyc02g088660, Solyc02g089300, Solyc02g091330, Solyc02g092780, Solyc02g092860, Solyc03g005250, Solyc03g007670, Solyc03g058920, Solyc03g061600, Solyc03g082980, Solyc03g094010,…
GO:0033044	BP	e	regulation of chromosome organization	15/1039	179/21210	0.0365989191731428	6	15	1.0	1.0	1.0	1.0	Solyc01g103040, Solyc02g062780, Solyc02g070300, Solyc02g078580, Solyc02g081520, Solyc02g081680, Solyc02g087130, Solyc03g120070, Solyc04g054410, Solyc04g072670, Solyc05g007100, Solyc07g064260, Solyc10g054730, Solyc11g045160, Solyc12g014450
GO:0010197	BP	e	polar nucleus fusion	5/1039	38/21210	0.036725370240415584	7	5	1.0	1.0	1.0	1.0	Solyc01g081330, Solyc02g069690, Solyc02g091710, Solyc09g072660, Solyc12g016190
GO:0032147	BP	e	activation of protein kinase activity	9/1039	85/21210	0.03700014769858294	11	9	1.0	1.0	1.0	1.0	Solyc03g123800, Solyc03g123860, Solyc04g076480, Solyc04g078700, Solyc05g014240, Solyc06g068510, Solyc06g068590, Solyc08g008590, Solyc08g074760
GO:0031047	BP	e	RNA-mediated gene silencing	27/1039	368/21210	0.037185788920881785	7	27	1.0	1.0	1.0	1.0	Solyc01g108430, Solyc02g062780, Solyc02g078580, Solyc02g081520, Solyc02g087130, Solyc02g092780, Solyc03g115390, Solyc03g119940, Solyc04g054410, Solyc04g072670, Solyc05g014240, Solyc05g054200, Solyc05g054420, Solyc05g054920, Solyc06g073540, Solyc07g017540, Solyc07g064260, Solyc08g067920, Solyc09g065520, Solyc09g082460, Solyc09g090630, Solyc11g006190, Solyc11g008470, Solyc11g008670, Solyc11g071730,…
GO:0010588	BP	e	cotyledon vascular tissue pattern formation	6/1039	51/21210	0.03756345446618717	5	6	1.0	1.0	1.0	1.0	Solyc01g099380, Solyc02g079940, Solyc03g112460, Solyc11g008470, Solyc12g005700, Solyc12g099850
GO:0051172	BP	e	negative regulation of nitrogen compound metabolic process	61/1039	958/21210	0.03812488233650757	5	61	1.0	1.0	1.0	1.0	Solyc01g005280, Solyc01g087990, Solyc01g095040, Solyc01g103360, Solyc01g105270, Solyc01g112190, Solyc02g062780, Solyc02g070300, Solyc02g078580, Solyc02g079940, Solyc02g081080, Solyc02g081520, Solyc02g081680, Solyc02g087130, Solyc02g091300, Solyc02g092780, Solyc03g007670, Solyc03g026360, Solyc03g080010, Solyc03g098010, Solyc03g115390, Solyc03g119040, Solyc03g119940, Solyc04g008860, Solyc04g009910,…
GO:0010087	BP	e	phloem or xylem histogenesis	18/1039	220/21210	0.03866127766749162	4	18	1.0	1.0	1.0	1.0	Solyc01g091420, Solyc01g099380, Solyc02g079940, Solyc03g044090, Solyc03g112460, Solyc04g079840, Solyc05g013850, Solyc05g013860, Solyc06g051350, Solyc06g066050, Solyc07g021550, Solyc07g055780, Solyc07g056580, Solyc09g098115, Solyc10g086440, Solyc11g008470, Solyc12g005700, Solyc12g099850
GO:0009694	BP	e	jasmonic acid metabolic process	18/1039	221/21210	0.03910397819700231	9	18	1.0	1.0	1.0	1.0	Solyc01g097460, Solyc02g062340, Solyc02g085870, Solyc02g092820, Solyc03g044740, Solyc03g070380, Solyc03g122120, Solyc05g008370, Solyc06g007440, Solyc06g066020, Solyc06g068460, Solyc06g083980, Solyc07g005510, Solyc07g006890, Solyc07g053230, Solyc07g065340, Solyc09g092600, Solyc10g005460
GO:0033013	BP	e	tetrapyrrole metabolic process	22/1039	291/21210	0.0398169776627757	4	22	1.0	1.0	1.0	1.0	Solyc01g067290, Solyc01g087540, Solyc02g062340, Solyc02g068380, Solyc02g085870, Solyc02g086930, Solyc03g032210, Solyc03g044740, Solyc03g070380, Solyc03g122120, Solyc04g016440, Solyc04g074640, Solyc06g008920, Solyc06g048470, Solyc06g063320, Solyc07g005510, Solyc07g056330, Solyc08g081450, Solyc09g072880, Solyc09g089580, Solyc10g007330, Solyc11g065490
GO:0009628	BP	e	response to abiotic stimulus	218/1039	3933/21210	0.04065686808700289	2	218	1.0	1.0	1.0	1.0	Solyc01g005060, Solyc01g009220, Solyc01g068180, Solyc01g080350, Solyc01g080930, Solyc01g081330, Solyc01g087540, Solyc01g087900, Solyc01g087990, Solyc01g094840, Solyc01g095040, Solyc01g097240, Solyc01g097460, Solyc01g097800, Solyc01g098800, Solyc01g103040, Solyc01g104100, Solyc01g111200, Solyc02g032940, Solyc02g036370, Solyc02g062340, Solyc02g062580, Solyc02g064670, Solyc02g067320, Solyc02g068060,…
GO:0015868	BP	e	purine ribonucleotide transport	3/1039	16/21210	0.04071891672464072	8	3	1.0	1.0	1.0	1.0	Solyc03g119970, Solyc08g062860, Solyc08g063010
GO:0044030	BP	e	regulation of DNA methylation	3/1039	16/21210	0.04071891672464072	7	3	1.0	1.0	1.0	1.0	Solyc01g104000, Solyc02g062780, Solyc09g065510
GO:0043605	BP	e	amide catabolic process	3/1039	16/21210	0.04071891672464072	4	3	1.0	1.0	1.0	1.0	Solyc02g068380, Solyc08g006430, Solyc08g014470
GO:0009966	BP	e	regulation of signal transduction	43/1039	644/21210	0.040724319871215525	5	43	1.0	1.0	1.0	1.0	Solyc02g080500, Solyc02g082280, Solyc02g091650, Solyc03g033380, Solyc03g095780, Solyc03g110910, Solyc03g119040, Solyc03g119940, Solyc03g123800, Solyc03g123860, Solyc04g009550, Solyc04g049160, Solyc04g051180, Solyc04g076480, Solyc04g078700, Solyc04g080940, Solyc05g013850, Solyc05g014240, Solyc05g053000, Solyc05g055070, Solyc06g050300, Solyc06g065650, Solyc06g068050, Solyc07g008050, Solyc07g009350,…
GO:0044057	BP	e	regulation of system process	4/1039	27/21210	0.040945731043667805	4	4	1.0	1.0	1.0	1.0	Solyc02g069670, Solyc04g079740, Solyc05g013850, Solyc08g081700
GO:0010600	BP	e	regulation of auxin biosynthetic process	2/1039	7/21210	0.04271909074641176	7	2	1.0	1.0	1.0	1.0	Solyc01g005060, Solyc02g036370
GO:0035246	BP	e	peptidyl-arginine N-methylation	2/1039	7/21210	0.04271909074641176	9	2	1.0	1.0	1.0	1.0	Solyc04g008860, Solyc12g008760
GO:0043985	BP	e	histone H4-R3 methylation	2/1039	7/21210	0.04271909074641176	10	2	1.0	1.0	1.0	1.0	Solyc04g008860, Solyc12g008760
GO:0044182	BP	e	filamentous growth of a population of unicellular organisms	2/1039	7/21210	0.04271909074641176	3	2	1.0	1.0	1.0	1.0	Solyc01g080350, Solyc02g081680
GO:0031505	BP	e	fungal-type cell wall organization	2/1039	7/21210	0.04271909074641176	6	2	1.0	1.0	1.0	1.0	Solyc01g080350, Solyc03g007670
GO:0010827	BP	e	regulation of glucose transmembrane transport	2/1039	7/21210	0.04271909074641176	6	2	1.0	1.0	1.0	1.0	Solyc08g066580, Solyc08g082100
GO:0044375	BP	e	regulation of peroxisome size	2/1039	7/21210	0.04271909074641176	5	2	1.0	1.0	1.0	1.0	Solyc01g091730, Solyc10g017850
GO:1902807	BP	e	negative regulation of cell cycle G1/S phase transition	2/1039	7/21210	0.04271909074641176	8	2	1.0	1.0	1.0	1.0	Solyc07g053650, Solyc08g008590
GO:0002084	BP	e	protein depalmitoylation	2/1039	7/21210	0.04271909074641176	7	2	1.0	1.0	1.0	1.0	Solyc11g012070, Solyc12g042890
GO:0009088	BP	e	threonine biosynthetic process	2/1039	7/21210	0.04271909074641176	10	2	1.0	1.0	1.0	1.0	Solyc01g005240, Solyc03g121910
GO:0048317	BP	e	seed morphogenesis	2/1039	7/21210	0.04271909074641176	4	2	1.0	1.0	1.0	1.0	Solyc04g079840, Solyc07g063420
GO:0051146	BP	e	striated muscle cell differentiation	2/1039	7/21210	0.04271909074641176	5	2	1.0	1.0	1.0	1.0	Solyc02g079940, Solyc03g119940
GO:0031571	BP	e	mitotic G1 DNA damage checkpoint signaling	2/1039	7/21210	0.04271909074641176	12	2	1.0	1.0	1.0	1.0	Solyc07g053650, Solyc08g008590
GO:0006120	BP	e	mitochondrial electron transport, NADH to ubiquinone	2/1039	7/21210	0.04271909074641176	8	2	1.0	1.0	1.0	1.0	Solyc02g087240, Solyc04g008490
GO:0000002	BP	e	mitochondrial genome maintenance	2/1039	7/21210	0.04271909074641176	6	2	1.0	1.0	1.0	1.0	Solyc02g082280, Solyc11g071330
GO:0006977	BP	e	DNA damage response, signal transduction by p53 class mediator resulting in cell cycle arrest	2/1039	7/21210	0.04271909074641176	13	2	1.0	1.0	1.0	1.0	Solyc07g053650, Solyc08g008590
GO:0098734	BP	e	macromolecule depalmitoylation	2/1039	7/21210	0.04271909074641176	6	2	1.0	1.0	1.0	1.0	Solyc11g012070, Solyc12g042890
GO:0046174	BP	e	polyol catabolic process	2/1039	7/21210	0.04271909074641176	6	2	1.0	1.0	1.0	1.0	Solyc06g062430, Solyc11g006570
GO:0043406	BP	e	positive regulation of MAP kinase activity	2/1039	7/21210	0.04271909074641176	12	2	1.0	1.0	1.0	1.0	Solyc03g123800, Solyc08g008590
GO:2000904	BP	e	regulation of starch metabolic process	2/1039	7/21210	0.04271909074641176	7	2	1.0	1.0	1.0	1.0	Solyc01g005060, Solyc05g055070
GO:0000290	BP	e	deadenylation-dependent decapping of nuclear-transcribed mRNA	2/1039	7/21210	0.04271909074641176	10	2	1.0	1.0	1.0	1.0	Solyc05g016240, Solyc06g062980
GO:0042159	BP	e	lipoprotein catabolic process	2/1039	7/21210	0.04271909074641176	6	2	1.0	1.0	1.0	1.0	Solyc11g012070, Solyc12g042890
GO:0044819	BP	e	mitotic G1/S transition checkpoint signaling	2/1039	7/21210	0.04271909074641176	10	2	1.0	1.0	1.0	1.0	Solyc07g053650, Solyc08g008590
GO:0030330	BP	e	DNA damage response, signal transduction by p53 class mediator	2/1039	7/21210	0.04271909074641176	7	2	1.0	1.0	1.0	1.0	Solyc07g053650, Solyc08g008590
GO:2000134	BP	e	negative regulation of G1/S transition of mitotic cell cycle	2/1039	7/21210	0.04271909074641176	9	2	1.0	1.0	1.0	1.0	Solyc07g053650, Solyc08g008590
GO:0043170	BP	e	macromolecule metabolic process	618/1039	11966/21210	0.04325073496098604	3	618	1.0	1.0	1.0	1.0	Solyc00g022090, Solyc01g005060, Solyc01g005800, Solyc01g006830, Solyc01g007060, Solyc01g007930, Solyc01g008790, Solyc01g009220, Solyc01g009280, Solyc01g010570, Solyc01g010720, Solyc01g014850, Solyc01g016540, Solyc01g057210, Solyc01g066500, Solyc01g066640, Solyc01g067280, Solyc01g067290, Solyc01g067550, Solyc01g068170, Solyc01g068180, Solyc01g079400, Solyc01g079570, Solyc01g079840, Solyc01g080350,…
GO:0007186	BP	e	G protein-coupled receptor signaling pathway	10/1039	108/21210	0.043425240337340965	5	10	1.0	1.0	1.0	1.0	Solyc02g091940, Solyc03g007670, Solyc03g097160, Solyc04g009550, Solyc05g013850, Solyc07g052310, Solyc08g005310, Solyc08g079030, Solyc09g010640, Solyc09g072880
GO:0009074	BP	e	aromatic amino acid family catabolic process	10/1039	108/21210	0.043425240337340965	8	10	1.0	1.0	1.0	1.0	Solyc01g097460, Solyc03g005250, Solyc03g095780, Solyc03g123800, Solyc04g080010, Solyc05g008370, Solyc07g053720, Solyc07g065340, Solyc08g079660, Solyc09g092600
GO:0048451	BP	e	petal formation	10/1039	108/21210	0.043425240337340965	5	10	1.0	1.0	1.0	1.0	Solyc01g096840, Solyc02g081520, Solyc02g087130, Solyc03g119940, Solyc03g120070, Solyc05g009660, Solyc09g090630, Solyc11g008760, Solyc11g020910, Solyc12g013590
GO:0006595	BP	e	polyamine metabolic process	9/1039	91/21210	0.044335240424020234	6	9	1.0	1.0	1.0	1.0	Solyc01g010050, Solyc01g079880, Solyc02g081390, Solyc03g007770, Solyc03g094010, Solyc06g065950, Solyc07g039310, Solyc08g016750, Solyc10g055410
GO:0007167	BP	e	enzyme-linked receptor protein signaling pathway	14/1039	166/21210	0.04458577703337626	6	14	1.0	1.0	1.0	1.0	Solyc02g068060, Solyc02g080500, Solyc02g081080, Solyc03g097180, Solyc03g123860, Solyc04g009550, Solyc04g051180, Solyc08g008590, Solyc08g066580, Solyc08g074760, Solyc09g098290, Solyc11g067050, Solyc12g005700, Solyc12g098570
GO:0006839	BP	e	mitochondrial transport	16/1039	197/21210	0.04468092289555682	5	16	1.0	1.0	1.0	1.0	Solyc01g005620, Solyc01g098800, Solyc02g078330, Solyc02g078350, Solyc03g083540, Solyc03g120720, Solyc04g008770, Solyc04g050040, Solyc04g082020, Solyc05g007730, Solyc06g005140, Solyc07g005890, Solyc08g062860, Solyc08g082100, Solyc09g009850, Solyc11g039910
GO:0009314	BP	e	response to radiation	100/1039	1687/21210	0.0454303453792307	3	100	1.0	1.0	1.0	1.0	Solyc01g087990, Solyc01g094840, Solyc01g097800, Solyc02g036370, Solyc02g062340, Solyc02g062580, Solyc02g068060, Solyc02g078580, Solyc02g079400, Solyc02g079930, Solyc02g081520, Solyc02g081680, Solyc02g085870, Solyc02g086930, Solyc02g087130, Solyc02g087400, Solyc02g091330, Solyc02g092620, Solyc02g092820, Solyc03g033330, Solyc03g044090, Solyc03g083540, Solyc03g095180, Solyc03g097160, Solyc03g112460,…
GO:0022008	BP	e	neurogenesis	9/1039	92/21210	0.04595381711421856	4	9	1.0	1.0	1.0	1.0	Solyc01g067290, Solyc02g081680, Solyc04g079740, Solyc07g009350, Solyc07g065020, Solyc10g051200, Solyc10g074950, Solyc12g005700, Solyc12g044440
GO:0015996	BP	e	chlorophyll catabolic process	9/1039	93/21210	0.047685950069166955	7	9	1.0	1.0	1.0	1.0	Solyc02g068380, Solyc02g086930, Solyc03g032210, Solyc03g044740, Solyc03g070380, Solyc06g008920, Solyc06g063320, Solyc08g081450, Solyc09g089580
GO:0033015	BP	e	tetrapyrrole catabolic process	9/1039	93/21210	0.047685950069166955	5	9	1.0	1.0	1.0	1.0	Solyc02g068380, Solyc02g086930, Solyc03g032210, Solyc03g044740, Solyc03g070380, Solyc06g008920, Solyc06g063320, Solyc08g081450, Solyc09g089580
GO:0006787	BP	e	porphyrin-containing compound catabolic process	9/1039	93/21210	0.047685950069166955	6	9	1.0	1.0	1.0	1.0	Solyc02g068380, Solyc02g086930, Solyc03g032210, Solyc03g044740, Solyc03g070380, Solyc06g008920, Solyc06g063320, Solyc08g081450, Solyc09g089580
GO:0046149	BP	e	pigment catabolic process	9/1039	93/21210	0.047685950069166955	3	9	1.0	1.0	1.0	1.0	Solyc02g068380, Solyc02g086930, Solyc03g032210, Solyc03g044740, Solyc03g070380, Solyc06g008920, Solyc06g063320, Solyc08g081450, Solyc09g089580
GO:0009268	BP	e	response to pH	3/1039	17/21210	0.04769467260367123	3	3	1.0	1.0	1.0	1.0	Solyc01g080350, Solyc03g094010, Solyc06g007440
GO:0009904	BP	e	chloroplast accumulation movement	3/1039	17/21210	0.04769467260367123	8	3	1.0	1.0	1.0	1.0	Solyc07g065680, Solyc09g042710, Solyc11g020910
GO:0042692	BP	e	muscle cell differentiation	3/1039	17/21210	0.04769467260367123	4	3	1.0	1.0	1.0	1.0	Solyc02g079940, Solyc03g119940, Solyc04g077920
GO:0006821	BP	e	chloride transport	3/1039	17/21210	0.04769467260367123	6	3	1.0	1.0	1.0	1.0	Solyc03g007770, Solyc03g083540, Solyc10g044470
GO:0009889	BP	e	regulation of biosynthetic process	225/1039	4084/21210	0.04797857891259262	4	225	1.0	1.0	1.0	1.0	Solyc01g005060, Solyc01g005280, Solyc01g006830, Solyc01g008790, Solyc01g014850, Solyc01g065740, Solyc01g066500, Solyc01g067290, Solyc01g067550, Solyc01g087320, Solyc01g087420, Solyc01g087990, Solyc01g090800, Solyc01g095040, Solyc01g096080, Solyc01g096790, Solyc01g099020, Solyc01g100060, Solyc01g103360, Solyc01g105270, Solyc01g107210, Solyc01g109270, Solyc01g112050, Solyc01g112190, Solyc02g036370,…
GO:0009644	BP	e	response to high light intensity	21/1039	277/21210	0.04799036352626603	6	21	1.0	1.0	1.0	1.0	Solyc02g062580, Solyc02g079930, Solyc02g085870, Solyc02g087400, Solyc02g091330, Solyc04g081570, Solyc05g054200, Solyc06g005810, Solyc06g072220, Solyc07g005510, Solyc08g016670, Solyc08g044400, Solyc08g062700, Solyc08g079170, Solyc09g005140, Solyc09g010640, Solyc09g011010, Solyc09g011030, Solyc10g006230, Solyc10g054330, Solyc12g009060
GO:0016043	BP	e	cellular component organization	365/1039	6852/21210	0.048476907244503126	3	365	1.0	1.0	1.0	1.0	Solyc01g005280, Solyc01g005800, Solyc01g005850, Solyc01g006830, Solyc01g007880, Solyc01g007930, Solyc01g009750, Solyc01g016540, Solyc01g067290, Solyc01g068180, Solyc01g079400, Solyc01g080350, Solyc01g080360, Solyc01g081330, Solyc01g087180, Solyc01g087320, Solyc01g087420, Solyc01g087900, Solyc01g087990, Solyc01g091420, Solyc01g091730, Solyc01g095040, Solyc01g096580, Solyc01g096660, Solyc01g096680,…
GO:0006820	BP	e	monoatomic anion transport	5/1039	41/21210	0.04869835932179833	5	5	1.0	1.0	1.0	1.0	Solyc01g007060, Solyc03g007770, Solyc03g058920, Solyc03g083540, Solyc10g044470
GO:0046015	BP	e	regulation of transcription by glucose	1/1039	1/21210	0.04898632720414898	10	1	1.0	1.0	1.0	1.0	Solyc03g007670
GO:0009139	BP	e	pyrimidine nucleoside diphosphate biosynthetic process	1/1039	1/21210	0.04898632720414898	9	1	1.0	1.0	1.0	1.0	Solyc07g048010
GO:1900145	BP	e	regulation of nodal signaling pathway involved in determination of left/right asymmetry	1/1039	1/21210	0.04898632720414898	9	1	1.0	1.0	1.0	1.0	Solyc11g068670
GO:1903401	BP	e	L-lysine transmembrane transport	1/1039	1/21210	0.04898632720414898	10	1	1.0	1.0	1.0	1.0	Solyc05g008770
GO:0019083	BP	e	viral transcription	1/1039	1/21210	0.04898632720414898	2	1	1.0	1.0	1.0	1.0	Solyc08g008590
GO:0007318	BP	e	pole plasm protein localization	1/1039	1/21210	0.04898632720414898	5	1	1.0	1.0	1.0	1.0	Solyc09g018370
GO:0033514	BP	e	L-lysine catabolic process to acetyl-CoA via L-pipecolate	1/1039	1/21210	0.04898632720414898	13	1	1.0	1.0	1.0	1.0	Solyc08g006430
GO:0048246	BP	e	macrophage chemotaxis	1/1039	1/21210	0.04898632720414898	7	1	1.0	1.0	1.0	1.0	Solyc08g066580
GO:0019296	BP	e	coenzyme M metabolic process	1/1039	1/21210	0.04898632720414898	4	1	1.0	1.0	1.0	1.0	Solyc02g079930
GO:0032926	BP	e	negative regulation of activin receptor signaling pathway	1/1039	1/21210	0.04898632720414898	8	1	1.0	1.0	1.0	1.0	Solyc11g068670
GO:0007039	BP	e	protein catabolic process in the vacuole	1/1039	1/21210	0.04898632720414898	6	1	1.0	1.0	1.0	1.0	Solyc10g084850
GO:0060795	BP	e	cell fate commitment involved in formation of primary germ layer	1/1039	1/21210	0.04898632720414898	4	1	1.0	1.0	1.0	1.0	Solyc02g078580
GO:1900107	BP	e	regulation of nodal signaling pathway	1/1039	1/21210	0.04898632720414898	8	1	1.0	1.0	1.0	1.0	Solyc11g068670
GO:0060378	BP	e	regulation of brood size	1/1039	1/21210	0.04898632720414898	3	1	1.0	1.0	1.0	1.0	Solyc04g049490
GO:0009212	BP	e	pyrimidine deoxyribonucleoside triphosphate biosynthetic process	1/1039	1/21210	0.04898632720414898	10	1	1.0	1.0	1.0	1.0	Solyc07g048010
GO:0042069	BP	e	regulation of catecholamine metabolic process	1/1039	1/21210	0.04898632720414898	6	1	1.0	1.0	1.0	1.0	Solyc04g008340
GO:0010448	BP	e	vegetative meristem growth	1/1039	1/21210	0.04898632720414898	4	1	1.0	1.0	1.0	1.0	Solyc11g008670
GO:0009133	BP	e	nucleoside diphosphate biosynthetic process	1/1039	1/21210	0.04898632720414898	8	1	1.0	1.0	1.0	1.0	Solyc07g048010
GO:1900175	BP	e	regulation of nodal signaling pathway involved in determination of lateral mesoderm left/right asymmetry	1/1039	1/21210	0.04898632720414898	10	1	1.0	1.0	1.0	1.0	Solyc11g068670
GO:0032836	BP	e	glomerular basement membrane development	1/1039	1/21210	0.04898632720414898	6	1	1.0	1.0	1.0	1.0	Solyc11g071330
GO:0009196	BP	e	pyrimidine deoxyribonucleoside diphosphate metabolic process	1/1039	1/21210	0.04898632720414898	9	1	1.0	1.0	1.0	1.0	Solyc07g048010
GO:0032768	BP	e	regulation of monooxygenase activity	1/1039	1/21210	0.04898632720414898	5	1	1.0	1.0	1.0	1.0	Solyc02g079400
GO:0046072	BP	e	dTDP metabolic process	1/1039	1/21210	0.04898632720414898	11	1	1.0	1.0	1.0	1.0	Solyc07g048010
GO:0006851	BP	e	mitochondrial calcium ion transmembrane transport	1/1039	1/21210	0.04898632720414898	9	1	1.0	1.0	1.0	1.0	Solyc01g098800
GO:0010083	BP	e	regulation of vegetative meristem growth	1/1039	1/21210	0.04898632720414898	6	1	1.0	1.0	1.0	1.0	Solyc04g081290
GO:0006227	BP	e	dUDP biosynthetic process	1/1039	1/21210	0.04898632720414898	12	1	1.0	1.0	1.0	1.0	Solyc07g048010
GO:0010084	BP	e	specification of animal organ axis polarity	1/1039	1/21210	0.04898632720414898	4	1	1.0	1.0	1.0	1.0	Solyc03g110910
GO:0048504	BP	e	regulation of timing of animal organ formation	1/1039	1/21210	0.04898632720414898	7	1	1.0	1.0	1.0	1.0	Solyc07g062840
GO:1990064	BP	e	ground tissue pattern formation	1/1039	1/21210	0.04898632720414898	4	1	1.0	1.0	1.0	1.0	Solyc11g045160
GO:0046075	BP	e	dTTP metabolic process	1/1039	1/21210	0.04898632720414898	11	1	1.0	1.0	1.0	1.0	Solyc07g048010
GO:0035590	BP	e	purinergic nucleotide receptor signaling pathway	1/1039	1/21210	0.04898632720414898	6	1	1.0	1.0	1.0	1.0	Solyc08g016010
GO:0007300	BP	e	ovarian nurse cell to oocyte transport	1/1039	1/21210	0.04898632720414898	4	1	1.0	1.0	1.0	1.0	Solyc04g008340
GO:0051597	BP	e	response to methylmercury	1/1039	1/21210	0.04898632720414898	4	1	1.0	1.0	1.0	1.0	Solyc07g017540
GO:0070670	BP	e	response to interleukin-4	1/1039	1/21210	0.04898632720414898	5	1	1.0	1.0	1.0	1.0	Solyc02g069100
GO:0071318	BP	e	cellular response to ATP	1/1039	1/21210	0.04898632720414898	7	1	1.0	1.0	1.0	1.0	Solyc04g081570
GO:0009189	BP	e	deoxyribonucleoside diphosphate biosynthetic process	1/1039	1/21210	0.04898632720414898	9	1	1.0	1.0	1.0	1.0	Solyc07g048010
GO:1904962	BP	e	plastid to vacuole vesicle-mediated transport	1/1039	1/21210	0.04898632720414898	6	1	1.0	1.0	1.0	1.0	Solyc10g012420
GO:0071211	BP	e	protein targeting to vacuole involved in autophagy	1/1039	1/21210	0.04898632720414898	10	1	1.0	1.0	1.0	1.0	Solyc10g012420
GO:0033234	BP	e	negative regulation of protein sumoylation	1/1039	1/21210	0.04898632720414898	9	1	1.0	1.0	1.0	1.0	Solyc06g053590
GO:0051105	BP	e	regulation of DNA ligation	1/1039	1/21210	0.04898632720414898	7	1	1.0	1.0	1.0	1.0	Solyc07g017540
GO:0097529	BP	e	myeloid leukocyte migration	1/1039	1/21210	0.04898632720414898	5	1	1.0	1.0	1.0	1.0	Solyc08g066580
GO:2000274	BP	e	regulation of epithelial cell migration, open tracheal system	1/1039	1/21210	0.04898632720414898	7	1	1.0	1.0	1.0	1.0	Solyc04g008340
GO:0046077	BP	e	dUDP metabolic process	1/1039	1/21210	0.04898632720414898	11	1	1.0	1.0	1.0	1.0	Solyc07g048010
GO:1905182	BP	e	positive regulation of urease activity	1/1039	1/21210	0.04898632720414898	6	1	1.0	1.0	1.0	1.0	Solyc02g031980
GO:0009197	BP	e	pyrimidine deoxyribonucleoside diphosphate biosynthetic process	1/1039	1/21210	0.04898632720414898	10	1	1.0	1.0	1.0	1.0	Solyc07g048010
GO:0031128	BP	e	developmental induction	1/1039	1/21210	0.04898632720414898	2	1	1.0	1.0	1.0	1.0	Solyc01g095040
GO:0038061	BP	e	NIK/NF-kappaB signaling	1/1039	1/21210	0.04898632720414898	6	1	1.0	1.0	1.0	1.0	Solyc07g065020
GO:0019556	BP	e	histidine catabolic process to glutamate and formamide	1/1039	1/21210	0.04898632720414898	10	1	1.0	1.0	1.0	1.0	Solyc08g014470
GO:0001935	BP	e	endothelial cell proliferation	1/1039	1/21210	0.04898632720414898	4	1	1.0	1.0	1.0	1.0	Solyc04g011735
GO:0061912	BP	e	selective autophagy	1/1039	1/21210	0.04898632720414898	6	1	1.0	1.0	1.0	1.0	Solyc07g005970
GO:0006235	BP	e	dTTP biosynthetic process	1/1039	1/21210	0.04898632720414898	12	1	1.0	1.0	1.0	1.0	Solyc07g048010
GO:0060867	BP	e	fruit abscission	1/1039	1/21210	0.04898632720414898	3	1	1.0	1.0	1.0	1.0	Solyc01g087990
GO:1900146	BP	e	negative regulation of nodal signaling pathway involved in determination of left/right asymmetry	1/1039	1/21210	0.04898632720414898	10	1	1.0	1.0	1.0	1.0	Solyc11g068670
GO:0061709	BP	e	reticulophagy	1/1039	1/21210	0.04898632720414898	7	1	1.0	1.0	1.0	1.0	Solyc07g005970
GO:0045652	BP	e	regulation of megakaryocyte differentiation	1/1039	1/21210	0.04898632720414898	8	1	1.0	1.0	1.0	1.0	Solyc12g008760
GO:1900176	BP	e	negative regulation of nodal signaling pathway involved in determination of lateral mesoderm left/right asymmetry	1/1039	1/21210	0.04898632720414898	11	1	1.0	1.0	1.0	1.0	Solyc11g068670
GO:0043606	BP	e	formamide metabolic process	1/1039	1/21210	0.04898632720414898	4	1	1.0	1.0	1.0	1.0	Solyc08g014470
GO:2000380	BP	e	regulation of mesoderm development	1/1039	1/21210	0.04898632720414898	4	1	1.0	1.0	1.0	1.0	Solyc11g068670
GO:1900108	BP	e	negative regulation of nodal signaling pathway	1/1039	1/21210	0.04898632720414898	9	1	1.0	1.0	1.0	1.0	Solyc11g068670
GO:0090708	BP	e	specification of plant organ axis polarity	1/1039	1/21210	0.04898632720414898	4	1	1.0	1.0	1.0	1.0	Solyc03g110910
GO:0000495	BP	e	box H/ACA RNA 3'-end processing	1/1039	1/21210	0.04898632720414898	11	1	1.0	1.0	1.0	1.0	Solyc02g081810
GO:0006233	BP	e	dTDP biosynthetic process	1/1039	1/21210	0.04898632720414898	12	1	1.0	1.0	1.0	1.0	Solyc07g048010
GO:0019346	BP	e	transsulfuration	1/1039	1/21210	0.04898632720414898	10	1	1.0	1.0	1.0	1.0	Solyc08g008580
GO:1905517	BP	e	macrophage migration	1/1039	1/21210	0.04898632720414898	6	1	1.0	1.0	1.0	1.0	Solyc08g066580
GO:0009138	BP	e	pyrimidine nucleoside diphosphate metabolic process	1/1039	1/21210	0.04898632720414898	8	1	1.0	1.0	1.0	1.0	Solyc07g048010
GO:0045014	BP	e	carbon catabolite repression of transcription by glucose	1/1039	1/21210	0.04898632720414898	12	1	1.0	1.0	1.0	1.0	Solyc03g007670
GO:0045653	BP	e	negative regulation of megakaryocyte differentiation	1/1039	1/21210	0.04898632720414898	9	1	1.0	1.0	1.0	1.0	Solyc12g008760
GO:1990426	BP	e	mitotic recombination-dependent replication fork processing	1/1039	1/21210	0.04898632720414898	10	1	1.0	1.0	1.0	1.0	Solyc07g017540
GO:0099636	BP	e	cytoplasmic streaming	1/1039	1/21210	0.04898632720414898	6	1	1.0	1.0	1.0	1.0	Solyc02g021420
GO:0019343	BP	e	cysteine biosynthetic process via cystathionine	1/1039	1/21210	0.04898632720414898	11	1	1.0	1.0	1.0	1.0	Solyc08g008580
GO:0019295	BP	e	coenzyme M biosynthetic process	1/1039	1/21210	0.04898632720414898	5	1	1.0	1.0	1.0	1.0	Solyc02g079930
GO:0035666	BP	e	TRIF-dependent toll-like receptor signaling pathway	1/1039	1/21210	0.04898632720414898	13	1	1.0	1.0	1.0	1.0	Solyc08g008590
GO:0090057	BP	e	root radial pattern formation	1/1039	1/21210	0.04898632720414898	5	1	1.0	1.0	1.0	1.0	Solyc01g090260
GO:0050999	BP	e	regulation of nitric-oxide synthase activity	1/1039	1/21210	0.04898632720414898	6	1	1.0	1.0	1.0	1.0	Solyc02g079400
GO:0010336	BP	e	gibberellic acid homeostasis	1/1039	1/21210	0.04898632720414898	4	1	1.0	1.0	1.0	1.0	Solyc05g009500
GO:0035889	BP	e	otolith tethering	1/1039	1/21210	0.04898632720414898	2	1	1.0	1.0	1.0	1.0	Solyc04g081570
GO:0034964	BP	e	box H/ACA RNA processing	1/1039	1/21210	0.04898632720414898	10	1	1.0	1.0	1.0	1.0	Solyc02g081810
GO:0001711	BP	e	endodermal cell fate commitment	1/1039	1/21210	0.04898632720414898	5	1	1.0	1.0	1.0	1.0	Solyc02g078580
GO:0040015	BP	e	negative regulation of multicellular organism growth	1/1039	1/21210	0.04898632720414898	6	1	1.0	1.0	1.0	1.0	Solyc04g049490
GO:0060390	BP	e	regulation of SMAD protein signal transduction	1/1039	1/21210	0.04898632720414898	7	1	1.0	1.0	1.0	1.0	Solyc08g066580
GO:0010446	BP	e	response to alkaline pH	1/1039	1/21210	0.04898632720414898	4	1	1.0	1.0	1.0	1.0	Solyc03g094010
GO:0061635	BP	e	regulation of protein complex stability	1/1039	1/21210	0.04898632720414898	3	1	1.0	1.0	1.0	1.0	Solyc01g096660
GO:0031532	BP	e	actin cytoskeleton reorganization	1/1039	1/21210	0.04898632720414898	7	1	1.0	1.0	1.0	1.0	Solyc09g018370
GO:0061723	BP	e	glycophagy	1/1039	1/21210	0.04898632720414898	8	1	1.0	1.0	1.0	1.0	Solyc07g005970
GO:0061986	BP	e	negative regulation of transcription by glucose	1/1039	1/21210	0.04898632720414898	11	1	1.0	1.0	1.0	1.0	Solyc03g007670
GO:2000692	BP	e	negative regulation of seed maturation	1/1039	1/21210	0.04898632720414898	8	1	1.0	1.0	1.0	1.0	Solyc01g087990
GO:0072359	BP	e	circulatory system development	1/1039	1/21210	0.04898632720414898	4	1	1.0	1.0	1.0	1.0	Solyc08g016670
GO:0033979	BP	e	box H/ACA RNA metabolic process	1/1039	1/21210	0.04898632720414898	9	1	1.0	1.0	1.0	1.0	Solyc02g081810
GO:0002756	BP	e	MyD88-independent toll-like receptor signaling pathway	1/1039	1/21210	0.04898632720414898	12	1	1.0	1.0	1.0	1.0	Solyc08g008590
GO:1990505	BP	e	mitotic DNA replication maintenance of fidelity	1/1039	1/21210	0.04898632720414898	9	1	1.0	1.0	1.0	1.0	Solyc07g017540
GO:0048839	BP	e	inner ear development	1/1039	1/21210	0.04898632720414898	3	1	1.0	1.0	1.0	1.0	Solyc11g071330
GO:1905181	BP	e	regulation of urease activity	1/1039	1/21210	0.04898632720414898	5	1	1.0	1.0	1.0	1.0	Solyc02g031980
GO:0031129	BP	e	inductive cell-cell signaling	1/1039	1/21210	0.04898632720414898	3	1	1.0	1.0	1.0	1.0	Solyc01g095040
GO:0051106	BP	e	positive regulation of DNA ligation	1/1039	1/21210	0.04898632720414898	8	1	1.0	1.0	1.0	1.0	Solyc07g017540
GO:0019458	BP	e	methionine catabolic process via 2-oxobutanoate	1/1039	1/21210	0.04898632720414898	11	1	1.0	1.0	1.0	1.0	Solyc08g008580
GO:0031247	BP	e	actin rod assembly	1/1039	1/21210	0.04898632720414898	8	1	1.0	1.0	1.0	1.0	Solyc04g081570
GO:1902298	BP	e	cell cycle DNA replication maintenance of fidelity	1/1039	1/21210	0.04898632720414898	8	1	1.0	1.0	1.0	1.0	Solyc07g017540
GO:0019222	BP	e	regulation of metabolic process	329/1039	6138/21210	0.04945876271845968	3	329	1.0	1.0	1.0	1.0	Solyc00g022090, Solyc01g005060, Solyc01g005280, Solyc01g006830, Solyc01g008790, Solyc01g014850, Solyc01g065740, Solyc01g066500, Solyc01g067290, Solyc01g067550, Solyc01g068170, Solyc01g080350, Solyc01g087320, Solyc01g087420, Solyc01g087990, Solyc01g090800, Solyc01g095040, Solyc01g095240, Solyc01g096080, Solyc01g096790, Solyc01g096840, Solyc01g097120, Solyc01g097460, Solyc01g099020, Solyc01g099740,…
GO:0006497	BP	p	protein lipidation	8/1039	352/21210	0.01742266596633829	6	8	1.0	1.0	1.0	1.0	Solyc01g094840, Solyc02g087240, Solyc04g081570, Solyc07g047830, Solyc07g054180, Solyc08g075790, Solyc11g045130, Solyc11g068670
GO:0072524	BP	p	pyridine-containing compound metabolic process	5/1039	260/21210	0.02005143906434546	4	5	1.0	1.0	1.0	1.0	Solyc01g067290, Solyc02g062340, Solyc03g007660, Solyc04g074640, Solyc07g006000
GO:0019362	BP	p	pyridine nucleotide metabolic process	5/1039	250/21210	0.02667692738932473	8	5	1.0	1.0	1.0	1.0	Solyc01g067290, Solyc02g062340, Solyc03g007660, Solyc04g074640, Solyc07g006000
GO:0042752	BP	p	regulation of circadian rhythm	0/1039	81/21210	0.034364875016520115	3	0	1.0	1.0	1.0	1.0
GO:0046496	BP	p	nicotinamide nucleotide metabolic process	5/1039	246/21210	0.03583261736013514	9	5	1.0	1.0	1.0	1.0	Solyc01g067290, Solyc02g062340, Solyc03g007660, Solyc04g074640, Solyc07g006000

## Sheet: Shared response case 2 - 1
# GO	NS	enrichment	name	ratio_in_study	ratio_in_pop	p_uncorrected	depth	study_count	p_bonferroni	p_sidak	p_holm	p_fdr_bh	study_items
GO:0016071	BP	e	mRNA metabolic process	91/1671	774/21210	0.00013026380210465685	7	91	0.932688823069343	0.9091755316619042	0.932688823069343	0.6347548399377173	Solyc01g008360, Solyc01g009245, Solyc01g049810, Solyc01g067530, Solyc01g068330, Solyc01g080190, Solyc01g080690, Solyc01g081500, Solyc01g087300, Solyc01g099380, Solyc01g099740, Solyc01g103090, Solyc01g109550, Solyc01g111430, Solyc02g050280, Solyc02g062910, Solyc02g065360, Solyc02g069510, Solyc02g069790, Solyc02g078260, Solyc02g079210, Solyc02g084830, Solyc03g006990, Solyc03g007030, Solyc03g020020,…
GO:0016556	BP	e	mRNA modification	38/1671	259/21210	0.00017730582121165285	8	38	1.0	1.0	1.0	0.6347548399377173	Solyc01g009245, Solyc01g049810, Solyc01g067530, Solyc01g080190, Solyc01g087300, Solyc01g109550, Solyc01g111430, Solyc02g062910, Solyc02g079210, Solyc02g084830, Solyc03g006990, Solyc03g007030, Solyc03g020020, Solyc03g082830, Solyc03g096640, Solyc03g097000, Solyc03g113140, Solyc03g115570, Solyc03g119740, Solyc04g009210, Solyc04g082070, Solyc05g005170, Solyc05g050630, Solyc06g066080, Solyc06g068230,…
GO:0008380	BP	e	RNA splicing	58/1671	475/21210	0.0009842231633989391	8	58	1.0	1.0	1.0	1.0	Solyc01g008360, Solyc01g068330, Solyc01g080690, Solyc01g097130, Solyc01g099380, Solyc01g103090, Solyc01g109550, Solyc02g062910, Solyc02g065360, Solyc02g069790, Solyc02g078260, Solyc02g083580, Solyc02g087010, Solyc02g089560, Solyc03g113140, Solyc03g113750, Solyc03g118800, Solyc03g119790, Solyc04g009950, Solyc04g050760, Solyc04g054700, Solyc04g072500, Solyc04g072520, Solyc04g081050, Solyc04g081210,…
GO:0051646	BP	e	mitochondrion localization	9/1671	36/21210	0.0015290523715809875	3	9	1.0	1.0	1.0	1.0	Solyc01g081540, Solyc02g090810, Solyc04g082560, Solyc05g050630, Solyc06g053930, Solyc06g068230, Solyc07g041150, Solyc08g061500, Solyc09g065950
GO:0046483	BP	e	heterocycle metabolic process	714/1671	8292/21210	0.0015757602448636205	3	714	1.0	1.0	1.0	1.0	Solyc01g005560, Solyc01g005840, Solyc01g005970, Solyc01g006180, Solyc01g006220, Solyc01g006540, Solyc01g007070, Solyc01g008360, Solyc01g008370, Solyc01g009245, Solyc01g009420, Solyc01g009770, Solyc01g010280, Solyc01g049810, Solyc01g049890, Solyc01g056850, Solyc01g059870, Solyc01g066640, Solyc01g067530, Solyc01g067550, Solyc01g068280, Solyc01g068330, Solyc01g068340, Solyc01g073690, Solyc01g079270,…
GO:0009451	BP	e	RNA modification	91/1671	833/21210	0.0015763108197181666	7	91	1.0	1.0	1.0	1.0	Solyc01g009245, Solyc01g049810, Solyc01g067530, Solyc01g080190, Solyc01g081560, Solyc01g087300, Solyc01g097130, Solyc01g098100, Solyc01g103540, Solyc01g109550, Solyc01g111030, Solyc01g111430, Solyc02g062910, Solyc02g068650, Solyc02g079210, Solyc02g079820, Solyc02g081250, Solyc02g084830, Solyc02g089560, Solyc02g094480, Solyc03g006990, Solyc03g007030, Solyc03g007390, Solyc03g020020, Solyc03g082830,…
GO:0006807	BP	e	nitrogen compound metabolic process	1077/1671	12900/21210	0.0015770492801058886	2	1077	1.0	1.0	1.0	1.0	Solyc00g217960, Solyc01g005490, Solyc01g005560, Solyc01g005840, Solyc01g005970, Solyc01g006180, Solyc01g006220, Solyc01g006540, Solyc01g006810, Solyc01g007070, Solyc01g008340, Solyc01g008360, Solyc01g008370, Solyc01g009020, Solyc01g009245, Solyc01g009280, Solyc01g009420, Solyc01g009770, Solyc01g010030, Solyc01g010280, Solyc01g010590, Solyc01g010820, Solyc01g010860, Solyc01g011350, Solyc01g028830,…
GO:0044238	BP	e	primary metabolic process	1316/1671	16039/21210	0.0018203359892477334	2	1316	1.0	1.0	1.0	1.0	Solyc00g217960, Solyc01g005490, Solyc01g005560, Solyc01g005840, Solyc01g005970, Solyc01g006180, Solyc01g006220, Solyc01g006360, Solyc01g006540, Solyc01g006580, Solyc01g006810, Solyc01g006900, Solyc01g006980, Solyc01g007070, Solyc01g008340, Solyc01g008360, Solyc01g008370, Solyc01g008940, Solyc01g009020, Solyc01g009245, Solyc01g009280, Solyc01g009420, Solyc01g009770, Solyc01g010030, Solyc01g010280,…
GO:0030258	BP	e	lipid modification	39/1671	299/21210	0.002243997258107893	5	39	1.0	1.0	1.0	1.0	Solyc01g006540, Solyc01g006810, Solyc01g008370, Solyc01g008940, Solyc01g066620, Solyc01g098090, Solyc01g102660, Solyc02g069010, Solyc02g069100, Solyc02g078860, Solyc02g080330, Solyc02g084560, Solyc03g080140, Solyc03g111180, Solyc03g118860, Solyc03g119060, Solyc04g007200, Solyc04g012170, Solyc04g015470, Solyc04g056600, Solyc04g078920, Solyc05g017760, Solyc05g053900, Solyc05g056490, Solyc07g016200,…
GO:0006139	BP	e	nucleobase-containing compound metabolic process	666/1671	7721/21210	0.002523105867787129	4	666	1.0	1.0	1.0	1.0	Solyc01g005560, Solyc01g005840, Solyc01g006180, Solyc01g006220, Solyc01g006540, Solyc01g007070, Solyc01g008360, Solyc01g008370, Solyc01g009245, Solyc01g009420, Solyc01g009770, Solyc01g010280, Solyc01g049810, Solyc01g049890, Solyc01g056850, Solyc01g059870, Solyc01g066640, Solyc01g067530, Solyc01g067550, Solyc01g068280, Solyc01g068330, Solyc01g068340, Solyc01g073690, Solyc01g079270, Solyc01g079650,…
GO:0065002	BP	e	intracellular protein transmembrane transport	37/1671	284/21210	0.0025274727049029635	8	37	1.0	1.0	1.0	1.0	Solyc01g006810, Solyc01g098090, Solyc01g111030, Solyc01g111590, Solyc02g068130, Solyc02g070100, Solyc02g081840, Solyc03g005700, Solyc03g071550, Solyc03g080140, Solyc03g111180, Solyc04g012170, Solyc04g056600, Solyc04g076740, Solyc05g051520, Solyc05g052160, Solyc05g053900, Solyc06g005840, Solyc06g007710, Solyc06g010060, Solyc07g064520, Solyc08g041890, Solyc09g007100, Solyc09g042700, Solyc09g065210,…
GO:0008150	BP	e	biological_process	1542/1671	19134/21210	0.0026543025635658896	0	1542	1.0	1.0	1.0	1.0	Solyc00g217960, Solyc01g005070, Solyc01g005490, Solyc01g005560, Solyc01g005730, Solyc01g005840, Solyc01g005970, Solyc01g006180, Solyc01g006220, Solyc01g006300, Solyc01g006360, Solyc01g006540, Solyc01g006580, Solyc01g006810, Solyc01g006900, Solyc01g006980, Solyc01g007070, Solyc01g008340, Solyc01g008360, Solyc01g008370, Solyc01g008940, Solyc01g009020, Solyc01g009245, Solyc01g009280, Solyc01g009420,…
GO:0071806	BP	e	protein transmembrane transport	38/1671	295/21210	0.0030201566014441787	7	38	1.0	1.0	1.0	1.0	Solyc01g006810, Solyc01g098090, Solyc01g111030, Solyc01g111590, Solyc02g068130, Solyc02g070100, Solyc02g081840, Solyc03g005700, Solyc03g071550, Solyc03g079940, Solyc03g080140, Solyc03g111180, Solyc04g012170, Solyc04g056600, Solyc04g076740, Solyc05g051520, Solyc05g052160, Solyc05g053900, Solyc06g005840, Solyc06g007710, Solyc06g010060, Solyc07g064520, Solyc08g041890, Solyc09g007100, Solyc09g042700,…
GO:0070071	BP	e	proton-transporting two-sector ATPase complex assembly	4/1671	9/21210	0.0035030708660045763	6	4	1.0	1.0	1.0	1.0	Solyc01g096110, Solyc06g075400, Solyc07g055050, Solyc12g010870
GO:0071704	BP	e	organic substance metabolic process	1237/1671	15049/21210	0.003826313999758037	2	1237	1.0	1.0	1.0	1.0	Solyc00g217960, Solyc01g005490, Solyc01g005560, Solyc01g005840, Solyc01g005970, Solyc01g006180, Solyc01g006220, Solyc01g006300, Solyc01g006360, Solyc01g006540, Solyc01g006580, Solyc01g006810, Solyc01g006900, Solyc01g006980, Solyc01g007070, Solyc01g008340, Solyc01g008360, Solyc01g008370, Solyc01g008940, Solyc01g009020, Solyc01g009245, Solyc01g009280, Solyc01g009420, Solyc01g009770, Solyc01g010030,…
GO:0072594	BP	e	establishment of protein localization to organelle	72/1671	652/21210	0.003845508513175624	6	72	1.0	1.0	1.0	1.0	Solyc01g006810, Solyc01g073690, Solyc01g090910, Solyc01g098090, Solyc01g098100, Solyc01g105100, Solyc01g111030, Solyc01g111590, Solyc02g062910, Solyc02g068130, Solyc02g068650, Solyc02g070100, Solyc02g079130, Solyc02g079820, Solyc02g081840, Solyc02g085220, Solyc02g087600, Solyc02g090650, Solyc02g093490, Solyc03g005700, Solyc03g071550, Solyc03g080140, Solyc03g111180, Solyc03g112820, Solyc03g114020,…
GO:0032006	BP	e	regulation of TOR signaling	3/1671	5/21210	0.004324042546252375	7	3	1.0	1.0	1.0	1.0	Solyc03g115700, Solyc07g007810, Solyc08g082340
GO:0060151	BP	e	peroxisome localization	7/1671	28/21210	0.005044509354119753	3	7	1.0	1.0	1.0	1.0	Solyc01g081540, Solyc02g090810, Solyc04g082560, Solyc06g053930, Solyc07g041150, Solyc08g061500, Solyc09g065950
GO:0080156	BP	e	mitochondrial mRNA modification	15/1671	91/21210	0.005384882580451523	9	15	1.0	1.0	1.0	1.0	Solyc01g049810, Solyc01g080190, Solyc02g062910, Solyc02g079210, Solyc03g006990, Solyc03g082830, Solyc04g009210, Solyc06g084580, Solyc07g005170, Solyc07g052590, Solyc07g063900, Solyc08g078570, Solyc09g090440, Solyc09g092150, Solyc11g071370
GO:0008284	BP	e	positive regulation of cell population proliferation	20/1671	134/21210	0.005422812451731256	5	20	1.0	1.0	1.0	1.0	Solyc01g010820, Solyc01g068340, Solyc01g101020, Solyc01g104490, Solyc01g112190, Solyc02g078150, Solyc02g087310, Solyc02g090200, Solyc03g111250, Solyc04g049010, Solyc07g007810, Solyc07g062450, Solyc08g066500, Solyc09g098390, Solyc10g076740, Solyc11g005380, Solyc11g012740, Solyc11g013520, Solyc12g013790, Solyc12g095860
GO:0019853	BP	e	L-ascorbic acid biosynthetic process	6/1671	22/21210	0.00588206138564332	7	6	1.0	1.0	1.0	1.0	Solyc03g096730, Solyc06g048530, Solyc06g051270, Solyc06g073320, Solyc10g079470, Solyc11g012410
GO:0044743	BP	e	protein transmembrane import into intracellular organelle	34/1671	270/21210	0.0061166946212791095	8	34	1.0	1.0	1.0	1.0	Solyc01g006810, Solyc01g098090, Solyc01g111030, Solyc01g111590, Solyc02g068130, Solyc02g070100, Solyc02g081840, Solyc03g005700, Solyc03g071550, Solyc03g080140, Solyc03g111180, Solyc04g012170, Solyc04g056600, Solyc04g076740, Solyc05g051520, Solyc05g052160, Solyc05g053900, Solyc06g005840, Solyc06g007710, Solyc07g064520, Solyc08g041890, Solyc09g007100, Solyc09g042700, Solyc09g065210, Solyc09g091170,…
GO:0010159	BP	e	specification of animal organ position	2/1671	2/21210	0.006203432491730612	4	2	1.0	1.0	1.0	1.0	Solyc01g091010, Solyc08g079100
GO:0045951	BP	e	positive regulation of mitotic recombination	2/1671	2/21210	0.006203432491730612	9	2	1.0	1.0	1.0	1.0	Solyc01g068280, Solyc04g076520
GO:0033614	BP	e	chloroplast proton-transporting ATP synthase complex assembly	2/1671	2/21210	0.006203432491730612	8	2	1.0	1.0	1.0	1.0	Solyc07g055050, Solyc12g010870
GO:0051645	BP	e	Golgi localization	7/1671	29/21210	0.006205328140442992	3	7	1.0	1.0	1.0	1.0	Solyc01g081540, Solyc02g090810, Solyc04g082560, Solyc06g053930, Solyc07g041150, Solyc08g061500, Solyc09g065950
GO:0034440	BP	e	lipid oxidation	30/1671	230/21210	0.006309132153318574	6	30	1.0	1.0	1.0	1.0	Solyc01g006540, Solyc01g006810, Solyc01g008370, Solyc01g008940, Solyc01g066620, Solyc01g098090, Solyc01g102660, Solyc02g069100, Solyc02g080330, Solyc02g084560, Solyc03g080140, Solyc03g111180, Solyc03g119060, Solyc04g007200, Solyc04g012170, Solyc04g056600, Solyc04g078920, Solyc05g017760, Solyc05g053900, Solyc07g016200, Solyc07g043310, Solyc09g007100, Solyc09g042700, Solyc10g008110, Solyc10g017850,…
GO:1900864	BP	e	mitochondrial RNA modification	15/1671	93/21210	0.006405849117377893	8	15	1.0	1.0	1.0	1.0	Solyc01g049810, Solyc01g080190, Solyc02g062910, Solyc02g079210, Solyc03g006990, Solyc03g082830, Solyc04g009210, Solyc06g084580, Solyc07g005170, Solyc07g052590, Solyc07g063900, Solyc08g078570, Solyc09g090440, Solyc09g092150, Solyc11g071370
GO:0033365	BP	e	protein localization to organelle	75/1671	698/21210	0.006458575187331844	5	75	1.0	1.0	1.0	1.0	Solyc01g006810, Solyc01g073690, Solyc01g090910, Solyc01g098090, Solyc01g098100, Solyc01g105100, Solyc01g111030, Solyc01g111590, Solyc02g062670, Solyc02g062910, Solyc02g068130, Solyc02g068650, Solyc02g070100, Solyc02g079130, Solyc02g079820, Solyc02g081840, Solyc02g085220, Solyc02g087600, Solyc02g090650, Solyc02g093490, Solyc03g005700, Solyc03g071550, Solyc03g079940, Solyc03g080140, Solyc03g111180,…
GO:0009064	BP	e	glutamine family amino acid metabolic process	19/1671	125/21210	0.006537921940039991	8	19	1.0	1.0	1.0	1.0	Solyc01g056850, Solyc01g079650, Solyc01g091850, Solyc02g078380, Solyc02g086300, Solyc02g087640, Solyc03g098240, Solyc03g115630, Solyc03g120100, Solyc04g025540, Solyc05g007060, Solyc06g036330, Solyc06g066680, Solyc07g043310, Solyc08g076980, Solyc08g076990, Solyc08g080370, Solyc11g005620, Solyc12g056610
GO:0016024	BP	e	CDP-diacylglycerol biosynthetic process	6/1671	23/21210	0.007436363821099173	8	6	1.0	1.0	1.0	1.0	Solyc01g094700, Solyc02g081840, Solyc03g005410, Solyc04g079880, Solyc06g034220, Solyc08g082340
GO:0046341	BP	e	CDP-diacylglycerol metabolic process	6/1671	23/21210	0.007436363821099173	7	6	1.0	1.0	1.0	1.0	Solyc01g094700, Solyc02g081840, Solyc03g005410, Solyc04g079880, Solyc06g034220, Solyc08g082340
GO:0019395	BP	e	fatty acid oxidation	29/1671	221/21210	0.0077176944266071955	8	29	1.0	1.0	1.0	1.0	Solyc01g006810, Solyc01g008370, Solyc01g008940, Solyc01g066620, Solyc01g098090, Solyc01g102660, Solyc02g069100, Solyc02g080330, Solyc02g084560, Solyc03g080140, Solyc03g111180, Solyc03g119060, Solyc04g007200, Solyc04g012170, Solyc04g056600, Solyc04g078920, Solyc05g017760, Solyc05g053900, Solyc07g016200, Solyc07g043310, Solyc09g007100, Solyc09g042700, Solyc10g008110, Solyc10g017850, Solyc10g079770,…
GO:0010413	BP	e	glucuronoxylan metabolic process	31/1671	243/21210	0.007887923757963107	8	31	1.0	1.0	1.0	1.0	Solyc01g103360, Solyc01g107800, Solyc02g050280, Solyc02g069510, Solyc02g077610, Solyc02g093090, Solyc03g080140, Solyc03g111180, Solyc04g025440, Solyc04g049010, Solyc04g074820, Solyc04g076020, Solyc04g077190, Solyc04g078990, Solyc05g056450, Solyc06g054400, Solyc06g054560, Solyc06g060760, Solyc06g062660, Solyc06g074770, Solyc06g075790, Solyc07g005840, Solyc07g064990, Solyc08g074600, Solyc09g056360,…
GO:0010434	BP	e	bract formation	3/1671	6/21210	0.008142190266473375	4	3	1.0	1.0	1.0	1.0	Solyc09g008810, Solyc10g079460, Solyc10g079750
GO:0046208	BP	e	spermine catabolic process	3/1671	6/21210	0.008142190266473375	8	3	1.0	1.0	1.0	1.0	Solyc02g081390, Solyc07g039310, Solyc07g043590
GO:0050665	BP	e	hydrogen peroxide biosynthetic process	16/1671	102/21210	0.008241926885750773	5	16	1.0	1.0	1.0	1.0	Solyc02g077610, Solyc02g078520, Solyc03g006130, Solyc03g071720, Solyc03g114150, Solyc03g122130, Solyc05g056450, Solyc06g030490, Solyc06g051720, Solyc06g054400, Solyc06g062660, Solyc06g075980, Solyc07g005840, Solyc07g053800, Solyc10g055450, Solyc11g066400
GO:0035266	BP	e	meristem growth	5/1671	17/21210	0.008366991995466656	3	5	1.0	1.0	1.0	1.0	Solyc01g087095, Solyc01g091010, Solyc07g053170, Solyc08g008250, Solyc08g079100
GO:1903409	BP	e	reactive oxygen species biosynthetic process	16/1671	103/21210	0.008684606618628795	4	16	1.0	1.0	1.0	1.0	Solyc02g077610, Solyc02g078520, Solyc03g006130, Solyc03g071720, Solyc03g114150, Solyc03g122130, Solyc05g056450, Solyc06g030490, Solyc06g051720, Solyc06g054400, Solyc06g062660, Solyc06g075980, Solyc07g005840, Solyc07g053800, Solyc10g055450, Solyc11g066400
GO:0016070	BP	e	RNA metabolic process	448/1671	5119/21210	0.008744875370148763	6	448	1.0	1.0	1.0	1.0	Solyc01g006220, Solyc01g007070, Solyc01g008360, Solyc01g009245, Solyc01g009420, Solyc01g009770, Solyc01g049810, Solyc01g049890, Solyc01g059870, Solyc01g066640, Solyc01g067530, Solyc01g067550, Solyc01g068280, Solyc01g068330, Solyc01g068340, Solyc01g079270, Solyc01g080190, Solyc01g080200, Solyc01g080690, Solyc01g081400, Solyc01g081500, Solyc01g081560, Solyc01g087050, Solyc01g087300, Solyc01g087320,…
GO:0045492	BP	e	xylan biosynthetic process	31/1671	247/21210	0.008826824953205964	8	31	1.0	1.0	1.0	1.0	Solyc01g103360, Solyc01g107800, Solyc02g050280, Solyc02g069510, Solyc02g077610, Solyc02g093090, Solyc03g080140, Solyc03g111180, Solyc04g025440, Solyc04g049010, Solyc04g074820, Solyc04g076020, Solyc04g077190, Solyc04g078990, Solyc05g056450, Solyc06g054400, Solyc06g054560, Solyc06g060760, Solyc06g062660, Solyc06g074770, Solyc06g075790, Solyc07g005840, Solyc07g064990, Solyc08g074600, Solyc09g056360,…
GO:0006525	BP	e	arginine metabolic process	7/1671	31/21210	0.00910735824486114	9	7	1.0	1.0	1.0	1.0	Solyc03g115630, Solyc05g007060, Solyc06g036330, Solyc08g076980, Solyc08g076990, Solyc08g080370, Solyc11g005620
GO:0019852	BP	e	L-ascorbic acid metabolic process	6/1671	24/21210	0.009266341111508638	6	6	1.0	1.0	1.0	1.0	Solyc03g096730, Solyc06g048530, Solyc06g051270, Solyc06g073320, Solyc10g079470, Solyc11g012410
GO:0006508	BP	e	proteolysis	166/1671	1743/21210	0.009296809117637746	5	166	1.0	1.0	1.0	1.0	Solyc00g217960, Solyc01g005490, Solyc01g005560, Solyc01g005840, Solyc01g006810, Solyc01g008370, Solyc01g009020, Solyc01g010820, Solyc01g057900, Solyc01g066620, Solyc01g067210, Solyc01g068330, Solyc01g080690, Solyc01g081040, Solyc01g095120, Solyc01g095180, Solyc01g096040, Solyc01g096650, Solyc01g098090, Solyc01g100730, Solyc01g102660, Solyc01g104490, Solyc01g104850, Solyc01g104880, Solyc01g107940,…
GO:0030048	BP	e	actin filament-based movement	14/1671	88/21210	0.00940041778471893	3	14	1.0	1.0	1.0	1.0	Solyc01g081540, Solyc02g083580, Solyc02g090810, Solyc04g015470, Solyc04g078820, Solyc04g082560, Solyc05g047550, Solyc06g053930, Solyc07g041150, Solyc08g062500, Solyc08g078590, Solyc09g065950, Solyc11g010560, Solyc12g008990
GO:0090304	BP	e	nucleic acid metabolic process	549/1671	6372/21210	0.00971337853355608	5	549	1.0	1.0	1.0	1.0	Solyc01g005840, Solyc01g006220, Solyc01g007070, Solyc01g008360, Solyc01g008370, Solyc01g009245, Solyc01g009420, Solyc01g009770, Solyc01g049810, Solyc01g049890, Solyc01g059870, Solyc01g066640, Solyc01g067530, Solyc01g067550, Solyc01g068280, Solyc01g068330, Solyc01g068340, Solyc01g079270, Solyc01g080190, Solyc01g080200, Solyc01g080690, Solyc01g081400, Solyc01g081500, Solyc01g081560, Solyc01g087050,…
GO:0044237	BP	e	cellular metabolic process	1213/1671	14807/21210	0.00982273402219998	2	1213	1.0	1.0	1.0	1.0	Solyc01g005490, Solyc01g005560, Solyc01g005730, Solyc01g005840, Solyc01g005970, Solyc01g006180, Solyc01g006220, Solyc01g006300, Solyc01g006540, Solyc01g006580, Solyc01g006810, Solyc01g006900, Solyc01g006980, Solyc01g007070, Solyc01g008340, Solyc01g008360, Solyc01g008370, Solyc01g008940, Solyc01g009245, Solyc01g009280, Solyc01g009420, Solyc01g009770, Solyc01g010030, Solyc01g010280, Solyc01g010860,…
GO:0010154	BP	e	fruit development	8/1671	39/21210	0.009912019569286229	4	8	1.0	1.0	1.0	1.0	Solyc01g081540, Solyc02g062910, Solyc06g069430, Solyc06g075150, Solyc07g041150, Solyc07g043310, Solyc08g061500, Solyc09g007810
GO:0009834	BP	e	plant-type secondary cell wall biogenesis	12/1671	68/21210	0.010146778458894428	6	12	1.0	1.0	1.0	1.0	Solyc01g066820, Solyc01g087180, Solyc01g103360, Solyc01g107800, Solyc02g093090, Solyc03g114900, Solyc04g078990, Solyc04g080940, Solyc07g005840, Solyc08g078420, Solyc11g011780, Solyc11g071230
GO:0043170	BP	e	macromolecule metabolic process	993/1671	11966/21210	0.01015325069840101	3	993	1.0	1.0	1.0	1.0	Solyc00g217960, Solyc01g005490, Solyc01g005560, Solyc01g005840, Solyc01g005970, Solyc01g006180, Solyc01g006220, Solyc01g006360, Solyc01g006540, Solyc01g006810, Solyc01g007070, Solyc01g008340, Solyc01g008360, Solyc01g008370, Solyc01g009020, Solyc01g009245, Solyc01g009280, Solyc01g009420, Solyc01g009770, Solyc01g010030, Solyc01g010590, Solyc01g010820, Solyc01g011350, Solyc01g028830, Solyc01g049810,…
GO:0009560	BP	e	embryo sac egg cell differentiation	20/1671	140/21210	0.010458730885148943	4	20	1.0	1.0	1.0	1.0	Solyc01g068340, Solyc01g080190, Solyc01g097130, Solyc01g111590, Solyc02g069790, Solyc03g113750, Solyc03g116020, Solyc04g016380, Solyc04g049710, Solyc05g010470, Solyc06g008020, Solyc06g060150, Solyc07g006110, Solyc08g076660, Solyc09g065720, Solyc09g097840, Solyc10g018520, Solyc10g078860, Solyc11g071670, Solyc12g013790
GO:0009062	BP	e	fatty acid catabolic process	37/1671	310/21210	0.010565177973178887	8	37	1.0	1.0	1.0	1.0	Solyc01g006810, Solyc01g008370, Solyc01g066620, Solyc01g098090, Solyc01g102660, Solyc02g069100, Solyc02g084560, Solyc03g019760, Solyc03g080140, Solyc03g111180, Solyc03g114710, Solyc03g119060, Solyc03g120330, Solyc04g007200, Solyc04g009210, Solyc04g012170, Solyc04g056600, Solyc04g078920, Solyc05g007970, Solyc05g017760, Solyc05g053900, Solyc07g016200, Solyc07g043310, Solyc08g075070, Solyc09g007100,…
GO:0006839	BP	e	mitochondrial transport	26/1671	197/21210	0.010669493701520615	5	26	1.0	1.0	1.0	1.0	Solyc01g098100, Solyc01g105100, Solyc01g111030, Solyc02g062910, Solyc02g068130, Solyc02g068650, Solyc02g079820, Solyc02g081840, Solyc02g087600, Solyc03g005700, Solyc03g093140, Solyc04g076740, Solyc04g081740, Solyc05g007730, Solyc05g052160, Solyc05g052180, Solyc06g005840, Solyc06g007710, Solyc06g060910, Solyc06g066680, Solyc06g082290, Solyc10g006020, Solyc10g086510, Solyc11g007070, Solyc11g066280,…
GO:2000028	BP	e	regulation of photoperiodism, flowering	10/1671	56/21210	0.011310396549397155	4	10	1.0	1.0	1.0	1.0	Solyc01g059870, Solyc02g064700, Solyc02g078520, Solyc04g049670, Solyc05g020020, Solyc06g009140, Solyc07g045180, Solyc10g008880, Solyc10g074870, Solyc11g013520
GO:0042219	BP	e	cellular modified amino acid catabolic process	4/1671	12/21210	0.011364696382298556	5	4	1.0	1.0	1.0	1.0	Solyc01g108250, Solyc04g076520, Solyc06g036330, Solyc08g068070
GO:0019673	BP	e	GDP-mannose metabolic process	4/1671	12/21210	0.011364696382298556	7	4	1.0	1.0	1.0	1.0	Solyc02g084210, Solyc03g096730, Solyc03g118270, Solyc06g051270
GO:0048445	BP	e	carpel morphogenesis	7/1671	33/21210	0.012894996664635557	6	7	1.0	1.0	1.0	1.0	Solyc03g118790, Solyc09g010450, Solyc09g014210, Solyc09g061760, Solyc09g097840, Solyc11g071670, Solyc12g014330
GO:0051640	BP	e	organelle localization	36/1671	305/21210	0.013625631787362388	2	36	1.0	1.0	1.0	1.0	Solyc01g059870, Solyc01g068330, Solyc01g081540, Solyc01g087095, Solyc01g095970, Solyc01g100290, Solyc02g083580, Solyc02g083920, Solyc02g090810, Solyc03g093150, Solyc03g097000, Solyc04g081390, Solyc04g082560, Solyc05g050630, Solyc05g052160, Solyc06g053930, Solyc06g062990, Solyc06g068230, Solyc07g005950, Solyc07g041150, Solyc07g064625, Solyc07g064950, Solyc08g061500, Solyc08g062500, Solyc09g011830,…
GO:0008152	BP	e	metabolic process	1426/1671	17650/21210	0.015440342509999901	1	1426	1.0	1.0	1.0	1.0	Solyc00g217960, Solyc01g005490, Solyc01g005560, Solyc01g005730, Solyc01g005840, Solyc01g005970, Solyc01g006180, Solyc01g006220, Solyc01g006300, Solyc01g006360, Solyc01g006540, Solyc01g006580, Solyc01g006810, Solyc01g006900, Solyc01g006980, Solyc01g007070, Solyc01g008340, Solyc01g008360, Solyc01g008370, Solyc01g008940, Solyc01g009020, Solyc01g009245, Solyc01g009280, Solyc01g009420, Solyc01g009770,…
GO:0051130	BP	e	positive regulation of cellular component organization	28/1671	225/21210	0.017112399879178973	5	28	1.0	1.0	1.0	1.0	Solyc01g080200, Solyc01g101020, Solyc01g104490, Solyc02g078520, Solyc02g078860, Solyc02g087600, Solyc03g006130, Solyc03g063220, Solyc03g111250, Solyc03g112950, Solyc03g119330, Solyc03g119780, Solyc04g025440, Solyc04g049010, Solyc05g015320, Solyc05g023760, Solyc05g056490, Solyc06g009630, Solyc08g066500, Solyc09g008450, Solyc09g072660, Solyc09g092680, Solyc10g054730, Solyc10g055260, Solyc11g008880,…
GO:0006526	BP	e	arginine biosynthetic process	5/1671	20/21210	0.017209683515635395	10	5	1.0	1.0	1.0	1.0	Solyc03g115630, Solyc08g076980, Solyc08g076990, Solyc08g080370, Solyc11g005620
GO:0042023	BP	e	DNA endoreduplication	12/1671	76/21210	0.017249875238166353	10	12	1.0	1.0	1.0	1.0	Solyc01g005840, Solyc01g008370, Solyc01g104490, Solyc02g087310, Solyc04g076040, Solyc05g007420, Solyc07g054950, Solyc10g055450, Solyc11g005090, Solyc11g071300, Solyc12g014320, Solyc12g095860
GO:0051031	BP	e	tRNA transport	2/1671	3/21210	0.017633917917600515	8	2	1.0	1.0	1.0	1.0	Solyc02g085230, Solyc03g079940
GO:0010450	BP	e	inflorescence meristem growth	2/1671	3/21210	0.017633917917600515	4	2	1.0	1.0	1.0	1.0	Solyc01g091010, Solyc08g079100
GO:0000719	BP	e	photoreactive repair	2/1671	3/21210	0.017633917917600515	9	2	1.0	1.0	1.0	1.0	Solyc01g097800, Solyc08g079530
GO:2000114	BP	e	regulation of establishment of cell polarity	2/1671	3/21210	0.017633917917600515	5	2	1.0	1.0	1.0	1.0	Solyc01g104490, Solyc12g040510
GO:0015794	BP	e	glycerol-3-phosphate transmembrane transport	2/1671	3/21210	0.017633917917600515	6	2	1.0	1.0	1.0	1.0	Solyc03g093140, Solyc06g060910
GO:0030328	BP	e	prenylcysteine catabolic process	2/1671	3/21210	0.017633917917600515	6	2	1.0	1.0	1.0	1.0	Solyc01g108250, Solyc04g076520
GO:0042351	BP	e	'de novo' GDP-L-fucose biosynthetic process	2/1671	3/21210	0.017633917917600515	9	2	1.0	1.0	1.0	1.0	Solyc02g084210, Solyc03g118270
GO:0019413	BP	e	acetate biosynthetic process	2/1671	3/21210	0.017633917917600515	8	2	1.0	1.0	1.0	1.0	Solyc02g068650, Solyc12g100070
GO:0015946	BP	e	methanol oxidation	2/1671	3/21210	0.017633917917600515	7	2	1.0	1.0	1.0	1.0	Solyc02g068650, Solyc12g100070
GO:0006844	BP	e	acyl carnitine transport	2/1671	3/21210	0.017633917917600515	6	2	1.0	1.0	1.0	1.0	Solyc03g120100, Solyc06g066680
GO:0030329	BP	e	prenylcysteine metabolic process	2/1671	3/21210	0.017633917917600515	5	2	1.0	1.0	1.0	1.0	Solyc01g108250, Solyc04g076520
GO:0006127	BP	e	glycerophosphate shuttle	2/1671	3/21210	0.017633917917600515	6	2	1.0	1.0	1.0	1.0	Solyc03g093140, Solyc06g060910
GO:0045911	BP	e	positive regulation of DNA recombination	2/1671	3/21210	0.017633917917600515	8	2	1.0	1.0	1.0	1.0	Solyc01g068280, Solyc04g076520
GO:0019415	BP	e	acetate biosynthetic process from carbon monoxide	2/1671	3/21210	0.017633917917600515	9	2	1.0	1.0	1.0	1.0	Solyc02g068650, Solyc12g100070
GO:0015945	BP	e	methanol metabolic process	2/1671	3/21210	0.017633917917600515	6	2	1.0	1.0	1.0	1.0	Solyc02g068650, Solyc12g100070
GO:0098739	BP	e	import across plasma membrane	8/1671	43/21210	0.01768495666702644	5	8	1.0	1.0	1.0	1.0	Solyc03g120100, Solyc04g056600, Solyc04g076810, Solyc06g066680, Solyc08g006250, Solyc08g065330, Solyc10g055260, Solyc11g069380
GO:0043254	BP	e	regulation of protein-containing complex assembly	21/1671	160/21210	0.01813865825413047	5	21	1.0	1.0	1.0	1.0	Solyc01g080200, Solyc01g101020, Solyc02g078520, Solyc02g083580, Solyc03g006130, Solyc03g063220, Solyc03g119780, Solyc04g049010, Solyc05g005250, Solyc05g015320, Solyc05g023760, Solyc06g009630, Solyc08g066500, Solyc09g065950, Solyc09g072660, Solyc09g090550, Solyc10g055260, Solyc11g008880, Solyc11g070130, Solyc12g014320, Solyc12g040510
GO:0000959	BP	e	mitochondrial RNA metabolic process	16/1671	109/21210	0.018171461604824767	7	16	1.0	1.0	1.0	1.0	Solyc01g049810, Solyc01g080190, Solyc02g062910, Solyc02g079210, Solyc03g006990, Solyc03g082830, Solyc04g009210, Solyc06g084580, Solyc07g005170, Solyc07g052590, Solyc07g063900, Solyc08g078570, Solyc09g090440, Solyc09g092150, Solyc09g097840, Solyc11g071370
GO:0045491	BP	e	xylan metabolic process	31/1671	257/21210	0.018919770770544672	7	31	1.0	1.0	1.0	1.0	Solyc01g103360, Solyc01g107800, Solyc02g050280, Solyc02g069510, Solyc02g077610, Solyc02g093090, Solyc03g080140, Solyc03g111180, Solyc04g025440, Solyc04g049010, Solyc04g074820, Solyc04g076020, Solyc04g077190, Solyc04g078990, Solyc05g056450, Solyc06g054400, Solyc06g054560, Solyc06g060760, Solyc06g062660, Solyc06g074770, Solyc06g075790, Solyc07g005840, Solyc07g064990, Solyc08g074600, Solyc09g056360,…
GO:0048869	BP	e	cellular developmental process	225/1671	2473/21210	0.019058860510089745	2	225	1.0	1.0	1.0	1.0	Solyc01g006300, Solyc01g006360, Solyc01g010030, Solyc01g010280, Solyc01g010820, Solyc01g068340, Solyc01g080190, Solyc01g080200, Solyc01g080690, Solyc01g081500, Solyc01g081540, Solyc01g087050, Solyc01g087610, Solyc01g088720, Solyc01g091000, Solyc01g091010, Solyc01g095590, Solyc01g095680, Solyc01g095970, Solyc01g097130, Solyc01g097700, Solyc01g103360, Solyc01g104490, Solyc01g104770, Solyc01g107800,…
GO:0006635	BP	e	fatty acid beta-oxidation	26/1671	209/21210	0.019447749168247597	9	26	1.0	1.0	1.0	1.0	Solyc01g006810, Solyc01g008370, Solyc01g066620, Solyc01g098090, Solyc01g102660, Solyc02g069100, Solyc02g084560, Solyc03g080140, Solyc03g111180, Solyc04g007200, Solyc04g012170, Solyc04g056600, Solyc04g078920, Solyc05g017760, Solyc05g053900, Solyc07g016200, Solyc07g043310, Solyc09g007100, Solyc09g042700, Solyc10g008110, Solyc10g017850, Solyc10g079770, Solyc10g081460, Solyc10g085280, Solyc11g005110,…
GO:0006261	BP	e	DNA-templated DNA replication	22/1671	167/21210	0.019539448456372586	8	22	1.0	1.0	1.0	1.0	Solyc01g005840, Solyc01g008370, Solyc01g101020, Solyc01g104490, Solyc01g107010, Solyc01g109550, Solyc02g087310, Solyc03g026360, Solyc04g057970, Solyc04g076040, Solyc04g081540, Solyc05g007420, Solyc05g009560, Solyc06g054560, Solyc07g054950, Solyc09g065210, Solyc10g055450, Solyc11g005090, Solyc11g017230, Solyc11g071300, Solyc12g014320, Solyc12g095860
GO:0006541	BP	e	glutamine metabolic process	8/1671	44/21210	0.02016678059074065	9	8	1.0	1.0	1.0	1.0	Solyc01g056850, Solyc01g079650, Solyc01g091850, Solyc02g078380, Solyc02g086300, Solyc03g115630, Solyc04g025540, Solyc07g043310
GO:0010587	BP	e	miRNA catabolic process	3/1671	8/21210	0.020225103254273062	9	3	1.0	1.0	1.0	1.0	Solyc02g078860, Solyc04g049010, Solyc05g056490
GO:0051204	BP	e	protein insertion into mitochondrial membrane	4/1671	14/21210	0.02024930822894311	9	4	1.0	1.0	1.0	1.0	Solyc02g068130, Solyc03g005700, Solyc06g005840, Solyc10g086510
GO:0009272	BP	e	fungal-type cell wall biogenesis	4/1671	14/21210	0.02024930822894311	5	4	1.0	1.0	1.0	1.0	Solyc01g087180, Solyc03g006600, Solyc04g005310, Solyc05g007840
GO:0090151	BP	e	establishment of protein localization to mitochondrial membrane	4/1671	14/21210	0.02024930822894311	8	4	1.0	1.0	1.0	1.0	Solyc02g068130, Solyc03g005700, Solyc06g005840, Solyc10g086510
GO:0070591	BP	e	ascospore wall biogenesis	4/1671	14/21210	0.02024930822894311	6	4	1.0	1.0	1.0	1.0	Solyc01g087180, Solyc03g006600, Solyc04g005310, Solyc05g007840
GO:0042127	BP	e	regulation of cell population proliferation	29/1671	238/21210	0.020486773377040676	4	29	1.0	1.0	1.0	1.0	Solyc01g010820, Solyc01g068340, Solyc01g101020, Solyc01g104490, Solyc01g111590, Solyc01g112190, Solyc02g078150, Solyc02g087310, Solyc02g090200, Solyc02g092070, Solyc03g111250, Solyc03g118800, Solyc04g049010, Solyc04g077490, Solyc05g007820, Solyc07g007810, Solyc07g008470, Solyc07g062450, Solyc08g066500, Solyc09g007360, Solyc09g065210, Solyc09g098390, Solyc10g076740, Solyc11g005090, Solyc11g005380,…
GO:0009226	BP	e	nucleotide-sugar biosynthetic process	7/1671	36/21210	0.020518413592242872	7	7	1.0	1.0	1.0	1.0	Solyc01g009420, Solyc02g071280, Solyc02g084210, Solyc03g096730, Solyc03g118270, Solyc03g118860, Solyc06g051270
GO:0051128	BP	e	regulation of cellular component organization	63/1671	602/21210	0.021007187271855972	4	63	1.0	1.0	1.0	1.0	Solyc01g005840, Solyc01g008370, Solyc01g010030, Solyc01g074010, Solyc01g080200, Solyc01g101020, Solyc01g104490, Solyc02g024070, Solyc02g062370, Solyc02g078150, Solyc02g078520, Solyc02g078860, Solyc02g083580, Solyc02g087600, Solyc03g006130, Solyc03g063220, Solyc03g079920, Solyc03g095610, Solyc03g111250, Solyc03g112950, Solyc03g118800, Solyc03g118860, Solyc03g119330, Solyc03g119780, Solyc03g121950,…
GO:0065007	BP	e	biological regulation	1092/1671	13307/21210	0.02183031413441224	1	1092	1.0	1.0	1.0	1.0	Solyc00g217960, Solyc01g005070, Solyc01g005490, Solyc01g005560, Solyc01g005730, Solyc01g005840, Solyc01g005970, Solyc01g006180, Solyc01g006220, Solyc01g006300, Solyc01g006360, Solyc01g006540, Solyc01g006810, Solyc01g007070, Solyc01g008340, Solyc01g008360, Solyc01g008370, Solyc01g009020, Solyc01g009245, Solyc01g009280, Solyc01g009770, Solyc01g009820, Solyc01g010030, Solyc01g010280, Solyc01g010820,…
GO:0034641	BP	e	cellular nitrogen compound metabolic process	761/1671	9088/21210	0.0218822982869865	3	761	1.0	1.0	1.0	1.0	Solyc01g005560, Solyc01g005840, Solyc01g006180, Solyc01g006220, Solyc01g006540, Solyc01g007070, Solyc01g008340, Solyc01g008360, Solyc01g008370, Solyc01g009245, Solyc01g009420, Solyc01g009770, Solyc01g010280, Solyc01g011350, Solyc01g049810, Solyc01g049890, Solyc01g056850, Solyc01g058190, Solyc01g059870, Solyc01g066640, Solyc01g067530, Solyc01g067550, Solyc01g068280, Solyc01g068330, Solyc01g068340,…
GO:1901360	BP	e	organic cyclic compound metabolic process	739/1671	8819/21210	0.02287683748935055	3	739	1.0	1.0	1.0	1.0	Solyc01g005490, Solyc01g005560, Solyc01g005840, Solyc01g005970, Solyc01g006180, Solyc01g006220, Solyc01g006540, Solyc01g006580, Solyc01g006810, Solyc01g007070, Solyc01g008360, Solyc01g008370, Solyc01g009245, Solyc01g009420, Solyc01g009770, Solyc01g010280, Solyc01g010860, Solyc01g049810, Solyc01g049890, Solyc01g056850, Solyc01g059870, Solyc01g066640, Solyc01g067530, Solyc01g067550, Solyc01g068280,…
GO:0016926	BP	e	protein desumoylation	16/1671	115/21210	0.02288518306962274	8	16	1.0	1.0	1.0	1.0	Solyc02g077610, Solyc02g078520, Solyc03g006130, Solyc03g071720, Solyc03g114150, Solyc05g056450, Solyc06g030490, Solyc06g051720, Solyc06g054400, Solyc06g062660, Solyc06g075980, Solyc07g005840, Solyc07g053800, Solyc10g055450, Solyc11g066400, Solyc12g099530
GO:0051205	BP	e	protein insertion into membrane	6/1671	29/21210	0.023362014583254015	7	6	1.0	1.0	1.0	1.0	Solyc02g068130, Solyc03g005700, Solyc06g005840, Solyc08g015990, Solyc09g010640, Solyc10g086510
GO:0006725	BP	e	cellular aromatic compound metabolic process	723/1671	8622/21210	0.023986918717196555	3	723	1.0	1.0	1.0	1.0	Solyc01g005490, Solyc01g005560, Solyc01g005840, Solyc01g005970, Solyc01g006180, Solyc01g006220, Solyc01g006540, Solyc01g006580, Solyc01g006810, Solyc01g007070, Solyc01g008360, Solyc01g008370, Solyc01g009245, Solyc01g009420, Solyc01g009770, Solyc01g010280, Solyc01g049810, Solyc01g049890, Solyc01g056850, Solyc01g059870, Solyc01g066640, Solyc01g067530, Solyc01g067550, Solyc01g068280, Solyc01g068330,…
GO:0043632	BP	e	modification-dependent macromolecule catabolic process	78/1671	773/21210	0.024525538234283596	5	78	1.0	1.0	1.0	1.0	Solyc00g217960, Solyc01g005560, Solyc01g005840, Solyc01g006810, Solyc01g008370, Solyc01g010820, Solyc01g057900, Solyc01g066620, Solyc01g067210, Solyc01g080690, Solyc01g081040, Solyc01g095180, Solyc01g096650, Solyc01g102660, Solyc01g107940, Solyc01g109200, Solyc02g068130, Solyc02g070460, Solyc02g070520, Solyc02g078460, Solyc02g078860, Solyc02g085440, Solyc03g007660, Solyc03g019720, Solyc03g026150,…
GO:0051603	BP	e	proteolysis involved in protein catabolic process	87/1671	875/21210	0.024666461314449016	6	87	1.0	1.0	1.0	1.0	Solyc00g217960, Solyc01g005560, Solyc01g005840, Solyc01g006810, Solyc01g008370, Solyc01g010820, Solyc01g057900, Solyc01g066620, Solyc01g067210, Solyc01g080690, Solyc01g081040, Solyc01g095180, Solyc01g096650, Solyc01g102660, Solyc01g104850, Solyc01g107940, Solyc01g109200, Solyc01g110110, Solyc02g068130, Solyc02g070460, Solyc02g070520, Solyc02g078460, Solyc02g078860, Solyc02g085440, Solyc03g007660,…
GO:0070592	BP	e	cell wall polysaccharide biosynthetic process	33/1671	283/21210	0.025369671727771062	6	33	1.0	1.0	1.0	1.0	Solyc01g103360, Solyc01g107800, Solyc02g050280, Solyc02g069510, Solyc02g077610, Solyc02g093090, Solyc03g080140, Solyc03g111180, Solyc04g015740, Solyc04g025440, Solyc04g049010, Solyc04g074820, Solyc04g076020, Solyc04g077190, Solyc04g078990, Solyc05g056450, Solyc06g054400, Solyc06g054560, Solyc06g060760, Solyc06g062660, Solyc06g074770, Solyc06g075790, Solyc07g005840, Solyc07g049610, Solyc07g064990,…
GO:0006396	BP	e	RNA processing	149/1671	1590/21210	0.025846445559958797	7	149	1.0	1.0	1.0	1.0	Solyc01g008360, Solyc01g049810, Solyc01g067530, Solyc01g068330, Solyc01g068340, Solyc01g080190, Solyc01g080690, Solyc01g087300, Solyc01g095210, Solyc01g096760, Solyc01g097130, Solyc01g098100, Solyc01g099380, Solyc01g103090, Solyc01g104490, Solyc01g109550, Solyc01g111030, Solyc02g050280, Solyc02g061840, Solyc02g062910, Solyc02g065360, Solyc02g068650, Solyc02g069260, Solyc02g069790, Solyc02g070100,…
GO:0043200	BP	e	response to amino acid	4/1671	15/21210	0.025927238794639974	5	4	1.0	1.0	1.0	1.0	Solyc04g049010, Solyc05g045650, Solyc07g053170, Solyc12g014610
GO:1904951	BP	e	positive regulation of establishment of protein localization	4/1671	15/21210	0.025927238794639974	7	4	1.0	1.0	1.0	1.0	Solyc02g070460, Solyc02g087600, Solyc03g119330, Solyc07g005090
GO:0051222	BP	e	positive regulation of protein transport	4/1671	15/21210	0.025927238794639974	8	4	1.0	1.0	1.0	1.0	Solyc02g070460, Solyc02g087600, Solyc03g119330, Solyc07g005090
GO:0006511	BP	e	ubiquitin-dependent protein catabolic process	75/1671	742/21210	0.026161074078091	8	75	1.0	1.0	1.0	1.0	Solyc00g217960, Solyc01g005560, Solyc01g005840, Solyc01g006810, Solyc01g008370, Solyc01g010820, Solyc01g057900, Solyc01g066620, Solyc01g067210, Solyc01g080690, Solyc01g081040, Solyc01g095180, Solyc01g096650, Solyc01g102660, Solyc01g107940, Solyc01g109200, Solyc02g068130, Solyc02g070460, Solyc02g070520, Solyc02g078460, Solyc02g078860, Solyc02g085440, Solyc03g007660, Solyc03g019720, Solyc03g026150,…
GO:0070585	BP	e	protein localization to mitochondrion	19/1671	142/21210	0.02661599978859328	6	19	1.0	1.0	1.0	1.0	Solyc01g098100, Solyc01g105100, Solyc01g111030, Solyc02g062910, Solyc02g068130, Solyc02g068650, Solyc02g079820, Solyc02g081840, Solyc02g087600, Solyc03g005700, Solyc04g076740, Solyc04g081740, Solyc05g052160, Solyc05g052180, Solyc06g005840, Solyc06g007710, Solyc10g006020, Solyc10g086510, Solyc11g066280
GO:0072655	BP	e	establishment of protein localization to mitochondrion	19/1671	142/21210	0.02661599978859328	7	19	1.0	1.0	1.0	1.0	Solyc01g098100, Solyc01g105100, Solyc01g111030, Solyc02g062910, Solyc02g068130, Solyc02g068650, Solyc02g079820, Solyc02g081840, Solyc02g087600, Solyc03g005700, Solyc04g076740, Solyc04g081740, Solyc05g052160, Solyc05g052180, Solyc06g005840, Solyc06g007710, Solyc10g006020, Solyc10g086510, Solyc11g066280
GO:0090305	BP	e	nucleic acid phosphodiester bond hydrolysis	80/1671	799/21210	0.0269074557752237	6	80	1.0	1.0	1.0	1.0	Solyc01g049810, Solyc01g068340, Solyc01g080190, Solyc01g081560, Solyc01g087050, Solyc01g097130, Solyc01g100270, Solyc01g104490, Solyc01g104640, Solyc01g111030, Solyc01g111430, Solyc02g024070, Solyc02g062910, Solyc02g069340, Solyc02g079820, Solyc02g081250, Solyc02g084830, Solyc02g089560, Solyc02g094480, Solyc03g006990, Solyc03g007390, Solyc03g080080, Solyc03g082830, Solyc03g082850, Solyc03g093150,…
GO:0043065	BP	e	positive regulation of apoptotic process	7/1671	38/21210	0.02706652441669935	7	7	1.0	1.0	1.0	1.0	Solyc02g069720, Solyc07g049410, Solyc08g007420, Solyc09g091170, Solyc10g044910, Solyc12g040510, Solyc12g089030
GO:0019941	BP	e	modification-dependent protein catabolic process	76/1671	752/21210	0.02707983035870458	7	76	1.0	1.0	1.0	1.0	Solyc00g217960, Solyc01g005560, Solyc01g005840, Solyc01g006810, Solyc01g008370, Solyc01g010820, Solyc01g057900, Solyc01g066620, Solyc01g067210, Solyc01g080690, Solyc01g081040, Solyc01g095180, Solyc01g096650, Solyc01g102660, Solyc01g107940, Solyc01g109200, Solyc02g068130, Solyc02g070460, Solyc02g070520, Solyc02g078460, Solyc02g078860, Solyc02g085440, Solyc03g007660, Solyc03g019720, Solyc03g026150,…
GO:0044087	BP	e	regulation of cellular component biogenesis	25/1671	206/21210	0.027102941805498076	4	25	1.0	1.0	1.0	1.0	Solyc01g080200, Solyc01g101020, Solyc02g077610, Solyc02g078520, Solyc02g083580, Solyc03g006130, Solyc03g063220, Solyc03g111250, Solyc03g119780, Solyc03g121950, Solyc04g049010, Solyc05g005250, Solyc05g015320, Solyc05g023760, Solyc06g009630, Solyc07g017500, Solyc08g066500, Solyc09g065950, Solyc09g072660, Solyc09g090550, Solyc10g055260, Solyc11g008880, Solyc11g070130, Solyc12g014320, Solyc12g040510
GO:1901336	BP	e	lactone biosynthetic process	6/1671	30/21210	0.027314022191699084	5	6	1.0	1.0	1.0	1.0	Solyc03g096730, Solyc06g048530, Solyc06g051270, Solyc06g073320, Solyc10g079470, Solyc11g012410
GO:0016236	BP	e	macroautophagy	3/1671	9/21210	0.028586119448407284	5	3	1.0	1.0	1.0	1.0	Solyc04g012170, Solyc09g065210, Solyc10g044910
GO:0000271	BP	e	polysaccharide biosynthetic process	82/1671	827/21210	0.029681368351624184	5	82	1.0	1.0	1.0	1.0	Solyc01g006360, Solyc01g006540, Solyc01g009420, Solyc01g087180, Solyc01g094700, Solyc01g095210, Solyc01g103360, Solyc01g107800, Solyc02g050280, Solyc02g063140, Solyc02g069010, Solyc02g069510, Solyc02g071280, Solyc02g077610, Solyc02g091770, Solyc02g093090, Solyc03g019720, Solyc03g025840, Solyc03g080140, Solyc03g093150, Solyc03g096730, Solyc03g097000, Solyc03g111180, Solyc03g114810, Solyc03g114900,…
GO:0072329	BP	e	monocarboxylic acid catabolic process	37/1671	332/21210	0.03072875296496009	7	37	1.0	1.0	1.0	1.0	Solyc01g006810, Solyc01g008370, Solyc01g066620, Solyc01g098090, Solyc01g102660, Solyc02g069100, Solyc02g084560, Solyc03g019760, Solyc03g080140, Solyc03g111180, Solyc03g114710, Solyc03g119060, Solyc03g120330, Solyc04g007200, Solyc04g009210, Solyc04g012170, Solyc04g056600, Solyc04g078920, Solyc05g007970, Solyc05g017760, Solyc05g053900, Solyc07g016200, Solyc07g043310, Solyc08g075070, Solyc09g007100,…
GO:0000375	BP	e	RNA splicing, via transesterification reactions	26/1671	218/21210	0.031232591027930287	9	26	1.0	1.0	1.0	1.0	Solyc01g008360, Solyc01g068330, Solyc01g080690, Solyc01g099380, Solyc01g103090, Solyc02g065360, Solyc02g069790, Solyc03g113140, Solyc03g118800, Solyc04g009950, Solyc05g009910, Solyc05g054880, Solyc06g034230, Solyc06g054380, Solyc06g060150, Solyc06g060470, Solyc06g073950, Solyc08g005060, Solyc09g065720, Solyc09g097820, Solyc09g098390, Solyc10g005260, Solyc10g076910, Solyc10g079880, Solyc11g005550,…
GO:0070646	BP	e	protein modification by small protein removal	32/1671	277/21210	0.0318515978402038	7	32	1.0	1.0	1.0	1.0	Solyc01g005840, Solyc01g068330, Solyc01g098090, Solyc02g077610, Solyc02g078520, Solyc03g006130, Solyc03g071720, Solyc03g114150, Solyc03g116020, Solyc03g119330, Solyc04g024500, Solyc04g056290, Solyc04g078940, Solyc05g056450, Solyc06g030490, Solyc06g051720, Solyc06g054400, Solyc06g062660, Solyc06g071120, Solyc06g075980, Solyc07g005840, Solyc07g039210, Solyc07g053800, Solyc08g083300, Solyc09g082950,…
GO:0044786	BP	e	cell cycle DNA replication	12/1671	79/21210	0.03213376653339249	9	12	1.0	1.0	1.0	1.0	Solyc01g005840, Solyc01g008370, Solyc01g104490, Solyc02g087310, Solyc04g076040, Solyc05g007420, Solyc07g054950, Solyc10g055450, Solyc11g005090, Solyc11g071300, Solyc12g014320, Solyc12g095860
GO:0051453	BP	e	regulation of intracellular pH	4/1671	16/21210	0.03246643601609125	7	4	1.0	1.0	1.0	1.0	Solyc01g073690, Solyc01g096110, Solyc04g056600, Solyc06g067880
GO:0030641	BP	e	regulation of cellular pH	4/1671	16/21210	0.03246643601609125	6	4	1.0	1.0	1.0	1.0	Solyc01g073690, Solyc01g096110, Solyc04g056600, Solyc06g067880
GO:1903829	BP	e	positive regulation of protein localization	4/1671	16/21210	0.03246643601609125	6	4	1.0	1.0	1.0	1.0	Solyc02g070460, Solyc02g087600, Solyc03g119330, Solyc07g005090
GO:0016567	BP	e	protein ubiquitination	85/1671	862/21210	0.03286692679645013	8	85	1.0	1.0	1.0	1.0	Solyc00g217960, Solyc01g005840, Solyc01g005970, Solyc01g006810, Solyc01g010820, Solyc01g057900, Solyc01g068330, Solyc01g080690, Solyc01g081040, Solyc01g094660, Solyc01g095180, Solyc01g096650, Solyc01g104490, Solyc01g107940, Solyc01g109200, Solyc01g111590, Solyc02g024070, Solyc02g069290, Solyc02g070460, Solyc02g076930, Solyc02g078210, Solyc02g078460, Solyc02g085440, Solyc02g094130, Solyc03g026150,…
GO:0009961	BP	e	response to 1-aminocyclopropane-1-carboxylic acid	2/1671	4/21210	0.03343026989458779	6	2	1.0	1.0	1.0	1.0	Solyc04g049010, Solyc12g014610
GO:0042350	BP	e	GDP-L-fucose biosynthetic process	2/1671	4/21210	0.03343026989458779	8	2	1.0	1.0	1.0	1.0	Solyc02g084210, Solyc03g118270
GO:0048263	BP	e	determination of dorsal identity	2/1671	4/21210	0.03343026989458779	5	2	1.0	1.0	1.0	1.0	Solyc02g024070, Solyc08g066500
GO:2001009	BP	e	regulation of plant-type cell wall cellulose biosynthetic process	2/1671	4/21210	0.03343026989458779	11	2	1.0	1.0	1.0	1.0	Solyc02g078520, Solyc04g015740
GO:0046656	BP	e	folic acid biosynthetic process	2/1671	4/21210	0.03343026989458779	8	2	1.0	1.0	1.0	1.0	Solyc05g012090, Solyc07g062810
GO:0070070	BP	e	proton-transporting V-type ATPase complex assembly	2/1671	4/21210	0.03343026989458779	7	2	1.0	1.0	1.0	1.0	Solyc01g096110, Solyc06g075400
GO:0006116	BP	e	NADH oxidation	2/1671	4/21210	0.03343026989458779	2	2	1.0	1.0	1.0	1.0	Solyc03g093140, Solyc06g060910
GO:0046655	BP	e	folic acid metabolic process	2/1671	4/21210	0.03343026989458779	7	2	1.0	1.0	1.0	1.0	Solyc05g012090, Solyc07g062810
GO:0035282	BP	e	segmentation	2/1671	4/21210	0.03343026989458779	4	2	1.0	1.0	1.0	1.0	Solyc04g005310, Solyc07g007810
GO:0000913	BP	e	preprophase band assembly	2/1671	4/21210	0.03343026989458779	5	2	1.0	1.0	1.0	1.0	Solyc01g100290, Solyc04g049710
GO:0046368	BP	e	GDP-L-fucose metabolic process	2/1671	4/21210	0.03343026989458779	7	2	1.0	1.0	1.0	1.0	Solyc02g084210, Solyc03g118270
GO:0048312	BP	e	intracellular distribution of mitochondria	2/1671	4/21210	0.03343026989458779	7	2	1.0	1.0	1.0	1.0	Solyc05g050630, Solyc06g068230
GO:0006616	BP	e	SRP-dependent cotranslational protein targeting to membrane, translocation	2/1671	4/21210	0.03343026989458779	9	2	1.0	1.0	1.0	1.0	Solyc06g010060, Solyc11g062270
GO:0032878	BP	e	regulation of establishment or maintenance of cell polarity	2/1671	4/21210	0.03343026989458779	4	2	1.0	1.0	1.0	1.0	Solyc01g104490, Solyc12g040510
GO:0006337	BP	e	nucleosome disassembly	2/1671	4/21210	0.03343026989458779	9	2	1.0	1.0	1.0	1.0	Solyc01g101020, Solyc03g111250
GO:0032986	BP	e	protein-DNA complex disassembly	2/1671	4/21210	0.03343026989458779	6	2	1.0	1.0	1.0	1.0	Solyc01g101020, Solyc03g111250
GO:1901672	BP	e	positive regulation of systemic acquired resistance	2/1671	4/21210	0.03343026989458779	7	2	1.0	1.0	1.0	1.0	Solyc02g078520, Solyc06g036330
GO:0043161	BP	e	proteasome-mediated ubiquitin-dependent protein catabolic process	48/1671	454/21210	0.03452335672086146	9	48	1.0	1.0	1.0	1.0	Solyc00g217960, Solyc01g005840, Solyc01g006810, Solyc01g008370, Solyc01g010820, Solyc01g066620, Solyc01g080690, Solyc01g081040, Solyc01g095180, Solyc01g096650, Solyc01g102660, Solyc01g107940, Solyc01g109200, Solyc02g070520, Solyc02g078860, Solyc02g085440, Solyc03g026150, Solyc03g083460, Solyc03g112720, Solyc03g120330, Solyc04g074820, Solyc05g046295, Solyc05g050930, Solyc05g053040, Solyc05g056490,…
GO:1901334	BP	e	lactone metabolic process	6/1671	32/21210	0.03648394844390041	4	6	1.0	1.0	1.0	1.0	Solyc03g096730, Solyc06g048530, Solyc06g051270, Solyc06g073320, Solyc10g079470, Solyc11g012410
GO:0031334	BP	e	positive regulation of protein-containing complex assembly	16/1671	118/21210	0.03686039458235062	6	16	1.0	1.0	1.0	1.0	Solyc01g080200, Solyc01g101020, Solyc02g078520, Solyc03g006130, Solyc03g063220, Solyc03g119780, Solyc04g049010, Solyc05g015320, Solyc05g023760, Solyc06g009630, Solyc08g066500, Solyc09g072660, Solyc10g055260, Solyc11g008880, Solyc12g014320, Solyc12g040510
GO:0030833	BP	e	regulation of actin filament polymerization	16/1671	119/21210	0.03773145916533756	10	16	1.0	1.0	1.0	1.0	Solyc01g080200, Solyc02g078520, Solyc02g083580, Solyc03g006130, Solyc03g063220, Solyc04g049010, Solyc05g005250, Solyc05g023760, Solyc08g066500, Solyc09g065950, Solyc09g072660, Solyc09g090550, Solyc10g055260, Solyc11g008880, Solyc11g070130, Solyc12g014320
GO:0080060	BP	e	integument development	3/1671	10/21210	0.03849024502119173	4	3	1.0	1.0	1.0	1.0	Solyc02g024070, Solyc04g079600, Solyc08g066500
GO:0000055	BP	e	ribosomal large subunit export from nucleus	3/1671	10/21210	0.03849024502119173	9	3	1.0	1.0	1.0	1.0	Solyc01g068330, Solyc11g011780, Solyc11g066280
GO:0071166	BP	e	ribonucleoprotein complex localization	3/1671	10/21210	0.03849024502119173	3	3	1.0	1.0	1.0	1.0	Solyc01g068330, Solyc11g011780, Solyc11g066280
GO:0051026	BP	e	chiasma assembly	4/1671	17/21210	0.03988164956089884	5	4	1.0	1.0	1.0	1.0	Solyc01g068340, Solyc05g009560, Solyc06g073960, Solyc10g018530
GO:0030100	BP	e	regulation of endocytosis	4/1671	17/21210	0.03988164956089884	6	4	1.0	1.0	1.0	1.0	Solyc01g074010, Solyc02g078150, Solyc03g095610, Solyc12g040510
GO:0009987	BP	e	cellular process	1473/1671	18348/21210	0.04020601366547053	1	1473	1.0	1.0	1.0	1.0	Solyc01g005070, Solyc01g005490, Solyc01g005560, Solyc01g005730, Solyc01g005840, Solyc01g005970, Solyc01g006180, Solyc01g006220, Solyc01g006300, Solyc01g006360, Solyc01g006540, Solyc01g006580, Solyc01g006810, Solyc01g006900, Solyc01g006980, Solyc01g007070, Solyc01g008340, Solyc01g008360, Solyc01g008370, Solyc01g008940, Solyc01g009020, Solyc01g009245, Solyc01g009280, Solyc01g009420, Solyc01g009770,…
GO:0009691	BP	e	cytokinin biosynthetic process	10/1671	67/21210	0.04024094159211735	6	10	1.0	1.0	1.0	1.0	Solyc01g005970, Solyc01g097130, Solyc02g069510, Solyc03g113750, Solyc08g062820, Solyc09g090180, Solyc09g097840, Solyc10g018530, Solyc11g011040, Solyc11g071670
GO:0030029	BP	e	actin filament-based process	18/1671	142/21210	0.04102974174199439	2	18	1.0	1.0	1.0	1.0	Solyc01g010820, Solyc01g081540, Solyc02g083580, Solyc02g090810, Solyc04g015470, Solyc04g078820, Solyc04g082560, Solyc05g047550, Solyc06g053930, Solyc07g041150, Solyc08g062500, Solyc08g075070, Solyc08g078590, Solyc09g018370, Solyc09g065950, Solyc10g062220, Solyc11g010560, Solyc12g008990
GO:0010410	BP	e	hemicellulose metabolic process	34/1671	305/21210	0.0410321761795014	6	34	1.0	1.0	1.0	1.0	Solyc01g103360, Solyc01g107800, Solyc02g050280, Solyc02g069510, Solyc02g077610, Solyc02g093090, Solyc03g080140, Solyc03g093130, Solyc03g111180, Solyc04g025440, Solyc04g049010, Solyc04g074820, Solyc04g076020, Solyc04g077190, Solyc04g078990, Solyc05g056450, Solyc06g054400, Solyc06g054560, Solyc06g060760, Solyc06g062660, Solyc06g074770, Solyc06g075790, Solyc07g005840, Solyc07g049610, Solyc07g064990,…
GO:0090068	BP	e	positive regulation of cell cycle process	6/1671	33/21210	0.04172593772818145	6	6	1.0	1.0	1.0	1.0	Solyc01g104490, Solyc02g070460, Solyc03g079920, Solyc07g039210, Solyc07g053650, Solyc11g011980
GO:0006413	BP	e	translational initiation	23/1671	192/21210	0.042361671618251294	3	23	1.0	1.0	1.0	1.0	Solyc01g088720, Solyc02g069260, Solyc02g076680, Solyc02g083090, Solyc02g083120, Solyc02g093490, Solyc03g119780, Solyc03g119790, Solyc04g054700, Solyc05g050630, Solyc05g052180, Solyc05g052630, Solyc05g054770, Solyc06g054400, Solyc06g068230, Solyc07g055140, Solyc08g022210, Solyc08g077700, Solyc09g010460, Solyc09g010640, Solyc10g079990, Solyc12g096000, Solyc12g099270
GO:1903530	BP	e	regulation of secretion by cell	5/1671	25/21210	0.04259024155965254	6	5	1.0	1.0	1.0	1.0	Solyc02g083580, Solyc07g005090, Solyc09g092680, Solyc10g086350, Solyc11g008880
GO:0007005	BP	e	mitochondrion organization	14/1671	105/21210	0.044925417100215775	5	14	1.0	1.0	1.0	1.0	Solyc01g067590, Solyc01g090410, Solyc01g095970, Solyc02g068130, Solyc03g005700, Solyc03g079940, Solyc05g050630, Solyc06g005840, Solyc06g068230, Solyc07g052590, Solyc07g063080, Solyc08g078260, Solyc10g086510, Solyc11g039650
GO:0008064	BP	e	regulation of actin polymerization or depolymerization	16/1671	125/21210	0.04584299143287235	9	16	1.0	1.0	1.0	1.0	Solyc01g080200, Solyc02g078520, Solyc02g083580, Solyc03g006130, Solyc03g063220, Solyc04g049010, Solyc05g005250, Solyc05g023760, Solyc08g066500, Solyc09g065950, Solyc09g072660, Solyc09g090550, Solyc10g055260, Solyc11g008880, Solyc11g070130, Solyc12g014320
GO:0070647	BP	e	protein modification by small protein conjugation or removal	112/1671	1190/21210	0.04610980381409418	6	112	1.0	1.0	1.0	1.0	Solyc00g217960, Solyc01g005840, Solyc01g005970, Solyc01g006810, Solyc01g010820, Solyc01g057900, Solyc01g068330, Solyc01g080690, Solyc01g081040, Solyc01g094660, Solyc01g095180, Solyc01g096650, Solyc01g098090, Solyc01g104490, Solyc01g107940, Solyc01g109200, Solyc01g111590, Solyc02g024070, Solyc02g069290, Solyc02g070460, Solyc02g076930, Solyc02g077610, Solyc02g078210, Solyc02g078460, Solyc02g078520,…
GO:0048586	BP	e	regulation of long-day photoperiodism, flowering	6/1671	34/21210	0.047418258797858576	5	6	1.0	1.0	1.0	1.0	Solyc02g078520, Solyc04g049670, Solyc05g020020, Solyc07g045180, Solyc10g008880, Solyc10g074870
GO:0010090	BP	e	trichome morphogenesis	19/1671	153/21210	0.04817104262305017	5	19	1.0	1.0	1.0	1.0	Solyc01g066820, Solyc01g080200, Solyc01g100760, Solyc01g104490, Solyc02g024070, Solyc02g078520, Solyc03g006130, Solyc03g063220, Solyc03g112950, Solyc03g114500, Solyc04g049010, Solyc05g023760, Solyc08g066500, Solyc08g077500, Solyc09g072660, Solyc10g055260, Solyc11g008880, Solyc11g064800, Solyc12g014320
GO:0006535	BP	e	cysteine biosynthetic process from serine	4/1671	18/21210	0.048177585599383635	11	4	1.0	1.0	1.0	1.0	Solyc01g081540, Solyc07g041150, Solyc10g006040, Solyc10g012370
GO:0000266	BP	e	mitochondrial fission	4/1671	18/21210	0.048177585599383635	6	4	1.0	1.0	1.0	1.0	Solyc01g067590, Solyc01g095970, Solyc07g063080, Solyc11g039650
GO:0048579	BP	e	negative regulation of long-day photoperiodism, flowering	4/1671	18/21210	0.048177585599383635	7	4	1.0	1.0	1.0	1.0	Solyc04g049670, Solyc05g020020, Solyc07g045180, Solyc10g074870
GO:0000086	BP	e	G2/M transition of mitotic cell cycle	4/1671	18/21210	0.048177585599383635	5	4	1.0	1.0	1.0	1.0	Solyc01g080690, Solyc02g070460, Solyc03g119780, Solyc04g009950
GO:0032968	BP	e	positive regulation of transcription elongation by RNA polymerase II	4/1671	18/21210	0.048177585599383635	12	4	1.0	1.0	1.0	1.0	Solyc01g101020, Solyc06g071270, Solyc09g011830, Solyc12g009030
GO:0043412	BP	e	macromolecule modification	434/1671	5088/21210	0.048888288558242954	4	434	1.0	1.0	1.0	1.0	Solyc00g217960, Solyc01g005840, Solyc01g005970, Solyc01g006220, Solyc01g006810, Solyc01g009245, Solyc01g009280, Solyc01g010030, Solyc01g010590, Solyc01g010820, Solyc01g028830, Solyc01g049810, Solyc01g057210, Solyc01g057900, Solyc01g059870, Solyc01g067530, Solyc01g067590, Solyc01g068330, Solyc01g068340, Solyc01g074010, Solyc01g079780, Solyc01g080190, Solyc01g080690, Solyc01g081040, Solyc01g081500,…
GO:0044089	BP	e	positive regulation of cellular component biogenesis	17/1671	132/21210	0.04895488320015548	5	17	1.0	1.0	1.0	1.0	Solyc01g080200, Solyc01g101020, Solyc02g078520, Solyc03g006130, Solyc03g063220, Solyc03g111250, Solyc03g119780, Solyc04g049010, Solyc05g015320, Solyc05g023760, Solyc06g009630, Solyc08g066500, Solyc09g072660, Solyc10g055260, Solyc11g008880, Solyc12g014320, Solyc12g040510
GO:0007031	BP	e	peroxisome organization	17/1671	132/21210	0.04895488320015548	5	17	1.0	1.0	1.0	1.0	Solyc01g006810, Solyc01g066620, Solyc01g098090, Solyc03g080140, Solyc03g111180, Solyc04g012170, Solyc04g056600, Solyc04g078920, Solyc04g082300, Solyc05g053900, Solyc09g007100, Solyc09g042700, Solyc10g079770, Solyc10g081460, Solyc11g005110, Solyc11g067280, Solyc12g005760
GO:0016051	BP	e	carbohydrate biosynthetic process	103/1671	1086/21210	0.049050830023448795	4	103	1.0	1.0	1.0	1.0	Solyc01g005560, Solyc01g006360, Solyc01g006540, Solyc01g009420, Solyc01g087180, Solyc01g094700, Solyc01g095210, Solyc01g103360, Solyc01g107800, Solyc02g050280, Solyc02g063140, Solyc02g069010, Solyc02g069510, Solyc02g071280, Solyc02g077610, Solyc02g087010, Solyc02g091770, Solyc02g093090, Solyc03g019720, Solyc03g025840, Solyc03g080140, Solyc03g093150, Solyc03g096730, Solyc03g097000, Solyc03g111180,…
GO:0097577	BP	e	sequestering of iron ion	3/1671	11/21210	0.04989634058060359	4	3	1.0	1.0	1.0	1.0	Solyc01g091850, Solyc04g008060, Solyc06g050980
GO:0010497	BP	e	plasmodesmata-mediated intercellular transport	3/1671	11/21210	0.04989634058060359	5	3	1.0	1.0	1.0	1.0	Solyc03g005690, Solyc04g080850, Solyc06g083750
GO:0010117	BP	e	photoprotection	3/1671	11/21210	0.04989634058060359	5	3	1.0	1.0	1.0	1.0	Solyc03g034240, Solyc08g078590, Solyc11g066660
GO:0030497	BP	e	fatty acid elongation	3/1671	11/21210	0.04989634058060359	9	3	1.0	1.0	1.0	1.0	Solyc02g089860, Solyc10g078740, Solyc11g073130
GO:0014074	BP	e	response to purine-containing compound	3/1671	11/21210	0.04989634058060359	5	3	1.0	1.0	1.0	1.0	Solyc04g064710, Solyc07g049410, Solyc08g007420
GO:0006880	BP	e	intracellular sequestering of iron ion	3/1671	11/21210	0.04989634058060359	5	3	1.0	1.0	1.0	1.0	Solyc01g091850, Solyc04g008060, Solyc06g050980
GO:0009944	BP	e	polarity specification of adaxial/abaxial axis	17/1671	133/21210	0.04994665114535449	4	17	1.0	1.0	1.0	1.0	Solyc01g091010, Solyc02g024070, Solyc04g050170, Solyc04g077490, Solyc05g023760, Solyc07g006110, Solyc07g064990, Solyc08g066500, Solyc09g056340, Solyc09g064520, Solyc09g074630, Solyc09g082370, Solyc09g090180, Solyc10g079460, Solyc10g079750, Solyc11g005380, Solyc11g010710
GO:0032271	BP	e	regulation of protein polymerization	17/1671	133/21210	0.04994665114535449	6	17	1.0	1.0	1.0	1.0	Solyc01g080200, Solyc02g078520, Solyc02g083580, Solyc03g006130, Solyc03g063220, Solyc04g049010, Solyc05g005250, Solyc05g015320, Solyc05g023760, Solyc08g066500, Solyc09g065950, Solyc09g072660, Solyc09g090550, Solyc10g055260, Solyc11g008880, Solyc11g070130, Solyc12g014320
GO:0012501	BP	p	programmed cell death	13/1671	292/21210	0.02796848457524951	3	13	1.0	1.0	1.0	1.0	Solyc01g010820, Solyc02g069720, Solyc02g071780, Solyc02g084030, Solyc03g095970, Solyc07g005090, Solyc07g008470, Solyc07g053650, Solyc09g059960, Solyc09g075040, Solyc09g091220, Solyc10g044910, Solyc12g040510
GO:0006418	BP	p	tRNA aminoacylation for protein translation	1/1671	73/21210	0.029261836336155863	10	1	1.0	1.0	1.0	1.0	Solyc12g019110
GO:0043038	BP	p	amino acid activation	1/1671	75/21210	0.029483040457480382	7	1	1.0	1.0	1.0	1.0	Solyc12g019110
GO:0043039	BP	p	tRNA aminoacylation	1/1671	75/21210	0.029483040457480382	9	1	1.0	1.0	1.0	1.0	Solyc12g019110
GO:0009294	BP	p	DNA-mediated transformation	0/1671	48/21210	0.031001959086646057	3	0	1.0	1.0	1.0	1.0
GO:0009292	BP	p	horizontal gene transfer	0/1671	48/21210	0.031001959086646057	2	0	1.0	1.0	1.0	1.0
GO:0031124	BP	p	mRNA 3'-end processing	0/1671	51/21210	0.03221170177694045	9	0	1.0	1.0	1.0	1.0
GO:0023052	BP	p	signaling	37/1671	654/21210	0.032213439317873634	3	37	1.0	1.0	1.0	1.0	Solyc01g074010, Solyc01g095970, Solyc01g097700, Solyc01g105720, Solyc02g050280, Solyc02g071820, Solyc02g081150, Solyc02g082550, Solyc02g083920, Solyc03g006250, Solyc03g006760, Solyc03g026360, Solyc03g034240, Solyc03g118060, Solyc04g049010, Solyc04g064810, Solyc05g023760, Solyc05g045650, Solyc05g047710, Solyc05g050210, Solyc06g053920, Solyc06g084380, Solyc07g006110, Solyc07g032110, Solyc07g053600,…
GO:0006862	BP	p	nucleotide transport	2/1671	95/21210	0.03357534278534759	6	2	1.0	1.0	1.0	1.0	Solyc02g071780, Solyc09g090730
GO:0060548	BP	p	negative regulation of cell death	17/1671	341/21210	0.042731748636994936	5	17	1.0	1.0	1.0	1.0	Solyc01g087095, Solyc02g069100, Solyc02g069720, Solyc02g071780, Solyc03g031670, Solyc03g115700, Solyc06g009140, Solyc07g007810, Solyc07g039210, Solyc07g053170, Solyc09g090730, Solyc09g091670, Solyc10g079460, Solyc10g079750, Solyc11g013190, Solyc12g008500, Solyc12g099790
GO:0010286	BP	p	heat acclimation	4/1671	128/21210	0.0464406261874266	5	4	1.0	1.0	1.0	1.0	Solyc01g091000, Solyc04g049010, Solyc06g049060, Solyc09g075950

[truncated: 26 more sheets: Shared response case 2 - 2, Shared response case 2 - 3, Stress-ready case 1 - 1, Stress-ready case 1 - 2, Stress-ready case 1 - 3, Stress-ready case 2 - 1, Stress-ready case 2 - 2, Stress-ready case 2 - 3, Stress-ready case 3 - 1, Stress-ready case 3 - 2, Stress-ready case 3 - 3, Stress-ready case 4 - 1, Stress-ready case 4 - 2, Stress-ready case 4 - 3, Unique response case 1 - 1, Unique response case 1 - 2, Unique response case 1 - 3, Unique response case 2 - 1, Unique response case 2 - 2, Unique response case 2 - 3 …]
