# Supplementary material for: Desert-adapted tomato Solanum pennellii exhibit unique regulatory elements and stress-ready transcriptome patterns to drought
Source: PLoS One. 2025 May 20;20(5):e0324724. doi: 10.1371/journal.pone.0324724 (PMC12091751; doi:10.1371/journal.pone.0324724)
Supplement: S6 Table — (XLSX) [file pone.0324724.s014.xlsx]

## Sheet: tabla_modificada
Case	Specie	Query_ID	Target_ID	Optimal_offset	p-value	E-value	q-value	Overlap	Query_consensus	Target_consensus	Orientation
No_response_case_1	Solyc	1-RRAAGAARAARRA	Solyc11g008560.1__MP00610__AP2	1	3.83754e-07	0.000122417	0.000231095	13	AAAAGAAAAAAAA	AAAAAAAAAAAAAAGAGAAA	+
No_response_case_1	Solyc	1-RRAAGAARAARRA	Solyc02g090220.2__MP00402__Dof	1	7.39205e-07	0.000235806	0.000231095	13	AAAAGAAAAAAAA	AAAAAGTAAAAAAAAAAAAAA	-
No_response_case_1	Solyc	1-RRAAGAARAARRA	Solyc06g062520.1__MP00199__Dof	7	1.25364e-06	0.00039991	0.00026128	13	AAAAGAAAAAAAA	AAAAAGAAAAAGTAAAAAAAA	+
No_response_case_1	Solyc	1-RRAAGAARAARRA	Solyc11g011260.1__MP00611__GRAS	4	1.94888e-05	0.00621694	0.00304636	13	AAAAGAAAAAAAA	AAGAAAAAGACAAAAAAAAA	+
No_response_case_1	Solyc	1-RRAAGAARAARRA	Solyc00g024680.1__MP00295__Dof	2	4.88546e-05	0.0155846	0.00610929	13	AAAAGAAAAAAAA	CAAAAAGTAAAAAAA	-
No_response_case_1	Solyc	1-RRAAGAARAARRA	Solyc06g076030.2__MP00407__Dof	0	0.000121951	0.0389024	0.0122212	13	AAAAGAAAAAAAA	AAAAAAAAAAAAAAAAGTAAA	-
No_response_case_1	Solyc	1-RRAAGAARAARRA	Solyc06g059970.2__MP00080__MIKC_MADS	2	0.000136822	0.0436463	0.0122212	12	AAAAGAAAAAAAA	CCAAAAAAGGAAAA	+
No_response_case_1	Solyc	1-RRAAGAARAARRA	Solyc03g112930.2__MP00580__Dof	10	0.000281884	0.0899209	0.0195832	11	AAAAGAAAAAAAA	AAAAAAAAGAAAAAGTAAAAA	+
No_response_case_1	Solyc	1-RRAAGAARAARRA	Solyc06g071480.2__MP00580__Dof	10	0.000281884	0.0899209	0.0195832	11	AAAAGAAAAAAAA	AAAAAAAAGAAAAAGTAAAAA	+
No_response_case_1	Solyc	1-RRAAGAARAARRA	Solyc02g071730.2__MP00609__MIKC_MADS	5	0.00239011	0.762444	0.146648	13	AAAAGAAAAAAAA	TTACCAAAAATGGAAAAAA	-
No_response_case_1	Solyc	1-RRAAGAARAARRA	Solyc03g115940.2__MP00394__Dof	8	0.00257997	0.82301	0.146648	11	AAAAGAAAAAAAA	AAAAAAGAAAAAGTGAAAA	+
No_response_case_1	Solyc	2-TTTTTTTTAAAAAAAA	Solyc04g015570.2__MP00306__C2H2	-6	0.00023899	0.0762379	0.0762379	7	TTTTTTTTAAAAAAAA	TTGAAAA	+
No_response_case_1	Solyc	4-AATAATAATAATAA	Solyc01g091010.2__MP00620__YABBY	-2	0.000219099	0.0698927	0.124804	10	AATAATAATAATAA	CAATCATAAT	+
No_response_case_1	Solyc	4-AATAATAATAATAA	Solyc03g120910.2__MP00200__HD-ZIP	0	0.000481018	0.153445	0.124804	14	AATAATAATAATAA	AAAAGTAATGATTAC	+
No_response_case_1	Solyc	4-AATAATAATAATAA	Solyc05g051460.2__MP00051__HD-ZIP	-2	0.000596758	0.190366	0.124804	8	AATAATAATAATAA	TAATAATT	+
No_response_case_1	Solyc	4-AATAATAATAATAA	Solyc05g054400.2__MP00335__GATA	3	0.00222982	0.711314	0.221618	14	AATAATAATAATAA	GATGATGATGATGATGATG	-
No_response_case_1	Solyc	4-AATAATAATAATAA	Solyc05g007180.2__MP00225__HD-ZIP	-1	0.00261674	0.83474	0.221618	11	AATAATAATAATAA	TCAATAATTAA	+
No_response_case_1	Solyc	4-AATAATAATAATAA	Solyc02g086930.2__MP00323__HD-ZIP	-1	0.00275989	0.880405	0.221618	11	AATAATAATAATAA	TCAATAATTGA	+
No_response_case_1	Solyc	4-AATAATAATAATAA	Solyc05g012050.2__MP00220__YABBY	-5	0.00284685	0.908144	0.221618	8	AATAATAATAATAA	TAATCATA	-
No_response_case_1	Solyc	6-AAATAAATAAATAAA	Solyc06g072890.1__MP00330__WOX	-1	0.000934637	0.298149	0.271068	11	AAATAAATAAATAAA	ATTAATTAACT	-
No_response_case_1	Solyc	6-AAATAAATAAATAAA	Solyc02g086930.2__MP00323__HD-ZIP	-3	0.00150741	0.480864	0.271068	11	AAATAAATAAATAAA	TCAATAATTGA	+
No_response_case_1	Solyc	6-AAATAAATAAATAAA	Solyc09g008810.2__MP00486__HD-ZIP	-2	0.00159261	0.508044	0.271068	13	AAATAAATAAATAAA	ACCAATAATTGAA	-
No_response_case_1	Solyc	6-AAATAAATAAATAAA	Solyc06g076030.2__MP00407__Dof	6	0.00174797	0.557601	0.271068	15	AAATAAATAAATAAA	AAAAAAAAAAAAAAAAGTAAA	-
No_response_case_1	Solyc	6-AAATAAATAAATAAA	Solyc05g007180.2__MP00225__HD-ZIP	-3	0.00253599	0.808981	0.297922	11	AAATAAATAAATAAA	TCAATAATTAA	+
No_response_case_1	Solyc	7-AAGAAAAAAA	Solyc02g090220.2__MP00402__Dof	3	0.000242543	0.0773713	0.0513538	10	AAGAAAAAAA	AAAAAGTAAAAAAAAAAAAAA	-
No_response_case_1	Solyc	7-AAGAAAAAAA	Solyc00g024680.1__MP00295__Dof	4	0.00030538	0.0974162	0.0513538	10	AAGAAAAAAA	CAAAAAGTAAAAAAA	-
No_response_case_1	Solyc	7-AAGAAAAAAA	Solyc06g062520.1__MP00199__Dof	9	0.000326411	0.104125	0.0513538	10	AAGAAAAAAA	AAAAAGAAAAAGTAAAAAAAA	+
No_response_case_1	Solyc	7-AAGAAAAAAA	Solyc01g005060.2__MP00254__C2H2	5	0.000328071	0.104655	0.0513538	10	AAGAAAAAAA	AAAAAAAGACAAAAA	+
No_response_case_1	Solyc	7-AAGAAAAAAA	Solyc11g011260.1__MP00611__GRAS	6	0.00106998	0.341324	0.127753	10	AAGAAAAAAA	AAGAAAAAGACAAAAAAAAA	+
No_response_case_1	Solyc	7-AAGAAAAAAA	Solyc11g008560.1__MP00610__AP2	4	0.00122421	0.390523	0.127753	10	AAGAAAAAAA	AAAAAAAAAAAAAAGAGAAA	+
No_response_case_1	Solyc	7-AAGAAAAAAA	Solyc03g112930.2__MP00580__Dof	12	0.00173088	0.552149	0.135469	9	AAGAAAAAAA	AAAAAAAAGAAAAAGTAAAAA	+
No_response_case_1	Solyc	7-AAGAAAAAAA	Solyc06g071480.2__MP00580__Dof	12	0.00173088	0.552149	0.135469	9	AAGAAAAAAA	AAAAAAAAGAAAAAGTAAAAA	+
No_response_case_1	Solyc	7-AAGAAAAAAA	Solyc04g008500.2__MP00256__C2H2	6	0.00228016	0.727372	0.158631	10	AAGAAAAAAA	CACAAAACGACAAAAAA	+
No_response_case_1	Solyc	7-AAGAAAAAAA	Solyc02g085580.2__MP00592__C2H2	6	0.00275336	0.878322	0.172396	10	AAGAAAAAAA	AAGAAAACGACAAAAAA	+
No_response_case_1	Solyc	8-CCCCCACCMCC	Solyc06g050520.1__MP00302__ERF	7	3.34627e-06	0.00106746	0.00205821	11	CCCCCACCCCC	TCCACCGCCACCACCACCGCC	-
No_response_case_1	Solyc	8-CCCCCACCMCC	Solyc10g080310.1__MP00411__ERF	0	7.16044e-06	0.00228418	0.00220211	11	CCCCCACCCCC	CCGCCACCGCC	+
No_response_case_1	Solyc	8-CCCCCACCMCC	Solyc11g042580.1__MP00227__ERF	5	1.29144e-05	0.00411969	0.00264778	11	CCCCCACCCCC	CACCGCCGCCGCCACCGCCA	+
No_response_case_1	Solyc	8-CCCCCACCMCC	Solyc04g080910.1__MP00240__ERF	0	3.50952e-05	0.0111954	0.00539654	11	CCCCCACCCCC	CCACCTCCACCGCCA	+
No_response_case_1	Solyc	8-CCCCCACCMCC	Solyc06g051840.1__MP00456__ERF	9	7.47885e-05	0.0238575	0.00920011	11	CCCCCACCCCC	CCTCCGCCGCCGCCGCCGCCG	+
No_response_case_1	Solyc	8-CCCCCACCMCC	Solyc03g112430.1__MP00581__LBD	4	9.69222e-05	0.0309182	0.00929867	11	CCCCCACCCCC	TCCGCCGCCGCCTCCGCCGCC	+
No_response_case_1	Solyc	8-CCCCCACCMCC	Solyc08g078190.1__MP00549__ERF	0	0.000105825	0.0337583	0.00929867	11	CCCCCACCCCC	CCACCGCCGCCGCCA	+
No_response_case_1	Solyc	8-CCCCCACCMCC	Solyc10g077110.1__MP00229__C2H2	6	0.00014381	0.0458753	0.0110567	11	CCCCCACCCCC	CCTCCTCCTCCTCCTCCTC	+
No_response_case_1	Solyc	8-CCCCCACCMCC	Solyc06g065820.2__MP00526__ERF	7	0.000183788	0.0586285	0.0123655	11	CCCCCACCCCC	TCCTCCGCCGCCACCTCCG	-
No_response_case_1	Solyc	8-CCCCCACCMCC	Solyc05g009450.1__MP00217__ERF	0	0.00020104	0.0641319	0.0123655	11	CCCCCACCCCC	CCGCCGCCGCCGCCA	+
No_response_case_1	Solyc	8-CCCCCACCMCC	Solyc07g064890.1__MP00194__ERF	0	0.000465744	0.148572	0.022146	11	CCCCCACCCCC	CCACCGCCGCCGCCA	-
No_response_case_1	Solyc	8-CCCCCACCMCC	Solyc10g006130.1__MP00194__ERF	0	0.000465744	0.148572	0.022146	11	CCCCCACCCCC	CCACCGCCGCCGCCA	-
No_response_case_1	Solyc	8-CCCCCACCMCC	Solyc02g077360.1__MP00441__ERF	1	0.000468069	0.149314	0.022146	11	CCCCCACCCCC	GCCGCCGCCGCCGCCGC	-
No_response_case_1	Solyc	8-CCCCCACCMCC	Solyc01g067540.1__MP00520__ERF	0	0.000722447	0.230461	0.0317352	11	CCCCCACCCCC	CCGCCGCCGCCGCCA	+
No_response_case_1	Solyc	8-CCCCCACCMCC	Solyc04g078640.1__MP00595__ERF	0	0.000833906	0.266016	0.0317352	11	CCCCCACCCCC	CCACCGCCACCGACA	+
No_response_case_1	Solyc	8-CCCCCACCMCC	Solyc04g077260.2__MP00089__MYB	1	0.000838067	0.267343	0.0317352	11	CCCCCACCCCC	CCACCTACCCCCC	-
No_response_case_1	Solyc	8-CCCCCACCMCC	Solyc07g054220.1__MP00458__ERF	6	0.000877126	0.279803	0.0317352	11	CCCCCACCCCC	CCACCACCGCCTCCACCGCC	-
No_response_case_1	Solyc	8-CCCCCACCMCC	Solyc11g012980.1__MP00156__ERF	3	0.00135119	0.43103	0.0425484	11	CCCCCACCCCC	CCACCACCACCTCCACCGAC	+
No_response_case_1	Solyc	8-CCCCCACCMCC	Solyc11g045680.1__MP00509__ERF	7	0.00137571	0.43885	0.0425484	11	CCCCCACCCCC	TCCGCCGCCGCCACCGCCGCC	+
No_response_case_1	Solyc	8-CCCCCACCMCC	Solyc11g065840.1__MP00336__MYB	0	0.00138352	0.441342	0.0425484	11	CCCCCACCCCC	CCACCAACCAC	-
No_response_case_1	Solyc	8-CCCCCACCMCC	Solyc10g009110.1__MP00358__ERF	0	0.00146023	0.465814	0.0427691	11	CCCCCACCCCC	CCTCCGCCGCCATTT	+
No_response_case_1	Solyc	8-CCCCCACCMCC	Solyc03g093550.1__MP00556__ERF	2	0.00304951	0.972793	0.0852581	11	CCCCCACCCCC	CTCCGCCGCCGCCAC	-
No_response_case_1	Solyc	9-AACCAAACA	Solyc02g082040.2__MP00350__MYB	2	0.0012153	0.38768	0.3143	9	AACCAAACA	TCCACCTAACATTACCACTAC	-
No_response_case_1	Solyc	9-AACCAAACA	Solyc10g005550.1__MP00144__MYB	4	0.00134201	0.428102	0.3143	9	AACCAAACA	GTTTCACCAACCACA	-
No_response_case_1	Solyc	9-AACCAAACA	Solyc02g089190.1__MP00388__MYB	3	0.00167339	0.533811	0.3143	9	AACCAAACA	TTATACCTAACTTT	-
No_response_case_1	Solyc	9-AACCAAACA	Solyc04g056310.2__MP00503__MYB	2	0.00214116	0.683031	0.3143	8	AACCAAACA	TTTACCTAAC	-
No_response_case_1	Solyc	9-AACCAAACA	Solyc09g090130.2__MP00375__MYB	12	0.00284835	0.908625	0.3143	9	AACCAAACA	CTCCAAAATCTCCACCAACCA	+
No_response_case_1	Solyc	10-AYACACTTATAMTW	Solyc01g108080.2__MP00038__bZIP	-2	0.00101838	0.324865	0.324865	8	ATACACTTATAATA	ACACGTGT	+
No_response_case_1	Solyc	13-ATTAATTA	Solyc06g072890.1__MP00330__WOX	1	9.89047e-06	0.00315506	0.00406641	8	ATTAATTA	AGTTAATTAAT	+
No_response_case_1	Solyc	13-ATTAATTA	Solyc01g091630.2__MP00421__HD-ZIP	2	1.30309e-05	0.00415684	0.00406641	8	ATTAATTA	GCATTAATTAC	+
No_response_case_1	Solyc	13-ATTAATTA	Solyc02g085160.1__MP00268__ZF-HD	2	5.55493e-05	0.0177202	0.00866736	8	ATTAATTA	TAATTAATTACATTT	-
No_response_case_1	Solyc	13-ATTAATTA	Solyc02g067310.2__MP00387__ZF-HD	7	0.000187025	0.0596611	0.0233453	8	ATTAATTA	TTTAATCATTAATTA	+
No_response_case_1	Solyc	13-ATTAATTA	Solyc06g072310.2__MP00232__HD-ZIP	2	0.000344293	0.109829	0.0358133	8	ATTAATTA	GCATTAAATGC	+
No_response_case_1	Solyc	13-ATTAATTA	Solyc02g086930.2__MP00323__HD-ZIP	2	0.00103102	0.328896	0.071498	8	ATTAATTA	TCAATAATTGA	+
No_response_case_1	Solyc	13-ATTAATTA	Solyc09g008810.2__MP00486__HD-ZIP	0	0.00138457	0.441677	0.0863605	8	ATTAATTA	TTCAATTATTGGT	+
No_response_case_1	Solyc	13-ATTAATTA	Solyc05g007180.2__MP00225__HD-ZIP	2	0.00152209	0.485546	0.0863605	8	ATTAATTA	TCAATAATTAA	+
No_response_case_1	Solyc	13-ATTAATTA	Solyc05g051460.2__MP00051__HD-ZIP	0	0.0022903	0.730607	0.109956	8	ATTAATTA	AATTATTA	-
No_response_case_1	Solyc	14-ACGTGACA	Solyc10g081350.1__MP00409__bZIP	7	4.15e-05	0.0132385	0.0137701	8	ACGTGACA	AATGGACACGTGGCA	+
No_response_case_1	Solyc	14-ACGTGACA	Solyc08g005290.2__MP00291__bZIP	7	7.87548e-05	0.0251228	0.0137701	8	ACGTGACA	AATGGTCACGTGGCA	+
No_response_case_1	Solyc	14-ACGTGACA	Solyc04g078840.2__MP00186__bZIP	5	8.22752e-05	0.0262458	0.0137701	8	ACGTGACA	TGGTCACGTGGCATTTTT	-
No_response_case_1	Solyc	14-ACGTGACA	Solyc01g095460.2__MP00318__bZIP	7	0.0001331	0.0424588	0.0137701	8	ACGTGACA	AATGCTGACGTGGCA	-
No_response_case_1	Solyc	14-ACGTGACA	Solyc03g114720.2__MP00498__bHLH	1	0.000138591	0.0442106	0.0137701	8	ACGTGACA	CACGTGACATCCAC	+
No_response_case_1	Solyc	14-ACGTGACA	Solyc09g009490.2__MP00294__bZIP	8	0.00014034	0.0447684	0.0137701	8	ACGTGACA	AAATGGTGACGTGGCAGT	+
No_response_case_1	Solyc	14-ACGTGACA	Solyc07g043580.2__MP00606__bHLH	2	0.000253997	0.0810251	0.0213618	7	ACGTGACA	TCACGTGGC	+
No_response_case_1	Solyc	14-ACGTGACA	Solyc01g109880.2__MP00239__bZIP	7	0.000357115	0.11392	0.0216405	8	ACGTGACA	GATGCTGACGTGGCA	+
No_response_case_1	Solyc	14-ACGTGACA	Solyc06g008030.2__MP00074__bHLH	2	0.000367587	0.11726	0.0216405	8	ACGTGACA	CCACGTGACCTTCT	-
No_response_case_1	Solyc	14-ACGTGACA	Solyc09g063010.2__MP00074__bHLH	2	0.000367587	0.11726	0.0216405	8	ACGTGACA	CCACGTGACCTTCT	-
No_response_case_1	Solyc	14-ACGTGACA	Solyc01g079480.2__MP00419__bZIP	7	0.000417795	0.133276	0.0220899	8	ACGTGACA	GATGCTGACGTGGCA	+
No_response_case_1	Solyc	14-ACGTGACA	Solyc04g005280.2__MP00219__bHLH	1	0.000451551	0.144045	0.0220899	8	ACGTGACA	CACGTGACTTTCACG	+
No_response_case_1	Solyc	14-ACGTGACA	Solyc02g084860.1__MP00470__bZIP	7	0.000487786	0.155604	0.0220899	8	ACGTGACA	GATGCTGACGTGGCA	-
No_response_case_1	Solyc	14-ACGTGACA	Solyc01g102300.2__MP00081__bHLH	2	0.000601848	0.19199	0.0253085	8	ACGTGACA	TCACGTGGCT	-
No_response_case_1	Solyc	14-ACGTGACA	Solyc09g089870.2__MP00102__bHLH	3	0.00106078	0.338387	0.0390311	7	ACGTGACA	GGCACGTGCC	+
No_response_case_1	Solyc	14-ACGTGACA	Solyc02g062950.2__MP00039__bZIP	2	0.00149556	0.477083	0.0492222	8	ACGTGACA	TGACGTGGCA	+
No_response_case_1	Solyc	14-ACGTGACA	Solyc01g090790.2__MP00034__bHLH	2	0.00154278	0.492148	0.0492222	6	ACGTGACA	GCACGTGG	-
No_response_case_1	Solyc	14-ACGTGACA	Solyc04g077480.2__MP00135__bHLH	10	0.00176211	0.562112	0.0492222	8	ACGTGACA	CGTGAAAAGCACGTGACACCT	+
No_response_case_1	Solyc	14-ACGTGACA	Solyc09g057710.2__MP00660__bHLH	2	0.00176898	0.564306	0.0492222	6	ACGTGACA	GCACGTGG	-
No_response_case_1	Solyc	14-ACGTGACA	Solyc02g089420.1__MP00389__bZIP	5	0.00177683	0.56681	0.0492222	7	ACGTGACA	TGCTGACGTGGC	+
No_response_case_1	Solyc	14-ACGTGACA	Solyc02g079810.1__MP00091__bHLH	2	0.0018394	0.586769	0.0492222	8	ACGTGACA	TCACGTGACTCACG	-
No_response_case_1	Solyc	14-ACGTGACA	Solyc08g061130.2__MP00117__bZIP	7	0.00194536	0.62057	0.0497943	8	ACGTGACA	AATGATGACGTGGCC	+
No_response_case_1	Solyc	14-ACGTGACA	Solyc08g005780.2__MP00543__BES1	4	0.00208415	0.664842	0.0510607	8	ACGTGACA	TCACACGTGTGAACT	+
No_response_case_1	Solyc	14-ACGTGACA	Solyc05g006650.2__MP00207__bHLH	9	0.00269563	0.859906	0.0566774	8	ACGTGACA	GTGAATGCCACGTGCCACCTC	-
No_response_case_1	Solyc	15-AAAAATAAAATAAAA	Solyc06g076030.2__MP00407__Dof	0	0.000191289	0.0610212	0.0639719	15	AAAAATAAAATAAAA	AAAAAAAAAAAAAAAAGTAAA	-
No_response_case_1	Solyc	15-AAAAATAAAATAAAA	Solyc06g062520.1__MP00199__Dof	2	0.000389006	0.124093	0.0639719	15	AAAAATAAAATAAAA	AAAAAGAAAAAGTAAAAAAAA	+
No_response_case_1	Solyc	15-AAAAATAAAATAAAA	Solyc01g005060.2__MP00254__C2H2	-1	0.000616931	0.196801	0.0639719	14	AAAAATAAAATAAAA	AAAAAAAGACAAAAA	+
No_response_case_1	Solyc	15-AAAAATAAAATAAAA	Solyc03g112930.2__MP00580__Dof	5	0.000650588	0.207537	0.0639719	15	AAAAATAAAATAAAA	AAAAAAAAGAAAAAGTAAAAA	+
No_response_case_1	Solyc	15-AAAAATAAAATAAAA	Solyc06g071480.2__MP00580__Dof	5	0.000650588	0.207537	0.0639719	15	AAAAATAAAATAAAA	AAAAAAAAGAAAAAGTAAAAA	+
No_response_case_1	Solyc	15-AAAAATAAAATAAAA	Solyc11g008560.1__MP00610__AP2	1	0.000687352	0.219265	0.0639719	15	AAAAATAAAATAAAA	AAAAAAAAAAAAAAGAGAAA	+
No_response_case_1	Solyc	15-AAAAATAAAATAAAA	Solyc02g090220.2__MP00402__Dof	1	0.000727865	0.232189	0.0639719	15	AAAAATAAAATAAAA	AAAAAGTAAAAAAAAAAAAAA	-
No_response_case_1	Solyc	15-AAAAATAAAATAAAA	Solyc10g084180.1__MP00485__C2H2	5	0.00106928	0.341101	0.0822317	15	AAAAATAAAATAAAA	CAGAAAACGACAAAAAAAAA	-
No_response_case_1	Solyc	15-AAAAATAAAATAAAA	Solyc00g024680.1__MP00295__Dof	2	0.00140714	0.448879	0.0961906	13	AAAAATAAAATAAAA	CAAAAAGTAAAAAAA	-
No_response_case_1	Solyc	15-AAAAATAAAATAAAA	Solyc07g053570.2__MP00125__C2H2	5	0.00164462	0.524633	0.101182	15	AAAAATAAAATAAAA	CAGAAAACGACAAAAAAAAA	+
No_response_case_1	Solyc	15-AAAAATAAAATAAAA	Solyc11g011260.1__MP00611__GRAS	5	0.00214025	0.682739	0.104879	15	AAAAATAAAATAAAA	AAGAAAAAGACAAAAAAAAA	+
No_response_case_1	Solyc	15-AAAAATAAAATAAAA	Solyc09g008390.1__MP00406__MYB	1	0.00215027	0.685936	0.104879	14	AAAAATAAAATAAAA	AAAAAATTAGGTAAA	+
No_response_case_1	Solyc	15-AAAAATAAAATAAAA	Solyc03g115940.2__MP00394__Dof	3	0.00221612	0.706943	0.104879	15	AAAAATAAAATAAAA	AAAAAAGAAAAAGTGAAAA	+
No_response_case_1	Solyc	15-AAAAATAAAATAAAA	Solyc08g062490.2__MP00531__WRKY	2	0.0029801	0.950651	0.13096	11	AAAAATAAAATAAAA	AAAAAAGTCAAAG	-
No_response_case_1	Solyc	16-TAAYTAATTA	Solyc02g085160.1__MP00268__ZF-HD	0	2.19883e-05	0.00701427	0.00919388	10	TAACTAATTA	TAATTAATTACATTT	-
No_response_case_1	Solyc	16-TAAYTAATTA	Solyc06g072890.1__MP00330__WOX	-1	3.75202e-05	0.0119689	0.00919388	9	TAACTAATTA	AGTTAATTAAT	+
No_response_case_1	Solyc	16-TAAYTAATTA	Solyc02g067310.2__MP00387__ZF-HD	5	5.85334e-05	0.0186722	0.00919388	10	TAACTAATTA	TTTAATCATTAATTA	+
No_response_case_1	Solyc	16-TAAYTAATTA	Solyc09g008390.1__MP00406__MYB	2	0.00133961	0.427335	0.115282	10	TAACTAATTA	TTTACCTAATTTTTT	-
No_response_case_1	Solyc	16-TAAYTAATTA	Solyc02g086930.2__MP00323__HD-ZIP	0	0.0014679	0.46826	0.115282	10	TAACTAATTA	TCAATAATTGA	+
No_response_case_1	Solyc	16-TAAYTAATTA	Solyc05g007180.2__MP00225__HD-ZIP	0	0.00188609	0.601662	0.131666	10	TAACTAATTA	TCAATAATTAA	+
No_response_case_1	Solyc	16-TAAYTAATTA	Solyc01g091630.2__MP00421__HD-ZIP	0	0.00241381	0.770007	0.151656	10	TAACTAATTA	GCATTAATTAC	+
No_response_case_1	Solyc	19-SCTCCGTC	Solyc12g009240.1__MP00151__ERF	3	0.000429957	0.137156	0.143837	8	CCTCCGTC	CCTCCACCGTCCAT	-
No_response_case_1	Solyc	19-SCTCCGTC	Solyc08g081960.1__MP00027__ERF	0	0.000816695	0.260526	0.143837	8	CCTCCGTC	CCGCCGCC	+
No_response_case_1	Solyc	19-SCTCCGTC	Solyc12g010890.1__MP00413__Trihelix	3	0.00094983	0.302996	0.143837	8	CCTCCGTC	AAATCTCCGGCGACG	+
No_response_case_1	Solyc	19-SCTCCGTC	Solyc07g054220.1__MP00458__ERF	12	0.00105004	0.334962	0.143837	8	CCTCCGTC	CCACCACCGCCTCCACCGCC	-
No_response_case_1	Solyc	19-SCTCCGTC	Solyc06g051120.2__MP00488__Trihelix	2	0.00209968	0.669797	0.143837	8	CCTCCGTC	TTTCTCCGGCGATGA	+
No_response_case_1	Solyc	19-SCTCCGTC	Solyc10g009110.1__MP00358__ERF	0	0.00244506	0.779973	0.143837	8	CCTCCGTC	CCTCCGCCGCCATTT	+
No_response_case_1	Solyc	19-SCTCCGTC	Solyc11g042580.1__MP00227__ERF	11	0.00254867	0.813026	0.143837	8	CCTCCGTC	CACCGCCGCCGCCACCGCCA	+
No_response_case_1	Solyc	19-SCTCCGTC	Solyc01g005630.1__MP00521__ERF	6	0.00263659	0.841073	0.143837	8	CCTCCGTC	CCGCCGCCGCCGGCG	+
No_response_case_1	Solyc	19-SCTCCGTC	Solyc01g067540.1__MP00520__ERF	3	0.00263659	0.841073	0.143837	8	CCTCCGTC	CCGCCGCCGCCGCCA	+
No_response_case_1	Solyc	19-SCTCCGTC	Solyc05g009450.1__MP00217__ERF	3	0.00263659	0.841073	0.143837	8	CCTCCGTC	CCGCCGCCGCCGCCA	+
No_response_case_1	Solyc	19-SCTCCGTC	Solyc07g064890.1__MP00194__ERF	6	0.0028418	0.906535	0.143837	8	CCTCCGTC	CCACCGCCGCCGCCA	-
No_response_case_1	Solyc	19-SCTCCGTC	Solyc10g006130.1__MP00194__ERF	6	0.0028418	0.906535	0.143837	8	CCTCCGTC	CCACCGCCGCCGCCA	-
No_response_case_1	Solyc	20-AAAAAWAATTA	Solyc09g008390.1__MP00406__MYB	-2	0.00032739	0.104437	0.187324	9	AAAAAAAATTA	AAAAAATTAGGTAAA	+
No_response_case_1	Solyc	20-AAAAAWAATTA	Solyc02g085160.1__MP00268__ZF-HD	0	0.000669889	0.213695	0.187324	11	AAAAAAAATTA	AAATGTAATTAATTA	+
No_response_case_1	Solyc	20-AAAAAWAATTA	Solyc02g086930.2__MP00323__HD-ZIP	-1	0.000901014	0.287423	0.187324	10	AAAAAAAATTA	TCAATAATTGA	+
No_response_case_1	Solyc	20-AAAAAWAATTA	Solyc05g051460.2__MP00051__HD-ZIP	-3	0.00135833	0.433308	0.211802	8	AAAAAAAATTA	AATTATTA	-
No_response_case_1	Solyc	20-AAAAAWAATTA	Solyc09g008810.2__MP00486__HD-ZIP	0	0.00227393	0.725385	0.240418	11	AAAAAAAATTA	ACCAATAATTGAA	-
No_response_case_1	Solyc	20-AAAAAWAATTA	Solyc05g007180.2__MP00225__HD-ZIP	-1	0.00273723	0.873178	0.243892	10	AAAAAAAATTA	TCAATAATTAA	+
No_response_case_1	Solyc	23-CACATGCAT	Solyc02g094460.1__MP00382__B3	3	1.27971e-05	0.00408229	0.00793945	9	CACATGCAT	ATATACATGCATGCA	+
No_response_case_1	Solyc	23-CACATGCAT	Solyc01g096050.2__MP00100__bHLH	1	0.00119523	0.381278	0.122617	7	CACATGCAT	GCACGTGC	+
No_response_case_1	Solyc	23-CACATGCAT	Solyc08g076930.1__MP00084__bHLH	1	0.00119523	0.381278	0.122617	7	CACATGCAT	GCACGTGC	+
No_response_case_1	Solyc	23-CACATGCAT	Solyc06g083980.1__MP00099__bHLH	1	0.00128255	0.409135	0.122617	7	CACATGCAT	GCACGTGC	+
No_response_case_1	Solyc	23-CACATGCAT	Solyc06g083600.1__MP00083__B3	1	0.00144073	0.459592	0.122617	8	CACATGCAT	CTGCATGCA	+
No_response_case_1	Solyc	23-CACATGCAT	Solyc09g057710.2__MP00660__bHLH	1	0.00158111	0.504374	0.122617	7	CACATGCAT	CCACGTGC	+
No_response_case_1	Solyc	23-CACATGCAT	Solyc03g005990.2__MP00248__BES1	3	0.00269756	0.860522	0.151145	8	CACATGCAT	CCACACGTGCG	-
No_response_case_1	Solyc	23-CACATGCAT	Solyc01g090790.2__MP00034__bHLH	1	0.0031029	0.989824	0.151145	7	CACATGCAT	CCACGTGC	+
No_response_case_1	Solyc	26-CTCTCGCTTTATACA	Solyc04g081170.2__MP00540__BBR-BPC	8	0.0025591	0.816352	0.994217	13	CTCTCGCTTTATACA	CTCTCTCTCTCTCTCTCTCTC	+
No_response_case_1	Solyc	28-CAACAACAACA	Solyc05g053500.2__MP00377__GATA	3	0.000114443	0.0365075	0.0687252	11	CAACAACAACA	CATCATCATCACCAT	-
No_response_case_1	Solyc	28-CAACAACAACA	Solyc11g065840.1__MP00336__MYB	1	0.000307586	0.0981201	0.0687252	10	CAACAACAACA	CCACCAACCAC	-
No_response_case_1	Solyc	28-CAACAACAACA	Solyc10g047640.1__MP00198__GATA	3	0.000324083	0.103383	0.0687252	11	CAACAACAACA	CATCATCATCATCATCATC	+
No_response_case_1	Solyc	28-CAACAACAACA	Solyc05g054400.2__MP00335__GATA	6	0.0026067	0.831537	0.414583	11	CAACAACAACA	CATCATCATCATCATCATC	+
No_response_case_1	Solyc	29-CTCTCTCTCTC	Solyc04g081170.2__MP00540__BBR-BPC	8	8.2903e-11	2.6446e-08	5.28921e-08	11	CTCTCTCTCTC	CTCTCTCTCTCTCTCTCTCTC	+
No_response_case_1	Solyc	29-CTCTCTCTCTC	Solyc04g008380.2__MP00253__BBR-BPC	7	2.48731e-09	7.93452e-07	7.93452e-07	11	CTCTCTCTCTC	TCTCTCTCTCTCTCTCTCTCTCTC	-
No_response_case_1	Spenn	2-ARAAGAARAARAAA	Sopen02g034910__MP00402__Dof	1	3.18878e-07	0.000101722	0.000154464	14	AAAAGAAAAAAAAA	AAAAAGTAAAAAAAAAAAAAA	-
No_response_case_1	Spenn	2-ARAAGAARAARAAA	Sopen03g040210__MP00199__Dof	7	7.44735e-07	0.00023757	0.000154464	14	AAAAGAAAAAAAAA	AAAAAGAAAAAGTAAAAAAAA	+
No_response_case_1	Spenn	2-ARAAGAARAARAAA	Sopen06g022000__MP00199__Dof	7	7.44735e-07	0.00023757	0.000154464	14	AAAAGAAAAAAAAA	AAAAAGAAAAAGTAAAAAAAA	+
No_response_case_1	Spenn	2-ARAAGAARAARAAA	Sopen01g037760__MP00076__MIKC_MADS	6	2.03297e-06	0.000648519	0.000316241	14	AAAAGAAAAAAAAA	AAAAAAAAAAAAAAAAAAAAA	-
No_response_case_1	Spenn	2-ARAAGAARAARAAA	Sopen11g006040__MP00611__GRAS	4	2.70122e-05	0.00861689	0.00324816	14	AAAAGAAAAAAAAA	AAGAAAAAGACAAAAAAAAA	+
No_response_case_1	Spenn	2-ARAAGAARAARAAA	Sopen10g035820__MP00295__Dof	2	3.13215e-05	0.00999156	0.00324816	13	AAAAGAAAAAAAAA	CAAAAAGTAAAAAAA	-
No_response_case_1	Spenn	2-ARAAGAARAARAAA	Sopen06g032440__MP00407__Dof	0	4.5761e-05	0.0145977	0.00355919	14	AAAAGAAAAAAAAA	AAAAAAAAAAAAAAAAGTAAA	-
No_response_case_1	Spenn	2-ARAAGAARAARAAA	Sopen11g025790__MP00407__Dof	0	4.5761e-05	0.0145977	0.00355919	14	AAAAGAAAAAAAAA	AAAAAAAAAAAAAAAAGTAAA	-
No_response_case_1	Spenn	2-ARAAGAARAARAAA	Sopen03g032010__MP00580__Dof	10	0.000269588	0.0859985	0.0186382	11	AAAAGAAAAAAAAA	AAAAAAAAGAAAAAGTAAAAA	+
No_response_case_1	Spenn	2-ARAAGAARAARAAA	Sopen06g026650__MP00570__Dof	2	0.000387753	0.123693	0.0229227	12	AAAAGAAAAAAAAA	CAAAAAGTTAAAAA	+
No_response_case_1	Spenn	2-ARAAGAARAARAAA	Sopen07g027520__MP00125__C2H2	4	0.000430224	0.137241	0.0229227	14	AAAAGAAAAAAAAA	CAGAAAACGACAAAAAAAAA	+
No_response_case_1	Spenn	2-ARAAGAARAARAAA	Sopen03g040470__MP00206__C2H2	4	0.00044208	0.141024	0.0229227	14	AAAAGAAAAAAAAA	CACAAAACGACAAAAAAA	+
No_response_case_1	Spenn	2-ARAAGAARAARAAA	Sopen10g033630__MP00485__C2H2	4	0.000495344	0.158015	0.0237087	14	AAAAGAAAAAAAAA	CAGAAAACGACAAAAAAAAA	-
No_response_case_1	Spenn	2-ARAAGAARAARAAA	Sopen06g020070__MP00080__MIKC_MADS	5	0.000835631	0.266566	0.0371391	9	AAAAGAAAAAAAAA	CCAAAAAAGGAAAA	+
No_response_case_1	Spenn	2-ARAAGAARAARAAA	Sopen02g030250__MP00592__C2H2	4	0.000990076	0.315834	0.0410698	13	AAAAGAAAAAAAAA	AAGAAAACGACAAAAAA	+
No_response_case_1	Spenn	2-ARAAGAARAARAAA	Sopen04g003650__MP00256__C2H2	4	0.00105823	0.337576	0.0411534	13	AAAAGAAAAAAAAA	CACAAAACGACAAAAAA	+
No_response_case_1	Spenn	2-ARAAGAARAARAAA	Sopen03g028770__MP00254__C2H2	3	0.00123309	0.393357	0.0451328	12	AAAAGAAAAAAAAA	AAAAAAAGACAAAAA	+
No_response_case_1	Spenn	2-ARAAGAARAARAAA	Sopen03g034940__MP00394__Dof	8	0.0024882	0.793736	0.0860119	11	AAAAGAAAAAAAAA	AAAAAAGAAAAAGTGAAAA	+
No_response_case_1	Spenn	4-CTCTCTCCCTC	Sopen04g003530__MP00253__BBR-BPC	13	8.00613e-08	2.55395e-05	5.10791e-05	11	CTCTCTCCCTC	TCTCTCTCTCTCTCTCTCTCTCTC	-
No_response_case_1	Spenn	4-CTCTCTCCCTC	Sopen04g034790__MP00540__BBR-BPC	8	8.64515e-07	0.00027578	0.00027578	11	CTCTCTCCCTC	CTCTCTCTCTCTCTCTCTCTC	+
No_response_case_1	Spenn	4-CTCTCTCCCTC	Sopen02g025760__MP00675__TALE	2	0.0021454	0.684384	0.456256	11	CTCTCTCCCTC	CTCTCTCTCCCTGCCCCTGC	+
No_response_case_1	Spenn	5-GRYGGAKG	Sopen10g030870__MP00411__ERF	3	0.000191424	0.0610642	0.0747342	8	GATGGAGG	GGCGGTGGCGG	-
No_response_case_1	Spenn	5-GRYGGAKG	Sopen04g034520__MP00240__ERF	4	0.00024013	0.0766013	0.0747342	8	GATGGAGG	TGGCGGTGGAGGTGG	-
No_response_case_1	Spenn	5-GRYGGAKG	Sopen06g018310__MP00527__ERF	3	0.0015792	0.503763	0.248882	8	GATGGAGG	GGCGGCGGCGGCGGCGGCGGA	-
No_response_case_1	Spenn	5-GRYGGAKG	Sopen06g024300__MP00526__ERF	10	0.00173316	0.552879	0.248882	8	GATGGAGG	CGGAGGTGGCGGCGGAGGA	+
No_response_case_1	Spenn	5-GRYGGAKG	Sopen06g016040__MP00302__ERF	12	0.00257073	0.820063	0.248882	8	GATGGAGG	GGCGGTGGTGGTGGCGGTGGA	+
No_response_case_1	Spenn	5-GRYGGAKG	Sopen03g024410__MP00556__ERF	2	0.00300056	0.95718	0.248882	8	GATGGAGG	GTGGCGGCGGCGGAG	+
No_response_case_1	Spenn	5-GRYGGAKG	Sopen07g028150__MP00458__ERF	3	0.00302896	0.96624	0.248882	8	GATGGAGG	GGCGGTGGAGGCGGTGGTGG	+
No_response_case_1	Spenn	7-AAAAAAAAAAAAAG	Sopen06g032440__MP00407__Dof	3	1.02818e-05	0.00327989	0.00320337	14	AAAAAAAAAAAAAG	AAAAAAAAAAAAAAAAGTAAA	-
No_response_case_1	Spenn	7-AAAAAAAAAAAAAG	Sopen11g025790__MP00407__Dof	3	1.02818e-05	0.00327989	0.00320337	14	AAAAAAAAAAAAAG	AAAAAAAAAAAAAAAAGTAAA	-
No_response_case_1	Spenn	7-AAAAAAAAAAAAAG	Sopen03g032010__MP00580__Dof	1	0.000127241	0.0405897	0.0168459	14	AAAAAAAAAAAAAG	AAAAAAAAGAAAAAGTAAAAA	+
No_response_case_1	Spenn	7-AAAAAAAAAAAAAG	Sopen01g037760__MP00076__MIKC_MADS	2	0.000127241	0.0405897	0.0168459	14	AAAAAAAAAAAAAG	AAAAAAAAAAAAAAAAAAAAA	-
No_response_case_1	Spenn	7-AAAAAAAAAAAAAG	Sopen04g003650__MP00256__C2H2	3	0.000135174	0.0431207	0.0168459	14	AAAAAAAAAAAAAG	CACAAAACGACAAAAAA	+
No_response_case_1	Spenn	7-AAAAAAAAAAAAAG	Sopen03g028770__MP00254__C2H2	2	0.000178563	0.0569615	0.0185442	13	AAAAAAAAAAAAAG	AAAAAAAGACAAAAA	+
No_response_case_1	Spenn	7-AAAAAAAAAAAAAG	Sopen02g030250__MP00592__C2H2	3	0.000272521	0.0869341	0.0242588	14	AAAAAAAAAAAAAG	AAGAAAACGACAAAAAA	+
No_response_case_1	Spenn	7-AAAAAAAAAAAAAG	Sopen10g033630__MP00485__C2H2	3	0.0003486	0.111203	0.0243425	14	AAAAAAAAAAAAAG	CAGAAAACGACAAAAAAAAA	-
No_response_case_1	Spenn	7-AAAAAAAAAAAAAG	Sopen03g040470__MP00206__C2H2	3	0.000378813	0.120841	0.0243425	14	AAAAAAAAAAAAAG	CACAAAACGACAAAAAAA	+
No_response_case_1	Spenn	7-AAAAAAAAAAAAAG	Sopen07g027520__MP00125__C2H2	3	0.000390657	0.12462	0.0243425	14	AAAAAAAAAAAAAG	CAGAAAACGACAAAAAAAAA	+
No_response_case_1	Spenn	7-AAAAAAAAAAAAAG	Sopen03g034940__MP00394__Dof	-1	0.000434187	0.138506	0.0245953	13	AAAAAAAAAAAAAG	AAAAAAGAAAAAGTGAAAA	+
No_response_case_1	Spenn	7-AAAAAAAAAAAAAG	Sopen11g006040__MP00611__GRAS	3	0.000721752	0.230239	0.0374779	14	AAAAAAAAAAAAAG	AAGAAAAAGACAAAAAAAAA	+
No_response_case_1	Spenn	7-AAAAAAAAAAAAAG	Sopen10g035820__MP00295__Dof	0	0.00112323	0.35831	0.0538386	14	AAAAAAAAAAAAAG	CAAAAAGTAAAAAAA	-
No_response_case_1	Spenn	7-AAAAAAAAAAAAAG	Sopen06g020070__MP00080__MIKC_MADS	0	0.00125164	0.399274	0.0557085	14	AAAAAAAAAAAAAG	CCAAAAAAGGAAAA	+
No_response_case_1	Spenn	7-AAAAAAAAAAAAAG	Sopen03g040210__MP00199__Dof	4	0.00188373	0.600909	0.0733612	14	AAAAAAAAAAAAAG	AAAAAGAAAAAGTAAAAAAAA	+
No_response_case_1	Spenn	7-AAAAAAAAAAAAAG	Sopen06g022000__MP00199__Dof	4	0.00188373	0.600909	0.0733612	14	AAAAAAAAAAAAAG	AAAAAGAAAAAGTAAAAAAAA	+
No_response_case_1	Spenn	7-AAAAAAAAAAAAAG	Sopen01g037770__MP00315__MIKC_MADS	6	0.00240817	0.768207	0.0882688	13	AAAAAAAAAAAAAG	TTTCCAAAAAAGGAAAAAA	+
No_response_case_1	Spenn	8-AAAAAAAATTA	Sopen09g003210__MP00406__MYB	-2	0.000134118	0.0427838	0.0826833	9	AAAAAAAATTA	AAAAAATTAGGTAAA	+
No_response_case_1	Spenn	8-AAAAAAAATTA	Sopen02g029860__MP00268__ZF-HD	0	0.000441012	0.140683	0.135941	11	AAAAAAAATTA	AAATGTAATTAATTA	+
No_response_case_1	Spenn	8-AAAAAAAATTA	Sopen05g004950__MP00216__MYB	-1	0.00189944	0.60592	0.278636	10	AAAAAAAATTA	AAAAAAGTTAGGTAG	+
No_response_case_1	Spenn	8-AAAAAAAATTA	Sopen11g001390__MP00243__Trihelix	5	0.00311849	0.994797	0.278636	11	AAAAAAAATTA	ACGGTAAAAAAATAAA	+
No_response_case_1	Spenn	9-GAAGATGATA	Sopen10g018050__MP00198__GATA	6	0.000454514	0.14499	0.249472	10	GAAGATGATA	GATGATGATGATGATGATG	-
No_response_case_1	Spenn	9-GAAGATGATA	Sopen01g048410__MP00369__GATA	7	0.000785521	0.250581	0.249472	8	GAAGATGATA	TGATGATGATGATGA	-
No_response_case_1	Spenn	9-GAAGATGATA	Sopen05g032880__MP00335__GATA	0	0.00153965	0.491148	0.325982	10	GAAGATGATA	GATGATGATGATGATGATG	-
No_response_case_1	Spenn	9-GAAGATGATA	Sopen05g032000__MP00377__GATA	5	0.00229229	0.731241	0.364002	10	GAAGATGATA	ATGGTGATGATGATG	+
No_response_case_1	Spenn	10-CAATTATGCAAACT	Sopen02g031700__MP00323__HD-ZIP	1	0.00221635	0.707017	0.386665	10	CAATTATGCAAACT	TCAATTATTGT	-
No_response_case_1	Spenn	11-TTTTTTAAAAAAAWA	Sopen04g007640__MP00306__C2H2	-3	0.000117971	0.0376329	0.053801	7	TTTTTTAAAAAAAAA	TTGAAAA	+
No_response_case_1	Spenn	12-AAAAATAAAATAAAA	Sopen06g032440__MP00407__Dof	0	0.000362054	0.115495	0.0644335	15	AAAAATAAAATAAAA	AAAAAAAAAAAAAAAAGTAAA	-
No_response_case_1	Spenn	12-AAAAATAAAATAAAA	Sopen11g025790__MP00407__Dof	0	0.000362054	0.115495	0.0644335	15	AAAAATAAAATAAAA	AAAAAAAAAAAAAAAAGTAAA	-
No_response_case_1	Spenn	12-AAAAATAAAATAAAA	Sopen02g034910__MP00402__Dof	1	0.00056375	0.179836	0.0644335	15	AAAAATAAAATAAAA	AAAAAGTAAAAAAAAAAAAAA	-
No_response_case_1	Spenn	12-AAAAATAAAATAAAA	Sopen01g037760__MP00076__MIKC_MADS	0	0.000700599	0.223491	0.0644335	15	AAAAATAAAATAAAA	AAAAAAAAAAAAAAAAAAAAA	-
No_response_case_1	Spenn	12-AAAAATAAAATAAAA	Sopen07g027520__MP00125__C2H2	5	0.000860226	0.274412	0.0644335	15	AAAAATAAAATAAAA	CAGAAAACGACAAAAAAAAA	+
No_response_case_1	Spenn	12-AAAAATAAAATAAAA	Sopen03g040210__MP00199__Dof	2	0.000868339	277	0.0644335	15	AAAAATAAAATAAAA	AAAAAGAAAAAGTAAAAAAAA	+
No_response_case_1	Spenn	12-AAAAATAAAATAAAA	Sopen06g022000__MP00199__Dof	2	0.000868339	277	0.0644335	15	AAAAATAAAATAAAA	AAAAAGAAAAAGTAAAAAAAA	+
No_response_case_1	Spenn	12-AAAAATAAAATAAAA	Sopen10g033630__MP00485__C2H2	5	0.000956498	0.305123	0.0644335	15	AAAAATAAAATAAAA	CAGAAAACGACAAAAAAAAA	-
No_response_case_1	Spenn	12-AAAAATAAAATAAAA	Sopen03g028770__MP00254__C2H2	-1	0.000989829	0.315755	0.0644335	14	AAAAATAAAATAAAA	AAAAAAAGACAAAAA	+
No_response_case_1	Spenn	12-AAAAATAAAATAAAA	Sopen10g035820__MP00295__Dof	2	0.00104357	0.332897	0.0644335	13	AAAAATAAAATAAAA	CAAAAAGTAAAAAAA	-
No_response_case_1	Spenn	12-AAAAATAAAATAAAA	Sopen11g006040__MP00611__GRAS	5	0.00152939	0.487874	0.0795341	15	AAAAATAAAATAAAA	AAGAAAAAGACAAAAAAAAA	+
No_response_case_1	Spenn	12-AAAAATAAAATAAAA	Sopen03g032010__MP00580__Dof	5	0.00154576	0.493098	0.0795341	15	AAAAATAAAATAAAA	AAAAAAAAGAAAAAGTAAAAA	+
No_response_case_1	Spenn	12-AAAAATAAAATAAAA	Sopen09g003210__MP00406__MYB	1	0.00250301	0.798461	0.118881	14	AAAAATAAAATAAAA	AAAAAATTAGGTAAA	+
No_response_case_1	Spenn	13-CAACAACAAC	Sopen05g032000__MP00377__GATA	3	0.000416313	0.132804	0.14222	10	CAACAACAAC	CATCATCATCACCAT	-
No_response_case_1	Spenn	13-CAACAACAAC	Sopen11g025590__MP00336__MYB	1	0.000446399	0.142401	0.14222	10	CAACAACAAC	CCACCAACCAC	-
No_response_case_1	Spenn	13-CAACAACAAC	Sopen10g018050__MP00198__GATA	6	0.00228483	0.728862	0.485288	10	CAACAACAAC	CATCATCATCATCATCATC	+
No_response_case_1	Spenn	15-AAGCGAGAGAAAAT	Sopen03g028770__MP00254__C2H2	1	0.00176848	0.564144	0.607603	14	AAGCGAGAGAAAAT	AAAAAAAGACAAAAA	+
No_response_case_1	Spenn	15-AAGCGAGAGAAAAT	Sopen04g034790__MP00540__BBR-BPC	4	0.00190961	0.609165	0.607603	14	AAGCGAGAGAAAAT	GAGAGAGAGAGAGAGAGAGAG	-
No_response_case_1	Spenn	18-ACATGACA	Sopen10g031850__MP00409__bZIP	7	0.000275938	0.0880242	0.0837471	8	ACATGACA	AATGGACACGTGGCA	+
No_response_case_1	Spenn	18-ACATGACA	Sopen03g033800__MP00498__bHLH	1	0.000467032	0.148983	0.0837471	8	ACATGACA	CACGTGACATCCAC	+
No_response_case_1	Spenn	18-ACATGACA	Sopen04g032440__MP00186__bZIP	5	0.00052095	0.166183	0.0837471	8	ACATGACA	TGGTCACGTGGCATTTTT	-
No_response_case_1	Spenn	18-ACATGACA	Sopen08g001310__MP00291__bZIP	7	0.000670491	0.213886	0.0837471	8	ACATGACA	AATGGTCACGTGGCA	+
No_response_case_1	Spenn	18-ACATGACA	Sopen09g004230__MP00294__bZIP	8	0.000776623	0.247743	0.0837471	8	ACATGACA	AAATGGTGACGTGGCAGT	+
No_response_case_1	Spenn	18-ACATGACA	Sopen01g039210__MP00318__bZIP	7	0.000844843	0.269505	0.0837471	8	ACATGACA	AATGCTGACGTGGCA	-
No_response_case_1	Spenn	18-ACATGACA	Sopen06g002870__MP00074__bHLH	2	0.00135452	0.432093	0.105963	8	ACATGACA	CCACGTGACCTTCT	-
No_response_case_1	Spenn	18-ACATGACA	Sopen04g001260__MP00219__bHLH	1	0.00142527	0.454662	0.105963	8	ACATGACA	CACGTGACTTTCACG	+
No_response_case_1	Spenn	18-ACATGACA	Sopen04g034330__MP00239__bZIP	7	0.00177169	0.565169	0.117082	8	ACATGACA	GATGCTGACGTGGCA	+
No_response_case_1	Spenn	18-ACATGACA	Sopen01g031250__MP00419__bZIP	7	0.00204401	0.652038	0.12157	8	ACATGACA	GATGCTGACGTGGCA	+
No_response_case_1	Spenn	18-ACATGACA	Sopen01g044750__MP00081__bHLH	2	0.00282381	0.900796	0.152682	8	ACATGACA	TCACGTGGCT	-
No_response_case_1	Spenn	19-GCCACGTAGG	Sopen01g044750__MP00081__bHLH	1	0.000211282	0.0673991	0.0424328	9	GCCACGTAGG	AGCCACGTGA	+
No_response_case_1	Spenn	19-GCCACGTAGG	Sopen01g039210__MP00318__bZIP	1	0.000211804	0.0675654	0.0424328	10	GCCACGTAGG	TGCCACGTCAGCATT	+
No_response_case_1	Spenn	19-GCCACGTAGG	Sopen08g001310__MP00291__bZIP	1	0.000211804	0.0675654	0.0424328	10	GCCACGTAGG	TGCCACGTGACCATT	-
No_response_case_1	Spenn	19-GCCACGTAGG	Sopen02g030280__MP00039__bZIP	1	0.000350362	0.111765	0.0526437	9	GCCACGTAGG	TGCCACGTCA	-
No_response_case_1	Spenn	19-GCCACGTAGG	Sopen02g034180__MP00389__bZIP	0	0.000643994	0.205434	0.0600138	10	GCCACGTAGG	GCCACGTCAGCA	-
No_response_case_1	Spenn	19-GCCACGTAGG	Sopen02g037840__MP00035__bHLH	0	0.000744314	0.237436	0.0600138	9	GCCACGTAGG	CCCACGTGC	+
No_response_case_1	Spenn	19-GCCACGTAGG	Sopen04g034330__MP00239__bZIP	1	0.000885058	0.282333	0.0600138	10	GCCACGTAGG	TGCCACGTCAGCATC	-
No_response_case_1	Spenn	19-GCCACGTAGG	Sopen07g023150__MP00082__bHLH	-1	0.000926194	0.295456	0.0600138	8	GCCACGTAGG	CCACGTGA	-
No_response_case_1	Spenn	19-GCCACGTAGG	Sopen01g031250__MP00419__bZIP	1	0.000947326	0.302197	0.0600138	10	GCCACGTAGG	TGCCACGTCAGCATC	-
No_response_case_1	Spenn	19-GCCACGTAGG	Sopen01g041000__MP00040__bZIP	0	0.00110286	0.351813	0.0600138	10	GCCACGTAGG	GCCACGTCAGCA	-
No_response_case_1	Spenn	19-GCCACGTAGG	Sopen09g004230__MP00294__bZIP	3	0.00116466	0.371526	0.0600138	10	GCCACGTAGG	ACTGCCACGTCACCATTT	-
No_response_case_1	Spenn	19-GCCACGTAGG	Sopen04g032440__MP00186__bZIP	6	0.00133328	0.425317	0.0607529	10	GCCACGTAGG	AAAAATGCCACGTGACCA	+
No_response_case_1	Spenn	19-GCCACGTAGG	Sopen10g031850__MP00409__bZIP	1	0.00141516	0.451436	0.0607529	10	GCCACGTAGG	TGCCACGTGTCCATT	-
No_response_case_1	Spenn	19-GCCACGTAGG	Sopen01g036520__MP00034__bHLH	-1	0.00173626	0.553867	0.0652205	8	GCCACGTAGG	CCACGTGC	+
No_response_case_1	Spenn	19-GCCACGTAGG	Sopen09g021180__MP00660__bHLH	-1	0.00198846	0.63432	0.0663949	8	GCCACGTAGG	GCACGTGG	-
No_response_case_1	Spenn	19-GCCACGTAGG	Sopen06g002870__MP00074__bHLH	5	0.00265593	0.847243	0.0833964	9	GCCACGTAGG	GGAAGGTCACGTGG	+
No_response_case_1	Spenn	21-CTGCTRCTKC	Sopen04g036100__MP00154__Nin-like	5	0.0025258	0.805731	1	10	CTGCTACTGC	TGCTGCTGCTGCTGC	-
No_response_case_1	Spenn	22-AAAAGGAAAA	Sopen01g037770__MP00315__MIKC_MADS	7	6.33665e-06	0.00202139	0.0028429	10	AAAAGGAAAA	TTTCCAAAAAAGGAAAAAA	+
No_response_case_1	Spenn	22-AAAAGGAAAA	Sopen11g005370__MP00272__MIKC_MADS	4	1.09219e-05	0.0034841	0.0028429	10	AAAAGGAAAA	CCAAAAAAGGAAAGT	-
No_response_case_1	Spenn	22-AAAAGGAAAA	Sopen06g020070__MP00080__MIKC_MADS	4	1.39316e-05	0.00444419	0.0028429	10	AAAAGGAAAA	CCAAAAAAGGAAAA	+
No_response_case_1	Spenn	22-AAAAGGAAAA	Sopen01g034890__MP00508__MIKC_MADS	9	6.00044e-05	0.0191414	0.00833487	10	AAAAGGAAAA	ACTTTCCAAAAAAGGAAAG	-
No_response_case_1	Spenn	22-AAAAGGAAAA	Sopen12g030100__MP00410__MIKC_MADS	6	6.8075e-05	0.0217159	0.00833487	9	AAAAGGAAAA	TTCCAAAAAAGGAAA	-
No_response_case_1	Spenn	22-AAAAGGAAAA	Sopen05g011300__MP00605__MIKC_MADS	4	0.000151172	0.048224	0.0120262	9	AAAAGGAAAA	CCAAAAATGGAAA	+
No_response_case_1	Spenn	22-AAAAGGAAAA	Sopen10g035820__MP00295__Dof	2	0.000152348	0.048599	0.0120262	10	AAAAGGAAAA	CAAAAAGTAAAAAAA	-
No_response_case_1	Spenn	22-AAAAGGAAAA	Sopen02g020720__MP00609__MIKC_MADS	7	0.000171469	0.0546988	0.0120262	10	AAAAGGAAAA	TTACCAAAAATGGAAAAAA	-
No_response_case_1	Spenn	22-AAAAGGAAAA	Sopen02g034910__MP00402__Dof	1	0.000219394	0.0699868	0.0120262	10	AAAAGGAAAA	AAAAAGTAAAAAAAAAAAAAA	-
No_response_case_1	Spenn	22-AAAAGGAAAA	Sopen03g032010__MP00580__Dof	10	0.000235737	0.0752001	0.0120262	10	AAAAGGAAAA	AAAAAAAAGAAAAAGTAAAAA	+
No_response_case_1	Spenn	22-AAAAGGAAAA	Sopen03g040210__MP00199__Dof	7	0.000235737	0.0752001	0.0120262	10	AAAAGGAAAA	AAAAAGAAAAAGTAAAAAAAA	+
No_response_case_1	Spenn	22-AAAAGGAAAA	Sopen06g022000__MP00199__Dof	7	0.000235737	0.0752001	0.0120262	10	AAAAGGAAAA	AAAAAGAAAAAGTAAAAAAAA	+
No_response_case_1	Spenn	22-AAAAGGAAAA	Sopen04g003650__MP00256__C2H2	3	0.000398565	0.127142	0.0187688	10	AAAAGGAAAA	CACAAAACGACAAAAAA	+
No_response_case_1	Spenn	22-AAAAGGAAAA	Sopen06g026650__MP00570__Dof	2	0.000477587	0.15235	0.0208836	10	AAAAGGAAAA	CAAAAAGTTAAAAA	+
No_response_case_1	Spenn	22-AAAAGGAAAA	Sopen04g034610__MP00077__MIKC_MADS	6	0.000560543	0.178813	0.022877	9	AAAAGGAAAA	TTCCAAAAATGGAAA	+
No_response_case_1	Spenn	22-AAAAGGAAAA	Sopen06g032440__MP00407__Dof	12	0.000761951	0.243062	0.0255872	9	AAAAGGAAAA	AAAAAAAAAAAAAAAAGTAAA	-
No_response_case_1	Spenn	22-AAAAGGAAAA	Sopen11g025790__MP00407__Dof	12	0.000761951	0.243062	0.0255872	9	AAAAGGAAAA	AAAAAAAAAAAAAAAAGTAAA	-
No_response_case_1	Spenn	22-AAAAGGAAAA	Sopen10g033630__MP00485__C2H2	3	0.000801353	0.255632	0.0255872	10	AAAAGGAAAA	CAGAAAACGACAAAAAAAAA	-
No_response_case_1	Spenn	22-AAAAGGAAAA	Sopen09g002650__MP00461__ARF	11	0.000814163	0.259718	0.0255872	10	AAAAGGAAAA	TTTTCCCGCCAAAAACGTAAA	-
No_response_case_1	Spenn	22-AAAAGGAAAA	Sopen03g034940__MP00394__Dof	8	0.000835934	0.266663	0.0255872	10	AAAAGGAAAA	AAAAAAGAAAAAGTGAAAA	+
No_response_case_1	Spenn	22-AAAAGGAAAA	Sopen02g030250__MP00592__C2H2	3	0.000941312	0.300279	0.0273535	10	AAAAGGAAAA	AAGAAAACGACAAAAAA	+
No_response_case_1	Spenn	22-AAAAGGAAAA	Sopen03g040470__MP00206__C2H2	3	0.000983002	0.313578	0.0273535	10	AAAAGGAAAA	CACAAAACGACAAAAAAA	+
No_response_case_1	Spenn	22-AAAAGGAAAA	Sopen07g027520__MP00125__C2H2	3	0.00126195	0.402561	0.0335888	10	AAAAGGAAAA	CAGAAAACGACAAAAAAAAA	+
No_response_case_1	Spenn	22-AAAAGGAAAA	Sopen08g017970__MP00531__WRKY	2	0.00159589	0.509088	0.0407073	10	AAAAGGAAAA	AAAAAAGTCAAAG	-
No_response_case_1	Spenn	22-AAAAGGAAAA	Sopen03g028770__MP00254__C2H2	3	0.00210001	0.669902	0.0514235	10	AAAAGGAAAA	AAAAAAAGACAAAAA	+
No_response_case_1	Spenn	22-AAAAGGAAAA	Sopen02g034860__MP00468__B3	11	0.0028855	0.920475	0.0679406	10	AAAAGGAAAA	TTTTCCCGCCAAAAACGTAAA	-
No_response_case_1	Spenn	23-ATACAAATACAWATG	Sopen12g003170__MP00045__CPP	1	0.00200821	0.640618	1	9	ATACAAATACAAATG	AATTCAAATT	-
No_response_case_1	Spenn	26-AAATAAATAAATA	Sopen06g029270__MP00330__WOX	-1	0.00023168	0.0739058	0.145391	11	AAATAAATAAATA	ATTAATTAACT	-
No_response_case_1	Spenn	26-AAATAAATAAATA	Sopen02g031700__MP00323__HD-ZIP	1	0.000686855	0.219107	0.209158	10	AAATAAATAAATA	TCAATAATTGA	+
No_response_case_1	Spenn	26-AAATAAATAAATA	Sopen02g029860__MP00268__ZF-HD	2	0.0010465	0.333834	0.209158	13	AAATAAATAAATA	AAATGTAATTAATTA	+
No_response_case_1	Spenn	26-AAATAAATAAATA	Sopen05g003140__MP00225__HD-ZIP	1	0.00179201	0.571652	0.209158	10	AAATAAATAAATA	TCAATAATTAA	+
No_response_case_1	Spenn	26-AAATAAATAAATA	Sopen09g003600__MP00486__HD-ZIP	2	0.00207528	0.662015	0.209158	11	AAATAAATAAATA	ACCAATAATTGAA	-
No_response_case_1	Spenn	26-AAATAAATAAATA	Sopen05g029870__MP00051__HD-ZIP	-1	0.00233305	0.744243	0.209158	8	AAATAAATAAATA	AATTATTA	-
No_response_case_1	Spenn	27-AANTAATTAAT	Sopen06g029270__MP00330__WOX	-1	3.92543e-06	0.00125221	0.00244646	10	AAATAATTAAT	ATTAATTAACT	-
No_response_case_1	Spenn	27-AANTAATTAAT	Sopen02g029860__MP00268__ZF-HD	2	9.12105e-06	0.00290962	0.00284227	11	AAATAATTAAT	AAATGTAATTAATTA	+
No_response_case_1	Spenn	27-AANTAATTAAT	Sopen01g037400__MP00421__HD-ZIP	-2	0.000233695	0.0745487	0.0291292	9	AAATAATTAAT	GTAATTAATGC	-
No_response_case_1	Spenn	27-AANTAATTAAT	Sopen02g031700__MP00323__HD-ZIP	1	0.000417028	0.133032	0.0433175	10	AAATAATTAAT	TCAATAATTGA	+
No_response_case_1	Spenn	27-AANTAATTAAT	Sopen02g016460__MP00387__ZF-HD	-3	0.000507515	0.161897	0.0451857	8	AAATAATTAAT	TAATTAATGATTAAA	-
No_response_case_1	Spenn	27-AANTAATTAAT	Sopen05g029870__MP00051__HD-ZIP	-1	0.00117088	0.373511	0.0760038	8	AAATAATTAAT	AATTATTA	-
No_response_case_1	Spenn	27-AANTAATTAAT	Sopen05g003140__MP00225__HD-ZIP	1	0.00125497	0.400335	0.0760038	10	AAATAATTAAT	TCAATAATTAA	+
No_response_case_1	Spenn	27-AANTAATTAAT	Sopen09g003600__MP00486__HD-ZIP	2	0.00134146	0.427926	0.0760038	11	AAATAATTAAT	ACCAATAATTGAA	-
No_response_case_1	Spenn	27-AANTAATTAAT	Sopen03g028900__MP00232__HD-ZIP	-2	0.00212031	0.676378	0.11012	9	AAATAATTAAT	GCATTTAATGC	-
No_response_case_1	Spenn	28-ATTATAAGTGTATA	Sopen01g050310__MP00038__bZIP	-3	0.0020031	0.638989	0.638989	8	ATTATAAGTGTATA	ACACGTGT	+
No_response_case_2	Solyc	1-GAAGAAGAARRAGAR	Solyc10g077110.1__MP00229__C2H2	3	2.2185e-06	0.0007077	0.00139608	15	GAAGAAGAAAGAGAG	GAGGAGGAGGAGGAGGAGG	-
No_response_case_2	Solyc	1-GAAGAAGAARRAGAR	Solyc02g090220.2__MP00402__Dof	5	5.02856e-06	0.00160411	0.00152257	15	GAAGAAGAAAGAGAG	AAAAAGTAAAAAAAAAAAAAA	-
No_response_case_2	Solyc	1-GAAGAAGAARRAGAR	Solyc11g008560.1__MP00610__AP2	2	7.25849e-06	0.00231546	0.00152257	15	GAAGAAGAAAGAGAG	AAAAAAAAAAAAAAGAGAAA	+
No_response_case_2	Solyc	1-GAAGAAGAARRAGAR	Solyc06g062520.1__MP00199__Dof	5	0.000226872	0.0723722	0.0296193	15	GAAGAAGAAAGAGAG	AAAAAGAAAAAGTAAAAAAAA	+
No_response_case_2	Solyc	1-GAAGAAGAARRAGAR	Solyc11g011260.1__MP00611__GRAS	2	0.000235338	0.0750728	0.0296193	15	GAAGAAGAAAGAGAG	AAGAAAAAGACAAAAAAAAA	+
No_response_case_2	Solyc	1-GAAGAAGAARRAGAR	Solyc04g077210.2__MP00675__TALE	3	0.000408983	0.130465	0.042895	15	GAAGAAGAAAGAGAG	GCAGGGGCAGGGAGAGAGAG	-
No_response_case_2	Solyc	1-GAAGAAGAARRAGAR	Solyc06g076030.2__MP00407__Dof	0	0.00162867	0.519547	0.146416	15	GAAGAAGAAAGAGAG	AAAAAAAAAAAAAAAAGTAAA	-
No_response_case_2	Solyc	1-GAAGAAGAARRAGAR	Solyc00g024680.1__MP00295__Dof	0	0.00286159	0.912846	0.221776	15	GAAGAAGAAAGAGAG	CAAAAAGTAAAAAAA	-
No_response_case_2	Solyc	3-TTTTTTTTAAAAAAAA	Solyc04g015570.2__MP00306__C2H2	-5	0.000267287	0.0852646	0.0852646	7	TTTTTTTTAAAAAAAA	TTGAAAA	+
No_response_case_2	Solyc	4-AAAATAAATAAATAA	Solyc02g086930.2__MP00323__HD-ZIP	0	0.000739191	0.235802	0.1887	11	AAAATAAATAAATAA	TCAATAATTGA	+
No_response_case_2	Solyc	4-AAAATAAATAAATAA	Solyc06g076030.2__MP00407__Dof	5	0.0010491	0.334662	0.1887	15	AAAATAAATAAATAA	AAAAAAAAAAAAAAAAGTAAA	-
No_response_case_2	Solyc	4-AAAATAAATAAATAA	Solyc06g072890.1__MP00330__WOX	-2	0.00120195	0.383423	0.1887	11	AAAATAAATAAATAA	ATTAATTAACT	-
No_response_case_2	Solyc	4-AAAATAAATAAATAA	Solyc02g085160.1__MP00268__ZF-HD	1	0.00122468	0.390672	0.1887	14	AAAATAAATAAATAA	AAATGTAATTAATTA	+
No_response_case_2	Solyc	4-AAAATAAATAAATAA	Solyc09g008810.2__MP00486__HD-ZIP	1	0.00232725	0.742393	0.228412	12	AAAATAAATAAATAA	ACCAATAATTGAA	-
No_response_case_2	Solyc	4-AAAATAAATAAATAA	Solyc05g007180.2__MP00225__HD-ZIP	0	0.00271454	0.865938	0.228412	11	AAAATAAATAAATAA	TCAATAATTAA	+
No_response_case_2	Solyc	4-AAAATAAATAAATAA	Solyc11g008560.1__MP00610__AP2	4	0.00309816	0.988312	0.228412	15	AAAATAAATAAATAA	AAAAAAAAAAAAAAGAGAAA	+
No_response_case_2	Solyc	4-AAAATAAATAAATAA	Solyc00g024680.1__MP00295__Dof	-1	0.00311665	0.994213	0.228412	14	AAAATAAATAAATAA	CAAAAAGTAAAAAAA	-
No_response_case_2	Solyc	6-AAAAATAAAAA	Solyc00g024680.1__MP00295__Dof	2	0.000689514	0.219955	0.245125	11	AAAAATAAAAA	CAAAAAGTAAAAAAA	-
No_response_case_2	Solyc	6-AAAAATAAAAA	Solyc06g076030.2__MP00407__Dof	4	0.000925887	0.295358	0.245125	11	AAAAATAAAAA	AAAAAAAAAAAAAAAAGTAAA	-
No_response_case_2	Solyc	6-AAAAATAAAAA	Solyc02g090170.2__MP00468__B3	10	0.00130036	0.414816	0.245125	11	AAAAATAAAAA	TTTTCCCGCCAAAAACGTAAA	-
No_response_case_2	Solyc	6-AAAAATAAAAA	Solyc06g062520.1__MP00199__Dof	7	0.00279528	0.891693	0.245125	11	AAAAATAAAAA	AAAAAGAAAAAGTAAAAAAAA	+
No_response_case_2	Solyc	6-AAAAATAAAAA	Solyc03g115940.2__MP00394__Dof	8	0.00289102	0.922236	0.245125	11	AAAAATAAAAA	AAAAAAGAAAAAGTGAAAA	+
No_response_case_2	Solyc	6-AAAAATAAAAA	Solyc03g112930.2__MP00580__Dof	10	0.00310875	0.991692	0.245125	11	AAAAATAAAAA	AAAAAAAAGAAAAAGTAAAAA	+
No_response_case_2	Solyc	6-AAAAATAAAAA	Solyc06g071480.2__MP00580__Dof	10	0.00310875	0.991692	0.245125	11	AAAAATAAAAA	AAAAAAAAGAAAAAGTAAAAA	+
No_response_case_2	Solyc	7-ACGTGGCATG	Solyc04g078840.2__MP00186__bZIP	5	1.30767e-06	0.000417148	0.000752944	10	ACGTGGCATG	TGGTCACGTGGCATTTTT	-
No_response_case_2	Solyc	7-ACGTGGCATG	Solyc09g009490.2__MP00294__bZIP	8	0.003111	0.000992408	0.000768889	10	ACGTGGCATG	AAATGGTGACGTGGCAGT	+
No_response_case_2	Solyc	7-ACGTGGCATG	Solyc08g005290.2__MP00291__bZIP	7	5.98275e-06	0.0019085	0.000768889	8	ACGTGGCATG	AATGGTCACGTGGCA	+
No_response_case_2	Solyc	7-ACGTGGCATG	Solyc10g081350.1__MP00409__bZIP	7	6.67682e-06	0.00212991	0.000768889	8	ACGTGGCATG	AATGGACACGTGGCA	+
No_response_case_2	Solyc	7-ACGTGGCATG	Solyc01g095460.2__MP00318__bZIP	7	6.67682e-06	0.00212991	0.000768889	8	ACGTGGCATG	AATGCTGACGTGGCA	-
No_response_case_2	Solyc	7-ACGTGGCATG	Solyc06g008030.2__MP00074__bHLH	2	2.19366e-05	0.00699776	0.00164191	10	ACGTGGCATG	CCACGTGACCTTCT	-
No_response_case_2	Solyc	7-ACGTGGCATG	Solyc09g063010.2__MP00074__bHLH	2	2.19366e-05	0.00699776	0.00164191	10	ACGTGGCATG	CCACGTGACCTTCT	-
No_response_case_2	Solyc	7-ACGTGGCATG	Solyc01g109880.2__MP00239__bZIP	7	2.32524e-05	0.00741753	0.00164191	8	ACGTGGCATG	GATGCTGACGTGGCA	+
No_response_case_2	Solyc	7-ACGTGGCATG	Solyc01g079480.2__MP00419__bZIP	7	2.56643e-05	0.0081869	0.00164191	8	ACGTGGCATG	GATGCTGACGTGGCA	+
No_response_case_2	Solyc	7-ACGTGGCATG	Solyc02g084860.1__MP00470__bZIP	7	3.11959e-05	0.00995149	0.00179623	8	ACGTGGCATG	GATGCTGACGTGGCA	-
No_response_case_2	Solyc	7-ACGTGGCATG	Solyc02g062950.2__MP00039__bZIP	2	7.1191e-05	0.0227099	0.00372646	8	ACGTGGCATG	TGACGTGGCA	+
No_response_case_2	Solyc	7-ACGTGGCATG	Solyc04g005280.2__MP00219__bHLH	1	0.000124068	0.0395777	0.00556772	10	ACGTGGCATG	CACGTGACTTTCACG	+
No_response_case_2	Solyc	7-ACGTGGCATG	Solyc03g114720.2__MP00498__bHLH	1	0.000127164	0.0405652	0.00556772	10	ACGTGGCATG	CACGTGACATCCAC	+
No_response_case_2	Solyc	7-ACGTGGCATG	Solyc08g061130.2__MP00117__bZIP	7	0.000135376	0.043185	0.00556772	8	ACGTGGCATG	AATGATGACGTGGCC	+
No_response_case_2	Solyc	7-ACGTGGCATG	Solyc07g043580.2__MP00606__bHLH	2	0.00019886	0.0634365	0.00763345	7	ACGTGGCATG	TCACGTGGC	+
No_response_case_2	Solyc	7-ACGTGGCATG	Solyc01g102300.2__MP00081__bHLH	2	0.000253507	0.0808688	0.00876987	8	ACGTGGCATG	TCACGTGGCT	-
No_response_case_2	Solyc	7-ACGTGGCATG	Solyc02g089420.1__MP00389__bZIP	5	0.000258928	0.0825979	0.00876987	7	ACGTGGCATG	TGCTGACGTGGC	+
No_response_case_2	Solyc	7-ACGTGGCATG	Solyc02g093280.2__MP00035__bHLH	2	0.000300026	0.0957084	0.00955279	7	ACGTGGCATG	GCACGTGGG	-
No_response_case_2	Solyc	7-ACGTGGCATG	Solyc01g097330.2__MP00040__bZIP	5	0.00032956	0.10513	0.00955279	7	ACGTGGCATG	TGCTGACGTGGC	+
No_response_case_2	Solyc	7-ACGTGGCATG	Solyc01g090790.2__MP00034__bHLH	2	0.000346312	0.110474	0.00955279	6	ACGTGGCATG	GCACGTGG	-
No_response_case_2	Solyc	7-ACGTGGCATG	Solyc05g006650.2__MP00207__bHLH	9	0.000348406	0.111142	0.00955279	10	ACGTGGCATG	GTGAATGCCACGTGCCACCTC	-
No_response_case_2	Solyc	7-ACGTGGCATG	Solyc09g057710.2__MP00660__bHLH	2	0.000408522	0.130319	0.0102271	6	ACGTGGCATG	GCACGTGG	-
No_response_case_2	Solyc	7-ACGTGGCATG	Solyc04g077480.2__MP00135__bHLH	10	0.000668985	0.213406	0.0160498	10	ACGTGGCATG	CGTGAAAAGCACGTGACACCT	+
No_response_case_2	Solyc	7-ACGTGGCATG	Solyc09g089870.2__MP00102__bHLH	3	0.00101163	0.32271	0.0200999	7	ACGTGGCATG	GGCACGTGCC	+
No_response_case_2	Solyc	7-ACGTGGCATG	Solyc08g005780.2__MP00543__BES1	4	0.00101234	0.322937	0.0200999	10	ACGTGGCATG	TCACACGTGTGAACT	+
No_response_case_2	Solyc	7-ACGTGGCATG	Solyc06g083980.1__MP00099__bHLH	2	0.00165988	0.529503	0.0308304	6	ACGTGGCATG	GCACGTGC	+
No_response_case_2	Solyc	7-ACGTGGCATG	Solyc01g096050.2__MP00100__bHLH	2	0.00240024	0.765675	0.040648	6	ACGTGGCATG	GCACGTGC	-
No_response_case_2	Solyc	8-AAAAGAAAAAAAAR	Solyc02g090220.2__MP00402__Dof	1	1.84469e-07	5.88458e-05	7.01011e-05	14	AAAAGAAAAAAAAG	AAAAAGTAAAAAAAAAAAAAA	-
No_response_case_2	Solyc	8-AAAAGAAAAAAAAR	Solyc06g062520.1__MP00199__Dof	7	2.26463e-07	7.22416e-05	7.01011e-05	14	AAAAGAAAAAAAAG	AAAAAGAAAAAGTAAAAAAAA	+
No_response_case_2	Solyc	8-AAAAGAAAAAAAAR	Solyc00g024680.1__MP00295__Dof	2	2.21483e-06	0.00070653	0.000457063	13	AAAAGAAAAAAAAG	CAAAAAGTAAAAAAA	-
No_response_case_2	Solyc	8-AAAAGAAAAAAAAR	Solyc11g008560.1__MP00610__AP2	1	1.20075e-05	0.00383039	0.00123524	14	AAAAGAAAAAAAAG	AAAAAAAAAAAAAAGAGAAA	+
No_response_case_2	Solyc	8-AAAAGAAAAAAAAR	Solyc11g011260.1__MP00611__GRAS	4	1.20075e-05	0.00383039	0.00123524	14	AAAAGAAAAAAAAG	AAGAAAAAGACAAAAAAAAA	+
No_response_case_2	Solyc	8-AAAAGAAAAAAAAR	Solyc07g053570.2__MP00125__C2H2	4	1.41201e-05	0.0045043	0.00123524	14	AAAAGAAAAAAAAG	CAGAAAACGACAAAAAAAAA	+
No_response_case_2	Solyc	8-AAAAGAAAAAAAAR	Solyc03g121660.2__MP00206__C2H2	4	1.48155e-05	0.00472613	0.00123524	14	AAAAGAAAAAAAAG	CACAAAACGACAAAAAAA	+
No_response_case_2	Solyc	8-AAAAGAAAAAAAAR	Solyc04g008500.2__MP00256__C2H2	4	1.71844e-05	0.00548184	0.00123524	13	AAAAGAAAAAAAAG	CACAAAACGACAAAAAA	+
No_response_case_2	Solyc	8-AAAAGAAAAAAAAR	Solyc10g084180.1__MP00485__C2H2	4	1.79571e-05	0.00572831	0.00123524	14	AAAAGAAAAAAAAG	CAGAAAACGACAAAAAAAAA	-
No_response_case_2	Solyc	8-AAAAGAAAAAAAAR	Solyc02g085580.2__MP00592__C2H2	4	3.19436e-05	0.01019	0.00197761	13	AAAAGAAAAAAAAG	AAGAAAACGACAAAAAA	+
No_response_case_2	Solyc	8-AAAAGAAAAAAAAR	Solyc03g112930.2__MP00580__Dof	10	5.90759e-05	0.0188452	0.0030478	11	AAAAGAAAAAAAAG	AAAAAAAAGAAAAAGTAAAAA	+
No_response_case_2	Solyc	8-AAAAGAAAAAAAAR	Solyc06g071480.2__MP00580__Dof	10	5.90759e-05	0.0188452	0.0030478	11	AAAAGAAAAAAAAG	AAAAAAAAGAAAAAGTAAAAA	+
No_response_case_2	Solyc	8-AAAAGAAAAAAAAR	Solyc01g005060.2__MP00254__C2H2	3	7.90418e-05	0.0252143	0.00376418	12	AAAAGAAAAAAAAG	AAAAAAAGACAAAAA	+
No_response_case_2	Solyc	8-AAAAGAAAAAAAAR	Solyc06g059970.2__MP00080__MIKC_MADS	2	0.000277776	0.0886106	0.0114974	12	AAAAGAAAAAAAAG	CCAAAAAAGGAAAA	+
No_response_case_2	Solyc	8-AAAAGAAAAAAAAR	Solyc03g115940.2__MP00394__Dof	8	0.00027857	0.0888637	0.0114974	11	AAAAGAAAAAAAAG	AAAAAAGAAAAAGTGAAAA	+
No_response_case_2	Solyc	8-AAAAGAAAAAAAAR	Solyc06g076030.2__MP00407__Dof	0	0.000591405	0.188658	0.0228835	14	AAAAGAAAAAAAAG	AAAAAAAAAAAAAAAAGTAAA	-
No_response_case_2	Solyc	8-AAAAGAAAAAAAAR	Solyc01g093960.2__MP00315__MIKC_MADS	7	0.000849077	0.270856	0.0309212	12	AAAAGAAAAAAAAG	TTTCCAAAAAAGGAAAAAA	+
No_response_case_2	Solyc	8-AAAAGAAAAAAAAR	Solyc04g070960.1__MP00405__Dof	2	0.00270204	0.86195	0.0929344	9	AAAAGAAAAAAAAG	CAAAAAGTTAA	+
No_response_case_2	Solyc	8-AAAAGAAAAAAAAR	Solyc02g071730.2__MP00609__MIKC_MADS	5	0.0030452	0.97142	0.0992248	14	AAAAGAAAAAAAAG	TTACCAAAAATGGAAAAAA	-
No_response_case_2	Solyc	9-TAATAATAATAATAA	Solyc01g091010.2__MP00620__YABBY	-3	0.000237186	0.0756624	0.126512	10	TAATAATAATAATAA	CAATCATAAT	+
No_response_case_2	Solyc	9-TAATAATAATAATAA	Solyc05g051460.2__MP00051__HD-ZIP	-3	0.000415873	0.132663	0.126512	8	TAATAATAATAATAA	TAATAATT	+
No_response_case_2	Solyc	9-TAATAATAATAATAA	Solyc03g120910.2__MP00200__HD-ZIP	-1	0.000605058	0.193013	0.126512	14	TAATAATAATAATAA	AAAAGTAATGATTAC	+
No_response_case_2	Solyc	9-TAATAATAATAATAA	Solyc05g054400.2__MP00335__GATA	2	0.00109678	0.349873	0.153371	15	TAATAATAATAATAA	GATGATGATGATGATGATG	-
No_response_case_2	Solyc	9-TAATAATAATAATAA	Solyc12g099370.1__MP00554__GATA	5	0.00148609	0.474064	0.153371	15	TAATAATAATAATAA	CATCATCATCATCATCATCATCATCAT	+
No_response_case_2	Solyc	9-TAATAATAATAATAA	Solyc02g086930.2__MP00323__HD-ZIP	-2	0.00186629	0.595346	0.153371	11	TAATAATAATAATAA	TCAATAATTGA	+
No_response_case_2	Solyc	9-TAATAATAATAATAA	Solyc05g007180.2__MP00225__HD-ZIP	-2	0.00186629	0.595346	0.153371	11	TAATAATAATAATAA	TCAATAATTAA	+
No_response_case_2	Solyc	9-TAATAATAATAATAA	Solyc05g012050.2__MP00220__YABBY	-3	0.00227964	0.727206	0.158884	8	TAATAATAATAATAA	TAATCATA	-
No_response_case_2	Solyc	10-GATGGAGGTG	Solyc04g080910.1__MP00240__ERF	4	0.000202683	0.064656	0.112911	10	GATGGAGGTG	TGGCGGTGGAGGTGG	-
No_response_case_2	Solyc	10-GATGGAGGTG	Solyc05g053500.2__MP00377__GATA	5	0.000510071	0.162713	0.112911	10	GATGGAGGTG	ATGGTGATGATGATG	+
No_response_case_2	Solyc	10-GATGGAGGTG	Solyc11g042580.1__MP00227__ERF	7	0.000604609	0.19287	0.112911	10	GATGGAGGTG	TGGCGGTGGCGGCGGCGGTG	-
No_response_case_2	Solyc	10-GATGGAGGTG	Solyc06g050520.1__MP00302__ERF	3	0.000714448	0.227909	0.112911	10	GATGGAGGTG	GGCGGTGGTGGTGGCGGTGGA	+
No_response_case_2	Solyc	10-GATGGAGGTG	Solyc11g012980.1__MP00156__ERF	3	0.00229723	0.732818	0.283364	10	GATGGAGGTG	GTCGGTGGAGGTGGTGGTGG	-
No_response_case_2	Solyc	10-GATGGAGGTG	Solyc10g080310.1__MP00411__ERF	3	0.00285655	0.911238	0.283364	8	GATGGAGGTG	GGCGGTGGCGG	-
No_response_case_2	Solyc	11-ATACACTTATAATW	Solyc01g108080.2__MP00038__bZIP	-2	0.00225476	0.719268	0.719268	8	ATACACTTATAATA	ACACGTGT	+
No_response_case_2	Solyc	12-AAAATAAAATAAAWT	Solyc01g005060.2__MP00254__C2H2	0	0.000408127	0.130192	0.256236	15	AAAATAAAATAAATT	AAAAAAAGACAAAAA	+
No_response_case_2	Solyc	12-AAAATAAAATAAAWT	Solyc11g008560.1__MP00610__AP2	7	0.00303933	0.969545	0.47263	13	AAAATAAAATAAATT	AAAAAAAAAAAAAAGAGAAA	+
No_response_case_2	Solyc	14-AAAAAWAATTA	Solyc02g085160.1__MP00268__ZF-HD	0	0.000158267	0.0504872	0.0640274	11	AAAAAAAATTA	AAATGTAATTAATTA	+
No_response_case_2	Solyc	14-AAAAAWAATTA	Solyc09g008390.1__MP00406__MYB	-2	0.000207337	0.0661405	0.0640274	9	AAAAAAAATTA	AAAAAATTAGGTAAA	+
No_response_case_2	Solyc	14-AAAAAWAATTA	Solyc05g009230.1__MP00216__MYB	-1	0.00174063	0.555261	0.211986	10	AAAAAAAATTA	AAAAAAGTTAGGTAG	+
No_response_case_2	Solyc	14-AAAAAWAATTA	Solyc02g086930.2__MP00323__HD-ZIP	-1	0.00188854	0.602443	0.211986	10	AAAAAAAATTA	TCAATAATTGA	+
No_response_case_2	Solyc	14-AAAAAWAATTA	Solyc05g051460.2__MP00051__HD-ZIP	-3	0.00203666	0.649694	0.211986	8	AAAAAAAATTA	AATTATTA	-
No_response_case_2	Solyc	14-AAAAAWAATTA	Solyc05g007180.2__MP00225__HD-ZIP	-4	0.00284008	0.905986	0.211986	7	AAAAAAAATTA	TTAATTATTGA	-
No_response_case_2	Solyc	14-AAAAAWAATTA	Solyc06g072890.1__MP00330__WOX	-3	0.00300816	0.959603	0.211986	8	AAAAAAAATTA	ATTAATTAACT	-
No_response_case_2	Solyc	14-AAAAAWAATTA	Solyc03g120910.2__MP00200__HD-ZIP	0	0.00308909	0.98542	0.211986	11	AAAAAAAATTA	AAAAGTAATGATTAC	+
No_response_case_2	Solyc	15-CTCGCTTTATACAAA	Solyc08g078340.2__MP00551__MYB_related	0	0.00185453	0.591595	0.976563	15	CTCGCTTTATACAAA	ATAACCTTATCCATA	+
No_response_case_2	Solyc	17-CAACAACAACA	Solyc05g053500.2__MP00377__GATA	3	2.80855e-05	0.00895926	0.0179185	11	CAACAACAACA	CATCATCATCACCAT	-
No_response_case_2	Solyc	17-CAACAACAACA	Solyc10g047640.1__MP00198__GATA	3	0.000676745	0.215882	0.15368	11	CAACAACAACA	CATCATCATCATCATCATC	+
No_response_case_2	Solyc	17-CAACAACAACA	Solyc11g065840.1__MP00336__MYB	1	0.000722634	0.23052	0.15368	10	CAACAACAACA	CCACCAACCAC	-
No_response_case_2	Solyc	18-CGAATTATACAAWT	Solyc06g071230.2__MP00149__MYB_related	0	0.00247795	0.790467	0.923639	14	CGAATTATACAATT	AACCTTATCCATTT	-
No_response_case_2	Solyc	19-ATATACAATTTTC	Solyc03g026020.2__MP00575__HSF	-1	0.000955335	0.304752	0.406471	12	ATATACAATTTTC	TCTAGAAGCTTC	-
No_response_case_2	Solyc	19-ATATACAATTTTC	Solyc03g097120.2__MP00514__HSF	-1	0.00200325	0.639036	0.406471	12	ATATACAATTTTC	TCTAGAAGCTTC	-
No_response_case_2	Solyc	22-AACTAATTAA	Solyc06g072890.1__MP00330__WOX	0	1.26547e-05	0.00403685	0.0047175	10	AACTAATTAA	AGTTAATTAAT	+
No_response_case_2	Solyc	22-AACTAATTAA	Solyc02g085160.1__MP00268__ZF-HD	2	0.000114872	0.036644	0.0240903	10	AACTAATTAA	AAATGTAATTAATTA	+
No_response_case_2	Solyc	22-AACTAATTAA	Solyc02g067310.2__MP00387__ZF-HD	6	0.000371394	0.118475	0.0467322	9	AACTAATTAA	TTTAATCATTAATTA	+
No_response_case_2	Solyc	22-AACTAATTAA	Solyc02g086930.2__MP00323__HD-ZIP	1	0.000522612	0.166713	0.0547999	10	AACTAATTAA	TCAATAATTGA	+
No_response_case_2	Solyc	22-AACTAATTAA	Solyc05g007180.2__MP00225__HD-ZIP	1	0.00131073	0.418123	0.117806	10	AACTAATTAA	TCAATAATTAA	+
No_response_case_2	Solyc	22-AACTAATTAA	Solyc09g008810.2__MP00486__HD-ZIP	2	0.00235251	0.750451	0.164453	10	AACTAATTAA	ACCAATAATTGAA	-
No_response_case_2	Solyc	22-AACTAATTAA	Solyc05g051460.2__MP00051__HD-ZIP	-1	0.00298324	0.951653	0.187689	8	AACTAATTAA	AATTATTA	-
No_response_case_2	Solyc	23-TATACAAATWCAAAT	Solyc12g007180.1__MP00045__CPP	0	0.00126884	0.404759	0.809518	10	TATACAAATACAAAT	AATTCAAATT	-
No_response_case_2	Solyc	25-GCAGCC	Solyc08g081960.1__MP00027__ERF	2	0.000667144	0.212819	0.424424	6	GCAGCC	CCGCCGCC	+
No_response_case_2	Solyc	26-AAGTTGAAG	Solyc06g065040.2__MP00181__bHLH	3	0.001643	0.524117	0.719443	8	AAGTTGAAG	TGCAAGTTGCA	+
No_response_case_2	Solyc	26-AAGTTGAAG	Solyc10g079050.1__MP00308__bHLH	3	0.00227003	0.724139	0.719443	8	AAGTTGAAG	TGCAAGTTGCT	-
No_response_case_2	Solyc	28-CCCCCACCC	Solyc10g080310.1__MP00411__ERF	0	0.000668134	0.213135	0.426269	9	CCCCCACCC	CCGCCACCGCC	+
No_response_case_2	Solyc	28-CCCCCACCC	Solyc04g077260.2__MP00089__MYB	1	0.00136944	0.436851	0.436851	9	CCCCCACCC	CCACCTACCCCCC	-
No_response_case_2	Solyc	28-CCCCCACCC	Solyc04g080910.1__MP00240__ERF	3	0.00260587	0.831272	0.554181	9	CCCCCACCC	CCACCTCCACCGCCA	+
No_response_case_2	Solyc	29-CTCTCTCCC	Solyc04g081170.2__MP00540__BBR-BPC	6	5.5685e-05	0.0177635	0.0181802	9	CTCTCTCCC	CTCTCTCTCTCTCTCTCTCTC	+
No_response_case_2	Solyc	29-CTCTCTCCC	Solyc04g008380.2__MP00253__BBR-BPC	7	5.69914e-05	0.0181802	0.0181802	9	CTCTCTCCC	TCTCTCTCTCTCTCTCTCTCTCTC	-
No_response_case_2	Solyc	30-ATACATGTAT	Solyc02g094460.1__MP00382__B3	2	8.44701e-05	0.026946	0.0269116	10	ATACATGTAT	ATATACATGCATGCA	+
No_response_case_2	Spenn	1-GAAGAAGAARRAGAR	Sopen10g028790__MP00229__C2H2	3	5.21358e-07	0.000166313	0.000323987	15	GAAGAAGAAGAAGAA	GAGGAGGAGGAGGAGGAGG	-
No_response_case_2	Spenn	1-GAAGAAGAARRAGAR	Sopen01g037760__MP00076__MIKC_MADS	5	9.42103e-06	0.00300531	0.00292725	15	GAAGAAGAAGAAGAA	AAAAAAAAAAAAAAAAAAAAA	-
No_response_case_2	Spenn	1-GAAGAAGAARRAGAR	Sopen11g006040__MP00611__GRAS	2	1.41982e-05	0.00452922	0.00294105	15	GAAGAAGAAGAAGAA	AAGAAAAAGACAAAAAAAAA	+
No_response_case_2	Spenn	1-GAAGAAGAARRAGAR	Sopen02g034910__MP00402__Dof	5	1.94361e-05	0.00620011	0.00301953	15	GAAGAAGAAGAAGAA	AAAAAGTAAAAAAAAAAAAAA	-
No_response_case_2	Spenn	1-GAAGAAGAARRAGAR	Sopen03g040210__MP00199__Dof	5	0.000155874	0.0497239	0.0161441	15	GAAGAAGAAGAAGAA	AAAAAGAAAAAGTAAAAAAAA	+
No_response_case_2	Spenn	1-GAAGAAGAARRAGAR	Sopen06g022000__MP00199__Dof	5	0.000155874	0.0497239	0.0161441	15	GAAGAAGAAGAAGAA	AAAAAGAAAAAGTAAAAAAAA	+
No_response_case_2	Spenn	1-GAAGAAGAARRAGAR	Sopen06g032440__MP00407__Dof	0	0.000987625	0.315052	0.0721002	15	GAAGAAGAAGAAGAA	AAAAAAAAAAAAAAAAGTAAA	-
No_response_case_2	Spenn	1-GAAGAAGAARRAGAR	Sopen11g025790__MP00407__Dof	0	0.000987625	0.315052	0.0721002	15	GAAGAAGAAGAAGAA	AAAAAAAAAAAAAAAAGTAAA	-
No_response_case_2	Spenn	1-GAAGAAGAARRAGAR	Sopen10g035820__MP00295__Dof	0	0.00104421	0.333103	0.0721002	15	GAAGAAGAAGAAGAA	CAAAAAGTAAAAAAA	-
No_response_case_2	Spenn	1-GAAGAAGAARRAGAR	Sopen06g020070__MP00080__MIKC_MADS	3	0.00219559	0.700394	0.13644	11	GAAGAAGAAGAAGAA	CCAAAAAAGGAAAA	+
No_response_case_2	Spenn	2-CSCCACCCYMCC	Sopen06g017870__MP00456__ERF	7	0.000108317	0.034553	0.0438536	12	CCCCACCCCCCC	CCTCCGCCGCCGCCGCCGCCG	+
No_response_case_2	Spenn	2-CSCCACCCYMCC	Sopen06g016040__MP00302__ERF	5	0.000140958	0.0449656	0.0438536	12	CCCCACCCCCCC	TCCACCGCCACCACCACCGCC	-
No_response_case_2	Spenn	2-CSCCACCCYMCC	Sopen11g018710__MP00227__ERF	3	0.00038015	0.121268	0.0735421	12	CCCCACCCCCCC	CACCGCCGCCGCCACCGCCA	+
No_response_case_2	Spenn	2-CSCCACCCYMCC	Sopen06g018310__MP00527__ERF	2	0.000577221	0.184133	0.0735421	12	CCCCACCCCCCC	TCCGCCGCCGCCGCCGCCGCC	+
No_response_case_2	Spenn	2-CSCCACCCYMCC	Sopen03g031510__MP00581__LBD	2	0.000675497	0.215483	0.0735421	12	CCCCACCCCCCC	TCCGCCGCCGCCTCCGCCGCC	+
No_response_case_2	Spenn	2-CSCCACCCYMCC	Sopen02g034520__MP00215__TCP	6	0.000835411	0.266496	0.0735421	12	CCCCACCCCCCC	AGTGGGCCCCACCTCCTCTCTTGGGCCTAT	+
No_response_case_2	Spenn	2-CSCCACCCYMCC	Sopen11g017570__MP00509__ERF	8	0.000852436	0.271927	0.0735421	12	CCCCACCCCCCC	TCCGCCGCCGCCACCGCCGCC	+
No_response_case_2	Spenn	2-CSCCACCCYMCC	Sopen06g024300__MP00526__ERF	5	0.000945541	0.301628	0.0735421	12	CCCCACCCCCCC	TCCTCCGCCGCCACCTCCG	-
No_response_case_2	Spenn	2-CSCCACCCYMCC	Sopen02g038930__MP00384__TCP	5	0.00208444	0.664937	0.135741	12	CCCCACCCCCCC	GTGGGTCCCACATGCTTTTTT	-
No_response_case_2	Spenn	2-CSCCACCCYMCC	Sopen07g028150__MP00458__ERF	1	0.00271357	0.865627	0.135741	12	CCCCACCCCCCC	CCACCACCGCCTCCACCGCC	-
No_response_case_2	Spenn	2-CSCCACCCYMCC	Sopen03g041270__MP00204__ERF	7	0.00277382	0.884848	0.135741	12	CCCCACCCCCCC	CCTCCGCCGCCATTTCCGCCG	-
No_response_case_2	Spenn	2-CSCCACCCYMCC	Sopen10g030870__MP00411__ERF	1	0.00283164	0.903293	0.135741	10	CCCCACCCCCCC	CCGCCACCGCC	+
No_response_case_2	Spenn	2-CSCCACCCYMCC	Sopen11g007720__MP00156__ERF	1	0.0029114	0.928738	0.135741	12	CCCCACCCCCCC	CCACCACCACCTCCACCGAC	+
No_response_case_2	Spenn	2-CSCCACCCYMCC	Sopen03g024410__MP00556__ERF	3	0.00305418	0.974285	0.135741	12	CCCCACCCCCCC	CTCCGCCGCCGCCAC	-
No_response_case_2	Spenn	3-AAAAAAGAAAAAGAA	Sopen06g032440__MP00407__Dof	4	5.33841e-06	0.00170295	0.00162567	15	AAAAAAGAAAAAGAA	AAAAAAAAAAAAAAAAGTAAA	-
No_response_case_2	Spenn	3-AAAAAAGAAAAAGAA	Sopen11g025790__MP00407__Dof	4	5.33841e-06	0.00170295	0.00162567	15	AAAAAAGAAAAAGAA	AAAAAAAAAAAAAAAAGTAAA	-
No_response_case_2	Spenn	3-AAAAAAGAAAAAGAA	Sopen01g037760__MP00076__MIKC_MADS	1	2.19812e-05	0.007012	0.00446252	15	AAAAAAGAAAAAGAA	AAAAAAAAAAAAAAAAAAAAA	-
No_response_case_2	Spenn	3-AAAAAAGAAAAAGAA	Sopen10g035820__MP00295__Dof	0	3.24695e-05	0.0103578	0.00466172	15	AAAAAAGAAAAAGAA	CAAAAAGTAAAAAAA	-
No_response_case_2	Spenn	3-AAAAAAGAAAAAGAA	Sopen03g028770__MP00254__C2H2	1	5.03861e-05	0.0160732	0.00466172	14	AAAAAAGAAAAAGAA	AAAAAAAGACAAAAA	+
No_response_case_2	Spenn	3-AAAAAAGAAAAAGAA	Sopen03g040210__MP00199__Dof	5	5.3579e-05	0.0170917	0.00466172	15	AAAAAAGAAAAAGAA	AAAAAGAAAAAGTAAAAAAAA	+
No_response_case_2	Spenn	3-AAAAAAGAAAAAGAA	Sopen06g022000__MP00199__Dof	5	5.3579e-05	0.0170917	0.00466172	15	AAAAAAGAAAAAGAA	AAAAAGAAAAAGTAAAAAAAA	+
No_response_case_2	Spenn	3-AAAAAAGAAAAAGAA	Sopen06g020070__MP00080__MIKC_MADS	3	0.000117433	0.0374612	0.00689288	11	AAAAAAGAAAAAGAA	CCAAAAAAGGAAAA	+
No_response_case_2	Spenn	3-AAAAAAGAAAAAGAA	Sopen03g032010__MP00580__Dof	2	0.000125602	0.0400671	0.00689288	15	AAAAAAGAAAAAGAA	AAAAAAAAGAAAAAGTAAAAA	+
No_response_case_2	Spenn	3-AAAAAAGAAAAAGAA	Sopen11g006040__MP00611__GRAS	2	0.000140017	0.0446655	0.00689288	15	AAAAAAGAAAAAGAA	AAGAAAAAGACAAAAAAAAA	+
No_response_case_2	Spenn	3-AAAAAAGAAAAAGAA	Sopen02g034910__MP00402__Dof	-1	0.000150027	0.0478588	0.00689288	14	AAAAAAGAAAAAGAA	AAAAAGTAAAAAAAAAAAAAA	-
No_response_case_2	Spenn	3-AAAAAAGAAAAAGAA	Sopen01g037770__MP00315__MIKC_MADS	5	0.000153008	0.0488095	0.00689288	14	AAAAAAGAAAAAGAA	TTTCCAAAAAAGGAAAAAA	+
No_response_case_2	Spenn	3-AAAAAAGAAAAAGAA	Sopen02g030250__MP00592__C2H2	2	0.000158445	0.050544	0.00689288	15	AAAAAAGAAAAAGAA	AAGAAAACGACAAAAAA	+
No_response_case_2	Spenn	3-AAAAAAGAAAAAGAA	Sopen04g003650__MP00256__C2H2	2	0.000158445	0.050544	0.00689288	15	AAAAAAGAAAAAGAA	CACAAAACGACAAAAAA	+
No_response_case_2	Spenn	3-AAAAAAGAAAAAGAA	Sopen06g026650__MP00570__Dof	0	0.000214875	0.0685452	0.00872458	14	AAAAAAGAAAAAGAA	CAAAAAGTTAAAAA	+
No_response_case_2	Spenn	3-AAAAAAGAAAAAGAA	Sopen10g033630__MP00485__C2H2	2	0.000250207	0.0798162	0.00952423	15	AAAAAAGAAAAAGAA	CAGAAAACGACAAAAAAAAA	-
No_response_case_2	Spenn	3-AAAAAAGAAAAAGAA	Sopen07g027520__MP00125__C2H2	2	0.000296767	0.0946687	0.010632	15	AAAAAAGAAAAAGAA	CAGAAAACGACAAAAAAAAA	+
No_response_case_2	Spenn	3-AAAAAAGAAAAAGAA	Sopen03g040470__MP00206__C2H2	2	0.000323403	0.103166	0.0109426	15	AAAAAAGAAAAAGAA	CACAAAACGACAAAAAAA	+
No_response_case_2	Spenn	3-AAAAAAGAAAAAGAA	Sopen03g034940__MP00394__Dof	0	0.000502642	0.160343	0.0161122	15	AAAAAAGAAAAAGAA	AAAAAAGAAAAAGTGAAAA	+
No_response_case_2	Spenn	3-AAAAAAGAAAAAGAA	Sopen02g020720__MP00609__MIKC_MADS	5	0.000592055	0.188866	0.0180294	14	AAAAAAGAAAAAGAA	TTACCAAAAATGGAAAAAA	-
No_response_case_2	Spenn	3-AAAAAAGAAAAAGAA	Sopen05g011300__MP00605__MIKC_MADS	2	0.000738343	0.235531	0.0214135	11	AAAAAAGAAAAAGAA	CCAAAAATGGAAA	+
No_response_case_2	Spenn	3-AAAAAAGAAAAAGAA	Sopen11g005370__MP00272__MIKC_MADS	2	0.00105912	0.33786	0.0293206	13	AAAAAAGAAAAAGAA	CCAAAAAAGGAAAGT	-
No_response_case_2	Spenn	3-AAAAAAGAAAAAGAA	Sopen08g017970__MP00531__WRKY	0	0.00122855	0.391907	0.0325323	13	AAAAAAGAAAAAGAA	AAAAAAGTCAAAG	-
No_response_case_2	Spenn	3-AAAAAAGAAAAAGAA	Sopen02g034860__MP00468__B3	10	0.00130619	0.416674	0.033147	11	AAAAAAGAAAAAGAA	TTTTCCCGCCAAAAACGTAAA	-
No_response_case_2	Spenn	3-AAAAAAGAAAAAGAA	Sopen09g002650__MP00461__ARF	10	0.00197239	0.629192	0.048051	11	AAAAAAGAAAAAGAA	TTTTCCCGCCAAAAACGTAAA	-
No_response_case_2	Spenn	3-AAAAAAGAAAAAGAA	Sopen01g034890__MP00508__MIKC_MADS	8	0.00218781	0.697911	0.051249	11	AAAAAAGAAAAAGAA	ACTTTCCAAAAAAGGAAAG	-
No_response_case_2	Spenn	3-AAAAAAGAAAAAGAA	Sopen04g034610__MP00077__MIKC_MADS	4	0.00242563	0.773776	0.0547155	11	AAAAAAGAAAAAGAA	TTCCAAAAATGGAAA	+
No_response_case_2	Spenn	3-AAAAAAGAAAAAGAA	Sopen03g030710__MP00608__C2H2	1	0.00267615	0.853692	0.0582106	11	AAAAAAGAAAAAGAA	AAAAACAGAGCA	+
No_response_case_2	Spenn	3-AAAAAAGAAAAAGAA	Sopen11g001390__MP00243__Trihelix	5	0.00284326	0.906999	0.0597128	11	AAAAAAGAAAAAGAA	ACGGTAAAAAAATAAA	+
No_response_case_2	Spenn	6-AWAATAATAATAATA	Sopen01g036740__MP00620__YABBY	-4	0.000251734	0.0803033	0.0959518	10	AAAATAATAATAATA	CAATCATAAT	+
No_response_case_2	Spenn	6-AWAATAATAATAATA	Sopen03g039740__MP00200__HD-ZIP	1	0.000310852	0.0991619	0.0959518	14	AAAATAATAATAATA	AAAAGTAATGATTAC	+
No_response_case_2	Spenn	6-AWAATAATAATAATA	Sopen05g029870__MP00051__HD-ZIP	-4	0.000578897	0.184668	0.119127	8	AAAATAATAATAATA	TAATAATT	+
No_response_case_2	Spenn	6-AWAATAATAATAATA	Sopen02g031700__MP00323__HD-ZIP	-3	0.00168224	0.536634	0.207705	11	AAAATAATAATAATA	TCAATAATTGA	+
No_response_case_2	Spenn	6-AWAATAATAATAATA	Sopen05g003140__MP00225__HD-ZIP	-3	0.00168224	0.536634	0.207705	11	AAAATAATAATAATA	TCAATAATTAA	+
No_response_case_2	Spenn	7-AAAATAAAATAAA	Sopen03g028770__MP00254__C2H2	0	0.00276627	0.88244	0.457889	13	AAAATAAAATAAA	AAAAAAAGACAAAAA	+
No_response_case_2	Spenn	8-TTTTTTTTAAAAAAAA	Sopen04g007640__MP00306__C2H2	-5	0.000316125	0.100844	0.100844	7	TTTTTTTTAAAAAAAA	TTGAAAA	+
No_response_case_2	Spenn	9-AAAATAAATAAATTA	Sopen06g029270__MP00330__WOX	-2	0.00150915	0.48142	0.329033	11	AAAATAAATAAATTA	ATTAATTAACT	-
No_response_case_2	Spenn	9-AAAATAAATAAATTA	Sopen06g032440__MP00407__Dof	4	0.00159531	0.508905	0.329033	15	AAAATAAATAAATTA	AAAAAAAAAAAAAAAAGTAAA	-
No_response_case_2	Spenn	9-AAAATAAATAAATTA	Sopen11g025790__MP00407__Dof	4	0.00159531	0.508905	0.329033	15	AAAATAAATAAATTA	AAAAAAAAAAAAAAAAGTAAA	-
No_response_case_2	Spenn	10-AAGAAAAAAAAA	Sopen02g034910__MP00402__Dof	3	1.53039e-05	0.00488196	0.00804177	12	AAGAAAAAAAAA	AAAAAGTAAAAAAAAAAAAAA	-
No_response_case_2	Spenn	10-AAGAAAAAAAAA	Sopen03g040210__MP00199__Dof	9	3.88991e-05	0.0124088	0.00804177	12	AAGAAAAAAAAA	AAAAAGAAAAAGTAAAAAAAA	+
No_response_case_2	Spenn	10-AAGAAAAAAAAA	Sopen06g022000__MP00199__Dof	9	3.88991e-05	0.0124088	0.00804177	12	AAGAAAAAAAAA	AAAAAGAAAAAGTAAAAAAAA	+
No_response_case_2	Spenn	10-AAGAAAAAAAAA	Sopen01g037760__MP00076__MIKC_MADS	7	0.000109758	0.0350128	0.0170181	12	AAGAAAAAAAAA	AAAAAAAAAAAAAAAAAAAAA	-
No_response_case_2	Spenn	10-AAGAAAAAAAAA	Sopen10g035820__MP00295__Dof	4	0.000223787	0.0713882	0.0240538	11	AAGAAAAAAAAA	CAAAAAGTAAAAAAA	-
No_response_case_2	Spenn	10-AAGAAAAAAAAA	Sopen07g027520__MP00125__C2H2	6	0.000284613	0.0907916	0.0240538	12	AAGAAAAAAAAA	CAGAAAACGACAAAAAAAAA	+
No_response_case_2	Spenn	10-AAGAAAAAAAAA	Sopen11g006040__MP00611__GRAS	6	0.000284613	0.0907916	0.0240538	12	AAGAAAAAAAAA	AAGAAAAAGACAAAAAAAAA	+
No_response_case_2	Spenn	10-AAGAAAAAAAAA	Sopen03g040470__MP00206__C2H2	6	0.000377551	0.120439	0.0240538	12	AAGAAAAAAAAA	CACAAAACGACAAAAAAA	+
No_response_case_2	Spenn	10-AAGAAAAAAAAA	Sopen06g032440__MP00407__Dof	1	0.000387839	0.123721	0.0240538	12	AAGAAAAAAAAA	AAAAAAAAAAAAAAAAGTAAA	-
No_response_case_2	Spenn	10-AAGAAAAAAAAA	Sopen11g025790__MP00407__Dof	1	0.000387839	0.123721	0.0240538	12	AAGAAAAAAAAA	AAAAAAAAAAAAAAAAGTAAA	-
No_response_case_2	Spenn	10-AAGAAAAAAAAA	Sopen10g033630__MP00485__C2H2	6	0.000468946	0.149594	0.0264401	12	AAGAAAAAAAAA	CAGAAAACGACAAAAAAAAA	-
No_response_case_2	Spenn	10-AAGAAAAAAAAA	Sopen03g028770__MP00254__C2H2	5	0.000518916	0.165534	0.0268194	10	AAGAAAAAAAAA	AAAAAAAGACAAAAA	+
No_response_case_2	Spenn	10-AAGAAAAAAAAA	Sopen02g030250__MP00592__C2H2	6	0.000663467	0.211646	0.0316526	11	AAGAAAAAAAAA	AAGAAAACGACAAAAAA	+
No_response_case_2	Spenn	10-AAGAAAAAAAAA	Sopen04g003650__MP00256__C2H2	6	0.000811937	0.259008	0.0359689	11	AAGAAAAAAAAA	CACAAAACGACAAAAAA	+
No_response_case_2	Spenn	10-AAGAAAAAAAAA	Sopen03g032010__MP00580__Dof	12	0.00253495	0.808649	0.101644	9	AAGAAAAAAAAA	AAAAAAAAGAAAAAGTAAAAA	+
No_response_case_2	Spenn	10-AAGAAAAAAAAA	Sopen06g026650__MP00570__Dof	4	0.00262223	0.836491	0.101644	10	AAGAAAAAAAAA	CAAAAAGTTAAAAA	+
No_response_case_2	Spenn	11-AAATACATRTAT	Sopen02g039120__MP00382__B3	0	0.00167935	0.535714	1	12	AAATACATATAT	ATATACATGCATGCA	+
No_response_case_2	Spenn	12-AATAATTAATTT	Sopen06g029270__MP00330__WOX	0	9.39722e-07	0.000299771	0.000579098	11	AATAATTAATTT	ATTAATTAACT	-
No_response_case_2	Spenn	12-AATAATTAATTT	Sopen02g029860__MP00268__ZF-HD	3	5.91413e-06	0.00188661	0.00182227	12	AATAATTAATTT	AAATGTAATTAATTA	+
No_response_case_2	Spenn	12-AATAATTAATTT	Sopen02g031700__MP00323__HD-ZIP	2	0.000108348	0.034563	0.0136405	9	AATAATTAATTT	TCAATAATTGA	+
No_response_case_2	Spenn	12-AATAATTAATTT	Sopen02g016460__MP00387__ZF-HD	-2	0.000110675	0.0353052	0.0136405	10	AATAATTAATTT	TAATTAATGATTAAA	-
No_response_case_2	Spenn	12-AATAATTAATTT	Sopen09g003600__MP00486__HD-ZIP	3	0.000205462	0.0655423	0.015837	10	AATAATTAATTT	ACCAATAATTGAA	-
No_response_case_2	Spenn	12-AATAATTAATTT	Sopen05g003140__MP00225__HD-ZIP	2	0.000205594	0.0655844	0.015837	9	AATAATTAATTT	TCAATAATTAA	+
No_response_case_2	Spenn	12-AATAATTAATTT	Sopen05g029870__MP00051__HD-ZIP	0	0.000266464	0.085002	0.0182452	8	AATAATTAATTT	AATTATTA	-
No_response_case_2	Spenn	12-AATAATTAATTT	Sopen01g037400__MP00421__HD-ZIP	-1	0.000890239	0.283986	0.0478963	11	AATAATTAATTT	GTAATTAATGC	-
No_response_case_2	Spenn	12-AATAATTAATTT	Sopen02g030300__MP00473__HD-ZIP	5	0.000978106	0.312016	0.0478963	12	AATAATTAATTT	AAACCAATAATTGAAAATTAT	+
No_response_case_2	Spenn	12-AATAATTAATTT	Sopen03g039740__MP00200__HD-ZIP	2	0.00111578	0.355935	0.0491139	12	AATAATTAATTT	GTAATCATTACTTTT	-
No_response_case_2	Spenn	12-AATAATTAATTT	Sopen02g036500__MP00477__HD-ZIP	0	0.00133603	0.426192	0.0514573	10	AATAATTAATTT	AATGATTAGT	-
No_response_case_2	Spenn	12-AATAATTAATTT	Sopen01g040080__MP00320__HD-ZIP	2	0.00149901	0.478183	0.0543384	11	AATAATTAATTT	TCAATGATTGATT	+
No_response_case_2	Spenn	12-AATAATTAATTT	Sopen09g003210__MP00406__MYB	0	0.0027309	0.871158	0.0801381	12	AATAATTAATTT	TTTACCTAATTTTTT	-
No_response_case_2	Spenn	13-AATTAGTCA	Sopen08g017970__MP00531__WRKY	1	0.00102279	0.32627	0.186049	9	AATTAGTCA	AAAAAAGTCAAAG	-
No_response_case_2	Spenn	13-AATTAGTCA	Sopen09g007970__MP00299__WRKY	-1	0.0019669	0.627441	0.186049	8	AATTAGTCA	AAAAGTCAACG	+
No_response_case_2	Spenn	13-AATTAGTCA	Sopen12g032210__MP00464__WRKY	0	0.00224451	0.715998	0.186049	9	AATTAGTCA	AAAAAGTCAACGCT	-
No_response_case_2	Spenn	13-AATTAGTCA	Sopen06g025710__MP00251__WRKY	1	0.00227088	0.724409	0.186049	9	AATTAGTCA	AAAAAAGTCAACGTT	-
No_response_case_2	Spenn	13-AATTAGTCA	Sopen01g031040__MP00069__WRKY	-4	0.00239606	0.764344	0.186049	5	AATTAGTCA	AGTCAACG	+
No_response_case_2	Spenn	13-AATTAGTCA	Sopen04g032150__MP00450__WRKY	0	0.00253652	0.80915	0.186049	9	AATTAGTCA	AAAAAGTCAACGCT	-
No_response_case_2	Spenn	13-AATTAGTCA	Sopen09g003210__MP00406__MYB	4	0.00308126	0.982921	0.186049	9	AATTAGTCA	AAAAAATTAGGTAAA	+
No_response_case_2	Spenn	13-AATTAGTCA	Sopen12g007500__MP00455__WRKY	-1	0.00312283	0.996181	0.186049	8	AATTAGTCA	AATAGTCAACGTT	-
No_response_case_2	Spenn	16-CAGCAGCWRCAN	Sopen04g036100__MP00154__Nin-like	1	1.00756e-05	0.00321412	0.00642823	12	CAGCAGCAGCAA	GCAGCAGCAGCAGCA	+
No_response_case_2	Spenn	16-CAGCAGCWRCAN	Sopen05g032000__MP00377__GATA	3	0.000263596	0.0840871	0.0840871	12	CAGCAGCAGCAA	CATCATCATCACCAT	-
No_response_case_2	Spenn	18-GGTGGA	Sopen10g030870__MP00411__ERF	3	0.000168127	0.0536325	0.0585543	6	GGTGGA	GGCGGTGGCGG	-
No_response_case_2	Spenn	18-GGTGGA	Sopen04g034520__MP00240__ERF	4	0.00018726	0.0597359	0.0585543	6	GGTGGA	TGGCGGTGGAGGTGG	-
No_response_case_2	Spenn	18-GGTGGA	Sopen06g016040__MP00302__ERF	15	0.000863703	0.275521	0.162892	6	GGTGGA	GGCGGTGGTGGTGGCGGTGGA	+
No_response_case_2	Spenn	18-GGTGGA	Sopen07g028150__MP00458__ERF	3	0.00127132	0.405551	0.162892	6	GGTGGA	GGCGGTGGAGGCGGTGGTGG	+
No_response_case_2	Spenn	18-GGTGGA	Sopen12g004190__MP00151__ERF	6	0.00130234	0.415447	0.162892	6	GGTGGA	ATGGACGGTGGAGG	+
No_response_case_2	Spenn	18-GGTGGA	Sopen06g024300__MP00526__ERF	10	0.00184377	0.588164	0.182564	6	GGTGGA	CGGAGGTGGCGGCGGAGGA	+
No_response_case_2	Spenn	18-GGTGGA	Sopen04g032240__MP00595__ERF	4	0.00222134	0.708608	0.182564	6	GGTGGA	TGTCGGTGGCGGTGG	-
No_response_case_2	Spenn	18-GGTGGA	Sopen11g007720__MP00156__ERF	3	0.00234798	0.749007	0.182564	6	GGTGGA	GTCGGTGGAGGTGGTGGTGG	-
No_response_case_2	Spenn	18-GGTGGA	Sopen10g008890__MP00312__ERF	7	0.00262732	0.838116	0.182564	6	GGTGGA	AATTGTCGGTGGAGT	+
No_response_case_2	Spenn	19-GTATAAAGCGAGAGA	Sopen04g034790__MP00540__BBR-BPC	-1	0.000247193	0.0788546	0.157709	14	GTATAAAGCGAGAGA	GAGAGAGAGAGAGAGAGAGAG	-
No_response_case_2	Spenn	19-GTATAAAGCGAGAGA	Sopen04g003530__MP00253__BBR-BPC	-1	0.000629926	0.200946	0.200946	14	GTATAAAGCGAGAGA	GAGAGAGAGAGAGAGAGAGAGAGA	+
No_response_case_2	Spenn	20-AAATAAAAATAA	Sopen10g033810__MP00338__MYB_related	-2	0.00240697	0.767824	0.605402	10	AAATAAAAATAA	AAAAAAATATCT	-
No_response_case_2	Spenn	21-CAHCWHCDHC	Sopen05g032000__MP00377__GATA	3	2.53318e-05	0.00808084	0.0159449	10	CATCATCATC	CATCATCATCACCAT	-
No_response_case_2	Spenn	21-CAHCWHCDHC	Sopen06g016040__MP00302__ERF	5	0.00221557	0.706767	0.5077	10	CATCATCATC	TCCACCGCCACCACCACCGCC	-
No_response_case_2	Spenn	21-CAHCWHCDHC	Sopen11g018710__MP00227__ERF	3	0.00254876	0.813054	0.5077	10	CATCATCATC	CACCGCCGCCGCCACCGCCA	+
No_response_case_2	Spenn	23-ACGTGACAT	Sopen04g032440__MP00186__bZIP	5	1.95401e-05	0.0062333	0.00531969	9	ACGTGACAT	TGGTCACGTGGCATTTTT	-
No_response_case_2	Spenn	23-ACGTGACAT	Sopen10g031850__MP00409__bZIP	7	2.22327e-05	0.00709223	0.00531969	8	ACGTGACAT	AATGGACACGTGGCA	+
No_response_case_2	Spenn	23-ACGTGACAT	Sopen03g033800__MP00498__bHLH	1	2.77305e-05	0.00884602	0.00531969	9	ACGTGACAT	CACGTGACATCCAC	+
No_response_case_2	Spenn	23-ACGTGACAT	Sopen09g004230__MP00294__bZIP	8	4.09535e-05	0.0130642	0.00531969	9	ACGTGACAT	AAATGGTGACGTGGCAGT	+
No_response_case_2	Spenn	23-ACGTGACAT	Sopen06g002870__MP00074__bHLH	2	4.71172e-05	0.0150304	0.00531969	9	ACGTGACAT	CCACGTGACCTTCT	-
No_response_case_2	Spenn	23-ACGTGACAT	Sopen08g001310__MP00291__bZIP	7	5.42937e-05	0.0173197	0.00531969	8	ACGTGACAT	AATGGTCACGTGGCA	+
No_response_case_2	Spenn	23-ACGTGACAT	Sopen01g039210__MP00318__bZIP	7	7.01971e-05	0.0223929	0.00589534	8	ACGTGACAT	AATGCTGACGTGGCA	-
No_response_case_2	Spenn	23-ACGTGACAT	Sopen04g001260__MP00219__bHLH	1	8.30903e-05	0.0265058	0.00610588	9	ACGTGACAT	CACGTGACTTTCACG	+
No_response_case_2	Spenn	23-ACGTGACAT	Sopen04g034330__MP00239__bZIP	7	0.000219035	0.0698723	0.0139171	8	ACGTGACAT	GATGCTGACGTGGCA	+
No_response_case_2	Spenn	23-ACGTGACAT	Sopen01g031250__MP00419__bZIP	7	0.000236734	0.0755182	0.0139171	8	ACGTGACAT	GATGCTGACGTGGCA	+
No_response_case_2	Spenn	23-ACGTGACAT	Sopen04g031080__MP00135__bHLH	10	0.000388515	0.123936	0.0207636	9	ACGTGACAT	CGTGAAAAGCACGTGACACCT	+
No_response_case_2	Spenn	23-ACGTGACAT	Sopen01g044750__MP00081__bHLH	2	0.000511889	0.163292	0.0247544	8	ACGTGACAT	TCACGTGGCT	-
No_response_case_2	Spenn	23-ACGTGACAT	Sopen09g032810__MP00102__bHLH	3	0.000589513	0.188054	0.0247544	7	ACGTGACAT	GGCACGTGCC	+
No_response_case_2	Spenn	23-ACGTGACAT	Sopen01g036520__MP00034__bHLH	2	0.000673609	0.214881	0.0254994	6	ACGTGACAT	GCACGTGG	-
No_response_case_2	Spenn	23-ACGTGACAT	Sopen05g002590__MP00207__bHLH	8	0.000765982	0.244348	0.0254994	9	ACGTGACAT	GAGGTGGCACGTGGCATTCAC	+
No_response_case_2	Spenn	23-ACGTGACAT	Sopen09g021180__MP00660__bHLH	2	0.000835514	0.266529	0.0254994	6	ACGTGACAT	GCACGTGG	-
No_response_case_2	Spenn	23-ACGTGACAT	Sopen07g023150__MP00082__bHLH	2	0.000897307	0.286241	0.0254994	6	ACGTGACAT	CCACGTGA	-
No_response_case_2	Spenn	23-ACGTGACAT	Sopen02g024580__MP00091__bHLH	2	0.000900382	0.287222	0.0254994	9	ACGTGACAT	TCACGTGACTCACG	-
No_response_case_2	Spenn	23-ACGTGACAT	Sopen02g034180__MP00389__bZIP	5	0.000910882	0.290571	0.0254994	7	ACGTGACAT	TGCTGACGTGGC	+
No_response_case_2	Spenn	23-ACGTGACAT	Sopen08g001780__MP00543__BES1	4	0.00110353	0.352025	0.026741	9	ACGTGACAT	TCACACGTGTGAACT	+
No_response_case_2	Spenn	23-ACGTGACAT	Sopen02g030280__MP00039__bZIP	2	0.00117113	0.37359	0.026741	8	ACGTGACAT	TGACGTGGCA	+
No_response_case_2	Spenn	23-ACGTGACAT	Sopen08g016230__MP00117__bZIP	7	0.00118267	0.377271	0.026741	8	ACGTGACAT	AATGATGACGTGGCC	+
No_response_case_2	Spenn	23-ACGTGACAT	Sopen02g037840__MP00035__bHLH	2	0.00205349	0.655063	0.0377251	7	ACGTGACAT	GCACGTGGG	-
No_response_case_2	Spenn	23-ACGTGACAT	Sopen01g039770__MP00100__bHLH	2	0.00220304	0.70277	0.0380918	6	ACGTGACAT	GCACGTGC	-
No_response_case_2	Spenn	23-ACGTGACAT	Sopen06g035370__MP00099__bHLH	2	0.0028679	0.914861	0.0442726	6	ACGTGACAT	GCACGTGC	+
No_response_case_2	Spenn	23-ACGTGACAT	Sopen08g025500__MP00084__bHLH	2	0.0028679	0.914861	0.0442726	6	ACGTGACAT	GCACGTGC	+
No_response_case_2	Spenn	23-ACGTGACAT	Sopen03g001990__MP00248__BES1	3	0.00293705	0.93692	0.0442726	8	ACGTGACAT	CGCACGTGTGG	+
No_response_case_3	Solyc	1-RAGAAGAARRAGAR	Solyc11g008560.1__MP00610__AP2	3	7.52102e-06	0.00239921	0.0028357	14	AAGAAGAAGAAGAA	AAAAAAAAAAAAAAGAGAAA	+
No_response_case_3	Solyc	1-RAGAAGAARRAGAR	Solyc10g077110.1__MP00229__C2H2	4	9.00008e-06	0.00287102	0.0028357	14	AAGAAGAAGAAGAA	GAGGAGGAGGAGGAGGAGG	-
No_response_case_3	Solyc	1-RAGAAGAARRAGAR	Solyc02g090220.2__MP00402__Dof	0	0.000321545	0.102573	0.0652593	14	AAGAAGAAGAAGAA	AAAAAGTAAAAAAAAAAAAAA	-
No_response_case_3	Solyc	1-RAGAAGAARRAGAR	Solyc11g011260.1__MP00611__GRAS	-3	0.000505127	0.161136	0.0652593	11	AAGAAGAAGAAGAA	AAGAAAAAGACAAAAAAAAA	+
No_response_case_3	Solyc	1-RAGAAGAARRAGAR	Solyc06g062520.1__MP00199__Dof	6	0.000517807	0.165181	0.0652593	14	AAGAAGAAGAAGAA	AAAAAGAAAAAGTAAAAAAAA	+
No_response_case_3	Solyc	1-RAGAAGAARRAGAR	Solyc06g076030.2__MP00407__Dof	1	0.00128308	0.409303	0.134756	14	AAGAAGAAGAAGAA	AAAAAAAAAAAAAAAAGTAAA	-
No_response_case_3	Solyc	1-RAGAAGAARRAGAR	Solyc03g112930.2__MP00580__Dof	3	0.00227685	0.726314	0.179345	14	AAGAAGAAGAAGAA	AAAAAAAAGAAAAAGTAAAAA	+
No_response_case_3	Solyc	1-RAGAAGAARRAGAR	Solyc06g071480.2__MP00580__Dof	3	0.00227685	0.726314	0.179345	14	AAGAAGAAGAAGAA	AAAAAAAAGAAAAAGTAAAAA	+
No_response_case_3	Solyc	3-TTTTTTTTAAAAAAAA	Solyc04g015570.2__MP00306__C2H2	-5	0.000235731	0.0751983	0.0751983	7	TTTTTTTTAAAAAAAA	TTGAAAA	+
No_response_case_3	Solyc	4-CSCCACCCYCMC	Solyc06g050520.1__MP00302__ERF	5	1.50575e-05	0.00480333	0.0092322	12	CCCCACCCCCCC	TCCACCGCCACCACCACCGCC	-
No_response_case_3	Solyc	4-CSCCACCCYCMC	Solyc06g065820.2__MP00526__ERF	2	8.77567e-05	0.0279944	0.0132057	12	CCCCACCCCCCC	TCCTCCGCCGCCACCTCCG	-
No_response_case_3	Solyc	4-CSCCACCCYCMC	Solyc10g080310.1__MP00411__ERF	1	9.35095e-05	0.0298295	0.0132057	10	CCCCACCCCCCC	CCGCCACCGCC	+
No_response_case_3	Solyc	4-CSCCACCCYCMC	Solyc11g042580.1__MP00227__ERF	3	9.77237e-05	0.0311739	0.0132057	12	CCCCACCCCCCC	CACCGCCGCCGCCACCGCCA	+
No_response_case_3	Solyc	4-CSCCACCCYCMC	Solyc06g051840.1__MP00456__ERF	7	0.000107691	0.0343533	0.0132057	12	CCCCACCCCCCC	CCTCCGCCGCCGCCGCCGCCG	+
No_response_case_3	Solyc	4-CSCCACCCYCMC	Solyc04g080910.1__MP00240__ERF	4	0.000226304	0.0721911	0.0214237	11	CCCCACCCCCCC	CCACCTCCACCGCCA	+
No_response_case_3	Solyc	4-CSCCACCCYCMC	Solyc03g093550.1__MP00556__ERF	3	0.00024459	0.0780244	0.0214237	12	CCCCACCCCCCC	CTCCGCCGCCGCCAC	-
No_response_case_3	Solyc	4-CSCCACCCYCMC	Solyc03g112430.1__MP00581__LBD	2	0.00030884	0.0985198	0.0236699	12	CCCCACCCCCCC	TCCGCCGCCGCCTCCGCCGCC	+
No_response_case_3	Solyc	4-CSCCACCCYCMC	Solyc11g045680.1__MP00509__ERF	2	0.000490454	0.156455	0.0319649	12	CCCCACCCCCCC	TCCGCCGCCGCCACCGCCGCC	+
No_response_case_3	Solyc	4-CSCCACCCYCMC	Solyc08g078190.1__MP00549__ERF	4	0.000521339	0.166307	0.0319649	11	CCCCACCCCCCC	CCACCGCCGCCGCCA	+
No_response_case_3	Solyc	4-CSCCACCCYCMC	Solyc06g070900.2__MP00396__TCP	5	0.00154286	0.492173	0.0822396	12	CCCCACCCCCCC	GTGGGTCCCACATCCTCTGT	-
No_response_case_3	Solyc	4-CSCCACCCYCMC	Solyc07g064890.1__MP00194__ERF	4	0.0017437	0.556239	0.0822396	11	CCCCACCCCCCC	CCACCGCCGCCGCCA	-
No_response_case_3	Solyc	4-CSCCACCCYCMC	Solyc10g006130.1__MP00194__ERF	4	0.0017437	0.556239	0.0822396	11	CCCCACCCCCCC	CCACCGCCGCCGCCA	-
No_response_case_3	Solyc	4-CSCCACCCYCMC	Solyc04g077260.2__MP00089__MYB	1	0.00225808	0.720329	0.0920702	12	CCCCACCCCCCC	CCACCTACCCCCC	-
No_response_case_3	Solyc	4-CSCCACCCYCMC	Solyc05g009450.1__MP00217__ERF	4	0.00228492	0.728889	0.0920702	11	CCCCACCCCCCC	CCGCCGCCGCCGCCA	+
No_response_case_3	Solyc	4-CSCCACCCYCMC	Solyc12g009240.1__MP00151__ERF	1	0.00247616	0.789896	0.0920702	12	CCCCACCCCCCC	CCTCCACCGTCCAT	-
No_response_case_3	Solyc	4-CSCCACCCYCMC	Solyc03g123500.2__MP00204__ERF	7	0.00255279	0.814339	0.0920702	12	CCCCACCCCCCC	CCTCCGCCGCCATTTCCGCCG	-
No_response_case_3	Solyc	4-CSCCACCCYCMC	Solyc03g005520.1__MP00374__ERF	10	0.00271875	0.867281	0.0926084	12	CCCCACCCCCCC	CCGCCTCCGCCGCCACCACCGCCGCCGC	+
No_response_case_3	Solyc	4-CSCCACCCYCMC	Solyc10g009110.1__MP00358__ERF	1	0.00297926	0.950384	0.096141	12	CCCCACCCCCCC	CCTCCGCCGCCATTT	+
No_response_case_3	Solyc	5-AAAAGAAAAAAAAA	Solyc11g008560.1__MP00610__AP2	2	2.10229e-08	6.7063e-06	1.28563e-05	14	AAAAGAAAAAAAAA	AAAAAAAAAAAAAAGAGAAA	+
No_response_case_3	Solyc	5-AAAAGAAAAAAAAA	Solyc02g090220.2__MP00402__Dof	1	4.13982e-08	1.3206e-05	1.28563e-05	14	AAAAGAAAAAAAAA	AAAAAGTAAAAAAAAAAAAAA	-
No_response_case_3	Solyc	5-AAAAGAAAAAAAAA	Solyc06g062520.1__MP00199__Dof	7	1.71257e-07	5.46308e-05	3.54561e-05	14	AAAAGAAAAAAAAA	AAAAAGAAAAAGTAAAAAAAA	+
No_response_case_3	Solyc	5-AAAAGAAAAAAAAA	Solyc11g011260.1__MP00611__GRAS	4	1.21796e-06	0.00038853	0.000189121	14	AAAAGAAAAAAAAA	AAGAAAAAGACAAAAAAAAA	+
No_response_case_3	Solyc	5-AAAAGAAAAAAAAA	Solyc00g024680.1__MP00295__Dof	2	5.25611e-06	0.0016767	0.00065292	13	AAAAGAAAAAAAAA	CAAAAAGTAAAAAAA	-
No_response_case_3	Solyc	5-AAAAGAAAAAAAAA	Solyc06g076030.2__MP00407__Dof	1	7.91216e-06	0.00252398	0.000819048	14	AAAAGAAAAAAAAA	AAAAAAAAAAAAAAAAGTAAA	-
No_response_case_3	Solyc	5-AAAAGAAAAAAAAA	Solyc03g121660.2__MP00206__C2H2	4	5.22356e-05	0.0166631	0.00448493	14	AAAAGAAAAAAAAA	CACAAAACGACAAAAAAA	+
No_response_case_3	Solyc	5-AAAAGAAAAAAAAA	Solyc07g053570.2__MP00125__C2H2	4	5.7767e-05	0.0184277	0.00448493	14	AAAAGAAAAAAAAA	CAGAAAACGACAAAAAAAAA	+
No_response_case_3	Solyc	5-AAAAGAAAAAAAAA	Solyc10g084180.1__MP00485__C2H2	4	6.85219e-05	0.0218585	0.00472882	14	AAAAGAAAAAAAAA	CAGAAAACGACAAAAAAAAA	-
No_response_case_3	Solyc	5-AAAAGAAAAAAAAA	Solyc04g008500.2__MP00256__C2H2	4	0.000102072	0.0325609	0.00554779	13	AAAAGAAAAAAAAA	CACAAAACGACAAAAAA	+
No_response_case_3	Solyc	5-AAAAGAAAAAAAAA	Solyc03g112930.2__MP00580__Dof	10	0.000107185	0.0341921	0.00554779	11	AAAAGAAAAAAAAA	AAAAAAAAGAAAAAGTAAAAA	+
No_response_case_3	Solyc	5-AAAAGAAAAAAAAA	Solyc06g071480.2__MP00580__Dof	10	0.000107185	0.0341921	0.00554779	11	AAAAGAAAAAAAAA	AAAAAAAAGAAAAAGTAAAAA	+
No_response_case_3	Solyc	5-AAAAGAAAAAAAAA	Solyc06g059970.2__MP00080__MIKC_MADS	2	0.000118951	0.0379452	0.00568314	12	AAAAGAAAAAAAAA	CCAAAAAAGGAAAA	+
No_response_case_3	Solyc	5-AAAAGAAAAAAAAA	Solyc02g085580.2__MP00592__C2H2	4	0.000179167	0.0571544	0.0079487	13	AAAAGAAAAAAAAA	AAGAAAACGACAAAAAA	+
No_response_case_3	Solyc	5-AAAAGAAAAAAAAA	Solyc01g005060.2__MP00254__C2H2	3	0.000299994	0.0956982	0.0124219	12	AAAAGAAAAAAAAA	AAAAAAAGACAAAAA	+
No_response_case_3	Solyc	5-AAAAGAAAAAAAAA	Solyc03g115940.2__MP00394__Dof	8	0.000556896	0.17765	0.0216182	11	AAAAGAAAAAAAAA	AAAAAAGAAAAAGTGAAAA	+
No_response_case_3	Solyc	5-AAAAGAAAAAAAAA	Solyc02g071730.2__MP00609__MIKC_MADS	5	0.00114585	0.365525	0.0418642	14	AAAAGAAAAAAAAA	TTACCAAAAATGGAAAAAA	-
No_response_case_3	Solyc	5-AAAAGAAAAAAAAA	Solyc04g070960.1__MP00405__Dof	2	0.00264703	0.844401	0.0913379	9	AAAAGAAAAAAAAA	CAAAAAGTTAA	+
No_response_case_3	Solyc	6-CWACWNCARC	Solyc05g053500.2__MP00377__GATA	3	0.00122549	0.390931	0.781862	10	CAACAACAAC	CATCATCATCACCAT	-
No_response_case_3	Solyc	8-TAATAATAATAATAA	Solyc03g120910.2__MP00200__HD-ZIP	-1	0.000295071	0.0941276	0.0717773	14	TAATAATAATAATAA	AAAAGTAATGATTAC	+
No_response_case_3	Solyc	8-TAATAATAATAATAA	Solyc01g091010.2__MP00620__YABBY	-3	0.000332688	0.106127	0.0717773	10	TAATAATAATAATAA	CAATCATAAT	+
No_response_case_3	Solyc	8-TAATAATAATAATAA	Solyc05g051460.2__MP00051__HD-ZIP	-6	0.000343836	0.109684	0.0717773	8	TAATAATAATAATAA	TAATAATT	+
No_response_case_3	Solyc	8-TAATAATAATAATAA	Solyc05g054400.2__MP00335__GATA	2	0.00123971	0.395469	0.179216	15	TAATAATAATAATAA	GATGATGATGATGATGATG	-
No_response_case_3	Solyc	8-TAATAATAATAATAA	Solyc02g086930.2__MP00323__HD-ZIP	-2	0.00158409	0.505325	0.179216	11	TAATAATAATAATAA	TCAATAATTGA	+
No_response_case_3	Solyc	8-TAATAATAATAATAA	Solyc05g007180.2__MP00225__HD-ZIP	-2	0.00176404	0.562729	0.179216	11	TAATAATAATAATAA	TCAATAATTAA	+
No_response_case_3	Solyc	8-TAATAATAATAATAA	Solyc05g012050.2__MP00220__YABBY	-6	0.00200318	0.639013	0.179216	8	TAATAATAATAATAA	TAATCATA	-
No_response_case_3	Solyc	8-TAATAATAATAATAA	Solyc12g099370.1__MP00554__GATA	4	0.00256289	0.817563	0.193503	15	TAATAATAATAATAA	ATGATGATGATGATGATGATGATGATG	-
No_response_case_3	Solyc	9-CGAATTATACAAWT	Solyc06g071230.2__MP00149__MYB_related	0	0.00216405	0.690332	0.655959	14	CGAATTATACAAAT	AACCTTATCCATTT	-
No_response_case_3	Solyc	10-YACGTGRCA	Solyc10g081350.1__MP00409__bZIP	6	8.50073e-08	2.71173e-05	4.92783e-05	9	CACGTGGCA	AATGGACACGTGGCA	+
No_response_case_3	Solyc	10-YACGTGRCA	Solyc08g005290.2__MP00291__bZIP	6	2.60305e-07	8.30372e-05	5.26491e-05	9	CACGTGGCA	AATGGTCACGTGGCA	+
No_response_case_3	Solyc	10-YACGTGRCA	Solyc04g078840.2__MP00186__bZIP	4	2.72466e-07	8.69167e-05	5.26491e-05	9	CACGTGGCA	TGGTCACGTGGCATTTTT	-
No_response_case_3	Solyc	10-YACGTGRCA	Solyc09g009490.2__MP00294__bZIP	7	6.4953e-07	0.0002072	9.41324e-05	9	CACGTGGCA	AAATGGTGACGTGGCAGT	+
No_response_case_3	Solyc	10-YACGTGRCA	Solyc01g095460.2__MP00318__bZIP	6	0.001285	0.000409914	0.000148981	9	CACGTGGCA	AATGCTGACGTGGCA	-
No_response_case_3	Solyc	10-YACGTGRCA	Solyc01g079480.2__MP00419__bZIP	6	2.7711e-05	0.0088398	0.00251141	9	CACGTGGCA	GATGCTGACGTGGCA	+
No_response_case_3	Solyc	10-YACGTGRCA	Solyc01g109880.2__MP00239__bZIP	6	3.0326e-05	0.009674	0.00251141	9	CACGTGGCA	GATGCTGACGTGGCA	+
No_response_case_3	Solyc	10-YACGTGRCA	Solyc02g084860.1__MP00470__bZIP	6	3.62592e-05	0.0115667	0.00262741	9	CACGTGGCA	GATGCTGACGTGGCA	-
No_response_case_3	Solyc	10-YACGTGRCA	Solyc06g008030.2__MP00074__bHLH	1	5.35706e-05	0.017089	0.00281892	9	CACGTGGCA	CCACGTGACCTTCT	-
No_response_case_3	Solyc	10-YACGTGRCA	Solyc09g063010.2__MP00074__bHLH	1	5.35706e-05	0.017089	0.00281892	9	CACGTGGCA	CCACGTGACCTTCT	-
No_response_case_3	Solyc	10-YACGTGRCA	Solyc01g090790.2__MP00034__bHLH	1	5.61043e-05	0.0178973	0.00281892	7	CACGTGGCA	GCACGTGG	-
No_response_case_3	Solyc	10-YACGTGRCA	Solyc03g114720.2__MP00498__bHLH	0	5.83531e-05	0.0186147	0.00281892	9	CACGTGGCA	CACGTGACATCCAC	+
No_response_case_3	Solyc	10-YACGTGRCA	Solyc09g057710.2__MP00660__bHLH	1	8.45577e-05	0.0269739	0.00377059	7	CACGTGGCA	GCACGTGG	-
No_response_case_3	Solyc	10-YACGTGRCA	Solyc04g005280.2__MP00219__bHLH	0	0.000109964	0.0350784	0.00455325	9	CACGTGGCA	CACGTGACTTTCACG	+
No_response_case_3	Solyc	10-YACGTGRCA	Solyc09g089870.2__MP00102__bHLH	2	0.000131418	0.0419224	0.00476141	8	CACGTGGCA	GGCACGTGCC	+
No_response_case_3	Solyc	10-YACGTGRCA	Solyc02g062950.2__MP00039__bZIP	1	0.000165662	0.0528461	0.00510652	9	CACGTGGCA	TGACGTGGCA	+
No_response_case_3	Solyc	10-YACGTGRCA	Solyc01g102300.2__MP00081__bHLH	1	0.000165662	0.0528461	0.00510652	9	CACGTGGCA	TCACGTGGCT	-
No_response_case_3	Solyc	10-YACGTGRCA	Solyc07g043580.2__MP00606__bHLH	1	0.000170533	0.0543999	0.00510652	8	CACGTGGCA	TCACGTGGC	+
No_response_case_3	Solyc	10-YACGTGRCA	Solyc05g006650.2__MP00207__bHLH	8	0.000176179	0.0562012	0.00510652	9	CACGTGGCA	GTGAATGCCACGTGCCACCTC	-
No_response_case_3	Solyc	10-YACGTGRCA	Solyc04g077480.2__MP00135__bHLH	9	0.000207326	0.066137	0.00549839	9	CACGTGGCA	CGTGAAAAGCACGTGACACCT	+
No_response_case_3	Solyc	10-YACGTGRCA	Solyc08g005780.2__MP00543__BES1	3	0.000208669	0.0665654	0.00549839	9	CACGTGGCA	TCACACGTGTGAACT	+
No_response_case_3	Solyc	10-YACGTGRCA	Solyc02g093280.2__MP00035__bHLH	1	0.000248461	0.0792591	0.00626225	8	CACGTGGCA	GCACGTGGG	-
No_response_case_3	Solyc	10-YACGTGRCA	Solyc08g061130.2__MP00117__bZIP	6	0.000263297	0.0839918	0.00635968	9	CACGTGGCA	AATGATGACGTGGCC	+
No_response_case_3	Solyc	10-YACGTGRCA	Solyc02g089420.1__MP00389__bZIP	4	0.000331547	0.105763	0.00707844	8	CACGTGGCA	TGCTGACGTGGC	+
No_response_case_3	Solyc	10-YACGTGRCA	Solyc01g097330.2__MP00040__bZIP	4	0.00044431	0.141735	0.00815803	8	CACGTGGCA	TGCTGACGTGGC	+
No_response_case_3	Solyc	10-YACGTGRCA	Solyc03g005990.2__MP00248__BES1	2	0.000450335	0.143657	0.00815803	9	CACGTGGCA	CGCACGTGTGG	+
No_response_case_3	Solyc	10-YACGTGRCA	Solyc02g079810.1__MP00091__bHLH	1	0.000753069	0.240229	0.0116628	9	CACGTGGCA	TCACGTGACTCACG	-
No_response_case_3	Solyc	10-YACGTGRCA	Solyc01g096050.2__MP00100__bHLH	1	0.000804755	0.256717	0.0116628	7	CACGTGGCA	GCACGTGC	+
No_response_case_3	Solyc	10-YACGTGRCA	Solyc06g083980.1__MP00099__bHLH	1	0.00113455	0.361923	0.0152953	7	CACGTGGCA	GCACGTGC	+
No_response_case_3	Solyc	10-YACGTGRCA	Solyc01g108080.2__MP00038__bZIP	1	0.00129865	0.414269	0.0165218	7	CACGTGGCA	ACACGTGT	+
No_response_case_3	Solyc	10-YACGTGRCA	Solyc12g089040.1__MP00237__BES1	3	0.00191771	0.61175	0.0222338	9	CACGTGGCA	CCACACGTGCGACTTTTTTT	+
No_response_case_3	Solyc	10-YACGTGRCA	Solyc08g076930.1__MP00084__bHLH	1	0.00267175	0.852289	0.0292227	7	CACGTGGCA	GCACGTGC	+
No_response_case_3	Solyc	11-TATACAAATACAWAT	Solyc12g007180.1__MP00045__CPP	0	0.00134613	0.429416	0.858832	10	TATACAAATACAAAT	AATTCAAATT	-
No_response_case_3	Solyc	12-ACCAAACAA	Solyc02g082040.2__MP00350__MYB	3	0.000329169	0.105005	0.131178	9	ACCAAACAA	TCCACCTAACATTACCACTAC	-
No_response_case_3	Solyc	12-ACCAAACAA	Solyc10g005550.1__MP00144__MYB	5	0.000461321	0.147161	0.131178	9	ACCAAACAA	GTTTCACCAACCACA	-
No_response_case_3	Solyc	12-ACCAAACAA	Solyc10g055410.1__MP00479__MYB	3	0.00087548	0.279278	0.131178	9	ACCAAACAA	TTTACCAAACTTATT	-
No_response_case_3	Solyc	12-ACCAAACAA	Solyc02g089190.1__MP00388__MYB	4	0.000946351	0.301886	0.131178	9	ACCAAACAA	TTATACCTAACTTT	-
No_response_case_3	Solyc	12-ACCAAACAA	Solyc04g056310.2__MP00503__MYB	3	0.00134868	0.43023	0.131178	7	ACCAAACAA	TTTACCTAAC	-
No_response_case_3	Solyc	12-ACCAAACAA	Solyc05g014290.2__MP00510__MYB	3	0.0015988	0.510018	0.131178	9	ACCAAACAA	TTTACCTACCTTT	+
No_response_case_3	Solyc	12-ACCAAACAA	Solyc10g044680.1__MP00134__MYB	3	0.0019668	0.627409	0.131178	9	ACCAAACAA	TCCACCTACCACCAC	+
No_response_case_3	Solyc	12-ACCAAACAA	Solyc09g090130.2__MP00375__MYB	13	0.00198967	0.634706	0.131178	8	ACCAAACAA	CTCCAAAATCTCCACCAACCA	+
No_response_case_3	Solyc	12-ACCAAACAA	Solyc01g094360.2__MP00114__MYB	3	0.00209942	0.669715	0.131178	9	ACCAAACAA	CTCACCTACCAACTT	-
No_response_case_3	Solyc	12-ACCAAACAA	Solyc11g065840.1__MP00336__MYB	2	0.002104	0.671176	0.131178	9	ACCAAACAA	CCACCAACCAC	-
No_response_case_3	Solyc	12-ACCAAACAA	Solyc11g011050.1__MP00513__MYB	4	0.00303422	0.967917	0.171977	9	ACCAAACAA	CTTCACCTACCTT	-
No_response_case_3	Solyc	13-AAAAAAAATTA	Solyc09g008390.1__MP00406__MYB	-2	0.000194584	0.0620724	0.120763	9	AAAAAAAATTA	AAAAAATTAGGTAAA	+
No_response_case_3	Solyc	13-AAAAAAAATTA	Solyc02g085160.1__MP00268__ZF-HD	0	0.000601201	0.191783	0.186558	11	AAAAAAAATTA	AAATGTAATTAATTA	+
No_response_case_3	Solyc	14-YCTCTCTCC	Solyc04g081170.2__MP00540__BBR-BPC	5	0.000135193	0.0431267	0.0569678	9	TCTCTCTCC	CTCTCTCTCTCTCTCTCTCTC	+
No_response_case_3	Solyc	14-YCTCTCTCC	Solyc04g008380.2__MP00253__BBR-BPC	12	0.000178582	0.0569678	0.0569678	9	TCTCTCTCC	TCTCTCTCTCTCTCTCTCTCTCTC	-
No_response_case_3	Solyc	15-ACTTATAATTATACA	Solyc05g051460.2__MP00051__HD-ZIP	-2	0.000739598	0.235932	0.27302	8	ACTTATAATTATACA	TAATAATT	+
No_response_case_3	Solyc	15-ACTTATAATTATACA	Solyc05g012050.2__MP00220__YABBY	-3	0.00144191	0.45997	0.27302	8	ACTTATAATTATACA	TATGATTA	+
No_response_case_3	Solyc	15-ACTTATAATTATACA	Solyc02g085160.1__MP00268__ZF-HD	0	0.00172863	0.551434	0.27302	15	ACTTATAATTATACA	AAATGTAATTAATTA	+
No_response_case_3	Solyc	15-ACTTATAATTATACA	Solyc01g091010.2__MP00620__YABBY	-1	0.00223733	0.71371	0.27302	10	ACTTATAATTATACA	ATTATGATTG	-
No_response_case_3	Solyc	17-AAATAATAATT	Solyc05g051460.2__MP00051__HD-ZIP	-3	1.94232e-05	0.006196	0.0121052	8	AAATAATAATT	TAATAATT	+
No_response_case_3	Solyc	17-AAATAATAATT	Solyc02g086930.2__MP00323__HD-ZIP	-2	0.000138152	0.0440706	0.0345931	9	AAATAATAATT	TCAATAATTGA	+
No_response_case_3	Solyc	17-AAATAATAATT	Solyc09g008810.2__MP00486__HD-ZIP	-1	0.000166518	0.0531192	0.0345931	10	AAATAATAATT	ACCAATAATTGAA	-
No_response_case_3	Solyc	17-AAATAATAATT	Solyc05g007180.2__MP00225__HD-ZIP	-2	0.000234511	0.0748092	0.0365388	9	AAATAATAATT	TCAATAATTAA	+
No_response_case_3	Solyc	17-AAATAATAATT	Solyc01g091010.2__MP00620__YABBY	0	0.000300588	0.0958875	0.0374672	10	AAATAATAATT	CAATCATAAT	+
No_response_case_3	Solyc	17-AAATAATAATT	Solyc02g085630.2__MP00473__HD-ZIP	1	0.000977133	0.311706	0.101497	11	AAATAATAATT	AAACCAATAATTGAAAATTAT	+
No_response_case_3	Solyc	17-AAATAATAATT	Solyc02g091930.2__MP00477__HD-ZIP	-1	0.00128874	0.411109	0.10257	10	AAATAATAATT	ACTAATCATT	+
No_response_case_3	Solyc	17-AAATAATAATT	Solyc03g120910.2__MP00200__HD-ZIP	2	0.00131662	0.420002	0.10257	11	AAATAATAATT	AAAAGTAATGATTAC	+
No_response_case_3	Solyc	17-AAATAATAATT	Solyc01g096320.2__MP00320__HD-ZIP	0	0.00288009	0.918748	0.17138	11	AAATAATAATT	AATCAATCATTGA	-
No_response_case_3	Solyc	18-ACATGCAT	Solyc02g094460.1__MP00382__B3	4	2.51062e-05	0.00800888	0.0157231	8	ACATGCAT	ATATACATGCATGCA	+
No_response_case_3	Solyc	19-TAATTAATTAATWT	Solyc06g072890.1__MP00330__WOX	-1	8.58869e-07	0.000273979	0.000540354	11	TAATTAATTAATTT	AGTTAATTAAT	+
No_response_case_3	Solyc	19-TAATTAATTAATWT	Solyc02g067310.2__MP00387__ZF-HD	0	4.61295e-06	0.00147153	0.00145111	14	TAATTAATTAATTT	TAATTAATGATTAAA	-
No_response_case_3	Solyc	19-TAATTAATTAATWT	Solyc02g085160.1__MP00268__ZF-HD	0	1.96699e-05	0.0062747	0.00309381	14	TAATTAATTAATTT	TAATTAATTACATTT	-
No_response_case_3	Solyc	19-TAATTAATTAATWT	Solyc01g091630.2__MP00421__HD-ZIP	0	0.00174403	0.556346	0.173065	11	TAATTAATTAATTT	GCATTAATTAC	+
No_response_case_3	Solyc	19-TAATTAATTAATWT	Solyc02g085630.2__MP00473__HD-ZIP	7	0.00192555	0.614251	0.173065	14	TAATTAATTAATTT	AAACCAATAATTGAAAATTAT	+
No_response_case_3	Solyc	21-GAWGAWGA	Solyc10g047640.1__MP00198__GATA	9	1.45844e-05	0.00465244	0.00927834	8	GATGATGA	GATGATGATGATGATGATG	-
No_response_case_3	Solyc	21-GAWGAWGA	Solyc05g054400.2__MP00335__GATA	6	0.000180244	0.0574979	0.0416116	8	GATGATGA	GATGATGATGATGATGATG	-
No_response_case_3	Solyc	21-GAWGAWGA	Solyc03g006830.2__MP00576__MIKC_MADS	0	0.000196225	0.0625959	0.0416116	7	GATGATGA	GATGATG	-
No_response_case_3	Solyc	21-GAWGAWGA	Solyc12g099370.1__MP00554__GATA	2	0.000644055	0.205453	0.102434	8	GATGATGA	ATGATGATGATGATGATGATGATGATG	-
No_response_case_3	Solyc	22-AACAACAACA	Solyc03g121660.2__MP00206__C2H2	5	0.00139217	0.444104	0.26573	10	AACAACAACA	CACAAAACGACAAAAAAA	+
No_response_case_3	Solyc	22-AACAACAACA	Solyc02g085580.2__MP00592__C2H2	5	0.0014152	0.45145	0.26573	10	AACAACAACA	AAGAAAACGACAAAAAA	+
No_response_case_3	Solyc	22-AACAACAACA	Solyc04g008500.2__MP00256__C2H2	5	0.00150303	0.479468	0.26573	10	AACAACAACA	CACAAAACGACAAAAAA	+
No_response_case_3	Solyc	22-AACAACAACA	Solyc07g053570.2__MP00125__C2H2	5	0.00177292	0.565561	0.26573	10	AACAACAACA	CAGAAAACGACAAAAAAAAA	+
No_response_case_3	Solyc	22-AACAACAACA	Solyc10g084180.1__MP00485__C2H2	5	0.00212172	0.67683	0.26573	10	AACAACAACA	CAGAAAACGACAAAAAAAAA	-
No_response_case_3	Solyc	22-AACAACAACA	Solyc06g082010.2__MP00566__C3H	-1	0.00251014	0.800735	0.26573	6	AACAACAACA	TCAACA	+
No_response_case_3	Solyc	25-AAAAATAAAWWAAAA	Solyc06g076030.2__MP00407__Dof	0	0.000135072	0.0430879	0.060943	15	AAAAATAAAATAAAA	AAAAAAAAAAAAAAAAGTAAA	-
No_response_case_3	Solyc	25-AAAAATAAAWWAAAA	Solyc06g062520.1__MP00199__Dof	2	0.000442602	0.14119	0.060943	15	AAAAATAAAATAAAA	AAAAAGAAAAAGTAAAAAAAA	+
No_response_case_3	Solyc	25-AAAAATAAAWWAAAA	Solyc11g008560.1__MP00610__AP2	1	0.000493743	0.157504	0.060943	15	AAAAATAAAATAAAA	AAAAAAAAAAAAAAGAGAAA	+
No_response_case_3	Solyc	25-AAAAATAAAWWAAAA	Solyc02g090220.2__MP00402__Dof	1	0.000622682	0.198636	0.060943	15	AAAAATAAAATAAAA	AAAAAGTAAAAAAAAAAAAAA	-
No_response_case_3	Solyc	25-AAAAATAAAWWAAAA	Solyc00g024680.1__MP00295__Dof	1	0.000658177	0.209959	0.060943	14	AAAAATAAAATAAAA	CAAAAAGTAAAAAAA	-
No_response_case_3	Solyc	25-AAAAATAAAWWAAAA	Solyc03g112930.2__MP00580__Dof	5	0.00069671	0.222251	0.060943	15	AAAAATAAAATAAAA	AAAAAAAAGAAAAAGTAAAAA	+
No_response_case_3	Solyc	25-AAAAATAAAWWAAAA	Solyc06g071480.2__MP00580__Dof	5	0.00069671	0.222251	0.060943	15	AAAAATAAAATAAAA	AAAAAAAAGAAAAAGTAAAAA	+
No_response_case_3	Solyc	25-AAAAATAAAWWAAAA	Solyc03g098320.2__MP00146__MYB_related	0	0.00154372	0.492446	0.112628	12	AAAAATAAAATAAAA	AAAAATATCTTA	+
No_response_case_3	Solyc	25-AAAAATAAAWWAAAA	Solyc10g084180.1__MP00485__C2H2	5	0.00165547	0.528094	0.112628	15	AAAAATAAAATAAAA	CAGAAAACGACAAAAAAAAA	-
No_response_case_3	Solyc	25-AAAAATAAAWWAAAA	Solyc07g053570.2__MP00125__C2H2	5	0.00239062	0.762609	0.14638	15	AAAAATAAAATAAAA	CAGAAAACGACAAAAAAAAA	+
No_response_case_3	Solyc	25-AAAAATAAAWWAAAA	Solyc11g011260.1__MP00611__GRAS	5	0.00265128	0.845757	0.147582	15	AAAAATAAAATAAAA	AAGAAAAAGACAAAAAAAAA	+
No_response_case_3	Solyc	26-AAGAAAATGA	Solyc04g008500.2__MP00256__C2H2	0	0.00199704	0.637057	0.492633	10	AAGAAAATGA	CACAAAACGACAAAAAA	+
No_response_case_3	Solyc	27-ATACATAWATT	Solyc01g014480.2__MP00649__EIL	3	0.00246938	0.787732	1	8	ATACATAAATT	CAGATACATTC	-
No_response_case_3	Solyc	31-CCACCACCA	Solyc06g050520.1__MP00302__ERF	1	6.68208e-05	0.0213158	0.0413136	9	CCACCACCA	TCCACCGCCACCACCACCGCC	-
No_response_case_3	Solyc	31-CCACCACCA	Solyc05g053500.2__MP00377__GATA	5	0.00023562	0.0751627	0.0563049	9	CCACCACCA	CATCATCATCACCAT	-
No_response_case_3	Solyc	31-CCACCACCA	Solyc04g080910.1__MP00240__ERF	0	0.000277685	0.0885814	0.0563049	9	CCACCACCA	CCACCTCCACCGCCA	+
No_response_case_3	Solyc	31-CCACCACCA	Solyc10g080310.1__MP00411__ERF	0	0.000364271	0.116203	0.0563049	9	CCACCACCA	CCGCCACCGCC	+
No_response_case_3	Solyc	31-CCACCACCA	Solyc11g042580.1__MP00227__ERF	11	0.000874588	0.278993	0.0988746	9	CCACCACCA	CACCGCCGCCGCCACCGCCA	+
No_response_case_3	Solyc	31-CCACCACCA	Solyc11g065840.1__MP00336__MYB	0	0.000959522	0.306088	0.0988746	9	CCACCACCA	CCACCAACCAC	-
No_response_case_3	Solyc	31-CCACCACCA	Solyc03g116100.2__MP00579__MYB	3	0.00155923	0.497395	0.137719	9	CCACCACCA	CAACTACCAACTACCTTA	-
No_response_case_3	Solyc	31-CCACCACCA	Solyc04g077260.2__MP00089__MYB	4	0.00195098	0.622362	0.146541	9	CCACCACCA	CCACCTACCCCCC	-
No_response_case_3	Solyc	31-CCACCACCA	Solyc10g044680.1__MP00134__MYB	5	0.00213315	0.680475	0.146541	9	CCACCACCA	TCCACCTACCACCAC	+
No_response_case_3	Solyc	31-CCACCACCA	Solyc04g078640.1__MP00595__ERF	6	0.00245112	0.781906	0.151546	9	CCACCACCA	CCACCGCCACCGACA	+
No_response_case_3	Solyc	32-ARTCAAACTM	Solyc02g071130.2__MP00440__WRKY	3	0.000671005	0.214051	0.166912	10	AATCAAACTA	AAAAGTCAACGAT	-
No_response_case_3	Solyc	32-ARTCAAACTM	Solyc06g068460.2__MP00251__WRKY	5	0.000762171	0.243133	0.166912	10	AATCAAACTA	AAAAAAGTCAACGTT	-
No_response_case_3	Solyc	32-ARTCAAACTM	Solyc12g007180.1__MP00045__CPP	1	0.000795897	0.253891	0.166912	9	AATCAAACTA	AATTCAAATT	-
No_response_case_3	Solyc	32-ARTCAAACTM	Solyc05g015850.2__MP00506__WRKY	3	0.0019131	0.610279	0.219375	10	AATCAAACTA	AAAAGTCAACGAC	+
No_response_case_3	Solyc	32-ARTCAAACTM	Solyc08g062490.2__MP00531__WRKY	5	0.00249613	0.796265	0.219375	8	AATCAAACTA	AAAAAAGTCAAAG	-
No_response_case_3	Solyc	33-AAAAGGAAAAA	Solyc01g093960.2__MP00315__MIKC_MADS	7	3.94499e-06	0.00125845	0.00242647	11	AAAAGGAAAAA	TTTCCAAAAAAGGAAAAAA	+
No_response_case_3	Solyc	33-AAAAGGAAAAA	Solyc11g010570.1__MP00272__MIKC_MADS	4	1.62505e-05	0.00518392	0.00470342	11	AAAAGGAAAAA	CCAAAAAAGGAAAGT	-
No_response_case_3	Solyc	33-AAAAGGAAAAA	Solyc00g024680.1__MP00295__Dof	2	2.38811e-05	0.00761808	0.00470342	11	AAAAGGAAAAA	CAAAAAGTAAAAAAA	-
No_response_case_3	Solyc	33-AAAAGGAAAAA	Solyc02g090220.2__MP00402__Dof	1	4.26839e-05	0.0136162	0.00470342	11	AAAAGGAAAAA	AAAAAGTAAAAAAAAAAAAAA	-
No_response_case_3	Solyc	33-AAAAGGAAAAA	Solyc03g112930.2__MP00580__Dof	10	4.60451e-05	0.0146884	0.00470342	11	AAAAGGAAAAA	AAAAAAAAGAAAAAGTAAAAA	+
No_response_case_3	Solyc	33-AAAAGGAAAAA	Solyc06g071480.2__MP00580__Dof	10	4.60451e-05	0.0146884	0.00470342	11	AAAAGGAAAAA	AAAAAAAAGAAAAAGTAAAAA	+
No_response_case_3	Solyc	33-AAAAGGAAAAA	Solyc06g062520.1__MP00199__Dof	7	5.35283e-05	0.0170755	0.00470342	11	AAAAGGAAAAA	AAAAAGAAAAAGTAAAAAAAA	+
No_response_case_3	Solyc	33-AAAAGGAAAAA	Solyc06g059970.2__MP00080__MIKC_MADS	4	6.86974e-05	0.0219145	0.00528176	10	AAAAGGAAAAA	CCAAAAAAGGAAAA	+
No_response_case_3	Solyc	33-AAAAGGAAAAA	Solyc03g115940.2__MP00394__Dof	8	8.59171e-05	0.0274075	0.00587172	11	AAAAGGAAAAA	AAAAAAGAAAAAGTGAAAA	+
No_response_case_3	Solyc	33-AAAAGGAAAAA	Solyc04g008500.2__MP00256__C2H2	3	0.000148487	0.0473673	0.00847882	11	AAAAGGAAAAA	CACAAAACGACAAAAAA	+
No_response_case_3	Solyc	33-AAAAGGAAAAA	Solyc02g071730.2__MP00609__MIKC_MADS	7	0.000151635	0.0483716	0.00847882	11	AAAAGGAAAAA	TTACCAAAAATGGAAAAAA	-
No_response_case_3	Solyc	33-AAAAGGAAAAA	Solyc02g085580.2__MP00592__C2H2	3	0.00020915	0.0667188	0.0107203	11	AAAAGGAAAAA	AAGAAAACGACAAAAAA	+
No_response_case_3	Solyc	33-AAAAGGAAAAA	Solyc01g087990.2__MP00508__MIKC_MADS	9	0.000245451	0.0782989	0.0111242	10	AAAAGGAAAAA	ACTTTCCAAAAAAGGAAAG	-
No_response_case_3	Solyc	33-AAAAGGAAAAA	Solyc03g121660.2__MP00206__C2H2	3	0.000269918	0.0861038	0.0111242	11	AAAAGGAAAAA	CACAAAACGACAAAAAAA	+
No_response_case_3	Solyc	33-AAAAGGAAAAA	Solyc05g015750.2__MP00605__MIKC_MADS	4	0.00028033	0.0894254	0.0111242	9	AAAAGGAAAAA	CCAAAAATGGAAA	+
No_response_case_3	Solyc	33-AAAAGGAAAAA	Solyc07g053570.2__MP00125__C2H2	3	0.000289374	0.0923104	0.0111242	11	AAAAGGAAAAA	CAGAAAACGACAAAAAAAAA	+
No_response_case_3	Solyc	33-AAAAGGAAAAA	Solyc06g076030.2__MP00407__Dof	5	0.000316114	0.100841	0.0114373	11	AAAAGGAAAAA	AAAAAAAAAAAAAAAAGTAAA	-
No_response_case_3	Solyc	33-AAAAGGAAAAA	Solyc10g084180.1__MP00485__C2H2	3	0.0003538	0.112862	0.0120896	11	AAAAGGAAAAA	CAGAAAACGACAAAAAAAAA	-
No_response_case_3	Solyc	33-AAAAGGAAAAA	Solyc04g081000.2__MP00077__MIKC_MADS	6	0.000894737	0.285421	0.0289648	9	AAAAGGAAAAA	TTCCAAAAATGGAAA	+
No_response_case_3	Solyc	33-AAAAGGAAAAA	Solyc01g005060.2__MP00254__C2H2	3	0.00114175	0.364218	0.0351131	11	AAAAGGAAAAA	AAAAAAAGACAAAAA	+
No_response_case_3	Solyc	33-AAAAGGAAAAA	Solyc08g062490.2__MP00531__WRKY	2	0.0012563	0.400758	0.036796	11	AAAAGGAAAAA	AAAAAAGTCAAAG	-
No_response_case_3	Solyc	33-AAAAGGAAAAA	Solyc04g070960.1__MP00405__Dof	2	0.00158429	0.505389	0.0442935	9	AAAAGGAAAAA	CAAAAAGTTAA	+
No_response_case_3	Solyc	33-AAAAGGAAAAA	Solyc09g007810.2__MP00461__ARF	11	0.00211646	0.67515	0.0565991	10	AAAAGGAAAAA	TTTTCCCGCCAAAAACGTAAA	-
No_response_case_3	Solyc	33-AAAAGGAAAAA	Solyc11g011260.1__MP00611__GRAS	3	0.00232164	0.740604	0.0594994	11	AAAAGGAAAAA	AAGAAAAAGACAAAAAAAAA	+
No_response_case_3	Solyc	33-AAAAGGAAAAA	Solyc05g056620.1__MP00096__MIKC_MADS	4	0.00311614	0.994049	0.0766665	8	AAAAGGAAAAA	CCAAAAATGGAA	+
No_response_case_3	Solyc	35-CWACTWC	Solyc01g090840.2__MP00416__C2H2	0	0.000741867	0.236655	0.473311	7	CTACTAC	CTACTACA	-
No_response_case_3	Solyc	36-TATAGCATACAAATA	Solyc12g007180.1__MP00045__CPP	-5	0.00256255	0.817452	0.837264	10	TATAGCATACAAATA	AATTCAAATT	-
No_response_case_3	Solyc	36-TATAGCATACAAATA	Solyc01g005060.2__MP00254__C2H2	0	0.00262465	0.837264	0.837264	15	TATAGCATACAAATA	AAAAAAAGACAAAAA	+
No_response_case_3	Solyc	37-ATGTCATGT	Solyc03g114720.2__MP00498__bHLH	4	0.000789429	0.251828	0.282576	9	ATGTCATGT	GTGGATGTCACGTG	-
No_response_case_3	Solyc	37-ATGTCATGT	Solyc06g008030.2__MP00074__bHLH	3	0.00148714	0.474397	0.282576	9	ATGTCATGT	GGAAGGTCACGTGG	+
No_response_case_3	Solyc	37-ATGTCATGT	Solyc09g063010.2__MP00074__bHLH	3	0.00148714	0.474397	0.282576	9	ATGTCATGT	GGAAGGTCACGTGG	+
No_response_case_3	Solyc	37-ATGTCATGT	Solyc05g055470.2__MP00059__NAC	1	0.00211343	0.674183	0.282576	9	ATGTCATGT	TGTGGCGTGTTA	-
No_response_case_3	Solyc	37-ATGTCATGT	Solyc04g005280.2__MP00219__bHLH	5	0.00237694	0.758242	0.282576	9	ATGTCATGT	CGTGAAAGTCACGTG	-
No_response_case_3	Solyc	38-TACTTGTGCA	Solyc07g063420.2__MP00361__NAC	2	0.00172964	0.551756	0.479165	10	TACTTGTGCA	GTTTCTTGTGGAACAAG	-
No_response_case_3	Solyc	38-TACTTGTGCA	Solyc11g008000.1__MP00343__NAC	1	0.0018394	0.586769	0.479165	10	TACTTGTGCA	TTTCTTGTGGAACAAGT	+
No_response_case_3	Solyc	38-TACTTGTGCA	Solyc04g072220.2__MP00179__NAC	4	0.00225312	0.718747	0.479165	10	TACTTGTGCA	AGGTTTCTTGTTGAACAAG	+
No_response_case_3	Solyc	42-GGGTAGAAAATTA	Solyc04g015570.2__MP00306__C2H2	-3	0.000550619	0.175648	0.35095	7	GGGTAGAAAATTA	TTGAAAA	+
No_response_case_3	Solyc	44-TAATTAATTA	Solyc02g085160.1__MP00268__ZF-HD	5	7.94642e-05	0.0253491	0.0152743	10	TAATTAATTA	AAATGTAATTAATTA	+
No_response_case_3	Solyc	44-TAATTAATTA	Solyc06g072890.1__MP00330__WOX	-1	9.68018e-05	0.0308798	0.0152743	9	TAATTAATTA	AGTTAATTAAT	+
No_response_case_3	Solyc	44-TAATTAATTA	Solyc02g067310.2__MP00387__ZF-HD	5	0.000192021	0.0612548	0.0201992	10	TAATTAATTA	TTTAATCATTAATTA	+
No_response_case_3	Solyc	44-TAATTAATTA	Solyc02g086930.2__MP00323__HD-ZIP	0	0.00306749	0.97853	0.206173	10	TAATTAATTA	TCAATAATTGA	+
No_response_case_3	Solyc	45-GCTGCTA	Solyc04g082480.2__MP00154__Nin-like	7	7.73395e-05	0.0246713	0.0493426	7	GCTGCTA	TGCTGCTGCTGCTGC	-
No_response_case_3	Solyc	46-TAAAGTTATGTCAAA	Solyc09g008390.1__MP00406__MYB	1	0.000987107	0.314887	0.629156	14	TAAAGTTATGTCAAA	AAAAAATTAGGTAAA	+
No_response_case_3	Solyc	47-CCCTACC	Solyc06g009710.2__MP00627__MYB	2	0.00036006	0.114859	0.229425	7	CCCTACC	TTACCTACCG	+
No_response_case_3	Solyc	47-CCCTACC	Solyc04g077260.2__MP00089__MYB	2	0.00269283	0.859013	0.666621	7	CCCTACC	CCACCTACCCCCC	-
No_response_case_3	Solyc	50-AAAAAAAAAAAG	Solyc06g076030.2__MP00407__Dof	5	1.07354e-05	0.00342459	0.00664726	12	AAAAAAAAAAAG	AAAAAAAAAAAAAAAAGTAAA	-
No_response_case_3	Solyc	50-AAAAAAAAAAAG	Solyc03g112930.2__MP00580__Dof	3	9.14491e-05	0.0291723	0.0182332	12	AAAAAAAAAAAG	AAAAAAAAGAAAAAGTAAAAA	+
No_response_case_3	Solyc	50-AAAAAAAAAAAG	Solyc06g071480.2__MP00580__Dof	3	9.14491e-05	0.0291723	0.0182332	12	AAAAAAAAAAAG	AAAAAAAAGAAAAAGTAAAAA	+
No_response_case_3	Solyc	50-AAAAAAAAAAAG	Solyc03g115940.2__MP00394__Dof	1	0.000117787	0.0375742	0.0182332	12	AAAAAAAAAAAG	AAAAAAGAAAAAGTGAAAA	+
No_response_case_3	Solyc	50-AAAAAAAAAAAG	Solyc06g062520.1__MP00199__Dof	0	0.000152933	0.0487857	0.018939	12	AAAAAAAAAAAG	AAAAAGAAAAAGTAAAAAAAA	+
No_response_case_3	Solyc	50-AAAAAAAAAAAG	Solyc11g008560.1__MP00610__AP2	5	0.000276053	0.088061	0.0284883	12	AAAAAAAAAAAG	AAAAAAAAAAAAAAGAGAAA	+
No_response_case_3	Solyc	50-AAAAAAAAAAAG	Solyc06g059970.2__MP00080__MIKC_MADS	2	0.000384589	0.122684	0.0340192	12	AAAAAAAAAAAG	CCAAAAAAGGAAAA	+
No_response_case_3	Solyc	50-AAAAAAAAAAAG	Solyc01g005060.2__MP00254__C2H2	3	0.00144128	0.459769	0.111554	12	AAAAAAAAAAAG	AAAAAAAGACAAAAA	+
No_response_case_3	Solyc	50-AAAAAAAAAAAG	Solyc03g111590.2__MP00608__C2H2	-2	0.00218038	0.695542	0.148752	10	AAAAAAAAAAAG	AAAAACAGAGCA	+
No_response_case_3	Solyc	50-AAAAAAAAAAAG	Solyc04g008500.2__MP00256__C2H2	4	0.00240236	0.766354	0.148752	12	AAAAAAAAAAAG	CACAAAACGACAAAAAA	+
No_response_case_3	Solyc	50-AAAAAAAAAAAG	Solyc11g011260.1__MP00611__GRAS	4	0.00299276	0.954691	0.152417	12	AAAAAAAAAAAG	AAGAAAAAGACAAAAAAAAA	+
No_response_case_3	Solyc	52-AGTGTATAAMACGAA	Solyc01g009860.2__MP00507__NAC	3	0.00101805	0.324757	0.38797	15	AGTGTATAACACGAA	TTACGTGTAAAACACGTAA	-
No_response_case_3	Solyc	52-AGTGTATAAMACGAA	Solyc07g062840.2__MP00562__NAC	0	0.00131103	0.418219	0.38797	15	AGTGTATAACACGAA	CGTGTGGAACAAGTAACCT	+
No_response_case_3	Solyc	52-AGTGTATAAMACGAA	Solyc08g006020.2__MP00277__NAC	3	0.0027193	0.867456	0.38797	15	AGTGTATAACACGAA	TTACGTGTGGAACAAGTA	+
No_response_case_3	Spenn	1-RAGAARRAGARRARR	Sopen01g037760__MP00076__MIKC_MADS	3	3.52508e-08	1.1245e-05	2.20762e-05	15	AAGAAGAAGAAGAAG	AAAAAAAAAAAAAAAAAAAAA	-
No_response_case_3	Spenn	1-RAGAARRAGARRARR	Sopen11g006040__MP00611__GRAS	0	2.46133e-07	7.85165e-05	7.70721e-05	15	AAGAAGAAGAAGAAG	AAGAAAAAGACAAAAAAAAA	+
No_response_case_3	Spenn	1-RAGAARRAGARRARR	Sopen02g034910__MP00402__Dof	3	1.29913e-06	0.000414422	0.000271199	15	AAGAAGAAGAAGAAG	AAAAAGTAAAAAAAAAAAAAA	-
No_response_case_3	Spenn	1-RAGAARRAGARRARR	Sopen10g028790__MP00229__C2H2	4	3.24143e-05	0.0103402	0.00507497	15	AAGAAGAAGAAGAAG	GAGGAGGAGGAGGAGGAGG	-
No_response_case_3	Spenn	1-RAGAARRAGARRARR	Sopen03g040210__MP00199__Dof	6	0.000258248	0.082381	0.0269551	15	AAGAAGAAGAAGAAG	AAAAAGAAAAAGTAAAAAAAA	+
No_response_case_3	Spenn	1-RAGAARRAGARRARR	Sopen06g022000__MP00199__Dof	6	0.000258248	0.082381	0.0269551	15	AAGAAGAAGAAGAAG	AAAAAGAAAAAGTAAAAAAAA	+
No_response_case_3	Spenn	1-RAGAARRAGARRARR	Sopen06g032440__MP00407__Dof	-1	0.000491006	0.156631	0.0384373	14	AAGAAGAAGAAGAAG	AAAAAAAAAAAAAAAAGTAAA	-
No_response_case_3	Spenn	1-RAGAARRAGARRARR	Sopen11g025790__MP00407__Dof	-1	0.000491006	0.156631	0.0384373	14	AAGAAGAAGAAGAAG	AAAAAAAAAAAAAAAAGTAAA	-
No_response_case_3	Spenn	1-RAGAARRAGARRARR	Sopen03g032010__MP00580__Dof	6	0.000842903	0.268886	0.0586532	15	AAGAAGAAGAAGAAG	AAAAAAAAGAAAAAGTAAAAA	+
No_response_case_3	Spenn	1-RAGAARRAGARRARR	Sopen06g020070__MP00080__MIKC_MADS	1	0.00120635	0.384826	0.0755492	13	AAGAAGAAGAAGAAG	CCAAAAAAGGAAAA	+
No_response_case_3	Spenn	1-RAGAARRAGARRARR	Sopen02g025760__MP00675__TALE	5	0.00171172	0.546039	0.0974534	15	AAGAAGAAGAAGAAG	GCAGGGGCAGGGAGAGAGAG	-
No_response_case_3	Spenn	3-CCVCCCCYACCC	Sopen06g018310__MP00527__ERF	1	3.68923e-05	0.0117687	0.0125448	12	CCACCCCCACCC	TCCGCCGCCGCCGCCGCCGCC	+
No_response_case_3	Spenn	3-CCVCCCCYACCC	Sopen06g016040__MP00302__ERF	7	4.05861e-05	0.012947	0.0125448	12	CCACCCCCACCC	TCCACCGCCACCACCACCGCC	-
No_response_case_3	Spenn	3-CCVCCCCYACCC	Sopen11g018710__MP00227__ERF	5	8.45212e-05	0.0269623	0.0174165	12	CCACCCCCACCC	CACCGCCGCCGCCACCGCCA	+
No_response_case_3	Spenn	3-CCVCCCCYACCC	Sopen04g034520__MP00240__ERF	0	0.000118354	0.0377548	0.018291	12	CCACCCCCACCC	CCACCTCCACCGCCA	+
No_response_case_3	Spenn	3-CCVCCCCYACCC	Sopen03g031510__MP00581__LBD	1	0.00026302	0.0839035	0.0270991	12	CCACCCCCACCC	TCCGCCGCCGCCTCCGCCGCC	+
No_response_case_3	Spenn	3-CCVCCCCYACCC	Sopen06g017870__MP00456__ERF	9	0.00026302	0.0839035	0.0270991	12	CCACCCCCACCC	CCTCCGCCGCCGCCGCCGCCG	+
No_response_case_3	Spenn	3-CCVCCCCYACCC	Sopen08g026680__MP00549__ERF	0	0.000343177	0.109474	0.0303066	12	CCACCCCCACCC	CCACCGCCGCCGCCA	+
No_response_case_3	Spenn	3-CCVCCCCYACCC	Sopen10g030870__MP00411__ERF	0	0.00055939	0.178445	0.0432256	11	CCACCCCCACCC	CCGCCACCGCC	+
No_response_case_3	Spenn	3-CCVCCCCYACCC	Sopen06g024300__MP00526__ERF	4	0.00121273	0.386859	0.0767862	12	CCACCCCCACCC	TCCTCCGCCGCCACCTCCG	-
No_response_case_3	Spenn	3-CCVCCCCYACCC	Sopen05g005260__MP00217__ERF	0	0.00124213	0.39624	0.0767862	12	CCACCCCCACCC	CCGCCGCCGCCGCCA	+
No_response_case_3	Spenn	3-CCVCCCCYACCC	Sopen07g028150__MP00458__ERF	3	0.00144671	0.4615	0.080193	12	CCACCCCCACCC	CCACCACCGCCTCCACCGCC	-
No_response_case_3	Spenn	3-CCVCCCCYACCC	Sopen11g007720__MP00156__ERF	3	0.00155669	0.496584	0.080193	12	CCACCCCCACCC	CCACCACCACCTCCACCGAC	+
No_response_case_3	Spenn	3-CCVCCCCYACCC	Sopen12g004190__MP00151__ERF	0	0.00254427	0.811622	0.104254	12	CCACCCCCACCC	CCTCCACCGTCCAT	-
No_response_case_3	Spenn	3-CCVCCCCYACCC	Sopen10g004890__MP00358__ERF	0	0.00269834	0.860771	0.104254	12	CCACCCCCACCC	CCTCCGCCGCCATTT	+
No_response_case_3	Spenn	3-CCVCCCCYACCC	Sopen10g004900__MP00358__ERF	0	0.00269834	0.860771	0.104254	12	CCACCCCCACCC	CCTCCGCCGCCATTT	+
No_response_case_3	Spenn	3-CCVCCCCYACCC	Sopen07g033090__MP00194__ERF	0	0.00269834	0.860771	0.104254	12	CCACCCCCACCC	CCACCGCCGCCGCCA	-
No_response_case_3	Spenn	4-AAAAATAAAATAAAA	Sopen06g032440__MP00407__Dof	0	7.20689e-05	0.02299	0.0223158	15	AAAAATAAAATAAAA	AAAAAAAAAAAAAAAAGTAAA	-
No_response_case_3	Spenn	4-AAAAATAAAATAAAA	Sopen11g025790__MP00407__Dof	0	7.20689e-05	0.02299	0.0223158	15	AAAAATAAAATAAAA	AAAAAAAAAAAAAAAAGTAAA	-
No_response_case_3	Spenn	4-AAAAATAAAATAAAA	Sopen01g037760__MP00076__MIKC_MADS	6	0.000327732	0.104546	0.0426241	15	AAAAATAAAATAAAA	AAAAAAAAAAAAAAAAAAAAA	-
No_response_case_3	Spenn	4-AAAAATAAAATAAAA	Sopen02g034910__MP00402__Dof	1	0.000327732	0.104546	0.0426241	15	AAAAATAAAATAAAA	AAAAAGTAAAAAAAAAAAAAA	-
No_response_case_3	Spenn	4-AAAAATAAAATAAAA	Sopen03g040210__MP00199__Dof	2	0.000412965	0.131736	0.0426241	15	AAAAATAAAATAAAA	AAAAAGAAAAAGTAAAAAAAA	+
No_response_case_3	Spenn	4-AAAAATAAAATAAAA	Sopen06g022000__MP00199__Dof	2	0.000412965	0.131736	0.0426241	15	AAAAATAAAATAAAA	AAAAAGAAAAAGTAAAAAAAA	+
No_response_case_3	Spenn	4-AAAAATAAAATAAAA	Sopen10g035820__MP00295__Dof	1	0.000579519	0.184867	0.05127	14	AAAAATAAAATAAAA	CAAAAAGTAAAAAAA	-
No_response_case_3	Spenn	4-AAAAATAAAATAAAA	Sopen10g033630__MP00485__C2H2	5	0.000803771	0.256403	0.0558634	15	AAAAATAAAATAAAA	CAGAAAACGACAAAAAAAAA	-
No_response_case_3	Spenn	4-AAAAATAAAATAAAA	Sopen03g032010__MP00580__Dof	5	0.000811851	0.25898	0.0558634	15	AAAAATAAAATAAAA	AAAAAAAAGAAAAAGTAAAAA	+
No_response_case_3	Spenn	4-AAAAATAAAATAAAA	Sopen03g028770__MP00254__C2H2	-1	0.000905777	0.288943	0.0560938	14	AAAAATAAAATAAAA	AAAAAAAGACAAAAA	+
No_response_case_3	Spenn	4-AAAAATAAAATAAAA	Sopen07g027520__MP00125__C2H2	5	0.00100066	0.319211	0.0563362	15	AAAAATAAAATAAAA	CAGAAAACGACAAAAAAAAA	+
No_response_case_3	Spenn	4-AAAAATAAAATAAAA	Sopen11g006040__MP00611__GRAS	5	0.00153815	0.490671	0.0793802	15	AAAAATAAAATAAAA	AAGAAAAAGACAAAAAAAAA	+
No_response_case_3	Spenn	4-AAAAATAAAATAAAA	Sopen03g040470__MP00206__C2H2	3	0.00206514	0.658781	0.0944421	15	AAAAATAAAATAAAA	CACAAAACGACAAAAAAA	+
No_response_case_3	Spenn	4-AAAAATAAAATAAAA	Sopen04g003650__MP00256__C2H2	3	0.00213501	0.681068	0.0944421	14	AAAAATAAAATAAAA	CACAAAACGACAAAAAA	+
No_response_case_3	Spenn	4-AAAAATAAAATAAAA	Sopen06g026650__MP00570__Dof	1	0.00290403	0.926385	0.11247	13	AAAAATAAAATAAAA	CAAAAAGTTAAAAA	+
No_response_case_3	Spenn	4-AAAAATAAAATAAAA	Sopen02g030250__MP00592__C2H2	3	0.00290579	0.926948	0.11247	14	AAAAATAAAATAAAA	AAGAAAACGACAAAAAA	+
No_response_case_3	Spenn	5-AATAATAATAATAA	Sopen03g039740__MP00200__HD-ZIP	0	0.000221509	0.0706615	0.0649615	14	AATAATAATAATAA	AAAAGTAATGATTAC	+
No_response_case_3	Spenn	5-AATAATAATAATAA	Sopen01g036740__MP00620__YABBY	-2	0.000254768	0.0812709	0.0649615	10	AATAATAATAATAA	CAATCATAAT	+
No_response_case_3	Spenn	5-AATAATAATAATAA	Sopen05g029870__MP00051__HD-ZIP	-5	0.000311625	0.0994085	0.0649615	8	AATAATAATAATAA	TAATAATT	+
No_response_case_3	Spenn	5-AATAATAATAATAA	Sopen05g003140__MP00225__HD-ZIP	-1	0.00159519	0.508865	0.186955	11	AATAATAATAATAA	TCAATAATTAA	+
No_response_case_3	Spenn	5-AATAATAATAATAA	Sopen02g031700__MP00323__HD-ZIP	-1	0.0016852	0.53758	0.186955	11	AATAATAATAATAA	TCAATAATTGA	+
No_response_case_3	Spenn	5-AATAATAATAATAA	Sopen05g006840__MP00220__YABBY	-5	0.00179368	0.572183	0.186955	8	AATAATAATAATAA	TAATCATA	-
No_response_case_3	Spenn	5-AATAATAATAATAA	Sopen05g032880__MP00335__GATA	3	0.0023867	0.761358	0.189986	14	AATAATAATAATAA	GATGATGATGATGATGATG	-
No_response_case_3	Spenn	5-AATAATAATAATAA	Sopen01g048410__MP00369__GATA	1	0.00258785	0.825524	0.189986	14	AATAATAATAATAA	TGATGATGATGATGA	-
No_response_case_3	Spenn	5-AATAATAATAATAA	Sopen12g034040__MP00554__GATA	-1	0.00311252	0.992893	0.189986	13	AATAATAATAATAA	ATGATGATGATGATGATGATGATGATG	-
No_response_case_3	Spenn	6-CAACAACAAC	Sopen05g032000__MP00377__GATA	3	0.000251516	0.0802336	0.160467	10	CAACAACAAC	CATCATCATCACCAT	-
No_response_case_3	Spenn	6-CAACAACAAC	Sopen11g025590__MP00336__MYB	1	0.000798052	0.254579	0.254579	10	CAACAACAAC	CCACCAACCAC	-
No_response_case_3	Spenn	6-CAACAACAAC	Sopen10g018050__MP00198__GATA	6	0.00201574	0.643021	0.42868	10	CAACAACAAC	CATCATCATCATCATCATC	+
No_response_case_3	Spenn	7-AARTTAAATTAV	Sopen12g003170__MP00045__CPP	0	0.0016393	0.522938	0.74216	10	AAATTAAATTAG	AATTCAAATT	-
No_response_case_3	Spenn	8-CACGTGGCA	Sopen10g031850__MP00409__bZIP	6	3.97292e-08	1.26736e-05	1.3601e-05	9	CACGTGGCA	AATGGACACGTGGCA	+
No_response_case_3	Spenn	8-CACGTGGCA	Sopen08g001310__MP00291__bZIP	6	4.6761e-08	1.49168e-05	1.3601e-05	9	CACGTGGCA	AATGGTCACGTGGCA	+
No_response_case_3	Spenn	8-CACGTGGCA	Sopen04g032440__MP00186__bZIP	4	9.12204e-08	2.90993e-05	1.76884e-05	9	CACGTGGCA	TGGTCACGTGGCATTTTT	-
No_response_case_3	Spenn	8-CACGTGGCA	Sopen09g004230__MP00294__bZIP	7	2.12413e-07	6.77596e-05	3.08915e-05	9	CACGTGGCA	AAATGGTGACGTGGCAGT	+
No_response_case_3	Spenn	8-CACGTGGCA	Sopen01g039210__MP00318__bZIP	6	4.60555e-07	0.000146917	5.35834e-05	9	CACGTGGCA	AATGCTGACGTGGCA	-
No_response_case_3	Spenn	8-CACGTGGCA	Sopen04g034330__MP00239__bZIP	6	1.05355e-05	0.00336082	0.00102146	9	CACGTGGCA	GATGCTGACGTGGCA	+
No_response_case_3	Spenn	8-CACGTGGCA	Sopen01g031250__MP00419__bZIP	6	1.38728e-05	0.00442542	0.00115288	9	CACGTGGCA	GATGCTGACGTGGCA	+
No_response_case_3	Spenn	8-CACGTGGCA	Sopen09g021180__MP00660__bHLH	1	0.02284	0.00728595	0.00157135	7	CACGTGGCA	GCACGTGG	-
No_response_case_3	Spenn	8-CACGTGGCA	Sopen01g036520__MP00034__bHLH	1	2.48961e-05	0.00794186	0.00157135	7	CACGTGGCA	GCACGTGG	-
No_response_case_3	Spenn	8-CACGTGGCA	Sopen01g044750__MP00081__bHLH	1	2.70119e-05	0.00861681	0.00157135	9	CACGTGGCA	TCACGTGGCT	-
No_response_case_3	Spenn	8-CACGTGGCA	Sopen02g037840__MP00035__bHLH	1	3.0645e-05	0.00977576	0.00162064	8	CACGTGGCA	GCACGTGGG	-
No_response_case_3	Spenn	8-CACGTGGCA	Sopen02g030280__MP00039__bZIP	1	5.18098e-05	0.0165273	0.00251159	9	CACGTGGCA	TGACGTGGCA	+
No_response_case_3	Spenn	8-CACGTGGCA	Sopen09g032810__MP00102__bHLH	2	7.10248e-05	0.0226569	0.00295121	8	CACGTGGCA	GGCACGTGCC	+
No_response_case_3	Spenn	8-CACGTGGCA	Sopen06g002870__MP00074__bHLH	1	9.2118e-05	0.0293857	0.0035725	9	CACGTGGCA	CCACGTGACCTTCT	-
No_response_case_3	Spenn	8-CACGTGGCA	Sopen05g002590__MP00207__bHLH	8	9.88498e-05	0.0315331	0.00359397	9	CACGTGGCA	GTGAATGCCACGTGCCACCTC	-
No_response_case_3	Spenn	8-CACGTGGCA	Sopen02g034180__MP00389__bZIP	4	0.000121105	0.0386325	0.00407165	8	CACGTGGCA	TGCTGACGTGGC	+
No_response_case_3	Spenn	8-CACGTGGCA	Sopen03g033800__MP00498__bHLH	0	0.000125987	0.0401897	0.00407165	9	CACGTGGCA	CACGTGACATCCAC	+
No_response_case_3	Spenn	8-CACGTGGCA	Sopen04g001260__MP00219__bHLH	0	0.000156105	0.0497977	0.00477951	9	CACGTGGCA	CACGTGACTTTCACG	+
No_response_case_3	Spenn	8-CACGTGGCA	Sopen08g001780__MP00543__BES1	3	0.000181891	0.0580231	0.00511168	9	CACGTGGCA	TCACACGTGTGAACT	+
No_response_case_3	Spenn	8-CACGTGGCA	Sopen07g023150__MP00082__bHLH	1	0.000200777	0.0640478	0.00511168	7	CACGTGGCA	TCACGTGG	+
No_response_case_3	Spenn	8-CACGTGGCA	Sopen01g039770__MP00100__bHLH	1	0.000233637	0.0745302	0.00511168	7	CACGTGGCA	GCACGTGC	+
No_response_case_3	Spenn	8-CACGTGGCA	Sopen01g041000__MP00040__bZIP	4	0.000237252	0.0756832	0.00511168	8	CACGTGGCA	TGCTGACGTGGC	+
No_response_case_3	Spenn	8-CACGTGGCA	Sopen04g031080__MP00135__bHLH	6	0.000255783	0.0815947	0.00518118	9	CACGTGGCA	AGGTGTCACGTGCTTTTCACG	-
No_response_case_3	Spenn	8-CACGTGGCA	Sopen06g035370__MP00099__bHLH	1	0.000271409	0.0865795	0.00518118	7	CACGTGGCA	GCACGTGC	+
No_response_case_3	Spenn	8-CACGTGGCA	Sopen07g001380__MP00659__bHLH	2	0.00031358	0.100032	0.00536522	8	CACGTGGCA	CGCACGTGCG	+
No_response_case_3	Spenn	8-CACGTGGCA	Sopen03g001990__MP00248__BES1	2	0.00041626	0.132787	0.00691855	9	CACGTGGCA	CGCACGTGTGG	+
No_response_case_3	Spenn	8-CACGTGGCA	Sopen08g016230__MP00117__bZIP	6	0.000440492	0.140517	0.00711793	9	CACGTGGCA	AATGATGACGTGGCC	+
No_response_case_3	Spenn	8-CACGTGGCA	Sopen01g050310__MP00038__bZIP	1	0.000485668	0.154928	0.00743489	7	CACGTGGCA	ACACGTGT	+
No_response_case_3	Spenn	8-CACGTGGCA	Sopen02g024580__MP00091__bHLH	1	0.000676025	0.215652	0.0092301	9	CACGTGGCA	TCACGTGACTCACG	-
No_response_case_3	Spenn	8-CACGTGGCA	Sopen08g025500__MP00084__bHLH	1	0.000690274	0.220197	0.0092301	7	CACGTGGCA	GCACGTGC	+
No_response_case_3	Spenn	8-CACGTGGCA	Sopen04g033560__MP00237__BES1	3	0.00143387	0.457404	0.0163553	9	CACGTGGCA	CCACACGTGCGACTTTTTTT	+
No_response_case_3	Spenn	8-CACGTGGCA	Sopen12g030940__MP00237__BES1	3	0.00143387	0.457404	0.0163553	9	CACGTGGCA	CCACACGTGCGACTTTTTTT	+
No_response_case_3	Spenn	9-AAAAGGAAAAA	Sopen01g037770__MP00315__MIKC_MADS	7	9.37304e-06	0.00299	0.00571444	11	AAAAGGAAAAA	TTTCCAAAAAAGGAAAAAA	+
No_response_case_3	Spenn	9-AAAAGGAAAAA	Sopen11g005370__MP00272__MIKC_MADS	4	3.25283e-05	0.0103765	0.00571444	11	AAAAGGAAAAA	CCAAAAAAGGAAAGT	-
No_response_case_3	Spenn	9-AAAAGGAAAAA	Sopen10g035820__MP00295__Dof	2	3.74947e-05	0.0119608	0.00571444	11	AAAAGGAAAAA	CAAAAAGTAAAAAAA	-
No_response_case_3	Spenn	9-AAAAGGAAAAA	Sopen04g003650__MP00256__C2H2	3	7.72926e-05	0.0246563	0.00571444	11	AAAAGGAAAAA	CACAAAACGACAAAAAA	+
No_response_case_3	Spenn	9-AAAAGGAAAAA	Sopen03g032010__MP00580__Dof	10	7.78044e-05	0.0248196	0.00571444	11	AAAAGGAAAAA	AAAAAAAAGAAAAAGTAAAAA	+
No_response_case_3	Spenn	9-AAAAGGAAAAA	Sopen02g034910__MP00402__Dof	1	7.78044e-05	0.0248196	0.00571444	11	AAAAGGAAAAA	AAAAAGTAAAAAAAAAAAAAA	-
No_response_case_3	Spenn	9-AAAAGGAAAAA	Sopen03g040210__MP00199__Dof	7	8.34316e-05	0.0266147	0.00571444	11	AAAAGGAAAAA	AAAAAGAAAAAGTAAAAAAAA	+
No_response_case_3	Spenn	9-AAAAGGAAAAA	Sopen06g022000__MP00199__Dof	7	8.34316e-05	0.0266147	0.00571444	11	AAAAGGAAAAA	AAAAAGAAAAAGTAAAAAAAA	+
No_response_case_3	Spenn	9-AAAAGGAAAAA	Sopen06g020070__MP00080__MIKC_MADS	4	9.90778e-05	0.0316058	0.00571444	10	AAAAGGAAAAA	CCAAAAAAGGAAAA	+
No_response_case_3	Spenn	9-AAAAGGAAAAA	Sopen06g032440__MP00407__Dof	5	0.0001027	0.0327614	0.00571444	11	AAAAGGAAAAA	AAAAAAAAAAAAAAAAGTAAA	-
No_response_case_3	Spenn	9-AAAAGGAAAAA	Sopen11g025790__MP00407__Dof	5	0.0001027	0.0327614	0.00571444	11	AAAAGGAAAAA	AAAAAAAAAAAAAAAAGTAAA	-
No_response_case_3	Spenn	9-AAAAGGAAAAA	Sopen03g034940__MP00394__Dof	8	0.000178612	0.0569771	0.00789193	11	AAAAGGAAAAA	AAAAAAGAAAAAGTGAAAA	+
No_response_case_3	Spenn	9-AAAAGGAAAAA	Sopen10g033630__MP00485__C2H2	3	0.000184404	0.0588249	0.00789193	11	AAAAGGAAAAA	CAGAAAACGACAAAAAAAAA	-
No_response_case_3	Spenn	9-AAAAGGAAAAA	Sopen02g030250__MP00592__C2H2	3	0.000184504	0.0588567	0.00789193	11	AAAAGGAAAAA	AAGAAAACGACAAAAAA	+
No_response_case_3	Spenn	9-AAAAGGAAAAA	Sopen06g026650__MP00570__Dof	2	0.000202826	0.0647013	0.00789193	11	AAAAGGAAAAA	CAAAAAGTTAAAAA	+
No_response_case_3	Spenn	9-AAAAGGAAAAA	Sopen03g040470__MP00206__C2H2	3	0.000208299	0.0664472	0.00789193	11	AAAAGGAAAAA	CACAAAACGACAAAAAAA	+
No_response_case_3	Spenn	9-AAAAGGAAAAA	Sopen07g027520__MP00125__C2H2	3	0.000224635	0.0716585	0.00789193	11	AAAAGGAAAAA	CAGAAAACGACAAAAAAAAA	+
No_response_case_3	Spenn	9-AAAAGGAAAAA	Sopen02g020720__MP00609__MIKC_MADS	7	0.000232093	0.0740376	0.00789193	11	AAAAGGAAAAA	TTACCAAAAATGGAAAAAA	-
No_response_case_3	Spenn	9-AAAAGGAAAAA	Sopen12g030100__MP00410__MIKC_MADS	6	0.000314789	0.100418	0.00979748	9	AAAAGGAAAAA	TTCCAAAAAAGGAAA	-
No_response_case_3	Spenn	9-AAAAGGAAAAA	Sopen01g034890__MP00508__MIKC_MADS	9	0.000320147	0.102127	0.00979748	10	AAAAGGAAAAA	ACTTTCCAAAAAAGGAAAG	-
No_response_case_3	Spenn	9-AAAAGGAAAAA	Sopen03g028770__MP00254__C2H2	3	0.000515128	0.164326	0.0150138	11	AAAAGGAAAAA	AAAAAAAGACAAAAA	+
No_response_case_3	Spenn	9-AAAAGGAAAAA	Sopen05g011300__MP00605__MIKC_MADS	4	0.000556791	0.177616	0.0154904	9	AAAAGGAAAAA	CCAAAAATGGAAA	+
No_response_case_3	Spenn	9-AAAAGGAAAAA	Sopen09g002650__MP00461__ARF	11	0.000862463	0.275126	0.0229513	10	AAAAGGAAAAA	TTTTCCCGCCAAAAACGTAAA	-
No_response_case_3	Spenn	9-AAAAGGAAAAA	Sopen11g006040__MP00611__GRAS	3	0.000946495	0.301932	0.024138	11	AAAAGGAAAAA	AAGAAAAAGACAAAAAAAAA	+
No_response_case_3	Spenn	9-AAAAGGAAAAA	Sopen08g017970__MP00531__WRKY	2	0.0014122	0.450493	0.0345741	11	AAAAGGAAAAA	AAAAAAGTCAAAG	-
No_response_case_3	Spenn	9-AAAAGGAAAAA	Sopen04g034610__MP00077__MIKC_MADS	6	0.00175498	0.559838	0.0413136	9	AAAAGGAAAAA	TTCCAAAAATGGAAA	+
No_response_case_3	Spenn	9-AAAAGGAAAAA	Sopen01g037760__MP00076__MIKC_MADS	3	0.00233074	0.743505	0.0528352	11	AAAAGGAAAAA	AAAAAAAAAAAAAAAAAAAAA	-
No_response_case_3	Spenn	9-AAAAGGAAAAA	Sopen04g026890__MP00405__Dof	2	0.00293323	0.935701	0.0641184	9	AAAAGGAAAAA	CAAAAAGTTAA	+
No_response_case_3	Spenn	10-TTTTTTTTAAAAAAAA	Sopen04g007640__MP00306__C2H2	-5	0.000194736	0.0621209	0.0621209	7	TTTTTTTTAAAAAAAA	TTGAAAA	+
No_response_case_3	Spenn	13-AAAMARARRAAGAA	Sopen01g037760__MP00076__MIKC_MADS	2	2.32422e-08	7.41426e-06	1.45293e-05	14	AAAAAAAAAAAGAA	AAAAAAAAAAAAAAAAAAAAA	-
No_response_case_3	Spenn	13-AAAMARARRAAGAA	Sopen06g032440__MP00407__Dof	5	1.45105e-07	4.62884e-05	3.02362e-05	14	AAAAAAAAAAAGAA	AAAAAAAAAAAAAAAAGTAAA	-
No_response_case_3	Spenn	13-AAAMARARRAAGAA	Sopen11g025790__MP00407__Dof	5	1.45105e-07	4.62884e-05	3.02362e-05	14	AAAAAAAAAAAGAA	AAAAAAAAAAAAAAAAGTAAA	-
No_response_case_3	Spenn	13-AAAMARARRAAGAA	Sopen03g040210__MP00199__Dof	0	3.41588e-06	0.00108967	0.000427071	14	AAAAAAAAAAAGAA	AAAAAGAAAAAGTAAAAAAAA	+
No_response_case_3	Spenn	13-AAAMARARRAAGAA	Sopen06g022000__MP00199__Dof	0	3.41588e-06	0.00108967	0.000427071	14	AAAAAAAAAAAGAA	AAAAAGAAAAAGTAAAAAAAA	+
No_response_case_3	Spenn	13-AAAMARARRAAGAA	Sopen03g032010__MP00580__Dof	3	9.66353e-06	0.00308267	0.00100682	14	AAAAAAAAAAAGAA	AAAAAAAAGAAAAAGTAAAAA	+
No_response_case_3	Spenn	13-AAAMARARRAAGAA	Sopen02g034910__MP00402__Dof	7	2.07162e-05	0.00660845	0.00185003	14	AAAAAAAAAAAGAA	AAAAAGTAAAAAAAAAAAAAA	-
No_response_case_3	Spenn	13-AAAMARARRAAGAA	Sopen06g020070__MP00080__MIKC_MADS	-2	7.95921e-05	0.0253899	0.00621939	12	AAAAAAAAAAAGAA	CCAAAAAAGGAAAA	+
No_response_case_3	Spenn	13-AAAMARARRAAGAA	Sopen03g034940__MP00394__Dof	1	9.78899e-05	0.0312269	0.00633967	14	AAAAAAAAAAAGAA	AAAAAAGAAAAAGTGAAAA	+
No_response_case_3	Spenn	13-AAAMARARRAAGAA	Sopen11g006040__MP00611__GRAS	7	0.000101414	0.0323511	0.00633967	13	AAAAAAAAAAAGAA	AAGAAAAAGACAAAAAAAAA	+
No_response_case_3	Spenn	13-AAAMARARRAAGAA	Sopen02g020720__MP00609__MIKC_MADS	5	0.000871115	0.277886	0.0495051	14	AAAAAAAAAAAGAA	TTACCAAAAATGGAAAAAA	-
No_response_case_3	Spenn	13-AAAMARARRAAGAA	Sopen05g011300__MP00605__MIKC_MADS	-2	0.00109353	0.348837	0.0569662	12	AAAAAAAAAAAGAA	CCAAAAATGGAAA	+
No_response_case_3	Spenn	13-AAAMARARRAAGAA	Sopen04g034610__MP00077__MIKC_MADS	0	0.00152471	0.486384	0.0733183	14	AAAAAAAAAAAGAA	TTCCAAAAATGGAAA	+
No_response_case_3	Spenn	13-AAAMARARRAAGAA	Sopen10g035820__MP00295__Dof	1	0.00278248	0.887612	0.115974	14	AAAAAAAAAAAGAA	CAAAAAGTAAAAAAA	-
No_response_case_3	Spenn	13-AAAMARARRAAGAA	Sopen01g037770__MP00315__MIKC_MADS	5	0.00278283	0.887722	0.115974	14	AAAAAAAAAAAGAA	TTTCCAAAAAAGGAAAAAA	+
No_response_case_3	Spenn	13-AAAMARARRAAGAA	Sopen02g016410__MP00046__Dof	-5	0.00308034	0.982629	0.12035	9	AAAAAAAAAAAGAA	AAAAAAGTGA	+
No_response_case_3	Spenn	14-ACCAAACAAVC	Sopen10g001230__MP00350__MYB	3	0.000819248	0.26134	0.35931	11	ACCAAACAAGC	TCCACCTAACATTACCACTAC	-
No_response_case_3	Spenn	14-ACCAAACAAVC	Sopen10g001530__MP00144__MYB	5	0.0016785	0.535441	0.35931	10	ACCAAACAAGC	GTTTCACCAACCACA	-
No_response_case_3	Spenn	14-ACCAAACAAVC	Sopen10g025190__MP00479__MYB	3	0.00216237	0.689795	0.35931	11	ACCAAACAAGC	TTTACCAAACTTATT	-
No_response_case_3	Spenn	14-ACCAAACAAVC	Sopen02g033980__MP00388__MYB	4	0.00250177	0.798064	0.35931	10	ACCAAACAAGC	TTATACCTAACTTT	-
No_response_case_3	Spenn	14-ACCAAACAAVC	Sopen01g044790__MP00134__MYB	3	0.00295011	0.941084	0.35931	11	ACCAAACAAGC	TCCACCTACCACCAC	+
No_response_case_3	Spenn	16-AAWTAATTAAT	Sopen06g029270__MP00330__WOX	-1	5.75324e-06	0.00183528	0.00193964	10	AATTAATTAAT	ATTAATTAACT	-
No_response_case_3	Spenn	16-AAWTAATTAAT	Sopen02g029860__MP00268__ZF-HD	2	1.47714e-05	0.00471208	0.00306315	11	AATTAATTAAT	AAATGTAATTAATTA	+
No_response_case_3	Spenn	16-AAWTAATTAAT	Sopen01g037400__MP00421__HD-ZIP	-2	0.000269711	0.0860379	0.0335581	9	AATTAATTAAT	GTAATTAATGC	-
No_response_case_3	Spenn	16-AAWTAATTAAT	Sopen02g031700__MP00323__HD-ZIP	1	0.000372896	0.118954	0.0386638	10	AATTAATTAAT	TCAATAATTGA	+
No_response_case_3	Spenn	16-AAWTAATTAAT	Sopen02g016460__MP00387__ZF-HD	6	0.000488167	0.155725	0.043052	9	AATTAATTAAT	TTTAATCATTAATTA	+
No_response_case_3	Spenn	16-AAWTAATTAAT	Sopen05g029870__MP00051__HD-ZIP	-1	0.000837644	0.267209	0.0579008	8	AATTAATTAAT	AATTATTA	-
No_response_case_3	Spenn	16-AAWTAATTAAT	Sopen09g003600__MP00486__HD-ZIP	2	0.00102253	0.326188	0.0606774	11	AATTAATTAAT	ACCAATAATTGAA	-
No_response_case_3	Spenn	16-AAWTAATTAAT	Sopen05g003140__MP00225__HD-ZIP	1	0.00107288	0.342249	0.0606774	10	AATTAATTAAT	TCAATAATTAA	+
No_response_case_3	Spenn	16-AAWTAATTAAT	Sopen03g028900__MP00232__HD-ZIP	-2	0.00230435	0.735089	0.102397	9	AATTAATTAAT	GCATTTAATGC	-
No_response_case_3	Spenn	18-ATCAAATCAA	Sopen02g027410__MP00669__WOX	-2	0.00195593	0.623943	1	8	ATCAAATCAA	TCAATCAA	+
No_response_case_3	Spenn	21-ACTACTACTAD	Sopen01g036570__MP00416__C2H2	-4	0.00242993	0.775148	1	7	ACTACTACTAG	CTACTACA	-
No_response_case_3	Spenn	22-GAAGAAA	Sopen11g027460__MP00280__NAC	11	0.000200674	0.064015	0.12803	7	GAAGAAA	TACTTGAAGATGAAGAAAC	-
No_response_case_3	Spenn	24-GRYGGAGG	Sopen04g034520__MP00240__ERF	4	1.63798e-06	0.000522514	0.000774965	8	GGTGGAGG	TGGCGGTGGAGGTGG	-
No_response_case_3	Spenn	24-GRYGGAGG	Sopen10g030870__MP00411__ERF	3	2.52816e-06	0.000806485	0.000774965	8	GGTGGAGG	GGCGGTGGCGG	-
No_response_case_3	Spenn	24-GRYGGAGG	Sopen06g024300__MP00526__ERF	10	7.47023e-06	0.002383	0.00152658	8	GGTGGAGG	CGGAGGTGGCGGCGGAGGA	+
No_response_case_3	Spenn	24-GRYGGAGG	Sopen06g018310__MP00527__ERF	12	2.01093e-05	0.00641487	0.00308208	8	GGTGGAGG	GGCGGCGGCGGCGGCGGCGGA	-
No_response_case_3	Spenn	24-GRYGGAGG	Sopen07g028150__MP00458__ERF	3	4.64163e-05	0.0148068	0.00569124	8	GGTGGAGG	GGCGGTGGAGGCGGTGGTGG	+
No_response_case_3	Spenn	24-GRYGGAGG	Sopen05g005260__MP00217__ERF	4	7.48092e-05	0.0238641	0.00738386	8	GGTGGAGG	TGGCGGCGGCGGCGG	-
No_response_case_3	Spenn	24-GRYGGAGG	Sopen06g017870__MP00456__ERF	13	8.70204e-05	0.0277595	0.00738386	8	GGTGGAGG	CGGCGGCGGCGGCGGCGGAGG	-
No_response_case_3	Spenn	24-GRYGGAGG	Sopen08g026680__MP00549__ERF	4	9.63533e-05	0.0307367	0.00738386	8	GGTGGAGG	TGGCGGCGGCGGTGG	-
No_response_case_3	Spenn	24-GRYGGAGG	Sopen06g016040__MP00302__ERF	12	0.000113324	0.0361503	0.00771944	8	GGTGGAGG	GGCGGTGGTGGTGGCGGTGGA	+
No_response_case_3	Spenn	24-GRYGGAGG	Sopen11g018710__MP00227__ERF	4	0.000136117	0.0434214	0.00834488	8	GGTGGAGG	TGGCGGTGGCGGCGGCGGTG	-
No_response_case_3	Spenn	24-GRYGGAGG	Sopen12g004190__MP00151__ERF	6	0.00024296	0.0775042	0.011453	8	GGTGGAGG	ATGGACGGTGGAGG	+
No_response_case_3	Spenn	24-GRYGGAGG	Sopen07g033090__MP00194__ERF	4	0.000246775	0.0787212	0.011453	8	GGTGGAGG	TGGCGGCGGCGGTGG	+
No_response_case_3	Spenn	24-GRYGGAGG	Sopen04g032240__MP00595__ERF	4	0.000246775	0.0787212	0.011453	8	GGTGGAGG	TGTCGGTGGCGGTGG	-
No_response_case_3	Spenn	24-GRYGGAGG	Sopen11g017570__MP00509__ERF	12	0.000268194	0.0855538	0.011453	8	GGTGGAGG	GGCGGCGGTGGCGGCGGCGGA	-
No_response_case_3	Spenn	24-GRYGGAGG	Sopen11g007720__MP00156__ERF	3	0.000280224	0.0893914	0.011453	8	GGTGGAGG	GTCGGTGGAGGTGGTGGTGG	-
No_response_case_3	Spenn	24-GRYGGAGG	Sopen01g029490__MP00520__ERF	4	0.000307315	0.0980335	0.0116563	8	GGTGGAGG	TGGCGGCGGCGGCGG	-
No_response_case_3	Spenn	24-GRYGGAGG	Sopen10g004890__MP00358__ERF	7	0.000342236	0.109173	0.0116563	8	GGTGGAGG	AAATGGCGGCGGAGG	-
No_response_case_3	Spenn	24-GRYGGAGG	Sopen10g004900__MP00358__ERF	7	0.000342236	0.109173	0.0116563	8	GGTGGAGG	AAATGGCGGCGGAGG	-
No_response_case_3	Spenn	24-GRYGGAGG	Sopen03g031510__MP00581__LBD	12	0.000649622	0.207229	0.0209611	8	GGTGGAGG	GGCGGCGGAGGCGGCGGCGGA	-
No_response_case_3	Spenn	24-GRYGGAGG	Sopen02g022260__MP00441__ERF	5	0.00105288	0.335869	0.0322742	8	GGTGGAGG	GCGGCGGCGGCGGCGGC	+
No_response_case_3	Spenn	24-GRYGGAGG	Sopen03g024410__MP00556__ERF	5	0.00137066	0.437241	0.0400145	8	GGTGGAGG	GTGGCGGCGGCGGAG	+
No_response_case_3	Spenn	24-GRYGGAGG	Sopen03g041270__MP00204__ERF	13	0.00175432	0.559627	0.0488869	8	GGTGGAGG	CGGCGGAAATGGCGGCGGAGG	+
No_response_case_3	Spenn	24-GRYGGAGG	Sopen08g030250__MP00027__ERF	0	0.00188878	0.602521	0.0492217	8	GGTGGAGG	GGCGGCGG	-
No_response_case_3	Spenn	24-GRYGGAGG	Sopen11g004610__MP00211__LBD	13	0.00192691	0.614683	0.0492217	8	GGTGGAGG	CGGCGGAGAAGGCGGCGGAGA	-
No_response_case_3	Spenn	24-GRYGGAGG	Sopen10g008890__MP00312__ERF	7	0.00215485	0.687396	0.0528425	8	GGTGGAGG	AATTGTCGGTGGAGT	+
No_response_case_3	Spenn	25-CAATTATGCAAACT	Sopen02g031700__MP00323__HD-ZIP	1	0.00131297	0.418837	0.290217	10	CAATTATGCAAACT	TCAATTATTGT	-
No_response_case_3	Spenn	27-GTATAAAGCGAGAGA	Sopen04g034790__MP00540__BBR-BPC	-1	0.000271756	0.0866901	0.17338	14	GTATAAAGCGAGAGA	GAGAGAGAGAGAGAGAGAGAG	-
No_response_case_3	Spenn	27-GTATAAAGCGAGAGA	Sopen04g003530__MP00253__BBR-BPC	-1	0.000966377	0.308274	0.308274	14	GTATAAAGCGAGAGA	GAGAGAGAGAGAGAGAGAGAGAGA	+
No_response_case_3	Spenn	28-AAAATAAATAAATA	Sopen06g029270__MP00330__WOX	-2	0.00098033	0.312725	0.308972	11	AAAATAAATAAATA	ATTAATTAACT	-
No_response_case_3	Spenn	28-AAAATAAATAAATA	Sopen02g029860__MP00268__ZF-HD	1	0.000990946	0.316112	0.308972	14	AAAATAAATAAATA	AAATGTAATTAATTA	+
No_response_case_3	Spenn	30-GACCCTTTTCCCT	Sopen06g027540__MP00149__MYB_related	-1	0.00229301	0.73147	0.517905	12	GACCCTTTTCCCT	AACCTTATCCATTT	-
No_response_case_3	Spenn	30-GACCCTTTTCCCT	Sopen05g033680__MP00055__MYB	-2	0.00280025	0.89328	0.517905	10	GACCCTTTTCCCT	ACCTTATCTG	-
No_response_case_3	Spenn	31-AATCAAACYMTAGCT	Sopen12g003170__MP00045__CPP	1	0.00225426	0.719109	1	9	AATCAAACCCTAGCT	AATTCAAATT	-
No_response_case_3	Spenn	34-ACCAAAC	Sopen10g001230__MP00350__MYB	3	0.00111846	0.356787	0.281197	7	ACCAAAC	TCCACCTAACATTACCACTAC	-
No_response_case_3	Spenn	34-ACCAAAC	Sopen10g001530__MP00144__MYB	5	0.00114746	0.36604	0.281197	7	ACCAAAC	GTTTCACCAACCACA	-
No_response_case_3	Spenn	34-ACCAAAC	Sopen09g033040__MP00375__MYB	13	0.00188496	0.601303	0.281197	7	ACCAAAC	CTCCAAAATCTCCACCAACCA	+
No_response_case_3	Spenn	34-ACCAAAC	Sopen02g033980__MP00388__MYB	4	0.00208915	0.66644	0.281197	7	ACCAAAC	TTATACCTAACTTT	-
No_response_case_3	Spenn	34-ACCAAAC	Sopen10g025190__MP00479__MYB	3	0.00233732	0.745605	0.281197	7	ACCAAAC	TTTACCAAACTTATT	-
No_response_case_3	Spenn	34-ACCAAAC	Sopen05g031840__MP00334__MYB	0	0.00268352	0.856044	0.281197	7	ACCAAAC	ACCTAACTTTACCAA	-
No_response_case_3	Spenn	36-AATAACCTAAAATAA	Sopen09g002650__MP00461__ARF	10	0.00232727	0.742401	0.813706	11	AATAACCTAAAATAA	TTTTCCCGCCAAAAACGTAAA	-
No_response_case_3	Spenn	37-AAAAAAAAAAAAGT	Sopen06g032440__MP00407__Dof	4	3.28119e-06	0.0010467	0.00101617	14	AAAAAAAAAAAAGT	AAAAAAAAAAAAAAAAGTAAA	-
No_response_case_3	Spenn	37-AAAAAAAAAAAAGT	Sopen11g025790__MP00407__Dof	4	3.28119e-06	0.0010467	0.00101617	14	AAAAAAAAAAAAGT	AAAAAAAAAAAAAAAAGTAAA	-
No_response_case_3	Spenn	37-AAAAAAAAAAAAGT	Sopen03g034940__MP00394__Dof	0	2.79584e-05	0.00891873	0.00577236	14	AAAAAAAAAAAAGT	AAAAAAGAAAAAGTGAAAA	+
No_response_case_3	Spenn	37-AAAAAAAAAAAAGT	Sopen03g032010__MP00580__Dof	2	4.54892e-05	0.0145111	0.00704387	14	AAAAAAAAAAAAGT	AAAAAAAAGAAAAAGTAAAAA	+
No_response_case_3	Spenn	37-AAAAAAAAAAAAGT	Sopen03g040210__MP00199__Dof	-1	0.000207876	0.0663125	0.0214593	13	AAAAAAAAAAAAGT	AAAAAGAAAAAGTAAAAAAAA	+
No_response_case_3	Spenn	37-AAAAAAAAAAAAGT	Sopen06g022000__MP00199__Dof	-1	0.000207876	0.0663125	0.0214593	13	AAAAAAAAAAAAGT	AAAAAGAAAAAGTAAAAAAAA	+
No_response_case_3	Spenn	37-AAAAAAAAAAAAGT	Sopen04g003650__MP00256__C2H2	3	0.000372159	0.118719	0.0329301	14	AAAAAAAAAAAAGT	CACAAAACGACAAAAAA	+
No_response_case_3	Spenn	37-AAAAAAAAAAAAGT	Sopen01g037760__MP00076__MIKC_MADS	3	0.000489294	0.156085	0.0378829	14	AAAAAAAAAAAAGT	AAAAAAAAAAAAAAAAAAAAA	-
No_response_case_3	Spenn	37-AAAAAAAAAAAAGT	Sopen03g028770__MP00254__C2H2	2	0.000582969	0.185967	0.0401205	13	AAAAAAAAAAAAGT	AAAAAAAGACAAAAA	+
No_response_case_3	Spenn	37-AAAAAAAAAAAAGT	Sopen02g030250__MP00592__C2H2	4	0.000719178	0.229418	0.044348	13	AAAAAAAAAAAAGT	AAGAAAACGACAAAAAA	+
No_response_case_3	Spenn	37-AAAAAAAAAAAAGT	Sopen07g027520__MP00125__C2H2	4	0.000807553	0.257609	0.044348	14	AAAAAAAAAAAAGT	CAGAAAACGACAAAAAAAAA	+
No_response_case_3	Spenn	37-AAAAAAAAAAAAGT	Sopen10g033630__MP00485__C2H2	3	0.000948875	0.302691	0.044348	14	AAAAAAAAAAAAGT	CAGAAAACGACAAAAAAAAA	-
No_response_case_3	Spenn	37-AAAAAAAAAAAAGT	Sopen11g006040__MP00611__GRAS	3	0.00100094	0.319301	0.044348	14	AAAAAAAAAAAAGT	AAGAAAAAGACAAAAAAAAA	+
No_response_case_3	Spenn	37-AAAAAAAAAAAAGT	Sopen03g040470__MP00206__C2H2	4	0.00102878	0.32818	0.044348	14	AAAAAAAAAAAAGT	CACAAAACGACAAAAAAA	+
No_response_case_3	Spenn	37-AAAAAAAAAAAAGT	Sopen06g020070__MP00080__MIKC_MADS	2	0.001074	0.342605	0.044348	12	AAAAAAAAAAAAGT	CCAAAAAAGGAAAA	+
No_response_case_3	Spenn	37-AAAAAAAAAAAAGT	Sopen10g035820__MP00295__Dof	1	0.00143695	0.458386	0.0556267	14	AAAAAAAAAAAAGT	CAAAAAGTAAAAAAA	-
No_response_case_3	Spenn	37-AAAAAAAAAAAAGT	Sopen03g030710__MP00608__C2H2	-3	0.00275728	0.879572	0.10046	11	AAAAAAAAAAAAGT	AAAAACAGAGCA	+
No_response_case_3	Spenn	38-ATTGCTATAAATGGT	Sopen03g033920__MP00030__MIKC_MADS	0	0.00119096	0.379915	0.75983	15	ATTGCTATAAATGGT	CTTTCTATATATGGAAAC	-
No_response_case_3	Spenn	39-ATCATATTAATATGY	Sopen05g006840__MP00220__YABBY	2	0.00131595	0.419789	0.839578	6	ATCATATTAATATGC	TAATCATA	-
No_response_case_3	Spenn	41-ARGGGTATATWTG	Sopen04g017230__MP00288__Trihelix	2	0.000750465	0.239398	0.478797	13	AGGGGTATATATG	TTTAGGGTATATTTTTTA	-
No_response_case_3	Spenn	42-CACGTAGGACG	Sopen02g037840__MP00035__bHLH	1	0.00235966	0.752732	0.532054	8	CACGTAGGACG	GCACGTGGG	-
No_response_case_3	Spenn	44-AAAATAATAATT	Sopen05g029870__MP00051__HD-ZIP	-4	2.51334e-06	0.000801754	0.00155903	8	AAAATAATAATT	TAATAATT	+
No_response_case_3	Spenn	44-AAAATAATAATT	Sopen02g031700__MP00323__HD-ZIP	-3	7.63723e-05	0.0243628	0.0184319	9	AAAATAATAATT	TCAATAATTGA	+
No_response_case_3	Spenn	44-AAAATAATAATT	Sopen05g003140__MP00225__HD-ZIP	-3	0.0001125	0.0358874	0.0184319	9	AAAATAATAATT	TCAATAATTAA	+
No_response_case_3	Spenn	44-AAAATAATAATT	Sopen09g003600__MP00486__HD-ZIP	-2	0.000118857	0.0379153	0.0184319	10	AAAATAATAATT	ACCAATAATTGAA	-
No_response_case_3	Spenn	44-AAAATAATAATT	Sopen03g039740__MP00200__HD-ZIP	1	0.000181403	0.0578677	0.0225051	12	AAAATAATAATT	AAAAGTAATGATTAC	+
No_response_case_3	Spenn	44-AAAATAATAATT	Sopen02g030300__MP00473__HD-ZIP	0	0.000241	0.0768792	0.0249156	12	AAAATAATAATT	AAACCAATAATTGAAAATTAT	+
No_response_case_3	Spenn	44-AAAATAATAATT	Sopen01g036740__MP00620__YABBY	-1	0.000363175	0.115853	0.0321827	10	AAAATAATAATT	CAATCATAAT	+
No_response_case_3	Spenn	44-AAAATAATAATT	Sopen02g036500__MP00477__HD-ZIP	-2	0.000561802	0.179215	0.0435611	10	AAAATAATAATT	ACTAATCATT	+
No_response_case_3	Spenn	44-AAAATAATAATT	Sopen01g040080__MP00320__HD-ZIP	-1	0.00266023	0.848613	0.16022	11	AAAATAATAATT	AATCAATCATTGA	-
No_response_case_3	Spenn	44-AAAATAATAATT	Sopen05g006840__MP00220__YABBY	-4	0.00284122	0.90635	0.16022	8	AAAATAATAATT	TAATCATA	-
No_response_case_3	Spenn	47-GAAGAAGA	Sopen10g018050__MP00198__GATA	3	0.000669746	0.213649	0.356079	8	GAAGAAGA	GATGATGATGATGATGATG	-
No_response_case_3	Spenn	47-GAAGAAGA	Sopen01g048410__MP00369__GATA	1	0.00111623	0.356079	0.356079	8	GAAGAAGA	TGATGATGATGATGA	-
No_response_case_3	Spenn	47-GAAGAAGA	Sopen10g028790__MP00229__C2H2	6	0.00281525	0.898065	0.59871	8	GAAGAAGA	GAGGAGGAGGAGGAGGAGG	-
No_response_case_3	Spenn	48-AAAAAAATTAAAA	Sopen10g035820__MP00295__Dof	0	0.000169985	0.0542251	0.0660911	13	AAAAAAATTAAAA	CAAAAAGTAAAAAAA	-
No_response_case_3	Spenn	48-AAAAAAATTAAAA	Sopen06g032440__MP00407__Dof	2	0.000343629	0.109618	0.0660911	13	AAAAAAATTAAAA	AAAAAAAAAAAAAAAAGTAAA	-
No_response_case_3	Spenn	48-AAAAAAATTAAAA	Sopen11g025790__MP00407__Dof	2	0.000343629	0.109618	0.0660911	13	AAAAAAATTAAAA	AAAAAAAAAAAAAAAAGTAAA	-
No_response_case_3	Spenn	48-AAAAAAATTAAAA	Sopen06g026650__MP00570__Dof	0	0.000461703	0.147283	0.0660911	13	AAAAAAATTAAAA	CAAAAAGTTAAAAA	+
No_response_case_3	Spenn	48-AAAAAAATTAAAA	Sopen08g017970__MP00531__WRKY	0	0.000649369	0.207149	0.0660911	13	AAAAAAATTAAAA	AAAAAAGTCAAAG	-
No_response_case_3	Spenn	48-AAAAAAATTAAAA	Sopen03g040210__MP00199__Dof	4	0.000756831	0.241429	0.0660911	13	AAAAAAATTAAAA	AAAAAGAAAAAGTAAAAAAAA	+
No_response_case_3	Spenn	48-AAAAAAATTAAAA	Sopen06g022000__MP00199__Dof	4	0.000756831	0.241429	0.0660911	13	AAAAAAATTAAAA	AAAAAGAAAAAGTAAAAAAAA	+
No_response_case_3	Spenn	48-AAAAAAATTAAAA	Sopen03g032010__MP00580__Dof	7	0.00110856	0.353631	0.0841102	13	AAAAAAATTAAAA	AAAAAAAAGAAAAAGTAAAAA	+
No_response_case_3	Spenn	48-AAAAAAATTAAAA	Sopen03g034940__MP00394__Dof	6	0.00123837	0.395039	0.0841102	13	AAAAAAATTAAAA	AAAAAAGAAAAAGTGAAAA	+
No_response_case_3	Spenn	48-AAAAAAATTAAAA	Sopen02g031700__MP00323__HD-ZIP	0	0.00162145	0.517244	0.0991166	11	AAAAAAATTAAAA	TCAATAATTGA	+
No_response_case_3	Spenn	48-AAAAAAATTAAAA	Sopen09g002650__MP00461__ARF	9	0.00209113	0.667069	0.116206	12	AAAAAAATTAAAA	TTTTCCCGCCAAAAACGTAAA	-
No_response_case_3	Spenn	48-AAAAAAATTAAAA	Sopen02g034860__MP00468__B3	9	0.0027046	0.862766	0.137773	12	AAAAAAATTAAAA	TTTTCCCGCCAAAAACGTAAA	-
No_response_case_3	Spenn	50-AAAATAATTTAAT	Sopen02g031700__MP00323__HD-ZIP	0	0.000228512	0.0728955	0.110397	11	AAAATAATTTAAT	TCAATAATTGA	+
No_response_case_3	Spenn	50-AAAATAATTTAAT	Sopen09g003600__MP00486__HD-ZIP	1	0.000509619	0.162569	0.110397	12	AAAATAATTTAAT	ACCAATAATTGAA	-
No_response_case_3	Spenn	50-AAAATAATTTAAT	Sopen05g003140__MP00225__HD-ZIP	0	0.00052604	0.167807	0.110397	11	AAAATAATTTAAT	TCAATAATTAA	+
No_response_case_3	Spenn	50-AAAATAATTTAAT	Sopen05g029870__MP00051__HD-ZIP	-1	0.00206806	0.659711	0.325508	8	AAAATAATTTAAT	TAATAATT	+
No_response_case_3	Spenn	50-AAAATAATTTAAT	Sopen06g029270__MP00330__WOX	-2	0.0027815	0.8873	0.350242	11	AAAATAATTTAAT	ATTAATTAACT	-
No_response_case_3	Spenn	52-AGCCACTTTYATAAC	Sopen10g029690__MP00308__bHLH	0	0.001553	0.495406	0.55513	11	AGCCACTTTCATAAC	AGCAACTTGCA	+
No_response_case_3	Spenn	52-AGCCACTTTYATAAC	Sopen06g023550__MP00181__bHLH	0	0.00174022	0.55513	0.55513	11	AGCCACTTTCATAAC	TGCAACTTGCA	-
No_response_case_3	Spenn	54-TCARATTCAAAT	Sopen12g003170__MP00045__CPP	-3	0.000303124	0.0966964	0.193393	9	TCAAATTCAAAT	AATTCAAATT	-
No_response_case_3	Spenn	55-ATARCATACAAATAT	Sopen10g033810__MP00338__MYB_related	-5	0.000804745	0.256714	0.409227	10	ATAGCATACAAATAT	AAAAAAATATCT	-
No_response_case_3	Spenn	55-ATARCATACAAATAT	Sopen12g003170__MP00045__CPP	-4	0.00218649	0.697491	0.409227	10	ATAGCATACAAATAT	AATTCAAATT	-
No_response_case_3	Spenn	55-ATARCATACAAATAT	Sopen02g011740__MP00515__MYB_related	-5	0.00263271	0.839833	0.409227	10	ATAGCATACAAATAT	AAAAAAATATCTTA	+
No_response_case_3	Spenn	55-ATARCATACAAATAT	Sopen03g029070__MP00146__MYB_related	-7	0.00277155	0.884125	0.409227	8	ATAGCATACAAATAT	AAAAATATCTTA	+
No_response_case_3	Spenn	56-VGCWGCB	Sopen08g030250__MP00027__ERF	1	0.00298683	0.9528	0.9528	7	GGCTGCC	CCGCCGCC	+
No_response_case_3	Spenn	57-GGCCCAAC	Sopen02g017300__MP00636__TCP	1	0.000472846	0.150838	0.184624	8	GGCCCAAC	GGGGCCCAC	+
No_response_case_3	Spenn	57-GGCCCAAC	Sopen04g004310__MP00524__TCP	3	0.00076153	0.242928	0.184624	8	GGCCCAAC	GTGGGTCCCAC	-
No_response_case_3	Spenn	57-GGCCCAAC	Sopen02g038930__MP00384__TCP	3	0.00100302	0.319962	0.184624	8	GGCCCAAC	GTGGGTCCCACATGCTTTTTT	-
No_response_case_3	Spenn	57-GGCCCAAC	Sopen03g002790__MP00667__TCP	3	0.00128621	0.4103	0.184624	7	GGCCCAAC	TGGGGCCCAC	+
No_response_case_3	Spenn	57-GGCCCAAC	Sopen03g034080__MP00326__TCP	5	0.00187442	0.597941	0.184624	8	GGCCCAAC	TTGTGGTCCCCAC	-
No_response_case_3	Spenn	57-GGCCCAAC	Sopen08g010620__MP00006__TCP	0	0.00210209	0.670566	0.184624	8	GGCCCAAC	GGGCCCAC	+
No_response_case_3	Spenn	57-GGCCCAAC	Sopen06g027180__MP00396__TCP	3	0.00236559	0.754623	0.184624	8	GGCCCAAC	GTGGGTCCCACATCCTCTGT	-
No_response_case_3	Spenn	58-AGATAATTGTATA	Sopen10g033810__MP00338__MYB_related	0	0.00127426	0.406488	0.694582	12	AGATAATTGTATA	AGATATTTTTTT	+
No_response_case_3	Spenn	59-CWACYARC	Sopen03g035070__MP00579__MYB	3	9.52904e-05	0.0303976	0.0607953	8	CAACCAAC	CAACTACCAACTACCTTA	-
No_response_case_3	Spenn	61-TCCGTTAGA	Sopen06g033230__MP00567__MYB	2	0.000597043	0.190457	0.340158	9	TCCGTTAGA	TAACCGTTACA	+
No_response_case_3	Spenn	61-TCCGTTAGA	Sopen09g003640__MP00340__Trihelix	4	0.00107107	0.34167	0.340158	9	TCCGTTAGA	TAACGCCGTTAACT	-
No_response_case_3	Spenn	61-TCCGTTAGA	Sopen09g018670__MP00442__MYB	2	0.00240045	0.765742	0.409832	9	TCCGTTAGA	TATCCGTTACATTTT	-
No_response_case_3	Spenn	61-TCCGTTAGA	Sopen05g003720__MP00222__MYB	6	0.00287311	0.916521	0.409832	7	TCCGTTAGA	TTAATTACCGTTA	+
No_response_case_3	Spenn	62-CACATGCA	Sopen02g039120__MP00382__B3	3	5.36514e-05	0.0171148	0.0329025	8	CACATGCA	ATATACATGCATGCA	+
No_response_case_3	Spenn	62-CACATGCA	Sopen09g021180__MP00660__bHLH	1	0.000624241	0.199133	0.0603927	7	CACATGCA	CCACGTGC	+
No_response_case_3	Spenn	62-CACATGCA	Sopen01g039770__MP00100__bHLH	1	0.000671762	0.214292	0.0603927	7	CACATGCA	GCACGTGC	+
No_response_case_3	Spenn	62-CACATGCA	Sopen03g001990__MP00248__BES1	3	0.000798911	0.254852	0.0603927	8	CACATGCA	CCACACGTGCG	-
No_response_case_3	Spenn	62-CACATGCA	Sopen07g023150__MP00082__bHLH	1	0.000897725	0.286374	0.0603927	7	CACATGCA	TCACGTGG	+
No_response_case_3	Spenn	62-CACATGCA	Sopen06g023550__MP00181__bHLH	3	0.00106892	0.340984	0.0603927	8	CACATGCA	TGCAACTTGCA	-
No_response_case_3	Spenn	62-CACATGCA	Sopen06g035370__MP00099__bHLH	1	0.00111187	0.354686	0.0603927	7	CACATGCA	GCACGTGC	+
No_response_case_3	Spenn	62-CACATGCA	Sopen08g025500__MP00084__bHLH	1	0.00111187	0.354686	0.0603927	7	CACATGCA	GCACGTGC	+
No_response_case_3	Spenn	62-CACATGCA	Sopen06g034990__MP00083__B3	0	0.00122737	0.391532	0.0603927	8	CACATGCA	TGCATGCAG	-
No_response_case_3	Spenn	62-CACATGCA	Sopen01g036520__MP00034__bHLH	1	0.0012802	0.408385	0.0603927	7	CACATGCA	CCACGTGC	+
No_response_case_3	Spenn	62-CACATGCA	Sopen09g032810__MP00102__bHLH	2	0.00185832	0.592804	0.0712277	8	CACATGCA	GGCACGTGCC	+
No_response_case_3	Spenn	62-CACATGCA	Sopen10g029690__MP00308__bHLH	3	0.0021533	0.686902	0.077679	8	CACATGCA	AGCAACTTGCA	+
No_response_case_3	Spenn	63-AAAYGAAGKGTATA	Sopen12g003060__MP00379__HSF	-4	0.00306599	0.978052	1	10	AAATGAAGGGTATA	GAAGCTTCTAG	-
No_response_case_3	Spenn	64-TAATTATACAATA	Sopen02g016460__MP00387__ZF-HD	0	0.00170564	0.5441	0.626781	13	TAATTATACAATA	TAATTAATGATTAAA	-
No_response_case_3	Spenn	64-TAATTATACAATA	Sopen05g006840__MP00220__YABBY	0	0.00267526	0.853409	0.626781	8	TAATTATACAATA	TAATCATA	-
No_response_case_3	Spenn	66-ACAAATAGACAC	Sopen04g003650__MP00256__C2H2	1	0.0013	0.414701	0.44435	12	ACAAATAGACAC	CACAAAACGACAAAAAA	+
No_response_case_3	Spenn	66-ACAAATAGACAC	Sopen03g040470__MP00206__C2H2	1	0.00249779	0.796796	0.44435	12	ACAAATAGACAC	CACAAAACGACAAAAAAA	+
No_response_case_3	Spenn	66-ACAAATAGACAC	Sopen02g030250__MP00592__C2H2	1	0.00298976	0.953735	0.44435	12	ACAAATAGACAC	AAGAAAACGACAAAAAA	+
No_response_case_3	Spenn	67-CAAGAATATTAGTGA	Sopen06g021670__MP00174__G2-like	0	0.000187266	0.059738	0.0448573	15	CAAGAATATTAGTGA	AAAGAATATTCTAAT	-
No_response_case_3	Spenn	67-CAAGAATATTAGTGA	Sopen04g033180__MP00107__G2-like	-3	0.000215885	0.0688673	0.0448573	8	CAAGAATATTAGTGA	GAATATTC	+
No_response_case_3	Spenn	67-CAAGAATATTAGTGA	Sopen12g002760__MP00261__G2-like	-2	0.000570467	0.181979	0.0889002	11	CAAGAATATTAGTGA	AGAATATTCCA	+
No_response_case_3	Spenn	67-CAAGAATATTAGTGA	Sopen08g024650__MP00544__G2-like	1	0.00100721	0.321301	0.125569	13	CAAGAATATTAGTGA	AAAAGAATATTCTT	+
No_response_case_3	Spenn	67-CAAGAATATTAGTGA	Sopen11g011510__MP00252__G2-like	1	0.00146953	0.468782	0.149772	12	CAAGAATATTAGTGA	AAAAGAATATTCC	+
No_response_case_3	Spenn	67-CAAGAATATTAGTGA	Sopen09g001040__MP00297__G2-like	1	0.00168189	0.536522	0.149772	10	CAAGAATATTAGTGA	AAAAGAATGTT	+
No_response_case_3	Spenn	67-CAAGAATATTAGTGA	Sopen09g034770__MP00378__G2-like	-2	0.00194018	0.618918	0.151177	8	CAAGAATATTAGTGA	AGAATCTG	+
No_response_case_3	Spenn	67-CAAGAATATTAGTGA	Sopen01g044720__MP00553__M-type_MADS	-9	0.00225191	0.718359	0.15597	6	CAAGAATATTAGTGA	TGGTGA	+
No_response_case_3	Spenn	67-CAAGAATATTAGTGA	Sopen02g035100__MP00475__G2-like	-2	0.0025979	0.82873	0.16194	11	CAAGAATATTAGTGA	GGAATCTTTTT	-
Not_expressed	Solyc	1-RAGAAGAAGAARAAR	Solyc11g008560.1__MP00610__AP2	0	2.63342e-08	8.40061e-06	1.6568e-05	15	AAGAAGAAGAAGAAG	AAAAAAAAAAAAAAGAGAAA	+
Not_expressed	Solyc	1-RAGAAGAAGAARAAR	Solyc11g011260.1__MP00611__GRAS	0	1.99775e-06	0.000637282	0.00042684	15	AAGAAGAAGAAGAAG	AAGAAAAAGACAAAAAAAAA	+
Not_expressed	Solyc	1-RAGAAGAAGAARAAR	Solyc02g090220.2__MP00402__Dof	3	2.03533e-06	0.00064927	0.00042684	15	AAGAAGAAGAAGAAG	AAAAAGTAAAAAAAAAAAAAA	-
Not_expressed	Solyc	1-RAGAAGAAGAARAAR	Solyc10g077110.1__MP00229__C2H2	4	2.23809e-05	0.00713952	0.00352022	15	AAGAAGAAGAAGAAG	GAGGAGGAGGAGGAGGAGG	-
Not_expressed	Solyc	1-RAGAAGAAGAARAAR	Solyc06g062520.1__MP00199__Dof	3	0.000112784	0.0359782	0.0141915	15	AAGAAGAAGAAGAAG	AAAAAGAAAAAGTAAAAAAAA	+
Not_expressed	Solyc	1-RAGAAGAAGAARAAR	Solyc06g076030.2__MP00407__Dof	2	0.000364117	0.116153	0.0364011	15	AAGAAGAAGAAGAAG	AAAAAAAAAAAAAAAAGTAAA	-
Not_expressed	Solyc	1-RAGAAGAAGAARAAR	Solyc03g112930.2__MP00580__Dof	6	0.000462864	0.147654	0.0364011	15	AAGAAGAAGAAGAAG	AAAAAAAAGAAAAAGTAAAAA	+
Not_expressed	Solyc	1-RAGAAGAAGAARAAR	Solyc06g071480.2__MP00580__Dof	6	0.000462864	0.147654	0.0364011	15	AAGAAGAAGAAGAAG	AAAAAAAAGAAAAAGTAAAAA	+
Not_expressed	Solyc	1-RAGAAGAAGAARAAR	Solyc06g059970.2__MP00080__MIKC_MADS	1	0.00150032	0.478601	0.10488	13	AAGAAGAAGAAGAAG	CCAAAAAAGGAAAA	+
Not_expressed	Solyc	1-RAGAAGAAGAARAAR	Solyc04g077210.2__MP00675__TALE	5	0.00250405	0.798792	0.157541	15	AAGAAGAAGAAGAAG	GCAGGGGCAGGGAGAGAGAG	-
Not_expressed	Solyc	3-TTTTTTTAAAAAAAA	Solyc04g015570.2__MP00306__C2H2	-2	0.000179005	0.0571025	0.0849965	7	TTTTTTTAAAAAAAA	TTTTCAA	-
Not_expressed	Solyc	4-AAAAGAAAAAAA	Solyc01g005060.2__MP00254__C2H2	3	1.77928e-05	0.00567591	0.00604445	12	AAAAGAAAAAAA	AAAAAAAGACAAAAA	+
Not_expressed	Solyc	4-AAAAGAAAAAAA	Solyc04g008500.2__MP00256__C2H2	4	3.12966e-05	0.0099836	0.00604445	12	AAAAGAAAAAAA	CACAAAACGACAAAAAA	+
Not_expressed	Solyc	4-AAAAGAAAAAAA	Solyc00g024680.1__MP00295__Dof	2	3.91952e-05	0.0125033	0.00604445	12	AAAAGAAAAAAA	CAAAAAGTAAAAAAA	-
Not_expressed	Solyc	4-AAAAGAAAAAAA	Solyc02g090220.2__MP00402__Dof	1	4.29774e-05	0.0137098	0.00604445	12	AAAAGAAAAAAA	AAAAAGTAAAAAAAAAAAAAA	-
Not_expressed	Solyc	4-AAAAGAAAAAAA	Solyc06g062520.1__MP00199__Dof	7	0.05326	0.0169899	0.00604445	12	AAAAGAAAAAAA	AAAAAGAAAAAGTAAAAAAAA	+
Not_expressed	Solyc	4-AAAAGAAAAAAA	Solyc02g085580.2__MP00592__C2H2	4	6.7846e-05	0.0216429	0.00604445	12	AAAAGAAAAAAA	AAGAAAACGACAAAAAA	+
Not_expressed	Solyc	4-AAAAGAAAAAAA	Solyc10g084180.1__MP00485__C2H2	4	7.37216e-05	0.0235172	0.00604445	12	AAAAGAAAAAAA	CAGAAAACGACAAAAAAAAA	-
Not_expressed	Solyc	4-AAAAGAAAAAAA	Solyc03g121660.2__MP00206__C2H2	4	7.76029e-05	0.0247553	0.00604445	12	AAAAGAAAAAAA	CACAAAACGACAAAAAAA	+
Not_expressed	Solyc	4-AAAAGAAAAAAA	Solyc07g053570.2__MP00125__C2H2	4	9.06872e-05	0.0289292	0.00627874	12	AAAAGAAAAAAA	CAGAAAACGACAAAAAAAAA	+
Not_expressed	Solyc	4-AAAAGAAAAAAA	Solyc11g011260.1__MP00611__GRAS	4	0.000111284	0.0354995	0.00693427	12	AAAAGAAAAAAA	AAGAAAAAGACAAAAAAAAA	+
Not_expressed	Solyc	4-AAAAGAAAAAAA	Solyc11g008560.1__MP00610__AP2	4	0.000155691	0.0496654	0.00881941	12	AAAAGAAAAAAA	AAAAAAAAAAAAAAGAGAAA	+
Not_expressed	Solyc	4-AAAAGAAAAAAA	Solyc06g076030.2__MP00407__Dof	4	0.000182943	0.0583589	0.00949956	12	AAAAGAAAAAAA	AAAAAAAAAAAAAAAAGTAAA	-
Not_expressed	Solyc	4-AAAAGAAAAAAA	Solyc03g112930.2__MP00580__Dof	10	0.000270816	0.0863902	0.0120535	11	AAAAGAAAAAAA	AAAAAAAAGAAAAAGTAAAAA	+
Not_expressed	Solyc	4-AAAAGAAAAAAA	Solyc06g071480.2__MP00580__Dof	10	0.000270816	0.0863902	0.0120535	11	AAAAGAAAAAAA	AAAAAAAAGAAAAAGTAAAAA	+
Not_expressed	Solyc	4-AAAAGAAAAAAA	Solyc06g059970.2__MP00080__MIKC_MADS	2	0.00036067	0.115054	0.0149826	12	AAAAGAAAAAAA	CCAAAAAAGGAAAA	+
Not_expressed	Solyc	4-AAAAGAAAAAAA	Solyc03g115940.2__MP00394__Dof	8	0.000822034	0.262229	0.0320139	11	AAAAGAAAAAAA	AAAAAAGAAAAAGTGAAAA	+
Not_expressed	Solyc	4-AAAAGAAAAAAA	Solyc01g093960.2__MP00315__MIKC_MADS	7	0.00104265	0.332604	0.038217	12	AAAAGAAAAAAA	TTTCCAAAAAAGGAAAAAA	+
Not_expressed	Solyc	4-AAAAGAAAAAAA	Solyc08g062490.2__MP00531__WRKY	2	0.00287785	0.918034	0.099624	11	AAAAGAAAAAAA	AAAAAAGTCAAAG	-
Not_expressed	Solyc	5-ATTAATTAATT	Solyc06g072890.1__MP00330__WOX	0	9.06473e-08	2.89165e-05	5.64028e-05	11	ATTAATTAATT	ATTAATTAACT	-
Not_expressed	Solyc	5-ATTAATTAATT	Solyc02g085160.1__MP00268__ZF-HD	3	4.36749e-05	0.0139323	0.00905849	11	ATTAATTAATT	AAATGTAATTAATTA	+
Not_expressed	Solyc	5-ATTAATTAATT	Solyc02g067310.2__MP00387__ZF-HD	-2	0.000377229	0.120336	0.0434223	9	ATTAATTAATT	TAATTAATGATTAAA	-
Not_expressed	Solyc	5-ATTAATTAATT	Solyc01g091630.2__MP00421__HD-ZIP	-1	0.000462869	0.147655	0.0434223	10	ATTAATTAATT	GTAATTAATGC	-
Not_expressed	Solyc	5-ATTAATTAATT	Solyc02g086930.2__MP00323__HD-ZIP	-1	0.00150092	0.478794	0.116738	10	ATTAATTAATT	TCAATTATTGT	-
Not_expressed	Solyc	5-ATTAATTAATT	Solyc09g008390.1__MP00406__MYB	0	0.0023774	0.75839	0.147927	11	ATTAATTAATT	TTTACCTAATTTTTT	-
Not_expressed	Solyc	6-ATAATAATAATAA	Solyc01g091010.2__MP00620__YABBY	-1	0.00026324	0.0839734	0.0965549	10	ATAATAATAATAA	CAATCATAAT	+
Not_expressed	Solyc	6-ATAATAATAATAA	Solyc03g120910.2__MP00200__HD-ZIP	1	0.00038799	0.123769	0.0965549	13	ATAATAATAATAA	AAAAGTAATGATTAC	+
Not_expressed	Solyc	6-ATAATAATAATAA	Solyc05g051460.2__MP00051__HD-ZIP	-4	0.000461784	0.147309	0.0965549	8	ATAATAATAATAA	TAATAATT	+
Not_expressed	Solyc	6-ATAATAATAATAA	Solyc05g054400.2__MP00335__GATA	4	0.000660432	0.210678	0.103568	13	ATAATAATAATAA	GATGATGATGATGATGATG	-
Not_expressed	Solyc	6-ATAATAATAATAA	Solyc05g012050.2__MP00220__YABBY	-4	0.0012864	0.410363	0.118073	8	ATAATAATAATAA	TAATCATA	-
Not_expressed	Solyc	6-ATAATAATAATAA	Solyc12g099370.1__MP00554__GATA	10	0.00142874	0.455767	0.118073	13	ATAATAATAATAA	CATCATCATCATCATCATCATCATCAT	+
Not_expressed	Solyc	6-ATAATAATAATAA	Solyc05g007180.2__MP00225__HD-ZIP	0	0.00190273	0.606972	0.132615	11	ATAATAATAATAA	TCAATAATTAA	+
Not_expressed	Solyc	6-ATAATAATAATAA	Solyc02g086930.2__MP00323__HD-ZIP	0	0.00211656	0.675181	0.132766	11	ATAATAATAATAA	TCAATAATTGA	+
Not_expressed	Solyc	7-AAATTAAAATARAA	Solyc02g090220.2__MP00402__Dof	2	0.000595242	0.189882	0.294346	14	AAATTAAAATAAAA	AAAAAGTAAAAAAAAAAAAAA	-
Not_expressed	Solyc	7-AAATTAAAATARAA	Solyc00g024680.1__MP00295__Dof	3	0.00163405	0.521263	0.294346	12	AAATTAAAATAAAA	CAAAAAGTAAAAAAA	-
Not_expressed	Solyc	7-AAATTAAAATARAA	Solyc06g062520.1__MP00199__Dof	8	0.00214357	0.683799	0.294346	13	AAATTAAAATAAAA	AAAAAGAAAAAGTAAAAAAAA	+
Not_expressed	Solyc	7-AAATTAAAATARAA	Solyc06g076030.2__MP00407__Dof	7	0.00226131	0.721359	0.294346	14	AAATTAAAATAAAA	AAAAAAAAAAAAAAAAGTAAA	-
Not_expressed	Solyc	7-AAATTAAAATARAA	Solyc11g008560.1__MP00610__AP2	5	0.00251567	0.802499	0.294346	14	AAATTAAAATAAAA	AAAAAAAAAAAAAAGAGAAA	+
Not_expressed	Solyc	7-AAATTAAAATARAA	Solyc01g005060.2__MP00254__C2H2	0	0.00278046	0.886966	0.294346	14	AAATTAAAATAAAA	AAAAAAAGACAAAAA	+
Not_expressed	Solyc	9-CARCAACAAC	Solyc05g053500.2__MP00377__GATA	3	0.000304546	0.0971503	0.194301	10	CAACAACAAC	CATCATCATCACCAT	-
Not_expressed	Solyc	9-CARCAACAAC	Solyc11g065840.1__MP00336__MYB	1	0.00135468	0.432142	0.432142	10	CAACAACAAC	CCACCAACCAC	-
Not_expressed	Solyc	10-CATTTTCCCTT	Solyc11g010570.1__MP00272__MIKC_MADS	-1	0.000386521	0.1233	0.242064	10	CATTTTCCCTT	ACTTTCCTTTTTTGG	+
Not_expressed	Solyc	10-CATTTTCCCTT	Solyc06g071230.2__MP00149__MYB_related	2	0.00206788	0.659653	0.330867	11	CATTTTCCCTT	AACCTTATCCATTT	-
Not_expressed	Solyc	10-CATTTTCCCTT	Solyc01g093960.2__MP00315__MIKC_MADS	0	0.00303128	0.966979	0.330867	11	CATTTTCCCTT	TTTTTTCCTTTTTTGGAAA	-
Not_expressed	Solyc	11-CBCCRCCCC	Solyc10g080310.1__MP00411__ERF	1	3.31852e-05	0.0105861	0.0206782	9	CCCCACCCC	CCGCCACCGCC	+
Not_expressed	Solyc	11-CBCCRCCCC	Solyc04g080910.1__MP00240__ERF	4	0.000223418	0.0712703	0.0414161	9	CCCCACCCC	CCACCTCCACCGCCA	+
Not_expressed	Solyc	11-CBCCRCCCC	Solyc06g065820.2__MP00526__ERF	2	0.000265014	0.0845396	0.0414161	9	CCCCACCCC	TCCTCCGCCGCCACCTCCG	-
Not_expressed	Solyc	11-CBCCRCCCC	Solyc08g078190.1__MP00549__ERF	4	0.000265865	0.0848108	0.0414161	9	CCCCACCCC	CCACCGCCGCCGCCA	+
Not_expressed	Solyc	11-CBCCRCCCC	Solyc06g050520.1__MP00302__ERF	2	0.000340533	0.10863	0.0424383	9	CCCCACCCC	TCCACCGCCACCACCACCGCC	-
Not_expressed	Solyc	11-CBCCRCCCC	Solyc05g009450.1__MP00217__ERF	4	0.000565301	0.180331	0.0555503	9	CCCCACCCC	CCGCCGCCGCCGCCA	+
Not_expressed	Solyc	11-CBCCRCCCC	Solyc11g042580.1__MP00227__ERF	9	0.000624045	0.19907	0.0555503	9	CCCCACCCC	CACCGCCGCCGCCACCGCCA	+
Not_expressed	Solyc	11-CBCCRCCCC	Solyc06g051840.1__MP00456__ERF	1	0.000862564	0.275158	0.0671846	9	CCCCACCCC	CCTCCGCCGCCGCCGCCGCCG	+
Not_expressed	Solyc	11-CBCCRCCCC	Solyc03g093550.1__MP00556__ERF	3	0.00106492	0.339709	0.0737296	9	CCCCACCCC	CTCCGCCGCCGCCAC	-
Not_expressed	Solyc	11-CBCCRCCCC	Solyc07g064890.1__MP00194__ERF	4	0.00133906	0.427159	0.0758533	9	CCCCACCCC	CCACCGCCGCCGCCA	-
Not_expressed	Solyc	11-CBCCRCCCC	Solyc10g006130.1__MP00194__ERF	4	0.00133906	0.427159	0.0758533	9	CCCCACCCC	CCACCGCCGCCGCCA	-
Not_expressed	Solyc	11-CBCCRCCCC	Solyc02g077360.1__MP00441__ERF	8	0.0018157	0.579208	0.0908108	9	CCCCACCCC	GCCGCCGCCGCCGCCGC	-
Not_expressed	Solyc	11-CBCCRCCCC	Solyc11g045680.1__MP00509__ERF	2	0.00189458	0.60437	0.0908108	9	CCCCACCCC	TCCGCCGCCGCCACCGCCGCC	+
Not_expressed	Solyc	11-CBCCRCCCC	Solyc10g009110.1__MP00358__ERF	1	0.00209055	0.666884	0.0930466	9	CCCCACCCC	CCTCCGCCGCCATTT	+
Not_expressed	Solyc	11-CBCCRCCCC	Solyc07g054220.1__MP00458__ERF	10	0.00255554	0.815218	0.101125	9	CCCCACCCC	CCACCACCGCCTCCACCGCC	-
Not_expressed	Solyc	11-CBCCRCCCC	Solyc01g067540.1__MP00520__ERF	4	0.00259662	0.828323	0.101125	9	CCCCACCCC	CCGCCGCCGCCGCCA	+
Not_expressed	Solyc	11-CBCCRCCCC	Solyc08g081960.1__MP00027__ERF	1	0.00306174	0.976696	0.112225	7	CCCCACCCC	CCGCCGCC	+
Not_expressed	Solyc	12-GCGAATTATACAWWT	Solyc06g071230.2__MP00149__MYB_related	-1	0.00215373	0.687039	0.741904	14	GCGAATTATACAAAT	AACCTTATCCATTT	-
Not_expressed	Solyc	14-CTNCYTCCWC	Solyc10g077110.1__MP00229__C2H2	0	0.0023291	0.742982	1	10	CTTCTTCCTC	CCTCCTCCTCCTCCTCCTC	+
Not_expressed	Solyc	15-CATGCATG	Solyc02g094460.1__MP00382__B3	5	2.13915e-05	0.00682388	0.00681518	8	CATGCATG	ATATACATGCATGCA	+
Not_expressed	Solyc	15-CATGCATG	Solyc06g083600.1__MP00083__B3	3	0.00136943	0.436848	0.218145	6	CATGCATG	CTGCATGCA	+
Not_expressed	Solyc	19-AAAAAAAAATTA	Solyc09g008390.1__MP00406__MYB	-3	0.000400074	0.127623	0.248796	9	AAAAAAAAATTA	AAAAAATTAGGTAAA	+
Not_expressed	Solyc	19-AAAAAAAAATTA	Solyc02g085160.1__MP00268__ZF-HD	-1	0.00213926	0.682424	0.441553	11	AAAAAAAAATTA	AAATGTAATTAATTA	+
Not_expressed	Solyc	19-AAAAAAAAATTA	Solyc06g076030.2__MP00407__Dof	7	0.00241945	0.771804	0.441553	12	AAAAAAAAATTA	AAAAAAAAAAAAAAAAGTAAA	-
Not_expressed	Solyc	21-GAAGATGA	Solyc10g047640.1__MP00198__GATA	6	2.63809e-05	0.0084155	0.016783	8	GAAGATGA	GATGATGATGATGATGATG	-
Not_expressed	Solyc	21-GAAGATGA	Solyc05g054400.2__MP00335__GATA	6	0.000298854	0.0953344	0.0950626	8	GAAGATGA	GATGATGATGATGATGATG	-
Not_expressed	Solyc	21-GAAGATGA	Solyc03g006830.2__MP00576__MIKC_MADS	0	0.00133493	0.425842	0.233551	7	GAAGATGA	GATGATG	-
Not_expressed	Solyc	21-GAAGATGA	Solyc12g099370.1__MP00554__GATA	2	0.00146846	0.468437	0.233551	8	GAAGATGA	ATGATGATGATGATGATGATGATGATG	-
Not_expressed	Solyc	22-AAAAAAAAAAAT	Solyc06g076030.2__MP00407__Dof	5	0.00032486	0.10363	0.138172	12	AAAAAAAAAAAT	AAAAAAAAAAAAAAAAGTAAA	-
Not_expressed	Solyc	22-AAAAAAAAAAAT	Solyc11g008560.1__MP00610__AP2	3	0.00066064	0.210744	0.138172	12	AAAAAAAAAAAT	AAAAAAAAAAAAAAGAGAAA	+
Not_expressed	Solyc	22-AAAAAAAAAAAT	Solyc06g059970.2__MP00080__MIKC_MADS	2	0.000724421	0.23109	0.138172	12	AAAAAAAAAAAT	CCAAAAAAGGAAAA	+
Not_expressed	Solyc	22-AAAAAAAAAAAT	Solyc02g090170.2__MP00468__B3	10	0.00117144	0.373688	0.138172	11	AAAAAAAAAAAT	TTTTCCCGCCAAAAACGTAAA	-
Not_expressed	Solyc	22-AAAAAAAAAAAT	Solyc11g012720.1__MP00552__Trihelix	5	0.00234754	0.748865	0.138172	10	AAAAAAAAAAAT	ACGGTAAAAAAAAAA	-
Not_expressed	Solyc	22-AAAAAAAAAAAT	Solyc10g084370.1__MP00338__MYB_related	-2	0.00238098	0.759534	0.138172	10	AAAAAAAAAAAT	AAAAAAATATCT	-
Not_expressed	Solyc	22-AAAAAAAAAAAT	Solyc01g005060.2__MP00254__C2H2	3	0.00247894	0.790782	0.138172	12	AAAAAAAAAAAT	AAAAAAAGACAAAAA	+
Not_expressed	Solyc	22-AAAAAAAAAAAT	Solyc01g093960.2__MP00315__MIKC_MADS	6	0.00252549	0.80563	0.138172	12	AAAAAAAAAAAT	TTTCCAAAAAAGGAAAAAA	+
Not_expressed	Solyc	22-AAAAAAAAAAAT	Solyc03g115940.2__MP00394__Dof	2	0.00252549	0.80563	0.138172	12	AAAAAAAAAAAT	AAAAAAGAAAAAGTGAAAA	+
Not_expressed	Solyc	22-AAAAAAAAAAAT	Solyc01g087990.2__MP00508__MIKC_MADS	7	0.00252549	0.80563	0.138172	12	AAAAAAAAAAAT	ACTTTCCAAAAAAGGAAAG	-
Not_expressed	Solyc	22-AAAAAAAAAAAT	Solyc06g062520.1__MP00199__Dof	1	0.00275396	0.878513	0.138172	12	AAAAAAAAAAAT	AAAAAGAAAAAGTAAAAAAAA	+
Not_expressed	Solyc	22-AAAAAAAAAAAT	Solyc03g112930.2__MP00580__Dof	3	0.00291044	0.928429	0.138172	12	AAAAAAAAAAAT	AAAAAAAAGAAAAAGTAAAAA	+
Not_expressed	Solyc	22-AAAAAAAAAAAT	Solyc06g071480.2__MP00580__Dof	3	0.00291044	0.928429	0.138172	12	AAAAAAAAAAAT	AAAAAAAAGAAAAAGTAAAAA	+
Not_expressed	Solyc	23-TTAATTAA	Solyc06g072890.1__MP00330__WOX	2	3.25269e-06	0.00103761	0.00101667	8	TTAATTAA	AGTTAATTAAT	+
Not_expressed	Solyc	23-TTAATTAA	Solyc02g085160.1__MP00268__ZF-HD	4	2.88459e-05	0.00920184	0.00450808	8	TTAATTAA	AAATGTAATTAATTA	+
Not_expressed	Solyc	23-TTAATTAA	Solyc02g067310.2__MP00387__ZF-HD	8	8.61467e-05	0.0274808	0.00897542	7	TTAATTAA	TTTAATCATTAATTA	+
Not_expressed	Solyc	23-TTAATTAA	Solyc02g082670.2__MP00669__WOX	0	0.000858144	0.273748	0.0556538	8	TTAATTAA	TCAATCAA	+
Not_expressed	Solyc	23-TTAATTAA	Solyc01g091630.2__MP00421__HD-ZIP	3	0.000929056	0.296369	0.0556538	8	TTAATTAA	GCATTAATTAC	+
Not_expressed	Solyc	23-TTAATTAA	Solyc02g086930.2__MP00323__HD-ZIP	3	0.00106834	0.3408	0.0556538	8	TTAATTAA	TCAATAATTGA	+
Not_expressed	Solyc	23-TTAATTAA	Solyc09g008810.2__MP00486__HD-ZIP	1	0.00236959	0.7559	0.105807	8	TTAATTAA	TTCAATTATTGGT	+
Not_expressed	Solyc	23-TTAATTAA	Solyc05g007180.2__MP00225__HD-ZIP	3	0.00272528	0.869363	0.106477	8	TTAATTAA	TCAATAATTAA	+
Not_expressed	Solyc	26-ATATACACATGCA	Solyc02g094460.1__MP00382__B3	-2	0.00159028	0.507299	1	11	ATATACACATGCA	ATATACATGCATGCA	+
Not_expressed	Solyc	29-ACGTGRCAY	Solyc04g078840.2__MP00186__bZIP	5	1.21238e-05	0.0038675	0.00293531	9	ACGTGACAC	TGGTCACGTGGCATTTTT	-
Not_expressed	Solyc	29-ACGTGRCAY	Solyc10g081350.1__MP00409__bZIP	7	1.56821e-05	0.0050026	0.00293531	8	ACGTGACAC	AATGGACACGTGGCA	+
Not_expressed	Solyc	29-ACGTGRCAY	Solyc08g005290.2__MP00291__bZIP	7	1.72718e-05	0.00550969	0.00293531	8	ACGTGACAC	AATGGTCACGTGGCA	+
Not_expressed	Solyc	29-ACGTGRCAY	Solyc09g009490.2__MP00294__bZIP	8	1.99038e-05	0.00634932	0.00293531	9	ACGTGACAC	AAATGGTGACGTGGCAGT	+
Not_expressed	Solyc	29-ACGTGRCAY	Solyc01g095460.2__MP00318__bZIP	7	2.77104e-05	0.00883961	0.00326926	8	ACGTGACAC	AATGCTGACGTGGCA	-
Not_expressed	Solyc	29-ACGTGRCAY	Solyc01g109880.2__MP00239__bZIP	7	7.42707e-05	0.0236923	0.00547946	8	ACGTGACAC	GATGCTGACGTGGCA	+
Not_expressed	Solyc	29-ACGTGRCAY	Solyc03g114720.2__MP00498__bHLH	1	7.67647e-05	0.0244879	0.00547946	9	ACGTGACAC	CACGTGACATCCAC	+
Not_expressed	Solyc	29-ACGTGRCAY	Solyc06g008030.2__MP00074__bHLH	2	8.35993e-05	0.0266682	0.00547946	9	ACGTGACAC	CCACGTGACCTTCT	-
Not_expressed	Solyc	29-ACGTGRCAY	Solyc09g063010.2__MP00074__bHLH	2	8.35993e-05	0.0266682	0.00547946	9	ACGTGACAC	CCACGTGACCTTCT	-
Not_expressed	Solyc	29-ACGTGRCAY	Solyc01g079480.2__MP00419__bZIP	7	0.000123539	0.0394091	0.00662507	8	ACGTGACAC	GATGCTGACGTGGCA	+
Not_expressed	Solyc	29-ACGTGRCAY	Solyc02g084860.1__MP00470__bZIP	7	0.000123539	0.0394091	0.00662507	8	ACGTGACAC	GATGCTGACGTGGCA	-
Not_expressed	Solyc	29-ACGTGRCAY	Solyc04g005280.2__MP00219__bHLH	1	0.0001716	0.0547404	0.00843555	9	ACGTGACAC	CACGTGACTTTCACG	+
Not_expressed	Solyc	29-ACGTGRCAY	Solyc07g043580.2__MP00606__bHLH	2	0.000232885	0.0742904	0.0105676	7	ACGTGACAC	TCACGTGGC	+
Not_expressed	Solyc	29-ACGTGRCAY	Solyc05g006650.2__MP00207__bHLH	9	0.000258054	0.0823193	0.0108733	9	ACGTGACAC	GTGAATGCCACGTGCCACCTC	-
Not_expressed	Solyc	29-ACGTGRCAY	Solyc01g102300.2__MP00081__bHLH	2	0.000298775	0.0953091	0.0117498	8	ACGTGACAC	TCACGTGGCT	-
Not_expressed	Solyc	29-ACGTGRCAY	Solyc02g062950.2__MP00039__bZIP	2	0.000372933	0.118966	0.0137496	8	ACGTGACAC	TGACGTGGCA	+
Not_expressed	Solyc	29-ACGTGRCAY	Solyc02g079810.1__MP00091__bHLH	2	0.000445854	0.142227	0.0151356	9	ACGTGACAC	TCACGTGACTCACG	-
Not_expressed	Solyc	29-ACGTGRCAY	Solyc09g057710.2__MP00660__bHLH	2	0.000479248	0.15288	0.0151356	6	ACGTGACAC	GCACGTGG	-
Not_expressed	Solyc	29-ACGTGRCAY	Solyc04g077480.2__MP00135__bHLH	10	0.000487503	0.155513	0.0151356	9	ACGTGACAC	CGTGAAAAGCACGTGACACCT	+
Not_expressed	Solyc	29-ACGTGRCAY	Solyc01g090790.2__MP00034__bHLH	2	0.000597618	0.19064	0.0162832	6	ACGTGACAC	GCACGTGG	-
Not_expressed	Solyc	29-ACGTGRCAY	Solyc08g061130.2__MP00117__bZIP	7	0.000636634	0.203086	0.0162832	8	ACGTGACAC	AATGATGACGTGGCC	+
Not_expressed	Solyc	29-ACGTGRCAY	Solyc02g089420.1__MP00389__bZIP	5	0.000662393	0.211303	0.0162832	7	ACGTGACAC	TGCTGACGTGGC	+
Not_expressed	Solyc	29-ACGTGRCAY	Solyc09g089870.2__MP00102__bHLH	3	0.000818264	0.261026	0.0185651	7	ACGTGACAC	GGCACGTGCC	+
Not_expressed	Solyc	29-ACGTGRCAY	Solyc02g093280.2__MP00035__bHLH	2	0.00105448	0.336379	0.0230384	7	ACGTGACAC	GCACGTGGG	-
Not_expressed	Solyc	29-ACGTGRCAY	Solyc08g005780.2__MP00543__BES1	4	0.00149407	0.476608	0.0314767	9	ACGTGACAC	TCACACGTGTGAACT	+
Not_expressed	Solyc	29-ACGTGRCAY	Solyc06g083980.1__MP00099__bHLH	2	0.00260683	0.83158	0.043856	6	ACGTGACAC	GCACGTGC	+
Not_expressed	Solyc	29-ACGTGRCAY	Solyc01g096050.2__MP00100__bHLH	2	0.00278513	0.888456	0.043856	6	ACGTGACAC	GCACGTGC	-
Not_expressed	Solyc	29-ACGTGRCAY	Solyc01g097330.2__MP00040__bZIP	5	0.00294326	0.938899	0.043856	7	ACGTGACAC	TGCTGACGTGGC	+
Not_expressed	Solyc	29-ACGTGRCAY	Solyc08g076930.1__MP00084__bHLH	2	0.00297457	0.948887	0.043856	6	ACGTGACAC	GCACGTGC	+
Not_expressed	Solyc	30-TTAATTAATTWA	Solyc06g072890.1__MP00330__WOX	2	2.73992e-06	0.000874034	0.00172932	9	TTAATTAATTAA	AGTTAATTAAT	+
Not_expressed	Solyc	30-TTAATTAATTWA	Solyc02g085160.1__MP00268__ZF-HD	4	1.40774e-05	0.00449068	0.00296167	11	TTAATTAATTAA	AAATGTAATTAATTA	+
Not_expressed	Solyc	30-TTAATTAATTWA	Solyc02g067310.2__MP00387__ZF-HD	-1	2.98466e-05	0.00952107	0.00470946	11	TTAATTAATTAA	TAATTAATGATTAAA	-
Not_expressed	Solyc	30-TTAATTAATTWA	Solyc02g082670.2__MP00669__WOX	0	0.00115769	0.369303	0.12178	8	TTAATTAATTAA	TTGATTGA	-
Not_expressed	Solyc	30-TTAATTAATTWA	Solyc01g091630.2__MP00421__HD-ZIP	3	0.00152493	0.486452	0.137495	8	TTAATTAATTAA	GCATTAATTAC	+
Not_expressed	Solyc	30-TTAATTAATTWA	Solyc02g086930.2__MP00323__HD-ZIP	0	0.00185302	0.591112	0.146193	11	TTAATTAATTAA	TCAATTATTGT	-
Not_expressed	Solyc	31-ATACACTTATAATW	Solyc01g108080.2__MP00038__bZIP	-2	0.00221041	0.705119	0.705119	8	ATACACTTATAATA	ACACGTGT	+
Not_expressed	Solyc	32-GTATAAAGCGAGAGA	Solyc04g081170.2__MP00540__BBR-BPC	-1	0.000187255	0.0597343	0.119469	14	GTATAAAGCGAGAGA	GAGAGAGAGAGAGAGAGAGAG	-
Not_expressed	Solyc	32-GTATAAAGCGAGAGA	Solyc04g008380.2__MP00253__BBR-BPC	-1	0.000524539	0.167328	0.167328	14	GTATAAAGCGAGAGA	GAGAGAGAGAGAGAGAGAGAGAGA	+
Not_expressed	Solyc	34-AAGAAAATAA	Solyc01g005060.2__MP00254__C2H2	5	0.00179826	0.573646	0.558974	10	AAGAAAATAA	AAAAAAAGACAAAAA	+
Not_expressed	Solyc	35-AATAAATAAATAA	Solyc06g072890.1__MP00330__WOX	0	0.000405887	0.129478	0.253834	11	AATAAATAAATAA	ATTAATTAACT	-
Not_expressed	Solyc	35-AATAAATAAATAA	Solyc02g086930.2__MP00323__HD-ZIP	-2	0.00117686	0.375418	0.352638	11	AATAAATAAATAA	TCAATAATTGA	+
Not_expressed	Solyc	35-AATAAATAAATAA	Solyc05g007180.2__MP00225__HD-ZIP	-2	0.00226002	0.720947	0.352638	11	AATAAATAAATAA	TCAATAATTAA	+
Not_expressed	Solyc	35-AATAAATAAATAA	Solyc09g008810.2__MP00486__HD-ZIP	-1	0.00243322	0.776197	0.352638	12	AATAAATAAATAA	ACCAATAATTGAA	-
Not_expressed	Spenn	1-CCCCWCCCCCNC	Sopen06g018310__MP00527__ERF	2	2.09577e-05	0.00668552	0.0119108	12	CCCCACCCCCCC	TCCGCCGCCGCCGCCGCCGCC	+
Not_expressed	Spenn	1-CCCCWCCCCCNC	Sopen06g016040__MP00302__ERF	5	3.85348e-05	0.0122926	0.0119108	12	CCCCACCCCCCC	TCCACCGCCACCACCACCGCC	-
Not_expressed	Spenn	1-CCCCWCCCCCNC	Sopen11g018710__MP00227__ERF	3	0.000139714	0.0445687	0.0287895	12	CCCCACCCCCCC	CACCGCCGCCGCCACCGCCA	+
Not_expressed	Spenn	1-CCCCWCCCCCNC	Sopen06g024300__MP00526__ERF	2	0.000198724	0.0633931	0.0307119	12	CCCCACCCCCCC	TCCTCCGCCGCCACCTCCG	-
Not_expressed	Spenn	1-CCCCWCCCCCNC	Sopen06g017870__MP00456__ERF	7	0.000285354	0.091028	0.0352801	12	CCCCACCCCCCC	CCTCCGCCGCCGCCGCCGCCG	+
Not_expressed	Spenn	1-CCCCWCCCCCNC	Sopen03g031510__MP00581__LBD	2	0.000515034	0.164296	0.0455609	12	CCCCACCCCCCC	TCCGCCGCCGCCTCCGCCGCC	+
Not_expressed	Spenn	1-CCCCWCCCCCNC	Sopen10g030870__MP00411__ERF	1	0.00051591	0.164575	0.0455609	10	CCCCACCCCCCC	CCGCCACCGCC	+
Not_expressed	Spenn	1-CCCCWCCCCCNC	Sopen10g028790__MP00229__C2H2	7	0.000740942	0.236361	0.0572546	12	CCCCACCCCCCC	CCTCCTCCTCCTCCTCCTC	+
Not_expressed	Spenn	1-CCCCWCCCCCNC	Sopen03g024410__MP00556__ERF	3	0.00114195	0.364282	0.0705933	12	CCCCACCCCCCC	CTCCGCCGCCGCCAC	-
Not_expressed	Spenn	1-CCCCWCCCCCNC	Sopen04g034520__MP00240__ERF	4	0.00114195	0.364282	0.0705933	11	CCCCACCCCCCC	CCACCTCCACCGCCA	+
Not_expressed	Spenn	1-CCCCWCCCCCNC	Sopen08g026680__MP00549__ERF	4	0.00149046	0.475456	0.0837613	11	CCCCACCCCCCC	CCACCGCCGCCGCCA	+
Not_expressed	Spenn	1-CCCCWCCCCCNC	Sopen02g034520__MP00215__TCP	6	0.00178707	0.570076	0.0914336	12	CCCCACCCCCCC	AGTGGGCCCCACCTCCTCTCTTGGGCCTAT	+
Not_expressed	Spenn	1-CCCCWCCCCCNC	Sopen11g017570__MP00509__ERF	2	0.00192279	0.613371	0.0914336	12	CCCCACCCCCCC	TCCGCCGCCGCCACCGCCGCC	+
Not_expressed	Spenn	2-AARAAGAARAARAA	Sopen01g037760__MP00076__MIKC_MADS	6	1.0743e-06	0.000342703	0.00066086	14	AAAAAGAAAAAGAA	AAAAAAAAAAAAAAAAAAAAA	-
Not_expressed	Spenn	2-AARAAGAARAARAA	Sopen03g040210__MP00199__Dof	6	1.0639e-05	0.00339384	0.0017887	14	AAAAAGAAAAAGAA	AAAAAGAAAAAGTAAAAAAAA	+
Not_expressed	Spenn	2-AARAAGAARAARAA	Sopen06g022000__MP00199__Dof	6	1.0639e-05	0.00339384	0.0017887	14	AAAAAGAAAAAGAA	AAAAAGAAAAAGTAAAAAAAA	+
Not_expressed	Spenn	2-AARAAGAARAARAA	Sopen02g034910__MP00402__Dof	0	1.16309e-05	0.00371027	0.0017887	14	AAAAAGAAAAAGAA	AAAAAGTAAAAAAAAAAAAAA	-
Not_expressed	Spenn	2-AARAAGAARAARAA	Sopen11g006040__MP00611__GRAS	3	2.66965e-05	0.00851618	0.00328448	14	AAAAAGAAAAAGAA	AAGAAAAAGACAAAAAAAAA	+
Not_expressed	Spenn	2-AARAAGAARAARAA	Sopen10g035820__MP00295__Dof	1	4.02747e-05	0.0128476	0.00350638	14	AAAAAGAAAAAGAA	CAAAAAGTAAAAAAA	-
Not_expressed	Spenn	2-AARAAGAARAARAA	Sopen06g032440__MP00407__Dof	0	4.56002e-05	0.0145465	0.00350638	14	AAAAAGAAAAAGAA	AAAAAAAAAAAAAAAAGTAAA	-
Not_expressed	Spenn	2-AARAAGAARAARAA	Sopen11g025790__MP00407__Dof	0	4.56002e-05	0.0145465	0.00350638	14	AAAAAGAAAAAGAA	AAAAAAAAAAAAAAAAGTAAA	-
Not_expressed	Spenn	2-AARAAGAARAARAA	Sopen06g020070__MP00080__MIKC_MADS	4	0.000106862	0.034089	0.00730405	10	AAAAAGAAAAAGAA	CCAAAAAAGGAAAA	+
Not_expressed	Spenn	2-AARAAGAARAARAA	Sopen06g026650__MP00570__Dof	1	0.000228904	0.0730205	0.0140811	13	AAAAAGAAAAAGAA	CAAAAAGTTAAAAA	+
Not_expressed	Spenn	2-AARAAGAARAARAA	Sopen03g032010__MP00580__Dof	9	0.000560583	0.178826	0.0313494	12	AAAAAGAAAAAGAA	AAAAAAAAGAAAAAGTAAAAA	+
Not_expressed	Spenn	2-AARAAGAARAARAA	Sopen03g028770__MP00254__C2H2	2	0.000975425	0.31116	0.0500028	13	AAAAAGAAAAAGAA	AAAAAAAGACAAAAA	+
Not_expressed	Spenn	2-AARAAGAARAARAA	Sopen02g020720__MP00609__MIKC_MADS	7	0.00108556	0.346294	0.0513681	12	AAAAAGAAAAAGAA	TTACCAAAAATGGAAAAAA	-
Not_expressed	Spenn	2-AARAAGAARAARAA	Sopen01g037770__MP00315__MIKC_MADS	7	0.0016166	0.515695	0.0710324	12	AAAAAGAAAAAGAA	TTTCCAAAAAAGGAAAAAA	+
Not_expressed	Spenn	2-AARAAGAARAARAA	Sopen04g003650__MP00256__C2H2	3	0.00203607	0.649506	0.0834994	14	AAAAAGAAAAAGAA	CACAAAACGACAAAAAA	+
Not_expressed	Spenn	2-AARAAGAARAARAA	Sopen10g033630__MP00485__C2H2	3	0.00235943	0.752658	0.0907129	14	AAAAAGAAAAAGAA	CAGAAAACGACAAAAAAAAA	-
Not_expressed	Spenn	2-AARAAGAARAARAA	Sopen03g040470__MP00206__C2H2	3	0.00269288	0.85903	0.0957068	14	AAAAAGAAAAAGAA	CACAAAACGACAAAAAAA	+
Not_expressed	Spenn	2-AARAAGAARAARAA	Sopen02g030250__MP00592__C2H2	3	0.00280048	0.893355	0.0957068	14	AAAAAGAAAAAGAA	AAGAAAACGACAAAAAA	+
Not_expressed	Spenn	4-AAGAAAAAAAAA	Sopen01g037760__MP00076__MIKC_MADS	3	0.000346323	0.110477	0.0471498	12	AAGAAAAAAAAA	AAAAAAAAAAAAAAAAAAAAA	-
Not_expressed	Spenn	4-AAGAAAAAAAAA	Sopen07g027520__MP00125__C2H2	6	0.000357279	0.113972	0.0471498	12	AAGAAAAAAAAA	CAGAAAACGACAAAAAAAAA	+
Not_expressed	Spenn	4-AAGAAAAAAAAA	Sopen10g033630__MP00485__C2H2	6	0.000404549	0.129051	0.0471498	12	AAGAAAAAAAAA	CAGAAAACGACAAAAAAAAA	-
Not_expressed	Spenn	4-AAGAAAAAAAAA	Sopen03g028770__MP00254__C2H2	5	0.000431574	0.137672	0.0471498	10	AAGAAAAAAAAA	AAAAAAAGACAAAAA	+
Not_expressed	Spenn	4-AAGAAAAAAAAA	Sopen11g006040__MP00611__GRAS	6	0.000486604	0.155227	0.0471498	12	AAGAAAAAAAAA	AAGAAAAAGACAAAAAAAAA	+
Not_expressed	Spenn	4-AAGAAAAAAAAA	Sopen03g040470__MP00206__C2H2	6	0.000563775	0.179844	0.0471498	12	AAGAAAAAAAAA	CACAAAACGACAAAAAAA	+
Not_expressed	Spenn	4-AAGAAAAAAAAA	Sopen06g032440__MP00407__Dof	4	0.000603397	0.192484	0.0471498	12	AAGAAAAAAAAA	AAAAAAAAAAAAAAAAGTAAA	-
Not_expressed	Spenn	4-AAGAAAAAAAAA	Sopen11g025790__MP00407__Dof	4	0.000603397	0.192484	0.0471498	12	AAGAAAAAAAAA	AAAAAAAAAAAAAAAAGTAAA	-
Not_expressed	Spenn	4-AAGAAAAAAAAA	Sopen04g003650__MP00256__C2H2	6	0.000798071	0.254585	0.0528982	11	AAGAAAAAAAAA	CACAAAACGACAAAAAA	+
Not_expressed	Spenn	4-AAGAAAAAAAAA	Sopen02g030250__MP00592__C2H2	6	0.0008462	0.269938	0.0528982	11	AAGAAAAAAAAA	AAGAAAACGACAAAAAA	+
Not_expressed	Spenn	4-AAGAAAAAAAAA	Sopen02g034910__MP00402__Dof	3	0.000973434	0.310526	0.0553199	12	AAGAAAAAAAAA	AAAAAGTAAAAAAAAAAAAAA	-
Not_expressed	Spenn	4-AAGAAAAAAAAA	Sopen03g040210__MP00199__Dof	9	0.00146255	0.466555	0.0703292	12	AAGAAAAAAAAA	AAAAAGAAAAAGTAAAAAAAA	+
Not_expressed	Spenn	4-AAGAAAAAAAAA	Sopen06g022000__MP00199__Dof	9	0.00146255	0.466555	0.0703292	12	AAGAAAAAAAAA	AAAAAGAAAAAGTAAAAAAAA	+
Not_expressed	Spenn	4-AAGAAAAAAAAA	Sopen03g034940__MP00394__Dof	0	0.00201069	0.641409	0.0897808	12	AAGAAAAAAAAA	AAAAAAGAAAAAGTGAAAA	+
Not_expressed	Spenn	4-AAGAAAAAAAAA	Sopen03g032010__MP00580__Dof	2	0.00243147	0.77564	0.101332	12	AAGAAAAAAAAA	AAAAAAAAGAAAAAGTAAAAA	+
Not_expressed	Spenn	5-AATTAATTAGTTG	Sopen06g029270__MP00330__WOX	0	9.90769e-08	3.16055e-05	6.17596e-05	11	AATTAATTAGTTG	AGTTAATTAAT	+
Not_expressed	Spenn	5-AATTAATTAGTTG	Sopen02g029860__MP00268__ZF-HD	1	5.00546e-06	0.00159674	0.00156008	13	AATTAATTAGTTG	TAATTAATTACATTT	-
Not_expressed	Spenn	5-AATTAATTAGTTG	Sopen02g016460__MP00387__ZF-HD	6	0.000157194	0.050145	0.0195974	9	AATTAATTAGTTG	TTTAATCATTAATTA	+
Not_expressed	Spenn	5-AATTAATTAGTTG	Sopen01g037400__MP00421__HD-ZIP	1	0.000616008	0.196507	0.0548555	10	AATTAATTAGTTG	GCATTAATTAC	+
Not_expressed	Spenn	5-AATTAATTAGTTG	Sopen02g031700__MP00323__HD-ZIP	-2	0.00239153	0.762899	0.186345	11	AATTAATTAGTTG	TCAATTATTGT	-
Not_expressed	Spenn	5-AATTAATTAGTTG	Sopen09g003210__MP00406__MYB	0	0.00302778	0.965862	0.209707	13	AATTAATTAGTTG	AAAAAATTAGGTAAA	+
Not_expressed	Spenn	6-TTTTTTTWAAAAAAA	Sopen04g007640__MP00306__C2H2	-5	0.000128741	0.0410683	0.0410683	7	TTTTTTTTAAAAAAA	TTGAAAA	+
Not_expressed	Spenn	7-CTACGTGGCA	Sopen08g001310__MP00291__bZIP	5	4.50415e-06	0.00143682	0.00258618	10	CTACGTGGCA	AATGGTCACGTGGCA	+
Not_expressed	Spenn	7-CTACGTGGCA	Sopen10g031850__MP00409__bZIP	5	1.34223e-05	0.00428171	0.00258618	10	CTACGTGGCA	AATGGACACGTGGCA	+
Not_expressed	Spenn	7-CTACGTGGCA	Sopen01g039210__MP00318__bZIP	5	1.47618e-05	0.004709	0.00258618	10	CTACGTGGCA	AATGCTGACGTGGCA	-
Not_expressed	Spenn	7-CTACGTGGCA	Sopen04g032440__MP00186__bZIP	3	1.9641e-05	0.00626546	0.00258618	10	CTACGTGGCA	TGGTCACGTGGCATTTTT	-
Not_expressed	Spenn	7-CTACGTGGCA	Sopen09g004230__MP00294__bZIP	6	2.1588e-05	0.00688657	0.00258618	10	CTACGTGGCA	AAATGGTGACGTGGCAGT	+
Not_expressed	Spenn	7-CTACGTGGCA	Sopen02g030280__MP00039__bZIP	0	5.37922e-05	0.0171597	0.00537012	10	CTACGTGGCA	TGACGTGGCA	+
Not_expressed	Spenn	7-CTACGTGGCA	Sopen02g037840__MP00035__bHLH	0	0.000185397	0.0591417	0.0158643	9	CTACGTGGCA	GCACGTGGG	-
Not_expressed	Spenn	7-CTACGTGGCA	Sopen01g044750__MP00081__bHLH	0	0.000212787	0.0678789	0.015932	10	CTACGTGGCA	TCACGTGGCT	-
Not_expressed	Spenn	7-CTACGTGGCA	Sopen04g034330__MP00239__bZIP	5	0.000425107	0.135609	0.0274398	10	CTACGTGGCA	GATGCTGACGTGGCA	+
Not_expressed	Spenn	7-CTACGTGGCA	Sopen01g031250__MP00419__bZIP	5	0.000458104	0.146135	0.0274398	10	CTACGTGGCA	GATGCTGACGTGGCA	+
Not_expressed	Spenn	7-CTACGTGGCA	Sopen06g002870__MP00074__bHLH	0	0.000707138	0.225577	0.0385059	10	CTACGTGGCA	CCACGTGACCTTCT	-
Not_expressed	Spenn	7-CTACGTGGCA	Sopen07g023150__MP00082__bHLH	0	0.00131498	0.419477	0.0651647	8	CTACGTGGCA	TCACGTGG	+
Not_expressed	Spenn	7-CTACGTGGCA	Sopen01g036520__MP00034__bHLH	0	0.0014155	0.451544	0.0651647	8	CTACGTGGCA	CCACGTGC	+
Not_expressed	Spenn	7-CTACGTGGCA	Sopen09g021180__MP00660__bHLH	0	0.00163819	0.522581	0.0654165	8	CTACGTGGCA	CCACGTGC	+
Not_expressed	Spenn	7-CTACGTGGCA	Sopen01g041000__MP00040__bZIP	3	0.00219557	0.700386	0.0692163	9	CTACGTGGCA	TGCTGACGTGGC	+
Not_expressed	Spenn	7-CTACGTGGCA	Sopen05g002590__MP00207__bHLH	7	0.00300151	0.957482	0.0812772	10	CTACGTGGCA	GTGAATGCCACGTGCCACCTC	-
Not_expressed	Spenn	7-CTACGTGGCA	Sopen07g001380__MP00659__bHLH	1	0.00311495	0.99367	0.0812772	9	CTACGTGGCA	CGCACGTGCG	+
Not_expressed	Spenn	8-AATAATAATAATAA	Sopen03g039740__MP00200__HD-ZIP	0	0.000251185	0.0801279	0.0861391	14	AATAATAATAATAA	AAAAGTAATGATTAC	+
Not_expressed	Spenn	8-AATAATAATAATAA	Sopen01g036740__MP00620__YABBY	-2	0.00027542	0.0878591	0.0861391	10	AATAATAATAATAA	CAATCATAAT	+
Not_expressed	Spenn	8-AATAATAATAATAA	Sopen05g029870__MP00051__HD-ZIP	-5	0.000543961	0.173523	0.113418	8	AATAATAATAATAA	TAATAATT	+
Not_expressed	Spenn	8-AATAATAATAATAA	Sopen02g031700__MP00323__HD-ZIP	-1	0.00159553	0.508974	0.21116	11	AATAATAATAATAA	TCAATAATTGA	+
Not_expressed	Spenn	8-AATAATAATAATAA	Sopen05g003140__MP00225__HD-ZIP	-1	0.00168791	0.538442	0.21116	11	AATAATAATAATAA	TCAATAATTAA	+
Not_expressed	Spenn	8-AATAATAATAATAA	Sopen05g006840__MP00220__YABBY	-5	0.00249583	0.796169	0.260194	8	AATAATAATAATAA	TAATCATA	-
Not_expressed	Spenn	11-AAAATAATTAA	Sopen02g031700__MP00323__HD-ZIP	0	9.76975e-06	0.00311655	0.00459559	11	AAAATAATTAA	TCAATAATTGA	+
Not_expressed	Spenn	11-AAAATAATTAA	Sopen02g029860__MP00268__ZF-HD	1	1.49395e-05	0.00476569	0.00459559	11	AAAATAATTAA	AAATGTAATTAATTA	+
Not_expressed	Spenn	11-AAAATAATTAA	Sopen05g003140__MP00225__HD-ZIP	0	5.18409e-05	0.0165372	0.00739327	11	AAAATAATTAA	TCAATAATTAA	+
Not_expressed	Spenn	11-AAAATAATTAA	Sopen06g029270__MP00330__WOX	-2	5.57343e-05	0.0177792	0.00739327	9	AAAATAATTAA	ATTAATTAACT	-
Not_expressed	Spenn	11-AAAATAATTAA	Sopen05g029870__MP00051__HD-ZIP	-2	6.04402e-05	0.0192804	0.00739327	8	AAAATAATTAA	AATTATTA	-
Not_expressed	Spenn	11-AAAATAATTAA	Sopen09g003600__MP00486__HD-ZIP	1	8.41198e-05	0.0268342	0.00739327	11	AAAATAATTAA	ACCAATAATTGAA	-
Not_expressed	Spenn	11-AAAATAATTAA	Sopen02g016460__MP00387__ZF-HD	5	0.00145181	0.463126	0.0795648	10	AAAATAATTAA	TTTAATCATTAATTA	+
Not_expressed	Spenn	11-AAAATAATTAA	Sopen02g036500__MP00477__HD-ZIP	-2	0.00155191	0.495058	0.0795648	9	AAAATAATTAA	AATGATTAGT	-
Not_expressed	Spenn	11-AAAATAATTAA	Sopen01g037400__MP00421__HD-ZIP	-3	0.00188352	0.600844	0.0891383	8	AAAATAATTAA	GTAATTAATGC	-
Not_expressed	Spenn	12-AAAATAAAATAAWA	Sopen06g032440__MP00407__Dof	1	0.00151867	0.484456	0.219355	14	AAAATAAAATAAAA	AAAAAAAAAAAAAAAAGTAAA	-
Not_expressed	Spenn	12-AAAATAAAATAAWA	Sopen11g025790__MP00407__Dof	1	0.00151867	0.484456	0.219355	14	AAAATAAAATAAAA	AAAAAAAAAAAAAAAAGTAAA	-
Not_expressed	Spenn	12-AAAATAAAATAAWA	Sopen02g034910__MP00402__Dof	2	0.00160365	0.511565	0.219355	14	AAAATAAAATAAAA	AAAAAGTAAAAAAAAAAAAAA	-
Not_expressed	Spenn	12-AAAATAAAATAAWA	Sopen01g037760__MP00076__MIKC_MADS	1	0.00169307	0.540091	0.219355	14	AAAATAAAATAAAA	AAAAAAAAAAAAAAAAAAAAA	-
Not_expressed	Spenn	12-AAAATAAAATAAWA	Sopen03g028770__MP00254__C2H2	0	0.00190803	0.608661	0.219355	14	AAAATAAAATAAAA	AAAAAAAGACAAAAA	+
Not_expressed	Spenn	12-AAAATAAAATAAWA	Sopen03g040210__MP00199__Dof	7	0.0024628	0.785634	0.219355	14	AAAATAAAATAAAA	AAAAAGAAAAAGTAAAAAAAA	+
Not_expressed	Spenn	12-AAAATAAAATAAWA	Sopen06g022000__MP00199__Dof	7	0.0024628	0.785634	0.219355	14	AAAATAAAATAAAA	AAAAAGAAAAAGTAAAAAAAA	+
Not_expressed	Spenn	12-AAAATAAAATAAWA	Sopen10g035820__MP00295__Dof	3	0.00290762	0.927531	0.226602	12	AAAATAAAATAAAA	CAAAAAGTAAAAAAA	-
Not_expressed	Spenn	14-GAAGAAGA	Sopen10g018050__MP00198__GATA	3	0.000601251	0.191799	0.350186	8	GAAGAAGA	GATGATGATGATGATGATG	-
Not_expressed	Spenn	14-GAAGAAGA	Sopen01g048410__MP00369__GATA	1	0.00109776	0.350186	0.350186	8	GAAGAAGA	TGATGATGATGATGA	-
Not_expressed	Spenn	18-AAAAAAAAAA	Sopen06g032440__MP00407__Dof	6	0.000170778	0.0544782	0.0530447	10	AAAAAAAAAA	AAAAAAAAAAAAAAAAGTAAA	-
Not_expressed	Spenn	18-AAAAAAAAAA	Sopen11g025790__MP00407__Dof	6	0.000170778	0.0544782	0.0530447	10	AAAAAAAAAA	AAAAAAAAAAAAAAAAGTAAA	-
Not_expressed	Spenn	18-AAAAAAAAAA	Sopen03g032010__MP00580__Dof	4	0.00092456	0.294935	0.115295	10	AAAAAAAAAA	AAAAAAAAGAAAAAGTAAAAA	+
Not_expressed	Spenn	18-AAAAAAAAAA	Sopen03g040210__MP00199__Dof	1	0.00117999	0.376415	0.115295	10	AAAAAAAAAA	AAAAAGAAAAAGTAAAAAAAA	+
Not_expressed	Spenn	18-AAAAAAAAAA	Sopen06g022000__MP00199__Dof	1	0.00117999	0.376415	0.115295	10	AAAAAAAAAA	AAAAAGAAAAAGTAAAAAAAA	+
Not_expressed	Spenn	18-AAAAAAAAAA	Sopen03g034940__MP00394__Dof	2	0.00134501	0.429058	0.115295	10	AAAAAAAAAA	AAAAAAGAAAAAGTGAAAA	+
Not_expressed	Spenn	18-AAAAAAAAAA	Sopen01g037760__MP00076__MIKC_MADS	3	0.00141318	0.450804	0.115295	10	AAAAAAAAAA	AAAAAAAAAAAAAAAAAAAAA	-
Not_expressed	Spenn	18-AAAAAAAAAA	Sopen06g020070__MP00080__MIKC_MADS	3	0.00156358	0.498784	0.115295	10	AAAAAAAAAA	CCAAAAAAGGAAAA	+
Not_expressed	Spenn	18-AAAAAAAAAA	Sopen02g034860__MP00468__B3	10	0.00201375	0.642388	0.115295	10	AAAAAAAAAA	TTTTCCCGCCAAAAACGTAAA	-
Not_expressed	Spenn	18-AAAAAAAAAA	Sopen03g028770__MP00254__C2H2	4	0.00204156	0.651259	0.115295	10	AAAAAAAAAA	AAAAAAAGACAAAAA	+
Not_expressed	Spenn	18-AAAAAAAAAA	Sopen11g007460__MP00552__Trihelix	5	0.00204156	0.651259	0.115295	10	AAAAAAAAAA	ACGGTAAAAAAAAAA	-
Not_expressed	Spenn	18-AAAAAAAAAA	Sopen11g001390__MP00243__Trihelix	5	0.00246507	0.786358	0.127611	10	AAAAAAAAAA	ACGGTAAAAAAATAAA	+
Not_expressed	Spenn	18-AAAAAAAAAA	Sopen07g027520__MP00125__C2H2	9	0.00311362	0.993245	0.148786	10	AAAAAAAAAA	CAGAAAACGACAAAAAAAAA	+
Not_expressed	Spenn	20-AAAAAAATTAAA	Sopen10g035820__MP00295__Dof	-1	0.000689058	0.21981	0.12338	11	AAAAAAATTAAA	CAAAAAGTAAAAAAA	-
Not_expressed	Spenn	20-AAAAAAATTAAA	Sopen06g032440__MP00407__Dof	9	0.000891783	0.284479	0.12338	12	AAAAAAATTAAA	AAAAAAAAAAAAAAAAGTAAA	-
Not_expressed	Spenn	20-AAAAAAATTAAA	Sopen11g025790__MP00407__Dof	9	0.000891783	0.284479	0.12338	12	AAAAAAATTAAA	AAAAAAAAAAAAAAAAGTAAA	-
Not_expressed	Spenn	20-AAAAAAATTAAA	Sopen03g040210__MP00199__Dof	4	0.00111868	0.35686	0.12338	12	AAAAAAATTAAA	AAAAAGAAAAAGTAAAAAAAA	+
Not_expressed	Spenn	20-AAAAAAATTAAA	Sopen06g022000__MP00199__Dof	4	0.00111868	0.35686	0.12338	12	AAAAAAATTAAA	AAAAAGAAAAAGTAAAAAAAA	+
Not_expressed	Spenn	20-AAAAAAATTAAA	Sopen02g029860__MP00268__ZF-HD	1	0.00134299	0.428413	0.12338	12	AAAAAAATTAAA	AAATGTAATTAATTA	+
Not_expressed	Spenn	20-AAAAAAATTAAA	Sopen03g032010__MP00580__Dof	7	0.00139898	0.446275	0.12338	12	AAAAAAATTAAA	AAAAAAAAGAAAAAGTAAAAA	+
Not_expressed	Spenn	20-AAAAAAATTAAA	Sopen04g026890__MP00405__Dof	-1	0.00216289	0.689962	0.14771	11	AAAAAAATTAAA	CAAAAAGTTAA	+
Not_expressed	Spenn	20-AAAAAAATTAAA	Sopen09g003210__MP00406__MYB	-1	0.00217838	0.694902	0.14771	11	AAAAAAATTAAA	AAAAAATTAGGTAAA	+
Not_expressed	Spenn	20-AAAAAAATTAAA	Sopen08g017970__MP00531__WRKY	0	0.00264509	0.843784	0.14771	12	AAAAAAATTAAA	AAAAAAGTCAAAG	-
Not_expressed	Spenn	20-AAAAAAATTAAA	Sopen06g029270__MP00330__WOX	-2	0.00285149	0.909625	0.14771	10	AAAAAAATTAAA	ATTAATTAACT	-
Not_expressed	Spenn	20-AAAAAAATTAAA	Sopen06g026650__MP00570__Dof	-1	0.00287119	0.915911	0.14771	11	AAAAAAATTAAA	CAAAAAGTTAAAAA	+
Not_expressed	Spenn	21-ACACACTTATACTA	Sopen01g050310__MP00038__bZIP	-2	0.0014511	0.462901	0.462901	8	ACACACTTATACTA	ACACGTGT	+
Not_expressed	Spenn	22-AAATAAATAAAT	Sopen06g029270__MP00330__WOX	-1	0.000942523	0.300665	0.538716	11	AAATAAATAAAT	ATTAATTAACT	-
Not_expressed	Spenn	22-AAATAAATAAAT	Sopen02g031700__MP00323__HD-ZIP	1	0.00271104	0.864823	0.538716	10	AAATAAATAAAT	TCAATAATTGA	+
Not_expressed	Spenn	24-GGTGGARG	Sopen10g030870__MP00411__ERF	3	0.000128189	0.0408924	0.0535197	8	GGTGGAAG	GGCGGTGGCGG	-
Not_expressed	Spenn	24-GGTGGARG	Sopen04g034520__MP00240__ERF	4	0.000172559	0.0550464	0.0535197	8	GGTGGAAG	TGGCGGTGGAGGTGG	-
Not_expressed	Spenn	24-GGTGGARG	Sopen06g018310__MP00527__ERF	3	0.000910552	0.290466	0.134312	8	GGTGGAAG	GGCGGCGGCGGCGGCGGCGGA	-
Not_expressed	Spenn	24-GGTGGARG	Sopen12g004190__MP00151__ERF	6	0.00108624	0.346512	0.134312	8	GGTGGAAG	ATGGACGGTGGAGG	+
Not_expressed	Spenn	24-GGTGGARG	Sopen07g028150__MP00458__ERF	3	0.0016786	0.535473	0.134312	8	GGTGGAAG	GGCGGTGGAGGCGGTGGTGG	+
Not_expressed	Spenn	24-GGTGGARG	Sopen11g007720__MP00156__ERF	3	0.00197919	0.631363	0.134312	8	GGTGGAAG	GTCGGTGGAGGTGGTGGTGG	-
Not_expressed	Spenn	24-GGTGGARG	Sopen10g028790__MP00229__C2H2	2	0.00198587	0.633492	0.134312	8	GGTGGAAG	GAGGAGGAGGAGGAGGAGG	-
Not_expressed	Spenn	24-GGTGGARG	Sopen04g030840__MP00089__MYB	1	0.00208205	0.664173	0.134312	8	GGTGGAAG	GGGGGGTAGGTGG	+
Not_expressed	Spenn	24-GGTGGARG	Sopen10g008890__MP00312__ERF	7	0.00216526	0.690718	0.134312	8	GGTGGAAG	AATTGTCGGTGGAGT	+
Not_expressed	Spenn	24-GGTGGARG	Sopen04g032240__MP00595__ERF	4	0.00216526	0.690718	0.134312	8	GGTGGAAG	TGTCGGTGGCGGTGG	-
Not_expressed	Spenn	24-GGTGGARG	Sopen11g018710__MP00227__ERF	4	0.00295606	0.942982	0.166696	8	GGTGGAAG	TGGCGGTGGCGGCGGCGGTG	-
Not_expressed	Spenn	25-AAAGGGAAAA	Sopen11g005370__MP00272__MIKC_MADS	4	4.54261e-05	0.0144909	0.0224135	10	AAAGGGAAAA	CCAAAAAAGGAAAGT	-
Not_expressed	Spenn	25-AAAGGGAAAA	Sopen01g037770__MP00315__MIKC_MADS	7	7.29913e-05	0.0232842	0.0224135	10	AAAGGGAAAA	TTTCCAAAAAAGGAAAAAA	+
Not_expressed	Spenn	25-AAAGGGAAAA	Sopen06g020070__MP00080__MIKC_MADS	4	0.000231032	0.0736991	0.0472954	10	AAAGGGAAAA	CCAAAAAAGGAAAA	+
Not_expressed	Spenn	25-AAAGGGAAAA	Sopen12g030100__MP00410__MIKC_MADS	6	0.000460646	0.146946	0.0602095	9	AAAGGGAAAA	TTCCAAAAAAGGAAA	-
Not_expressed	Spenn	25-AAAGGGAAAA	Sopen01g034890__MP00508__MIKC_MADS	9	0.000490192	0.156371	0.0602095	10	AAAGGGAAAA	ACTTTCCAAAAAAGGAAAG	-
Not_expressed	Spenn	25-AAAGGGAAAA	Sopen03g034940__MP00394__Dof	9	0.00068098	0.217232	0.069703	10	AAAGGGAAAA	AAAAAAGAAAAAGTGAAAA	+
Not_expressed	Spenn	25-AAAGGGAAAA	Sopen10g035820__MP00295__Dof	3	0.000929858	0.296625	0.0727626	10	AAAGGGAAAA	CAAAAAGTAAAAAAA	-
Not_expressed	Spenn	25-AAAGGGAAAA	Sopen05g011300__MP00605__MIKC_MADS	4	0.00102948	0.328405	0.0727626	9	AAAGGGAAAA	CCAAAAATGGAAA	+
Not_expressed	Spenn	25-AAAGGGAAAA	Sopen02g020720__MP00609__MIKC_MADS	7	0.00106631	0.340152	0.0727626	10	AAAGGGAAAA	TTACCAAAAATGGAAAAAA	-
Not_expressed	Spenn	25-AAAGGGAAAA	Sopen06g032440__MP00407__Dof	5	0.00172045	0.548823	0.0960545	10	AAAGGGAAAA	AAAAAAAAAAAAAAAAGTAAA	-
Not_expressed	Spenn	25-AAAGGGAAAA	Sopen11g025790__MP00407__Dof	5	0.00172045	0.548823	0.0960545	10	AAAGGGAAAA	AAAAAAAAAAAAAAAAGTAAA	-
Not_expressed	Spenn	25-AAAGGGAAAA	Sopen04g034610__MP00077__MIKC_MADS	6	0.00217351	0.693351	0.0970218	9	AAAGGGAAAA	TTCCAAAAATGGAAA	+
Not_expressed	Spenn	25-AAAGGGAAAA	Sopen03g028770__MP00254__C2H2	4	0.00230526	0.735378	0.0970218	10	AAAGGGAAAA	AAAAAAAGACAAAAA	+
Not_expressed	Spenn	25-AAAGGGAAAA	Sopen02g034910__MP00402__Dof	2	0.00233348	0.744382	0.0970218	10	AAAGGGAAAA	AAAAAGTAAAAAAAAAAAAAA	-
Not_expressed	Spenn	25-AAAGGGAAAA	Sopen06g026650__MP00570__Dof	3	0.00236969	0.755932	0.0970218	10	AAAGGGAAAA	CAAAAAGTTAAAAA	+
Not_expressed	Spenn	25-AAAGGGAAAA	Sopen03g032010__MP00580__Dof	11	0.00296423	0.945589	0.113779	10	AAAGGGAAAA	AAAAAAAAGAAAAAGTAAAAA	+
Not_expressed	Spenn	26-AATTYRAATT	Sopen12g003170__MP00045__CPP	0	0.000105912	0.033786	0.0337429	10	AATTTAAATT	AATTTGAATT	+
Not_expressed	Spenn	27-AAATTAAAWTA	Sopen06g029270__MP00330__WOX	2	0.00285209	0.909817	0.765011	9	AAATTAAAATA	ATTAATTAACT	-
Not_expressed	Spenn	28-CTATAAATA	Sopen10g033810__MP00338__MYB_related	0	0.00244552	0.780122	0.974604	9	CTATAAATA	AAAAAAATATCT	-
Not_expressed	Spenn	28-CTATAAATA	Sopen02g011740__MP00515__MYB_related	0	0.00305519	0.974604	0.974604	9	CTATAAATA	AAAAAAATATCTTA	+
Not_expressed	Spenn	29-WAATTAATTW	Sopen06g029270__MP00330__WOX	-1	1.8841e-06	0.000601029	0.000590794	9	TAATTAATTA	AGTTAATTAAT	+
Not_expressed	Spenn	29-WAATTAATTW	Sopen02g029860__MP00268__ZF-HD	5	3.00136e-05	0.00957434	0.00470565	10	TAATTAATTA	AAATGTAATTAATTA	+
Not_expressed	Spenn	29-WAATTAATTW	Sopen02g016460__MP00387__ZF-HD	5	0.000148933	0.0475097	0.0153127	10	TAATTAATTA	TTTAATCATTAATTA	+
Not_expressed	Spenn	29-WAATTAATTW	Sopen01g037400__MP00421__HD-ZIP	0	0.000195335	0.0623118	0.0153127	10	TAATTAATTA	GCATTAATTAC	+
Not_expressed	Spenn	29-WAATTAATTW	Sopen02g031700__MP00323__HD-ZIP	0	0.000724302	0.231052	0.0454235	10	TAATTAATTA	TCAATAATTGA	+
Not_expressed	Spenn	29-WAATTAATTW	Sopen05g003140__MP00225__HD-ZIP	0	0.00128911	0.411226	0.0673706	10	TAATTAATTA	TCAATAATTAA	+
Not_expressed	Spenn	29-WAATTAATTW	Sopen03g028900__MP00232__HD-ZIP	0	0.0025672	0.818938	0.114999	10	TAATTAATTA	GCATTAAATGC	+
Not_expressed	Spenn	34-AAAGGGGTAGAAAAT	Sopen04g007640__MP00306__C2H2	-7	0.000297662	0.0949541	0.189908	7	AAAGGGGTAGAAAAT	TTGAAAA	+
Not_expressed	Spenn	36-CAGCAGCRGC	Sopen04g036100__MP00154__Nin-like	1	0.000595745	0.190043	0.380085	10	CAGCAGCAGC	GCAGCAGCAGCAGCA	+
Not_expressed	Spenn	39-CACATGCAAC	Sopen01g039770__MP00100__bHLH	1	0.00112	0.357281	0.14985	7	CACATGCAAC	GCACGTGC	+
Not_expressed	Spenn	39-CACATGCAAC	Sopen06g035370__MP00099__bHLH	1	0.00112	0.357281	0.14985	7	CACATGCAAC	GCACGTGC	+
Not_expressed	Spenn	39-CACATGCAAC	Sopen08g025500__MP00084__bHLH	1	0.00121583	0.38785	0.14985	7	CACATGCAAC	GCACGTGC	+
Not_expressed	Spenn	39-CACATGCAAC	Sopen02g039120__MP00382__B3	3	0.00183499	0.58536	0.173146	10	CACATGCAAC	ATATACATGCATGCA	+
Not_expressed	Spenn	39-CACATGCAAC	Sopen09g021180__MP00660__bHLH	1	0.00196679	0.627407	0.173146	7	CACATGCAAC	CCACGTGC	+
Not_expressed	Spenn	39-CACATGCAAC	Sopen07g023150__MP00082__bHLH	1	0.00289293	0.922845	0.178764	7	CACATGCAAC	TCACGTGG	+
Not_expressed	Spenn	40-AARTCAAACH	Sopen08g017970__MP00531__WRKY	4	6.10935e-05	0.0194888	0.0304704	9	AAATCAAACA	AAAAAAGTCAAAG	-
Not_expressed	Spenn	40-AARTCAAACH	Sopen02g020200__MP00440__WRKY	2	0.000123983	0.0395507	0.0304704	10	AAATCAAACA	AAAAGTCAACGAT	-
Not_expressed	Spenn	40-AARTCAAACH	Sopen12g032210__MP00464__WRKY	3	0.000233161	0.0743782	0.0304704	10	AAATCAAACA	AAAAAGTCAACGCT	-
Not_expressed	Spenn	40-AARTCAAACH	Sopen06g025710__MP00251__WRKY	4	0.000233464	0.074475	0.0304704	10	AAATCAAACA	AAAAAAGTCAACGTT	-
Not_expressed	Spenn	40-AARTCAAACH	Sopen01g038890__MP00422__WRKY	2	0.000244106	0.0778699	0.0304704	10	AAATCAAACA	AAAAGTCAACGAT	+
Not_expressed	Spenn	40-AARTCAAACH	Sopen04g032150__MP00450__WRKY	3	0.000312948	0.0998304	0.0325529	10	AAATCAAACA	AAAAAGTCAACGCT	-
Not_expressed	Spenn	40-AARTCAAACH	Sopen09g027780__MP00284__WRKY	2	0.000416714	0.132932	0.0364202	9	AAATCAAACA	AAAAGTCAACG	+
Not_expressed	Spenn	40-AARTCAAACH	Sopen05g011470__MP00506__WRKY	2	0.000466836	0.148921	0.0364202	10	AAATCAAACA	AAAAGTCAACGAC	+
Not_expressed	Spenn	40-AARTCAAACH	Sopen09g007970__MP00299__WRKY	2	0.000632126	0.201648	0.0438359	9	AAATCAAACA	AAAAGTCAACG	+
Not_expressed	Spenn	40-AARTCAAACH	Sopen03g025700__MP00408__WRKY	2	0.000929594	0.29654	0.0580179	10	AAATCAAACA	AAAAGTCAACGCT	-
Not_expressed	Spenn	40-AARTCAAACH	Sopen06g015190__MP00304__WRKY	1	0.0010631	0.339129	0.0603185	10	AAATCAAACA	AAAGTCAACGCT	-
Not_expressed	Spenn	40-AARTCAAACH	Sopen12g003170__MP00045__CPP	0	0.0021091	0.672802	0.106165	10	AAATCAAACA	AATTCAAATT	-
Not_expressed	Spenn	40-AARTCAAACH	Sopen02g021170__MP00167__WRKY	2	0.00221134	0.705416	0.106165	9	AAATCAAACA	AAAAGTCAACG	+
Not_expressed	Spenn	40-AARTCAAACH	Sopen03g028770__MP00254__C2H2	5	0.00276199	0.881074	0.120798	10	AAATCAAACA	AAAAAAAGACAAAAA	+
Not_expressed	Spenn	40-AARTCAAACH	Sopen01g031040__MP00069__WRKY	-1	0.00290323	0.926131	0.120798	8	AAATCAAACA	AGTCAACG	+
Not_expressed	Spenn	41-AAAAATATTTTT	Sopen03g029070__MP00146__MYB_related	0	3.32191e-05	0.0105969	0.0102524	12	AAAAATATTTTT	AAAAATATCTTA	+
Not_expressed	Spenn	41-AAAAATATTTTT	Sopen10g033810__MP00338__MYB_related	-2	7.9004e-05	0.0252023	0.0121915	10	AAAAATATTTTT	AGATATTTTTTT	+
Not_expressed	Spenn	41-AAAAATATTTTT	Sopen02g011740__MP00515__MYB_related	2	0.000136176	0.0434402	0.0140093	12	AAAAATATTTTT	AAAAAAATATCTTA	+
Not_expressed	Spenn	41-AAAAATATTTTT	Sopen06g012070__MP00625__MYB_related	-1	0.000762209	0.243145	0.0554884	9	AAAAATATTTTT	AAGATATTA	+
Not_expressed	Spenn	41-AAAAATATTTTT	Sopen06g021670__MP00174__G2-like	2	0.000898949	0.286765	0.0554884	12	AAAAATATTTTT	ATTAGAATATTCTTT	+
Not_expressed	Spenn	41-AAAAATATTTTT	Sopen02g031700__MP00323__HD-ZIP	-1	0.0028257	0.901398	0.134696	11	AAAAATATTTTT	TCAATAATTGA	+
Not_expressed	Spenn	41-AAAAATATTTTT	Sopen08g024650__MP00544__G2-like	2	0.00305502	0.974551	0.134696	12	AAAAATATTTTT	AAAAGAATATTCTT	+
Opposite_response_case_1	Solyc	1-AAATAAAAAATAA	Solyc06g076030.2__MP00407__Dof	7	0.000766645	0.24456	0.39026	13	AAATAAAAAATAA	AAAAAAAAAAAAAAAAGTAAA	-
Opposite_response_case_1	Solyc	1-AAATAAAAAATAA	Solyc11g008560.1__MP00610__AP2	6	0.00162631	0.518793	0.39026	13	AAATAAAAAATAA	AAAAAAAAAAAAAAGAGAAA	+
Opposite_response_case_1	Solyc	1-AAATAAAAAATAA	Solyc06g062520.1__MP00199__Dof	2	0.00293333	0.935732	0.39026	13	AAATAAAAAATAA	AAAAAGAAAAAGTAAAAAAAA	+
Opposite_response_case_1	Solyc	1-AAATAAAAAATAA	Solyc03g112930.2__MP00580__Dof	5	0.00309429	0.987079	0.39026	13	AAATAAAAAATAA	AAAAAAAAGAAAAAGTAAAAA	+
Opposite_response_case_1	Solyc	1-AAATAAAAAATAA	Solyc06g071480.2__MP00580__Dof	5	0.00309429	0.987079	0.39026	13	AAATAAAAAATAA	AAAAAAAAGAAAAAGTAAAAA	+
Opposite_response_case_1	Solyc	2-AGAAAAAAAAAG	Solyc11g011260.1__MP00611__GRAS	7	0.000642384	0.204921	0.136118	12	AGAAAAAAAAAG	AAGAAAAAGACAAAAAAAAA	+
Opposite_response_case_1	Solyc	2-AGAAAAAAAAAG	Solyc06g076030.2__MP00407__Dof	5	0.000660467	0.210689	0.136118	12	AGAAAAAAAAAG	AAAAAAAAAAAAAAAAGTAAA	-
Opposite_response_case_1	Solyc	2-AGAAAAAAAAAG	Solyc11g008560.1__MP00610__AP2	5	0.000881693	0.28126	0.136118	12	AGAAAAAAAAAG	AAAAAAAAAAAAAAGAGAAA	+
Opposite_response_case_1	Solyc	2-AGAAAAAAAAAG	Solyc07g053570.2__MP00125__C2H2	7	0.00120251	0.383601	0.136118	12	AGAAAAAAAAAG	CAGAAAACGACAAAAAAAAA	+
Opposite_response_case_1	Solyc	2-AGAAAAAAAAAG	Solyc10g084180.1__MP00485__C2H2	7	0.00173083	0.552134	0.136118	12	AGAAAAAAAAAG	CAGAAAACGACAAAAAAAAA	-
Opposite_response_case_1	Solyc	2-AGAAAAAAAAAG	Solyc01g005060.2__MP00254__C2H2	6	0.00187638	0.598565	0.136118	9	AGAAAAAAAAAG	AAAAAAAGACAAAAA	+
Opposite_response_case_1	Solyc	2-AGAAAAAAAAAG	Solyc03g112930.2__MP00580__Dof	3	0.00213347	0.680578	0.136118	12	AGAAAAAAAAAG	AAAAAAAAGAAAAAGTAAAAA	+
Opposite_response_case_1	Solyc	2-AGAAAAAAAAAG	Solyc06g071480.2__MP00580__Dof	3	0.00213347	0.680578	0.136118	12	AGAAAAAAAAAG	AAAAAAAAGAAAAAGTAAAAA	+
Opposite_response_case_1	Solyc	2-AGAAAAAAAAAG	Solyc06g059970.2__MP00080__MIKC_MADS	2	0.00220219	0.702499	0.136118	12	AGAAAAAAAAAG	CCAAAAAAGGAAAA	+
Opposite_response_case_1	Solyc	2-AGAAAAAAAAAG	Solyc03g121660.2__MP00206__C2H2	7	0.00239389	0.763652	0.136118	11	AGAAAAAAAAAG	CACAAAACGACAAAAAAA	+
Opposite_response_case_1	Solyc	2-AGAAAAAAAAAG	Solyc02g090220.2__MP00402__Dof	4	0.00254661	0.812369	0.136118	12	AGAAAAAAAAAG	AAAAAGTAAAAAAAAAAAAAA	-
Opposite_response_case_1	Solyc	2-AGAAAAAAAAAG	Solyc06g062520.1__MP00199__Dof	0	0.0027001	0.861333	0.136118	12	AGAAAAAAAAAG	AAAAAGAAAAAGTAAAAAAAA	+
Opposite_response_case_1	Solyc	2-AGAAAAAAAAAG	Solyc03g115940.2__MP00394__Dof	1	0.00282614	0.901538	0.136118	12	AGAAAAAAAAAG	AAAAAAGAAAAAGTGAAAA	+
Opposite_response_case_1	Solyc	3-AAAAAAATTAAAA	Solyc00g024680.1__MP00295__Dof	0	0.000197051	0.0628592	0.0737267	13	AAAAAAATTAAAA	CAAAAAGTAAAAAAA	-
Opposite_response_case_1	Solyc	3-AAAAAAATTAAAA	Solyc06g076030.2__MP00407__Dof	2	0.000376116	0.119981	0.0737267	13	AAAAAAATTAAAA	AAAAAAAAAAAAAAAAGTAAA	-
Opposite_response_case_1	Solyc	3-AAAAAAATTAAAA	Solyc08g062490.2__MP00531__WRKY	0	0.000419544	0.133835	0.0737267	13	AAAAAAATTAAAA	AAAAAAGTCAAAG	-
Opposite_response_case_1	Solyc	3-AAAAAAATTAAAA	Solyc06g062520.1__MP00199__Dof	4	0.000481531	0.153609	0.0737267	13	AAAAAAATTAAAA	AAAAAGAAAAAGTAAAAAAAA	+
Opposite_response_case_1	Solyc	3-AAAAAAATTAAAA	Solyc03g115940.2__MP00394__Dof	5	0.000960491	0.306397	0.0864986	13	AAAAAAATTAAAA	AAAAAAGAAAAAGTGAAAA	+
Opposite_response_case_1	Solyc	3-AAAAAAATTAAAA	Solyc03g112930.2__MP00580__Dof	7	0.00098866	0.315383	0.0864986	13	AAAAAAATTAAAA	AAAAAAAAGAAAAAGTAAAAA	+
Opposite_response_case_1	Solyc	3-AAAAAAATTAAAA	Solyc06g071480.2__MP00580__Dof	7	0.00098866	0.315383	0.0864986	13	AAAAAAATTAAAA	AAAAAAAAGAAAAAGTAAAAA	+
Opposite_response_case_1	Solyc	3-AAAAAAATTAAAA	Solyc02g086930.2__MP00323__HD-ZIP	0	0.00250415	0.798823	0.187304	11	AAAAAAATTAAAA	TCAATAATTGA	+
Opposite_response_case_1	Solyc	4-AAAAATGGRC	Solyc05g056620.1__MP00096__MIKC_MADS	2	5.39915e-05	0.0172233	0.0342941	10	AAAAATGGGC	CCAAAAATGGAA	+
Opposite_response_case_1	Solyc	4-AAAAATGGRC	Solyc05g015750.2__MP00605__MIKC_MADS	2	0.000369709	0.117937	0.117415	10	AAAAATGGGC	CCAAAAATGGAAA	+
Opposite_response_case_1	Solyc	4-AAAAATGGRC	Solyc04g081000.2__MP00077__MIKC_MADS	4	0.00230957	0.736754	0.402215	10	AAAAATGGGC	TTCCAAAAATGGAAA	+
Opposite_response_case_1	Solyc	4-AAAAATGGRC	Solyc01g093960.2__MP00315__MIKC_MADS	5	0.00260967	0.832485	0.402215	10	AAAAATGGGC	TTTCCAAAAAAGGAAAAAA	+
Opposite_response_case_1	Solyc	5-AAAAAAAATAAATT	Solyc06g076030.2__MP00407__Dof	4	0.00185337	0.591225	0.336649	14	AAAAAAAATAAATT	AAAAAAAAAAAAAAAAGTAAA	-
Opposite_response_case_1	Solyc	5-AAAAAAAATAAATT	Solyc00g024680.1__MP00295__Dof	-1	0.00301594	0.962085	0.336649	13	AAAAAAAATAAATT	CAAAAAGTAAAAAAA	-
Opposite_response_case_1	Spenn	1-TAAGAAAATAATTR	Sopen02g031700__MP00323__HD-ZIP	-4	0.000220518	0.0703452	0.137735	10	TAAGAAAATAATTG	TCAATAATTGA	+
Opposite_response_case_1	Spenn	1-TAAGAAAATAATTR	Sopen05g003140__MP00225__HD-ZIP	-4	0.00088266	0.281569	0.275654	10	TAAGAAAATAATTG	TCAATAATTAA	+
Opposite_response_case_1	Spenn	1-TAAGAAAATAATTR	Sopen05g029870__MP00051__HD-ZIP	-5	0.0016576	0.528775	0.301272	8	TAAGAAAATAATTG	TAATAATT	+
Opposite_response_case_1	Spenn	1-TAAGAAAATAATTR	Sopen09g003600__MP00486__HD-ZIP	-3	0.00207836	0.662998	0.301272	11	TAAGAAAATAATTG	ACCAATAATTGAA	-
Opposite_response_case_1	Spenn	1-TAAGAAAATAATTR	Sopen10g033810__MP00338__MYB_related	-1	0.00241173	0.769341	0.301272	12	TAAGAAAATAATTG	AAAAAAATATCT	-
Opposite_response_case_1	Spenn	3-AAAATAAAAAATAAA	Sopen06g032440__MP00407__Dof	6	0.000116859	0.0372782	0.0363497	15	AAAATAAAAAATAAA	AAAAAAAAAAAAAAAAGTAAA	-
Opposite_response_case_1	Spenn	3-AAAATAAAAAATAAA	Sopen11g025790__MP00407__Dof	6	0.000116859	0.0372782	0.0363497	15	AAAATAAAAAATAAA	AAAAAAAAAAAAAAAAGTAAA	-
Opposite_response_case_1	Spenn	3-AAAATAAAAAATAAA	Sopen03g032010__MP00580__Dof	4	0.000584647	0.186502	0.0696307	15	AAAATAAAAAATAAA	AAAAAAAAGAAAAAGTAAAAA	+
Opposite_response_case_1	Spenn	3-AAAATAAAAAATAAA	Sopen03g040210__MP00199__Dof	1	0.000617646	0.197029	0.0696307	15	AAAATAAAAAATAAA	AAAAAGAAAAAGTAAAAAAAA	+
Opposite_response_case_1	Spenn	3-AAAATAAAAAATAAA	Sopen06g022000__MP00199__Dof	1	0.000617646	0.197029	0.0696307	15	AAAATAAAAAATAAA	AAAAAGAAAAAGTAAAAAAAA	+
Opposite_response_case_1	Spenn	3-AAAATAAAAAATAAA	Sopen02g034910__MP00402__Dof	1	0.000688981	0.219785	0.0696307	15	AAAATAAAAAATAAA	AAAAAGTAAAAAAAAAAAAAA	-
Opposite_response_case_1	Spenn	3-AAAATAAAAAATAAA	Sopen01g037760__MP00076__MIKC_MADS	2	0.00081068	0.258607	0.0696307	15	AAAATAAAAAATAAA	AAAAAAAAAAAAAAAAAAAAA	-
Opposite_response_case_1	Spenn	3-AAAATAAAAAATAAA	Sopen11g001390__MP00243__Trihelix	0	0.000920709	0.293706	0.0696307	15	AAAATAAAAAATAAA	ACGGTAAAAAAATAAA	+
Opposite_response_case_1	Spenn	3-AAAATAAAAAATAAA	Sopen07g027520__MP00125__C2H2	4	0.00116665	0.372162	0.0696307	15	AAAATAAAAAATAAA	CAGAAAACGACAAAAAAAAA	+
Opposite_response_case_1	Spenn	3-AAAATAAAAAATAAA	Sopen10g033630__MP00485__C2H2	4	0.00129579	0.413357	0.0696307	15	AAAATAAAAAATAAA	CAGAAAACGACAAAAAAAAA	-
Opposite_response_case_1	Spenn	3-AAAATAAAAAATAAA	Sopen03g034940__MP00394__Dof	2	0.00133235	0.425019	0.0696307	15	AAAATAAAAAATAAA	AAAAAAGAAAAAGTGAAAA	+
Opposite_response_case_1	Spenn	3-AAAATAAAAAATAAA	Sopen11g007460__MP00552__Trihelix	0	0.00134312	0.428455	0.0696307	15	AAAATAAAAAATAAA	ACGGTAAAAAAAAAA	-
Opposite_response_case_1	Spenn	3-AAAATAAAAAATAAA	Sopen11g006040__MP00611__GRAS	4	0.00159538	0.508926	0.0763463	15	AAAATAAAAAATAAA	AAGAAAAAGACAAAAAAAAA	+
Opposite_response_case_1	Spenn	3-AAAATAAAAAATAAA	Sopen03g040470__MP00206__C2H2	3	0.00202738	0.646734	0.0900895	15	AAAATAAAAAATAAA	CACAAAACGACAAAAAAA	+
Opposite_response_case_1	Spenn	3-AAAATAAAAAATAAA	Sopen04g003650__MP00256__C2H2	3	0.00220987	0.704948	0.0916521	14	AAAATAAAAAATAAA	CACAAAACGACAAAAAA	+
Opposite_response_case_1	Spenn	4-MCGTGACTC	Sopen02g024580__MP00091__bHLH	2	0.000183966	0.0586851	0.11737	9	CCGTGACTC	TCACGTGACTCACG	-
Opposite_response_case_1	Spenn	4-MCGTGACTC	Sopen03g033800__MP00498__bHLH	1	0.00125255	0.399562	0.399562	9	CCGTGACTC	CACGTGACATCCAC	+
Opposite_response_case_1	Spenn	5-TAAATTTAAATTA	Sopen09g031360__MP00624__CPP	1	0.000343504	0.109578	0.219155	12	TAAATTTAAATTA	CAAAATTTTAAAA	+
Opposite_response_case_1	Spenn	5-TAAATTTAAATTA	Sopen12g003170__MP00045__CPP	-2	0.001928	0.615032	0.615032	10	TAAATTTAAATTA	AATTCAAATT	-
Opposite_response_case_2	Solyc	1-AAAAAAAAAGAG	Solyc03g111590.2__MP00608__C2H2	-2	0.000228777	0.0729799	0.0813414	10	AAAAAAAAAGAG	AAAAACAGAGCA	+
Opposite_response_case_2	Solyc	1-AAAAAAAAAGAG	Solyc11g008560.1__MP00610__AP2	5	0.0002596	0.0828125	0.0813414	12	AAAAAAAAAGAG	AAAAAAAAAAAAAAGAGAAA	+
Opposite_response_case_2	Solyc	1-AAAAAAAAAGAG	Solyc06g076030.2__MP00407__Dof	5	0.000612251	0.195308	0.127892	12	AAAAAAAAAGAG	AAAAAAAAAAAAAAAAGTAAA	-
Opposite_response_case_2	Solyc	1-AAAAAAAAAGAG	Solyc03g115940.2__MP00394__Dof	3	0.00104438	0.333157	0.163619	12	AAAAAAAAAGAG	AAAAAAGAAAAAGTGAAAA	+
Opposite_response_case_2	Solyc	1-AAAAAAAAAGAG	Solyc03g112930.2__MP00580__Dof	5	0.00180307	0.57518	0.188321	12	AAAAAAAAAGAG	AAAAAAAAGAAAAAGTAAAAA	+
Opposite_response_case_2	Solyc	1-AAAAAAAAAGAG	Solyc06g071480.2__MP00580__Dof	5	0.00180307	0.57518	0.188321	12	AAAAAAAAAGAG	AAAAAAAAGAAAAAGTAAAAA	+
Opposite_response_case_2	Solyc	1-AAAAAAAAAGAG	Solyc06g062520.1__MP00199__Dof	2	0.00254292	0.811192	0.227652	12	AAAAAAAAAGAG	AAAAAGAAAAAGTAAAAAAAA	+
Opposite_response_case_2	Solyc	2-AAAATAAAAAAAAA	Solyc06g076030.2__MP00407__Dof	0	0.000103448	0.0329999	0.0644722	14	AAAATAAAAAAAAA	AAAAAAAAAAAAAAAAGTAAA	-
Opposite_response_case_2	Solyc	2-AAAATAAAAAAAAA	Solyc02g090220.2__MP00402__Dof	2	0.000322038	0.10273	0.0671228	14	AAAATAAAAAAAAA	AAAAAGTAAAAAAAAAAAAAA	-
Opposite_response_case_2	Solyc	2-AAAATAAAAAAAAA	Solyc11g008560.1__MP00610__AP2	4	0.000404671	0.12909	0.0671228	14	AAAATAAAAAAAAA	AAAAAAAAAAAAAAGAGAAA	+
Opposite_response_case_2	Solyc	2-AAAATAAAAAAAAA	Solyc00g024680.1__MP00295__Dof	3	0.000467424	0.149108	0.0671228	12	AAAATAAAAAAAAA	CAAAAAGTAAAAAAA	-
Opposite_response_case_2	Solyc	2-AAAATAAAAAAAAA	Solyc06g062520.1__MP00199__Dof	7	0.000538505	0.171783	0.0671228	14	AAAATAAAAAAAAA	AAAAAGAAAAAGTAAAAAAAA	+
Opposite_response_case_2	Solyc	2-AAAATAAAAAAAAA	Solyc10g084180.1__MP00485__C2H2	6	0.00122186	0.389774	0.0998609	14	AAAATAAAAAAAAA	CAGAAAACGACAAAAAAAAA	-
Opposite_response_case_2	Solyc	2-AAAATAAAAAAAAA	Solyc07g053570.2__MP00125__C2H2	6	0.00128894	0.411172	0.0998609	14	AAAATAAAAAAAAA	CAGAAAACGACAAAAAAAAA	+
Opposite_response_case_2	Solyc	2-AAAATAAAAAAAAA	Solyc03g112930.2__MP00580__Dof	0	0.00144208	0.460022	0.0998609	14	AAAATAAAAAAAAA	AAAAAAAAGAAAAAGTAAAAA	+
Opposite_response_case_2	Solyc	2-AAAATAAAAAAAAA	Solyc06g071480.2__MP00580__Dof	0	0.00144208	0.460022	0.0998609	14	AAAATAAAAAAAAA	AAAAAAAAGAAAAAGTAAAAA	+
Opposite_response_case_2	Solyc	2-AAAATAAAAAAAAA	Solyc11g012720.1__MP00552__Trihelix	0	0.00260467	0.830891	0.146273	14	AAAATAAAAAAAAA	ACGGTAAAAAAAAAA	-
Opposite_response_case_2	Solyc	2-AAAATAAAAAAAAA	Solyc01g005060.2__MP00254__C2H2	0	0.00274126	0.874461	0.146273	14	AAAATAAAAAAAAA	AAAAAAAGACAAAAA	+
Opposite_response_case_2	Solyc	2-AAAATAAAAAAAAA	Solyc11g011260.1__MP00611__GRAS	6	0.00281641	0.898433	0.146273	14	AAAATAAAAAAAAA	AAGAAAAAGACAAAAAAAAA	+
Opposite_response_case_2	Solyc	4-ACGTGTCAACT	Solyc08g005780.2__MP00543__BES1	4	6.06068e-06	0.00193336	0.00351209	11	ACGTGTCAACT	TCACACGTGTGAACT	+
Opposite_response_case_2	Solyc	4-ACGTGTCAACT	Solyc04g078840.2__MP00186__bZIP	5	1.88409e-05	0.00601024	0.00545902	11	ACGTGTCAACT	TGGTCACGTGGCATTTTT	-
Opposite_response_case_2	Solyc	4-ACGTGTCAACT	Solyc09g009490.2__MP00294__bZIP	8	0.000114515	0.0365303	0.0144807	10	ACGTGTCAACT	AAATGGTGACGTGGCAGT	+
Opposite_response_case_2	Solyc	4-ACGTGTCAACT	Solyc01g108080.2__MP00038__bZIP	2	0.000150965	0.0481577	0.0144807	6	ACGTGTCAACT	ACACGTGT	+
Opposite_response_case_2	Solyc	4-ACGTGTCAACT	Solyc10g081350.1__MP00409__bZIP	4	0.00016029	0.0511325	0.0144807	11	ACGTGTCAACT	TGCCACGTGTCCATT	-
Opposite_response_case_2	Solyc	4-ACGTGTCAACT	Solyc05g006650.2__MP00207__bHLH	9	0.000253166	0.0807598	0.0144807	11	ACGTGTCAACT	GTGAATGCCACGTGCCACCTC	-
Opposite_response_case_2	Solyc	4-ACGTGTCAACT	Solyc02g062950.2__MP00039__bZIP	2	0.000259193	0.0826826	0.0144807	8	ACGTGTCAACT	TGACGTGGCA	+
Opposite_response_case_2	Solyc	4-ACGTGTCAACT	Solyc06g008030.2__MP00074__bHLH	2	0.000274877	0.0876858	0.0144807	11	ACGTGTCAACT	CCACGTGACCTTCT	-
Opposite_response_case_2	Solyc	4-ACGTGTCAACT	Solyc09g063010.2__MP00074__bHLH	2	0.000274877	0.0876858	0.0144807	11	ACGTGTCAACT	CCACGTGACCTTCT	-
Opposite_response_case_2	Solyc	4-ACGTGTCAACT	Solyc04g077480.2__MP00135__bHLH	10	0.000378718	0.120811	0.0171683	11	ACGTGTCAACT	CGTGAAAAGCACGTGACACCT	+
Opposite_response_case_2	Solyc	4-ACGTGTCAACT	Solyc03g114720.2__MP00498__bHLH	1	0.000404986	0.12919	0.0171683	11	ACGTGTCAACT	CACGTGACATCCAC	+
Opposite_response_case_2	Solyc	4-ACGTGTCAACT	Solyc01g095460.2__MP00318__bZIP	7	0.000414775	0.132313	0.0171683	8	ACGTGTCAACT	AATGCTGACGTGGCA	-
Opposite_response_case_2	Solyc	4-ACGTGTCAACT	Solyc02g084860.1__MP00470__bZIP	7	0.000483151	0.154125	0.0186653	8	ACGTGTCAACT	GATGCTGACGTGGCA	-
Opposite_response_case_2	Solyc	4-ACGTGTCAACT	Solyc01g079480.2__MP00419__bZIP	7	0.000561923	0.179253	0.0191545	8	ACGTGTCAACT	GATGCTGACGTGGCA	+
Opposite_response_case_2	Solyc	4-ACGTGTCAACT	Solyc08g005290.2__MP00291__bZIP	7	0.000561923	0.179253	0.0191545	8	ACGTGTCAACT	AATGGTCACGTGGCA	+
Opposite_response_case_2	Solyc	4-ACGTGTCAACT	Solyc01g109880.2__MP00239__bZIP	7	0.00065254	0.20816	0.0210077	8	ACGTGTCAACT	GATGCTGACGTGGCA	+
Opposite_response_case_2	Solyc	4-ACGTGTCAACT	Solyc03g005990.2__MP00248__BES1	3	0.00093556	0.298444	0.0262705	8	ACGTGTCAACT	CGCACGTGTGG	+
Opposite_response_case_2	Solyc	4-ACGTGTCAACT	Solyc12g089040.1__MP00237__BES1	4	0.00117356	0.374367	0.0302511	11	ACGTGTCAACT	CCACACGTGCGACTTTTTTT	+
Opposite_response_case_2	Solyc	4-ACGTGTCAACT	Solyc07g043580.2__MP00606__bHLH	2	0.00141275	0.450666	0.0335323	7	ACGTGTCAACT	TCACGTGGC	+
Opposite_response_case_2	Solyc	4-ACGTGTCAACT	Solyc04g005280.2__MP00219__bHLH	1	0.00155201	0.495092	0.0335323	11	ACGTGTCAACT	CACGTGACTTTCACG	+
Opposite_response_case_2	Solyc	4-ACGTGTCAACT	Solyc01g096050.2__MP00100__bHLH	2	0.00162501	0.518379	0.0335323	6	ACGTGTCAACT	GCACGTGC	-
Opposite_response_case_2	Solyc	4-ACGTGTCAACT	Solyc09g089870.2__MP00102__bHLH	3	0.00166905	0.532427	0.0335323	7	ACGTGTCAACT	GGCACGTGCC	+
Opposite_response_case_2	Solyc	4-ACGTGTCAACT	Solyc06g083980.1__MP00099__bHLH	2	0.00175263	0.55909	0.0335323	6	ACGTGTCAACT	GCACGTGC	+
Opposite_response_case_2	Solyc	4-ACGTGTCAACT	Solyc01g102300.2__MP00081__bHLH	2	0.00179383	0.572232	0.0335323	8	ACGTGTCAACT	TCACGTGGCT	-
Opposite_response_case_2	Solyc	4-ACGTGTCAACT	Solyc08g061130.2__MP00117__bZIP	7	0.00219406	0.699905	0.0374017	8	ACGTGTCAACT	AATGATGACGTGGCC	+
Opposite_response_case_2	Solyc	4-ACGTGTCAACT	Solyc08g076930.1__MP00084__bHLH	2	0.00219445	0.700031	0.0374017	6	ACGTGTCAACT	GCACGTGC	+
Opposite_response_case_2	Solyc	4-ACGTGTCAACT	Solyc01g090790.2__MP00034__bHLH	2	0.00254448	0.81169	0.0409582	6	ACGTGTCAACT	GCACGTGG	-
Opposite_response_case_2	Solyc	4-ACGTGTCAACT	Solyc02g089420.1__MP00389__bZIP	5	0.00294178	0.938429	0.0460737	7	ACGTGTCAACT	TGCTGACGTGGC	+
Opposite_response_case_2	Spenn	1-AAAAATAAAATAAA	Sopen06g032440__MP00407__Dof	2	0.000520481	0.166034	0.118708	14	AAAAATAAAATAAA	AAAAAAAAAAAAAAAAGTAAA	-
Opposite_response_case_2	Spenn	1-AAAAATAAAATAAA	Sopen11g025790__MP00407__Dof	2	0.000520481	0.166034	0.118708	14	AAAAATAAAATAAA	AAAAAAAAAAAAAAAAGTAAA	-
Opposite_response_case_2	Spenn	1-AAAAATAAAATAAA	Sopen03g028770__MP00254__C2H2	-1	0.000828527	0.2643	0.118708	13	AAAAATAAAATAAA	AAAAAAAGACAAAAA	+
Opposite_response_case_2	Spenn	1-AAAAATAAAATAAA	Sopen10g035820__MP00295__Dof	2	0.00120755	0.38521	0.118708	13	AAAAATAAAATAAA	CAAAAAGTAAAAAAA	-
Opposite_response_case_2	Spenn	1-AAAAATAAAATAAA	Sopen03g040210__MP00199__Dof	7	0.00132713	0.423354	0.118708	14	AAAAATAAAATAAA	AAAAAGAAAAAGTAAAAAAAA	+
Opposite_response_case_2	Spenn	1-AAAAATAAAATAAA	Sopen06g022000__MP00199__Dof	7	0.00132713	0.423354	0.118708	14	AAAAATAAAATAAA	AAAAAGAAAAAGTAAAAAAAA	+
Opposite_response_case_2	Spenn	1-AAAAATAAAATAAA	Sopen01g037760__MP00076__MIKC_MADS	6	0.00132713	0.423354	0.118708	14	AAAAATAAAATAAA	AAAAAAAAAAAAAAAAAAAAA	-
Opposite_response_case_2	Spenn	1-AAAAATAAAATAAA	Sopen07g027520__MP00125__C2H2	5	0.00163765	0.522412	0.128173	14	AAAAATAAAATAAA	CAGAAAACGACAAAAAAAAA	+
Opposite_response_case_2	Spenn	1-AAAAATAAAATAAA	Sopen10g033630__MP00485__C2H2	5	0.00191668	0.61142	0.133343	14	AAAAATAAAATAAA	CAGAAAACGACAAAAAAAAA	-
Opposite_response_case_2	Spenn	1-AAAAATAAAATAAA	Sopen02g034910__MP00402__Dof	1	0.00224792	0.717088	0.140749	14	AAAAATAAAATAAA	AAAAAGTAAAAAAAAAAAAAA	-
Opposite_response_case_2	Spenn	1-AAAAATAAAATAAA	Sopen11g006040__MP00611__GRAS	5	0.00261355	0.833721	0.148766	14	AAAAATAAAATAAA	AAGAAAAAGACAAAAAAAAA	+
Opposite_response_case_2	Spenn	2-CGTGTCAA	Sopen04g032440__MP00186__bZIP	6	0.00119389	0.38085	0.283373	8	CGTGTCAA	TGGTCACGTGGCATTTTT	-
Opposite_response_case_2	Spenn	2-CGTGTCAA	Sopen10g031850__MP00409__bZIP	8	0.00138682	0.442397	0.283373	7	CGTGTCAA	AATGGACACGTGGCA	+
Opposite_response_case_2	Spenn	2-CGTGTCAA	Sopen08g001780__MP00543__BES1	5	0.00186536	0.595049	0.283373	8	CGTGTCAA	TCACACGTGTGAACT	+
Opposite_response_case_2	Spenn	2-CGTGTCAA	Sopen09g004230__MP00294__bZIP	9	0.00218393	0.696674	0.283373	8	CGTGTCAA	AAATGGTGACGTGGCAGT	+
Opposite_response_case_2	Spenn	3-TTTTTTTTAAAAAAAA	Sopen04g007640__MP00306__C2H2	-5	0.000736722	0.235014	0.235014	7	TTTTTTTTAAAAAAAA	TTGAAAA	+
Opposite_response_case_2	Spenn	4-AAAAAAAAATTAA	Sopen06g032440__MP00407__Dof	7	0.000329608	0.105145	0.102563	13	AAAAAAAAATTAA	AAAAAAAAAAAAAAAAGTAAA	-
Opposite_response_case_2	Spenn	4-AAAAAAAAATTAA	Sopen11g025790__MP00407__Dof	7	0.000329608	0.105145	0.102563	13	AAAAAAAAATTAA	AAAAAAAAAAAAAAAAGTAAA	-
Opposite_response_case_2	Spenn	4-AAAAAAAAATTAA	Sopen03g040210__MP00199__Dof	2	0.000695708	0.221931	0.108241	13	AAAAAAAAATTAA	AAAAAGAAAAAGTAAAAAAAA	+
Opposite_response_case_2	Spenn	4-AAAAAAAAATTAA	Sopen06g022000__MP00199__Dof	2	0.000695708	0.221931	0.108241	13	AAAAAAAAATTAA	AAAAAGAAAAAGTAAAAAAAA	+
Opposite_response_case_2	Spenn	4-AAAAAAAAATTAA	Sopen03g032010__MP00580__Dof	6	0.00112387	0.358515	0.139885	13	AAAAAAAAATTAA	AAAAAAAAGAAAAAGTAAAAA	+
Opposite_response_case_2	Spenn	4-AAAAAAAAATTAA	Sopen10g035820__MP00295__Dof	-2	0.00178771	0.570279	0.161055	11	AAAAAAAAATTAA	CAAAAAGTAAAAAAA	-
Opposite_response_case_2	Spenn	4-AAAAAAAAATTAA	Sopen06g026650__MP00570__Dof	-2	0.00212564	0.678081	0.161055	11	AAAAAAAAATTAA	CAAAAAGTTAAAAA	+
Opposite_response_case_2	Spenn	4-AAAAAAAAATTAA	Sopen09g003210__MP00406__MYB	-3	0.00236186	0.753433	0.161055	10	AAAAAAAAATTAA	AAAAAATTAGGTAAA	+
Opposite_response_case_2	Spenn	4-AAAAAAAAATTAA	Sopen04g026890__MP00405__Dof	-2	0.00256401	0.817919	0.161055	11	AAAAAAAAATTAA	CAAAAAGTTAA	+
Opposite_response_case_2	Spenn	4-AAAAAAAAATTAA	Sopen01g037760__MP00076__MIKC_MADS	6	0.00265995	0.848523	0.161055	13	AAAAAAAAATTAA	AAAAAAAAAAAAAAAAAAAAA	-
Opposite_response_case_2	Spenn	4-AAAAAAAAATTAA	Sopen03g034940__MP00394__Dof	3	0.00287116	0.9159	0.161055	13	AAAAAAAAATTAA	AAAAAAGAAAAAGTGAAAA	+
Opposite_response_case_2	Spenn	4-AAAAAAAAATTAA	Sopen02g029860__MP00268__ZF-HD	-1	0.00310551	0.990657	0.161055	12	AAAAAAAAATTAA	AAATGTAATTAATTA	+
Shared_response_case_1	Solyc	1-AAAAAGAARAAGAA	Solyc11g008560.1__MP00610__AP2	3	6.03656e-06	0.00192566	0.00246088	14	AAAAAGAAAAAGAA	AAAAAAAAAAAAAAGAGAAA	+
Shared_response_case_1	Solyc	1-AAAAAGAARAAGAA	Solyc06g076030.2__MP00407__Dof	5	1.14145e-05	0.00364121	0.00246088	14	AAAAAGAAAAAGAA	AAAAAAAAAAAAAAAAGTAAA	-
Shared_response_case_1	Solyc	1-AAAAAGAARAAGAA	Solyc11g011260.1__MP00611__GRAS	3	1.19604e-05	0.00381536	0.00246088	14	AAAAAGAAAAAGAA	AAGAAAAAGACAAAAAAAAA	+
Shared_response_case_1	Solyc	1-AAAAAGAARAAGAA	Solyc06g062520.1__MP00199__Dof	6	2.40309e-05	0.00766587	0.00370833	14	AAAAAGAAAAAGAA	AAAAAGAAAAAGTAAAAAAAA	+
Shared_response_case_1	Solyc	1-AAAAAGAARAAGAA	Solyc02g090220.2__MP00402__Dof	0	3.58642e-05	0.0114407	0.0042824	14	AAAAAGAAAAAGAA	AAAAAGTAAAAAAAAAAAAAA	-
Shared_response_case_1	Solyc	1-AAAAAGAARAAGAA	Solyc00g024680.1__MP00295__Dof	1	4.16267e-05	0.0132789	0.0042824	14	AAAAAGAAAAAGAA	CAAAAAGTAAAAAAA	-
Shared_response_case_1	Solyc	1-AAAAAGAARAAGAA	Solyc03g112930.2__MP00580__Dof	3	0.000121796	0.0388529	0.00939746	14	AAAAAGAAAAAGAA	AAAAAAAAGAAAAAGTAAAAA	+
Shared_response_case_1	Solyc	1-AAAAAGAARAAGAA	Solyc06g071480.2__MP00580__Dof	3	0.000121796	0.0388529	0.00939746	14	AAAAAGAAAAAGAA	AAAAAAAAGAAAAAGTAAAAA	+
Shared_response_case_1	Solyc	1-AAAAAGAARAAGAA	Solyc04g008500.2__MP00256__C2H2	3	0.00017662	0.0563418	0.0121134	14	AAAAAGAAAAAGAA	CACAAAACGACAAAAAA	+
Shared_response_case_1	Solyc	1-AAAAAGAARAAGAA	Solyc01g005060.2__MP00254__C2H2	2	0.00020995	0.0669741	0.0122976	13	AAAAAGAAAAAGAA	AAAAAAAGACAAAAA	+
Shared_response_case_1	Solyc	1-AAAAAGAARAAGAA	Solyc02g085580.2__MP00592__C2H2	3	0.000234164	0.0746984	0.0122976	14	AAAAAGAAAAAGAA	AAGAAAACGACAAAAAA	+
Shared_response_case_1	Solyc	1-AAAAAGAARAAGAA	Solyc10g084180.1__MP00485__C2H2	3	0.000240046	0.0765745	0.0122976	14	AAAAAGAAAAAGAA	CAGAAAACGACAAAAAAAAA	-
Shared_response_case_1	Solyc	1-AAAAAGAARAAGAA	Solyc03g121660.2__MP00206__C2H2	3	0.000258998	0.0826203	0.0122976	14	AAAAAGAAAAAGAA	CACAAAACGACAAAAAAA	+
Shared_response_case_1	Solyc	1-AAAAAGAARAAGAA	Solyc06g059970.2__MP00080__MIKC_MADS	4	0.000283398	0.0904039	0.012495	10	AAAAAGAAAAAGAA	CCAAAAAAGGAAAA	+
Shared_response_case_1	Solyc	1-AAAAAGAARAAGAA	Solyc07g053570.2__MP00125__C2H2	3	0.000418216	0.133411	0.0172098	14	AAAAAGAAAAAGAA	CAGAAAACGACAAAAAAAAA	+
Shared_response_case_1	Solyc	1-AAAAAGAARAAGAA	Solyc03g115940.2__MP00394__Dof	1	0.000721094	0.230029	0.0278188	14	AAAAAGAAAAAGAA	AAAAAAGAAAAAGTGAAAA	+
Shared_response_case_1	Solyc	1-AAAAAGAARAAGAA	Solyc01g093960.2__MP00315__MIKC_MADS	7	0.00165799	0.528899	0.0568561	12	AAAAAGAAAAAGAA	TTTCCAAAAAAGGAAAAAA	+
Shared_response_case_1	Solyc	1-AAAAAGAARAAGAA	Solyc02g071730.2__MP00609__MIKC_MADS	7	0.00165799	0.528899	0.0568561	12	AAAAAGAAAAAGAA	TTACCAAAAATGGAAAAAA	-
Shared_response_case_1	Solyc	1-AAAAAGAARAAGAA	Solyc04g008380.2__MP00253__BBR-BPC	11	0.00225486	0.7193	0.0732543	13	AAAAAGAAAAAGAA	GAGAGAGAGAGAGAGAGAGAGAGA	+
Shared_response_case_1	Solyc	2-CCCCWCCCCCMCCC	Solyc06g050520.1__MP00302__ERF	5	9.52705e-07	0.000303913	0.000584326	14	CCCCACCCCCACCC	TCCACCGCCACCACCACCGCC	-
Shared_response_case_1	Solyc	2-CCCCWCCCCCMCCC	Solyc11g042580.1__MP00227__ERF	0	1.68003e-05	0.00535928	0.00381109	14	CCCCACCCCCACCC	CACCGCCGCCGCCACCGCCA	+
Shared_response_case_1	Solyc	2-CCCCWCCCCCMCCC	Solyc06g065820.2__MP00526__ERF	2	1.92686e-05	0.00614668	0.00381109	14	CCCCACCCCCACCC	TCCTCCGCCGCCACCTCCG	-
Shared_response_case_1	Solyc	2-CCCCWCCCCCMCCC	Solyc06g051840.1__MP00456__ERF	7	2.48549e-05	0.00792872	0.00381109	14	CCCCACCCCCACCC	CCTCCGCCGCCGCCGCCGCCG	+
Shared_response_case_1	Solyc	2-CCCCWCCCCCMCCC	Solyc03g112430.1__MP00581__LBD	2	0.000239363	0.0763567	0.0264568	14	CCCCACCCCCACCC	TCCGCCGCCGCCTCCGCCGCC	+
Shared_response_case_1	Solyc	2-CCCCWCCCCCMCCC	Solyc11g045680.1__MP00509__ERF	2	0.000258816	0.0825623	0.0264568	14	CCCCACCCCCACCC	TCCGCCGCCGCCACCGCCGCC	+
Shared_response_case_1	Solyc	2-CCCCWCCCCCMCCC	Solyc10g077110.1__MP00229__C2H2	4	0.000323711	0.103264	0.0283633	14	CCCCACCCCCACCC	CCTCCTCCTCCTCCTCCTC	+
Shared_response_case_1	Solyc	2-CCCCWCCCCCMCCC	Solyc03g123500.2__MP00204__ERF	7	0.000553938	0.176706	0.0419562	14	CCCCACCCCCACCC	CCTCCGCCGCCATTTCCGCCG	-
Shared_response_case_1	Solyc	2-CCCCWCCCCCMCCC	Solyc10g080310.1__MP00411__ERF	1	0.000674248	0.215085	0.0419562	10	CCCCACCCCCACCC	CCGCCACCGCC	+
Shared_response_case_1	Solyc	2-CCCCWCCCCCMCCC	Solyc04g080910.1__MP00240__ERF	1	0.000684068	0.218218	0.0419562	14	CCCCACCCCCACCC	CCACCTCCACCGCCA	+
Shared_response_case_1	Solyc	2-CCCCWCCCCCMCCC	Solyc08g078190.1__MP00549__ERF	1	0.00091154	0.290781	0.0490613	14	CCCCACCCCCACCC	CCACCGCCGCCGCCA	+
Shared_response_case_1	Solyc	2-CCCCWCCCCCMCCC	Solyc03g005520.1__MP00374__ERF	10	0.000959896	0.306207	0.0490613	14	CCCCACCCCCACCC	CCGCCTCCGCCGCCACCACCGCCGCCGC	+
Shared_response_case_1	Solyc	2-CCCCWCCCCCMCCC	Solyc03g093550.1__MP00556__ERF	3	0.00105025	0.335029	0.0495502	12	CCCCACCCCCACCC	CTCCGCCGCCGCCAC	-
Shared_response_case_1	Solyc	2-CCCCWCCCCCMCCC	Solyc07g054220.1__MP00458__ERF	1	0.00136132	0.434261	0.0596388	14	CCCCACCCCCACCC	CCACCACCGCCTCCACCGCC	-
Shared_response_case_1	Solyc	2-CCCCWCCCCCMCCC	Solyc04g077210.2__MP00675__TALE	1	0.00192209	0.613145	0.0785919	14	CCCCACCCCCACCC	CTCTCTCTCCCTGCCCCTGC	+
Shared_response_case_1	Solyc	2-CCCCWCCCCCMCCC	Solyc10g009110.1__MP00358__ERF	1	0.00209351	0.667831	0.0802514	14	CCCCACCCCCACCC	CCTCCGCCGCCATTT	+
Shared_response_case_1	Solyc	2-CCCCWCCCCCMCCC	Solyc06g070900.2__MP00396__TCP	5	0.00251855	0.803418	0.0908654	14	CCCCACCCCCACCC	GTGGGTCCCACATCCTCTGT	-
Shared_response_case_1	Solyc	2-CCCCWCCCCCMCCC	Solyc11g008830.1__MP00211__LBD	1	0.00298904	0.953504	0.0929294	14	CCCCACCCCCACCC	TCTCCGCCGCCTTCTCCGCCG	+
Shared_response_case_1	Solyc	2-CCCCWCCCCCMCCC	Solyc11g012980.1__MP00156__ERF	1	0.00307448	0.980758	0.0929294	14	CCCCACCCCCACCC	CCACCACCACCTCCACCGAC	+
Shared_response_case_1	Solyc	2-CCCCWCCCCCMCCC	Solyc05g009450.1__MP00217__ERF	1	0.00312177	0.995845	0.0929294	14	CCCCACCCCCACCC	CCGCCGCCGCCGCCA	+
Shared_response_case_1	Solyc	3-AATAATAATAATAA	Solyc01g091010.2__MP00620__YABBY	-2	0.000193414	0.0616991	0.12135	10	AATAATAATAATAA	CAATCATAAT	+
Shared_response_case_1	Solyc	3-AATAATAATAATAA	Solyc03g120910.2__MP00200__HD-ZIP	0	0.000540495	0.172418	0.160663	14	AATAATAATAATAA	AAAAGTAATGATTAC	+
Shared_response_case_1	Solyc	3-AATAATAATAATAA	Solyc05g051460.2__MP00051__HD-ZIP	-5	0.000768217	0.245061	0.160663	8	AATAATAATAATAA	TAATAATT	+
Shared_response_case_1	Solyc	3-AATAATAATAATAA	Solyc05g054400.2__MP00335__GATA	3	0.00184338	0.588039	0.277128	14	AATAATAATAATAA	GATGATGATGATGATGATG	-
Shared_response_case_1	Solyc	4-GVTGRRGNDG	Solyc05g053500.2__MP00377__GATA	2	0.000163282	0.0520871	0.104174	10	GATGAAGAAG	ATGGTGATGATGATG	+
Shared_response_case_1	Solyc	5-GAGAGAGAGAG	Solyc04g008380.2__MP00253__BBR-BPC	2	3.32087e-10	1.05936e-07	2.11872e-07	11	GAGAGAGAGAG	GAGAGAGAGAGAGAGAGAGAGAGA	+
Shared_response_case_1	Solyc	5-GAGAGAGAGAG	Solyc04g081170.2__MP00540__BBR-BPC	4	4.89051e-09	1.56007e-06	1.56007e-06	11	GAGAGAGAGAG	GAGAGAGAGAGAGAGAGAGAG	-
Shared_response_case_1	Solyc	7-TTTTTTAAAAAAAAA	Solyc04g015570.2__MP00306__C2H2	-1	0.000308918	0.0985449	0.135246	7	TTTTTTAAAAAAAAA	TTTTCAA	-
Shared_response_case_1	Solyc	8-ATCAAATCAA	Solyc02g082670.2__MP00669__WOX	-2	0.00269828	0.860752	1	8	ATCAAATCAA	TCAATCAA	+
Shared_response_case_1	Solyc	10-ATACACTTATAATW	Solyc01g108080.2__MP00038__bZIP	-2	0.00146649	0.467809	0.467809	8	ATACACTTATAATA	ACACGTGT	+
Shared_response_case_1	Solyc	11-ATTAGTTA	Solyc09g008390.1__MP00406__MYB	5	0.000509242	0.162448	0.247592	8	ATTAGTTA	AAAAAATTAGGTAAA	+
Shared_response_case_1	Solyc	11-ATTAGTTA	Solyc06g072890.1__MP00330__WOX	1	0.00101704	0.324437	0.247592	8	ATTAGTTA	AGTTAATTAAT	+
Shared_response_case_1	Solyc	11-ATTAGTTA	Solyc10g086270.1__MP00213__MYB	2	0.0015103	0.481786	0.247592	8	ATTAGTTA	AAGTCAGTTAT	+
Shared_response_case_1	Solyc	11-ATTAGTTA	Solyc01g091630.2__MP00421__HD-ZIP	2	0.00171796	0.548028	0.247592	8	ATTAGTTA	GCATTAATTAC	+
Shared_response_case_1	Solyc	12-TACACATGCAAAWAY	Solyc02g094460.1__MP00382__B3	1	7.8106e-05	0.0249158	0.0491401	14	TACACATGCAAATAC	ATATACATGCATGCA	+
Shared_response_case_1	Solyc	12-TACACATGCAAAWAY	Solyc08g076930.1__MP00084__bHLH	-1	0.00133179	0.424841	0.16673	8	TACACATGCAAATAC	GCACGTGC	+
Shared_response_case_1	Solyc	12-TACACATGCAAAWAY	Solyc01g096050.2__MP00100__bHLH	-1	0.00142903	0.45586	0.16673	8	TACACATGCAAATAC	GCACGTGC	+
Shared_response_case_1	Solyc	12-TACACATGCAAAWAY	Solyc06g083980.1__MP00099__bHLH	-1	0.00216409	0.690344	0.16673	8	TACACATGCAAATAC	GCACGTGC	+
Shared_response_case_1	Solyc	12-TACACATGCAAAWAY	Solyc09g057710.2__MP00660__bHLH	-1	0.00231611	0.738838	0.16673	8	TACACATGCAAATAC	CCACGTGC	+
Shared_response_case_1	Solyc	12-TACACATGCAAAWAY	Solyc03g005990.2__MP00248__BES1	1	0.00245668	0.783679	0.16673	10	TACACATGCAAATAC	CCACACGTGCG	-
Shared_response_case_1	Solyc	12-TACACATGCAAAWAY	Solyc01g108080.2__MP00038__bZIP	-1	0.0026501	0.845381	0.16673	8	TACACATGCAAATAC	ACACGTGT	+
Shared_response_case_1	Solyc	13-CACGTGGCR	Solyc09g009490.2__MP00294__bZIP	7	2.03143e-07	6.48026e-05	4.64606e-05	9	CACGTGGCA	AAATGGTGACGTGGCAGT	+
Shared_response_case_1	Solyc	13-CACGTGGCR	Solyc10g081350.1__MP00409__bZIP	6	2.3583e-07	7.52298e-05	4.64606e-05	9	CACGTGGCA	AATGGACACGTGGCA	+
Shared_response_case_1	Solyc	13-CACGTGGCR	Solyc04g078840.2__MP00186__bZIP	4	2.40862e-07	7.68349e-05	4.64606e-05	9	CACGTGGCA	TGGTCACGTGGCATTTTT	-
Shared_response_case_1	Solyc	13-CACGTGGCR	Solyc08g005290.2__MP00291__bZIP	6	3.77941e-07	0.000120563	5.46768e-05	9	CACGTGGCA	AATGGTCACGTGGCA	+
Shared_response_case_1	Solyc	13-CACGTGGCR	Solyc01g095460.2__MP00318__bZIP	6	9.00835e-07	0.000287367	0.000104259	9	CACGTGGCA	AATGCTGACGTGGCA	-
Shared_response_case_1	Solyc	13-CACGTGGCR	Solyc01g079480.2__MP00419__bZIP	6	6.45344e-06	0.00205865	0.000518635	9	CACGTGGCA	GATGCTGACGTGGCA	+
Shared_response_case_1	Solyc	13-CACGTGGCR	Solyc02g084860.1__MP00470__bZIP	6	8.04198e-06	0.00256539	0.000518635	9	CACGTGGCA	GATGCTGACGTGGCA	-
Shared_response_case_1	Solyc	13-CACGTGGCR	Solyc02g093280.2__MP00035__bHLH	1	8.30557e-06	0.00264948	0.000518635	8	CACGTGGCA	GCACGTGGG	-
Shared_response_case_1	Solyc	13-CACGTGGCR	Solyc01g102300.2__MP00081__bHLH	1	8.37156e-06	0.00267053	0.000518635	9	CACGTGGCA	TCACGTGGCT	-
Shared_response_case_1	Solyc	13-CACGTGGCR	Solyc01g109880.2__MP00239__bZIP	6	8.96237e-06	0.002859	0.000518635	9	CACGTGGCA	GATGCTGACGTGGCA	+
Shared_response_case_1	Solyc	13-CACGTGGCR	Solyc01g090790.2__MP00034__bHLH	1	1.04932e-05	0.00334732	0.000533769	7	CACGTGGCA	GCACGTGG	-
Shared_response_case_1	Solyc	13-CACGTGGCR	Solyc07g043580.2__MP00606__bHLH	1	1.12284e-05	0.00358185	0.000533769	8	CACGTGGCA	TCACGTGGC	+
Shared_response_case_1	Solyc	13-CACGTGGCR	Solyc06g008030.2__MP00074__bHLH	1	1.32431e-05	0.00422456	0.000533769	9	CACGTGGCA	CCACGTGACCTTCT	-
Shared_response_case_1	Solyc	13-CACGTGGCR	Solyc09g063010.2__MP00074__bHLH	1	1.32431e-05	0.00422456	0.000533769	9	CACGTGGCA	CCACGTGACCTTCT	-
Shared_response_case_1	Solyc	13-CACGTGGCR	Solyc02g062950.2__MP00039__bZIP	1	1.38358e-05	0.00441364	0.000533769	9	CACGTGGCA	TGACGTGGCA	+
Shared_response_case_1	Solyc	13-CACGTGGCR	Solyc09g057710.2__MP00660__bHLH	1	1.90763e-05	0.00608534	0.000689942	7	CACGTGGCA	GCACGTGG	-
Shared_response_case_1	Solyc	13-CACGTGGCR	Solyc09g089870.2__MP00102__bHLH	2	2.46874e-05	0.00787528	0.000793673	8	CACGTGGCA	GGCACGTGCC	+
Shared_response_case_1	Solyc	13-CACGTGGCR	Solyc03g114720.2__MP00498__bHLH	0	2.67153e-05	0.00852218	0.000813664	9	CACGTGGCA	CACGTGACATCCAC	+
Shared_response_case_1	Solyc	13-CACGTGGCR	Solyc05g006650.2__MP00207__bHLH	8	3.27751e-05	0.0104552	0.000948314	9	CACGTGGCA	GTGAATGCCACGTGCCACCTC	-
Shared_response_case_1	Solyc	13-CACGTGGCR	Solyc04g005280.2__MP00219__bHLH	0	4.07727e-05	0.0130065	0.00112354	9	CACGTGGCA	CACGTGACTTTCACG	+
Shared_response_case_1	Solyc	13-CACGTGGCR	Solyc02g089420.1__MP00389__bZIP	4	4.47751e-05	0.0142832	0.00117341	8	CACGTGGCA	TGCTGACGTGGC	+
Shared_response_case_1	Solyc	13-CACGTGGCR	Solyc04g077480.2__MP00135__bHLH	9	4.86655e-05	0.0155243	0.00117341	9	CACGTGGCA	CGTGAAAAGCACGTGACACCT	+
Shared_response_case_1	Solyc	13-CACGTGGCR	Solyc01g097330.2__MP00040__bZIP	4	5.8861e-05	0.0187767	0.00133791	8	CACGTGGCA	TGCTGACGTGGC	+
Shared_response_case_1	Solyc	13-CACGTGGCR	Solyc03g005990.2__MP00248__BES1	2	0.06782	0.0216346	0.00140165	9	CACGTGGCA	CGCACGTGTGG	+
Shared_response_case_1	Solyc	13-CACGTGGCR	Solyc08g005780.2__MP00543__BES1	3	7.12485e-05	0.0227283	0.00142173	9	CACGTGGCA	TCACACGTGTGAACT	+
Shared_response_case_1	Solyc	13-CACGTGGCR	Solyc08g061130.2__MP00117__bZIP	6	0.000121717	0.0388278	0.00227211	9	CACGTGGCA	AATGATGACGTGGCC	+
Shared_response_case_1	Solyc	13-CACGTGGCR	Solyc01g096050.2__MP00100__bHLH	1	0.000142641	0.0455025	0.00250132	7	CACGTGGCA	GCACGTGC	-
Shared_response_case_1	Solyc	13-CACGTGGCR	Solyc06g083980.1__MP00099__bHLH	1	0.000199394	0.0636067	0.00320515	7	CACGTGGCA	GCACGTGC	+
Shared_response_case_1	Solyc	13-CACGTGGCR	Solyc01g108080.2__MP00038__bZIP	1	0.000299152	0.0954296	0.00443881	7	CACGTGGCA	ACACGTGT	+
Shared_response_case_1	Solyc	13-CACGTGGCR	Solyc02g079810.1__MP00091__bHLH	1	0.000439817	0.140301	0.00591891	9	CACGTGGCA	TCACGTGACTCACG	-
Shared_response_case_1	Solyc	13-CACGTGGCR	Solyc12g089040.1__MP00237__BES1	3	0.000454982	0.145139	0.00598384	9	CACGTGGCA	CCACACGTGCGACTTTTTTT	+
Shared_response_case_1	Solyc	13-CACGTGGCR	Solyc08g076930.1__MP00084__bHLH	1	0.000557329	0.177788	0.00686202	7	CACGTGGCA	GCACGTGC	+
Shared_response_case_1	Solyc	14-AAATTAAAAAAAAA	Solyc02g090220.2__MP00402__Dof	2	0.000407654	0.130042	0.123173	14	AAATTAAAAAAAAA	AAAAAGTAAAAAAAAAAAAAA	-
Shared_response_case_1	Solyc	14-AAATTAAAAAAAAA	Solyc06g076030.2__MP00407__Dof	1	0.000763038	0.243409	0.123173	14	AAATTAAAAAAAAA	AAAAAAAAAAAAAAAAGTAAA	-
Shared_response_case_1	Solyc	14-AAATTAAAAAAAAA	Solyc02g067310.2__MP00387__ZF-HD	0	0.000939963	0.299848	0.123173	14	AAATTAAAAAAAAA	TAATTAATGATTAAA	-
Shared_response_case_1	Solyc	14-AAATTAAAAAAAAA	Solyc03g121660.2__MP00206__C2H2	4	0.00141264	0.450631	0.123173	14	AAATTAAAAAAAAA	CACAAAACGACAAAAAAA	+
Shared_response_case_1	Solyc	14-AAATTAAAAAAAAA	Solyc00g024680.1__MP00295__Dof	3	0.00144574	0.461192	0.123173	12	AAATTAAAAAAAAA	CAAAAAGTAAAAAAA	-
Shared_response_case_1	Solyc	14-AAATTAAAAAAAAA	Solyc10g084180.1__MP00485__C2H2	4	0.00155407	0.49575	0.123173	14	AAATTAAAAAAAAA	CAGAAAACGACAAAAAAAAA	-
Shared_response_case_1	Solyc	14-AAATTAAAAAAAAA	Solyc06g062520.1__MP00199__Dof	8	0.0016399	0.523127	0.123173	13	AAATTAAAAAAAAA	AAAAAGAAAAAGTAAAAAAAA	+
Shared_response_case_1	Solyc	14-AAATTAAAAAAAAA	Solyc07g053570.2__MP00125__C2H2	4	0.00172851	0.551396	0.123173	14	AAATTAAAAAAAAA	CAGAAAACGACAAAAAAAAA	+
Shared_response_case_1	Solyc	14-AAATTAAAAAAAAA	Solyc11g012720.1__MP00552__Trihelix	0	0.00198269	0.63248	0.123173	14	AAATTAAAAAAAAA	ACGGTAAAAAAAAAA	-
Shared_response_case_1	Solyc	14-AAATTAAAAAAAAA	Solyc11g008560.1__MP00610__AP2	2	0.00213382	0.680687	0.123173	14	AAATTAAAAAAAAA	AAAAAAAAAAAAAAGAGAAA	+
Shared_response_case_1	Solyc	14-AAATTAAAAAAAAA	Solyc04g008500.2__MP00256__C2H2	4	0.00227232	0.72487	0.123173	13	AAATTAAAAAAAAA	CACAAAACGACAAAAAA	+
Shared_response_case_1	Solyc	14-AAATTAAAAAAAAA	Solyc04g015570.2__MP00306__C2H2	-3	0.00254109	0.810609	0.123173	7	AAATTAAAAAAAAA	TTGAAAA	+
Shared_response_case_1	Solyc	14-AAATTAAAAAAAAA	Solyc03g112930.2__MP00580__Dof	0	0.0027719	0.884235	0.123173	14	AAATTAAAAAAAAA	AAAAAAAAGAAAAAGTAAAAA	+
Shared_response_case_1	Solyc	14-AAATTAAAAAAAAA	Solyc06g071480.2__MP00580__Dof	0	0.0027719	0.884235	0.123173	14	AAATTAAAAAAAAA	AAAAAAAAGAAAAAGTAAAAA	+
Shared_response_case_1	Solyc	14-AAATTAAAAAAAAA	Solyc06g072890.1__MP00330__WOX	2	0.0031205	0.995438	0.12942	9	AAATTAAAAAAAAA	ATTAATTAACT	-
Shared_response_case_1	Solyc	16-TAAAGCGAGAGAA	Solyc04g081170.2__MP00540__BBR-BPC	0	0.000372673	0.118883	0.237156	13	TAAAGCGAGAGAA	GAGAGAGAGAGAGAGAGAGAG	-
Shared_response_case_1	Solyc	16-TAAAGCGAGAGAA	Solyc04g008380.2__MP00253__BBR-BPC	0	0.00114351	0.364778	0.363843	13	TAAAGCGAGAGAA	GAGAGAGAGAGAGAGAGAGAGAGA	+
Shared_response_case_1	Solyc	17-ACRTGACA	Solyc10g081350.1__MP00409__bZIP	7	0.000492597	0.157138	0.134015	8	ACATGACA	AATGGACACGTGGCA	+
Shared_response_case_1	Solyc	17-ACRTGACA	Solyc08g005290.2__MP00291__bZIP	7	0.000851724	0.2717	0.134015	8	ACATGACA	AATGGTCACGTGGCA	+
Shared_response_case_1	Solyc	17-ACRTGACA	Solyc04g078840.2__MP00186__bZIP	5	0.000988204	0.315237	0.134015	8	ACATGACA	TGGTCACGTGGCATTTTT	-
Shared_response_case_1	Solyc	17-ACRTGACA	Solyc03g114720.2__MP00498__bHLH	1	0.00101717	0.324477	0.134015	8	ACATGACA	CACGTGACATCCAC	+
Shared_response_case_1	Solyc	17-ACRTGACA	Solyc01g095460.2__MP00318__bZIP	7	0.00133592	0.426157	0.134015	8	ACATGACA	AATGCTGACGTGGCA	-
Shared_response_case_1	Solyc	17-ACRTGACA	Solyc09g009490.2__MP00294__bZIP	8	0.00134015	0.427509	0.134015	8	ACATGACA	AAATGGTGACGTGGCAGT	+
Shared_response_case_1	Solyc	17-ACRTGACA	Solyc06g008030.2__MP00074__bHLH	2	0.00225381	0.718967	0.169036	8	ACATGACA	CCACGTGACCTTCT	-
Shared_response_case_1	Solyc	17-ACRTGACA	Solyc09g063010.2__MP00074__bHLH	2	0.00225381	0.718967	0.169036	8	ACATGACA	CCACGTGACCTTCT	-
Shared_response_case_1	Solyc	17-ACRTGACA	Solyc07g043580.2__MP00606__bHLH	2	0.00259945	0.829223	0.173296	7	ACATGACA	TCACGTGGC	+
Shared_response_case_1	Spenn	1-ARAAGAARAARAA	Sopen01g037760__MP00076__MIKC_MADS	7	1.33106e-06	0.000424608	0.000825391	13	AAAAGAAGAAAAA	AAAAAAAAAAAAAAAAAAAAA	-
Shared_response_case_1	Spenn	1-ARAAGAARAARAA	Sopen11g006040__MP00611__GRAS	4	1.63104e-05	0.00520301	0.00299896	13	AAAAGAAGAAAAA	AAGAAAAAGACAAAAAAAAA	+
Shared_response_case_1	Spenn	1-ARAAGAARAARAA	Sopen02g034910__MP00402__Dof	1	2.19938e-05	0.00701603	0.00299896	13	AAAAGAAGAAAAA	AAAAAGTAAAAAAAAAAAAAA	-
Shared_response_case_1	Spenn	1-ARAAGAARAARAA	Sopen03g040210__MP00199__Dof	7	2.41813e-05	0.00771382	0.00299896	13	AAAAGAAGAAAAA	AAAAAGAAAAAGTAAAAAAAA	+
Shared_response_case_1	Spenn	1-ARAAGAARAARAA	Sopen06g022000__MP00199__Dof	7	2.41813e-05	0.00771382	0.00299896	13	AAAAGAAGAAAAA	AAAAAGAAAAAGTAAAAAAAA	+
Shared_response_case_1	Spenn	1-ARAAGAARAARAA	Sopen06g032440__MP00407__Dof	0	7.89349e-05	0.0251802	0.00699251	13	AAAAGAAGAAAAA	AAAAAAAAAAAAAAAAGTAAA	-
Shared_response_case_1	Spenn	1-ARAAGAARAARAA	Sopen11g025790__MP00407__Dof	0	7.89349e-05	0.0251802	0.00699251	13	AAAAGAAGAAAAA	AAAAAAAAAAAAAAAAGTAAA	-
Shared_response_case_1	Spenn	1-ARAAGAARAARAA	Sopen06g020070__MP00080__MIKC_MADS	5	0.00023341	0.0744577	0.0180922	9	AAAAGAAGAAAAA	CCAAAAAAGGAAAA	+
Shared_response_case_1	Spenn	1-ARAAGAARAARAA	Sopen10g035820__MP00295__Dof	2	0.000373429	0.119124	0.0257293	13	AAAAGAAGAAAAA	CAAAAAGTAAAAAAA	-
Shared_response_case_1	Spenn	1-ARAAGAARAARAA	Sopen03g032010__MP00580__Dof	7	0.000894514	0.28535	0.0554689	13	AAAAGAAGAAAAA	AAAAAAAAGAAAAAGTAAAAA	+
Shared_response_case_1	Spenn	1-ARAAGAARAARAA	Sopen03g028770__MP00254__C2H2	3	0.0010803	0.344617	0.0560981	12	AAAAGAAGAAAAA	AAAAAAAGACAAAAA	+
Shared_response_case_1	Spenn	1-ARAAGAARAARAA	Sopen04g003650__MP00256__C2H2	4	0.00111143	0.354545	0.0560981	13	AAAAGAAGAAAAA	CACAAAACGACAAAAAA	+
Shared_response_case_1	Spenn	1-ARAAGAARAARAA	Sopen02g030250__MP00592__C2H2	4	0.00119543	0.381342	0.0560981	13	AAAAGAAGAAAAA	AAGAAAACGACAAAAAA	+
Shared_response_case_1	Spenn	1-ARAAGAARAARAA	Sopen10g033630__MP00485__C2H2	4	0.00126653	0.404022	0.0560981	13	AAAAGAAGAAAAA	CAGAAAACGACAAAAAAAAA	-
Shared_response_case_1	Spenn	1-ARAAGAARAARAA	Sopen03g040470__MP00206__C2H2	4	0.00136026	0.433924	0.0562334	13	AAAAGAAGAAAAA	CACAAAACGACAAAAAAA	+
Shared_response_case_1	Spenn	1-ARAAGAARAARAA	Sopen06g016880__MP00301__G2-like	0	0.00178876	0.570615	0.0693258	13	AAAAGAAGAAAAA	AAAAGAATATTTTAA	-
Shared_response_case_1	Spenn	1-ARAAGAARAARAA	Sopen07g027520__MP00125__C2H2	4	0.00194773	0.621327	0.0710465	13	AAAAGAAGAAAAA	CAGAAAACGACAAAAAAAAA	+
Shared_response_case_1	Spenn	1-ARAAGAARAARAA	Sopen01g037770__MP00315__MIKC_MADS	8	0.00267637	0.853762	0.0873484	11	AAAAGAAGAAAAA	TTTCCAAAAAAGGAAAAAA	+
Shared_response_case_1	Spenn	1-ARAAGAARAARAA	Sopen02g020720__MP00609__MIKC_MADS	8	0.00267637	0.853762	0.0873484	11	AAAAGAAGAAAAA	TTACCAAAAATGGAAAAAA	-
Shared_response_case_1	Spenn	3-CTCTCTCCSTC	Sopen04g003530__MP00253__BBR-BPC	13	1.05871e-07	3.3773e-05	6.7546e-05	11	CTCTCTCCCTC	TCTCTCTCTCTCTCTCTCTCTCTC	-
Shared_response_case_1	Spenn	3-CTCTCTCCSTC	Sopen04g034790__MP00540__BBR-BPC	8	4.74858e-07	0.00015148	0.00015148	11	CTCTCTCCCTC	CTCTCTCTCTCTCTCTCTCTC	+
Shared_response_case_1	Spenn	4-ACAACAACAAC	Sopen05g032000__MP00377__GATA	2	0.0012723	0.405864	0.811728	11	ACAACAACAAC	CATCATCATCACCAT	-
Shared_response_case_1	Spenn	4-ACAACAACAAC	Sopen11g025590__MP00336__MYB	0	0.00292632	0.933496	0.933496	11	ACAACAACAAC	CCACCAACCAC	-
Shared_response_case_1	Spenn	5-AAAAATAAWAATAAA	Sopen06g032440__MP00407__Dof	1	0.000709742	0.226408	0.220165	15	AAAAATAAAAATAAA	AAAAAAAAAAAAAAAAGTAAA	-
Shared_response_case_1	Spenn	5-AAAAATAAWAATAAA	Sopen11g025790__MP00407__Dof	1	0.000709742	0.226408	0.220165	15	AAAAATAAAAATAAA	AAAAAAAAAAAAAAAAGTAAA	-
Shared_response_case_1	Spenn	5-AAAAATAAWAATAAA	Sopen01g037760__MP00076__MIKC_MADS	0	0.00163367	0.52114	0.230588	15	AAAAATAAAAATAAA	AAAAAAAAAAAAAAAAAAAAA	-
Shared_response_case_1	Spenn	5-AAAAATAAWAATAAA	Sopen01g036740__MP00620__YABBY	-2	0.0017663	0.563449	0.230588	10	AAAAATAAAAATAAA	CAATCATAAT	+
Shared_response_case_1	Spenn	5-AAAAATAAWAATAAA	Sopen03g040210__MP00199__Dof	6	0.0022542	0.71909	0.230588	15	AAAAATAAAAATAAA	AAAAAGAAAAAGTAAAAAAAA	+
Shared_response_case_1	Spenn	5-AAAAATAAWAATAAA	Sopen06g022000__MP00199__Dof	6	0.0022542	0.71909	0.230588	15	AAAAATAAAAATAAA	AAAAAGAAAAAGTAAAAAAAA	+
Shared_response_case_1	Spenn	5-AAAAATAAWAATAAA	Sopen03g028770__MP00254__C2H2	-1	0.00301324	0.961224	0.230588	14	AAAAATAAAAATAAA	AAAAAAAGACAAAAA	+
Shared_response_case_1	Spenn	5-AAAAATAAWAATAAA	Sopen02g034910__MP00402__Dof	0	0.00309054	0.985883	0.230588	15	AAAAATAAAAATAAA	AAAAAGTAAAAAAAAAAAAAA	-
Shared_response_case_1	Spenn	6-AAATAAATTAAA	Sopen06g029270__MP00330__WOX	-1	9.59134e-05	0.0305964	0.0610183	11	AAATAAATTAAA	AGTTAATTAAT	+
Shared_response_case_1	Spenn	6-AAATAAATTAAA	Sopen02g029860__MP00268__ZF-HD	0	0.0026541	0.846657	0.557537	12	AAATAAATTAAA	TAATTAATTACATTT	-
Shared_response_case_1	Spenn	7-CACGTGDCA	Sopen10g031850__MP00409__bZIP	6	2.82065e-06	0.000899787	0.00115652	9	CACGTGACA	AATGGACACGTGGCA	+
Shared_response_case_1	Spenn	7-CACGTGDCA	Sopen04g032440__MP00186__bZIP	4	3.98246e-06	0.00127041	0.00115652	9	CACGTGACA	TGGTCACGTGGCATTTTT	-
Shared_response_case_1	Spenn	7-CACGTGDCA	Sopen08g001310__MP00291__bZIP	6	8.81856e-06	0.00281312	0.00122246	9	CACGTGACA	AATGGTCACGTGGCA	+
Shared_response_case_1	Spenn	7-CACGTGDCA	Sopen09g004230__MP00294__bZIP	7	8.90897e-06	0.00284196	0.00122246	9	CACGTGACA	AAATGGTGACGTGGCAGT	+
Shared_response_case_1	Spenn	7-CACGTGDCA	Sopen06g002870__MP00074__bHLH	1	1.05238e-05	0.00335708	0.00122246	9	CACGTGACA	CCACGTGACCTTCT	-
Shared_response_case_1	Spenn	7-CACGTGDCA	Sopen03g033800__MP00498__bHLH	0	2.61131e-05	0.00833009	0.00226049	9	CACGTGACA	CACGTGACATCCAC	+
Shared_response_case_1	Spenn	7-CACGTGDCA	Sopen01g039210__MP00318__bZIP	6	2.72438e-05	0.00869076	0.00226049	9	CACGTGACA	AATGCTGACGTGGCA	-
Shared_response_case_1	Spenn	7-CACGTGDCA	Sopen04g001260__MP00219__bHLH	0	3.63907e-05	0.0116086	0.002642	9	CACGTGACA	CACGTGACTTTCACG	+
Shared_response_case_1	Spenn	7-CACGTGDCA	Sopen02g037840__MP00035__bHLH	1	5.21809e-05	0.0166457	0.00307427	8	CACGTGACA	GCACGTGGG	-
Shared_response_case_1	Spenn	7-CACGTGDCA	Sopen01g036520__MP00034__bHLH	1	5.29309e-05	0.0168849	0.00307427	7	CACGTGACA	GCACGTGG	-
Shared_response_case_1	Spenn	7-CACGTGDCA	Sopen09g021180__MP00660__bHLH	1	6.34583e-05	0.0202432	0.0031636	7	CACGTGACA	GCACGTGG	-
Shared_response_case_1	Spenn	7-CACGTGDCA	Sopen09g032810__MP00102__bHLH	2	7.27515e-05	0.0232077	0.0031636	8	CACGTGACA	GGCACGTGCC	+
Shared_response_case_1	Spenn	7-CACGTGDCA	Sopen08g001780__MP00543__BES1	3	7.62565e-05	0.0243258	0.0031636	9	CACGTGACA	TCACACGTGTGAACT	+
Shared_response_case_1	Spenn	7-CACGTGDCA	Sopen05g002590__MP00207__bHLH	8	9.40306e-05	0.0299958	0.0032141	9	CACGTGACA	GTGAATGCCACGTGCCACCTC	-
Shared_response_case_1	Spenn	7-CACGTGDCA	Sopen07g001380__MP00659__bHLH	2	9.40753e-05	0.03001	0.0032141	8	CACGTGACA	CGCACGTGCG	+
Shared_response_case_1	Spenn	7-CACGTGDCA	Sopen04g031080__MP00135__bHLH	9	0.000112832	0.0359933	0.00364075	9	CACGTGACA	CGTGAAAAGCACGTGACACCT	+
Shared_response_case_1	Spenn	7-CACGTGDCA	Sopen02g030280__MP00039__bZIP	1	0.000155275	0.0495328	0.00424723	9	CACGTGACA	TGACGTGGCA	+
Shared_response_case_1	Spenn	7-CACGTGDCA	Sopen06g035370__MP00099__bHLH	1	0.000165583	0.0528211	0.00424723	7	CACGTGACA	GCACGTGC	+
Shared_response_case_1	Spenn	7-CACGTGDCA	Sopen01g044750__MP00081__bHLH	1	0.000182816	0.0583182	0.00424723	9	CACGTGACA	TCACGTGGCT	-
Shared_response_case_1	Spenn	7-CACGTGDCA	Sopen01g039770__MP00100__bHLH	1	0.000212641	0.0678326	0.00462224	7	CACGTGACA	GCACGTGC	-
Shared_response_case_1	Spenn	7-CACGTGDCA	Sopen01g031250__MP00419__bZIP	6	0.000214874	0.0685448	0.00462224	9	CACGTGACA	GATGCTGACGTGGCA	+
Shared_response_case_1	Spenn	7-CACGTGDCA	Sopen04g034330__MP00239__bZIP	6	0.000253465	0.0808554	0.00507637	9	CACGTGACA	GATGCTGACGTGGCA	+
Shared_response_case_1	Spenn	7-CACGTGDCA	Sopen02g024580__MP00091__bHLH	1	0.000359933	0.114819	0.00614858	9	CACGTGACA	TCACGTGACTCACG	-
Shared_response_case_1	Spenn	7-CACGTGDCA	Sopen03g001990__MP00248__BES1	2	0.000388747	0.12401	0.00628542	9	CACGTGACA	CGCACGTGTGG	+
Shared_response_case_1	Spenn	7-CACGTGDCA	Sopen01g050310__MP00038__bZIP	1	0.000508251	0.162132	0.00756913	7	CACGTGACA	ACACGTGT	+
Shared_response_case_1	Spenn	7-CACGTGDCA	Sopen08g025500__MP00084__bHLH	1	0.000591735	0.188763	0.00838254	7	CACGTGACA	GCACGTGC	+
Shared_response_case_1	Spenn	7-CACGTGDCA	Sopen07g023150__MP00082__bHLH	1	0.000638089	0.20355	0.00882398	7	CACGTGACA	CCACGTGA	-
Shared_response_case_1	Spenn	7-CACGTGDCA	Sopen01g041000__MP00040__bZIP	4	0.000703823	0.22452	0.00920625	8	CACGTGACA	TGCTGACGTGGC	+
Shared_response_case_1	Spenn	7-CACGTGDCA	Sopen08g016230__MP00117__bZIP	6	0.00102871	0.328158	0.01255	9	CACGTGACA	AATGATGACGTGGCC	+
Shared_response_case_1	Spenn	7-CACGTGDCA	Sopen04g033560__MP00237__BES1	3	0.00105878	0.337752	0.01255	9	CACGTGACA	CCACACGTGCGACTTTTTTT	+
Shared_response_case_1	Spenn	7-CACGTGDCA	Sopen12g030940__MP00237__BES1	3	0.00105878	0.337752	0.01255	9	CACGTGACA	CCACACGTGCGACTTTTTTT	+
Shared_response_case_1	Spenn	7-CACGTGDCA	Sopen02g034180__MP00389__bZIP	4	0.00191701	0.611525	0.0198824	8	CACGTGACA	TGCTGACGTGGC	+
Shared_response_case_1	Spenn	8-TTTTTTTTAAAAAAAA	Sopen04g007640__MP00306__C2H2	-5	0.00019723	0.0629163	0.0629163	7	TTTTTTTTAAAAAAAA	TTGAAAA	+
Shared_response_case_1	Spenn	9-ACATGTCA	Sopen05g033920__MP00059__NAC	2	0.000954731	0.304559	0.463751	8	ACATGTCA	TAACACGCCACA	+
Shared_response_case_1	Spenn	10-CTTCRTC	Sopen11g027460__MP00280__NAC	4	0.0013379	0.426791	0.693642	7	CTTCATC	GTTTCTTCATCTTCAAGTA	+
Shared_response_case_1	Spenn	10-CTTCRTC	Sopen08g025690__MP00439__NAC	0	0.00288855	0.921448	0.693642	7	CTTCATC	CTTCATCTTCAAGTA	-
Shared_response_case_1	Spenn	11-AAAAATAATTA	Sopen02g031700__MP00323__HD-ZIP	-1	1.37614e-05	0.00438987	0.0051186	10	AAAAATAATTA	TCAATAATTGA	+
Shared_response_case_1	Spenn	11-AAAAATAATTA	Sopen02g029860__MP00268__ZF-HD	0	2.30517e-05	0.00735349	0.0051186	11	AAAAATAATTA	AAATGTAATTAATTA	+
Shared_response_case_1	Spenn	11-AAAAATAATTA	Sopen05g029870__MP00051__HD-ZIP	-3	3.67195e-05	0.0117135	0.0051186	8	AAAAATAATTA	AATTATTA	-
Shared_response_case_1	Spenn	11-AAAAATAATTA	Sopen05g003140__MP00225__HD-ZIP	-1	4.69608e-05	0.0149805	0.0051186	10	AAAAATAATTA	TCAATAATTAA	+
Shared_response_case_1	Spenn	11-AAAAATAATTA	Sopen09g003600__MP00486__HD-ZIP	0	5.01673e-05	0.0160034	0.0051186	11	AAAAATAATTA	ACCAATAATTGAA	-
Shared_response_case_1	Spenn	11-AAAAATAATTA	Sopen06g029270__MP00330__WOX	-2	0.000565133	0.180277	0.0494235	9	AAAAATAATTA	AGTTAATTAAT	+
Shared_response_case_1	Spenn	11-AAAAATAATTA	Sopen02g030300__MP00473__HD-ZIP	2	0.000900808	0.287358	0.0676289	11	AAAAATAATTA	AAACCAATAATTGAAAATTAT	+
Shared_response_case_1	Spenn	11-AAAAATAATTA	Sopen02g016460__MP00387__ZF-HD	4	0.00117359	0.374376	0.0676289	11	AAAAATAATTA	TTTAATCATTAATTA	+
Shared_response_case_1	Spenn	11-AAAAATAATTA	Sopen03g039740__MP00200__HD-ZIP	0	0.00124746	0.397941	0.0676289	11	AAAAATAATTA	AAAAGTAATGATTAC	+
Shared_response_case_1	Spenn	11-AAAAATAATTA	Sopen02g036500__MP00477__HD-ZIP	0	0.00170183	0.542884	0.0738777	10	AAAAATAATTA	ACTAATCATT	+
Shared_response_case_1	Spenn	11-AAAAATAATTA	Sopen03g029070__MP00146__MYB_related	0	0.00265274	0.846224	0.0955271	11	AAAAATAATTA	AAAAATATCTTA	+
Shared_response_case_1	Spenn	11-AAAAATAATTA	Sopen09g003210__MP00406__MYB	-2	0.00286013	0.912382	0.0972735	9	AAAAATAATTA	AAAAAATTAGGTAAA	+
Shared_response_case_1	Spenn	12-AAAAAAAAAAAAG	Sopen06g032440__MP00407__Dof	4	2.71013e-06	0.00086453	0.000840413	13	AAAAAAAAAAAAG	AAAAAAAAAAAAAAAAGTAAA	-
Shared_response_case_1	Spenn	12-AAAAAAAAAAAAG	Sopen11g025790__MP00407__Dof	4	2.71013e-06	0.00086453	0.000840413	13	AAAAAAAAAAAAG	AAAAAAAAAAAAAAAAGTAAA	-
Shared_response_case_1	Spenn	12-AAAAAAAAAAAAG	Sopen03g032010__MP00580__Dof	2	4.00196e-05	0.0127663	0.00652446	13	AAAAAAAAAAAAG	AAAAAAAAGAAAAAGTAAAAA	+
Shared_response_case_1	Spenn	12-AAAAAAAAAAAAG	Sopen03g034940__MP00394__Dof	0	4.20796e-05	0.0134234	0.00652446	13	AAAAAAAAAAAAG	AAAAAAGAAAAAGTGAAAA	+
Shared_response_case_1	Spenn	12-AAAAAAAAAAAAG	Sopen01g037760__MP00076__MIKC_MADS	4	7.02519e-05	0.0224103	0.00871407	13	AAAAAAAAAAAAG	AAAAAAAAAAAAAAAAAAAAA	-
Shared_response_case_1	Spenn	12-AAAAAAAAAAAAG	Sopen03g040210__MP00199__Dof	-1	0.000283882	0.0905583	0.025152	12	AAAAAAAAAAAAG	AAAAAGAAAAAGTAAAAAAAA	+
Shared_response_case_1	Spenn	12-AAAAAAAAAAAAG	Sopen06g022000__MP00199__Dof	-1	0.000283882	0.0905583	0.025152	12	AAAAAAAAAAAAG	AAAAAGAAAAAGTAAAAAAAA	+
Shared_response_case_1	Spenn	12-AAAAAAAAAAAAG	Sopen11g006040__MP00611__GRAS	3	0.000540424	0.172395	0.0418965	13	AAAAAAAAAAAAG	AAGAAAAAGACAAAAAAAAA	+
Shared_response_case_1	Spenn	12-AAAAAAAAAAAAG	Sopen06g020070__MP00080__MIKC_MADS	2	0.0011064	0.352942	0.074991	12	AAAAAAAAAAAAG	CCAAAAAAGGAAAA	+
Shared_response_case_1	Spenn	12-AAAAAAAAAAAAG	Sopen10g035820__MP00295__Dof	1	0.00120914	0.385715	0.074991	13	AAAAAAAAAAAAG	CAAAAAGTAAAAAAA	-
Shared_response_case_1	Spenn	12-AAAAAAAAAAAAG	Sopen03g028770__MP00254__C2H2	2	0.00179666	0.573133	0.101299	13	AAAAAAAAAAAAG	AAAAAAAGACAAAAA	+
Shared_response_case_1	Spenn	12-AAAAAAAAAAAAG	Sopen04g003650__MP00256__C2H2	4	0.00220951	0.704834	0.114195	13	AAAAAAAAAAAAG	CACAAAACGACAAAAAA	+
Shared_response_case_1	Spenn	13-CGAATTATACAAWTT	Sopen06g010700__MP00573__MYB_related	0	0.00217139	0.692674	0.636245	15	CGAATTATACAAATT	AATCTTATCCAAATT	-
Shared_response_case_1	Spenn	14-CCCCACCCYMCC	Sopen06g016040__MP00302__ERF	2	0.000252679	0.0806046	0.0901465	12	CCCCACCCCCCC	TCCACCGCCACCACCACCGCC	-
Shared_response_case_1	Spenn	14-CCCCACCCYMCC	Sopen06g017870__MP00456__ERF	7	0.000324394	0.103482	0.0901465	12	CCCCACCCCCCC	CCTCCGCCGCCGCCGCCGCCG	+
Shared_response_case_1	Spenn	14-CCCCACCCYMCC	Sopen11g018710__MP00227__ERF	0	0.000518682	0.16546	0.0901465	12	CCCCACCCCCCC	CACCGCCGCCGCCACCGCCA	+
Shared_response_case_1	Spenn	14-CCCCACCCYMCC	Sopen06g024300__MP00526__ERF	2	0.000690301	0.220206	0.0901465	12	CCCCACCCCCCC	TCCTCCGCCGCCACCTCCG	-
Shared_response_case_1	Spenn	14-CCCCACCCYMCC	Sopen06g018310__MP00527__ERF	2	0.000724261	0.231039	0.0901465	12	CCCCACCCCCCC	TCCGCCGCCGCCGCCGCCGCC	+
Shared_response_case_1	Spenn	14-CCCCACCCYMCC	Sopen02g034520__MP00215__TCP	6	0.000970396	0.309556	0.100652	12	CCCCACCCCCCC	AGTGGGCCCCACCTCCTCTCTTGGGCCTAT	+
Shared_response_case_1	Spenn	14-CCCCACCCYMCC	Sopen11g017570__MP00509__ERF	8	0.0012388	0.395177	0.103879	12	CCCCACCCCCCC	TCCGCCGCCGCCACCGCCGCC	+
Shared_response_case_1	Spenn	14-CCCCACCCYMCC	Sopen03g031510__MP00581__LBD	2	0.00133535	0.425976	0.103879	12	CCCCACCCCCCC	TCCGCCGCCGCCTCCGCCGCC	+
Shared_response_case_1	Spenn	14-CCCCACCCYMCC	Sopen07g028150__MP00458__ERF	1	0.00203348	0.64868	0.130802	12	CCCCACCCCCCC	CCACCACCGCCTCCACCGCC	-
Shared_response_case_1	Spenn	14-CCCCACCCYMCC	Sopen03g026050__MP00674__ERF	0	0.00231819	0.739502	0.130802	10	CCCCACCCCCCC	CGGTGCCCCC	+
Shared_response_case_1	Spenn	14-CCCCACCCYMCC	Sopen03g026060__MP00674__ERF	0	0.00231819	0.739502	0.130802	10	CCCCACCCCCCC	CGGTGCCCCC	+
Shared_response_case_1	Spenn	14-CCCCACCCYMCC	Sopen11g007720__MP00156__ERF	1	0.00252215	0.804567	0.130802	12	CCCCACCCCCCC	CCACCACCACCTCCACCGAC	+
Shared_response_case_1	Spenn	14-CCCCACCCYMCC	Sopen03g024410__MP00556__ERF	3	0.00304156	0.970257	0.144874	12	CCCCACCCCCCC	CTCCGCCGCCGCCAC	-
Shared_response_case_1	Spenn	15-AAAAAAAATTA	Sopen09g003210__MP00406__MYB	-2	0.000281592	0.0898277	0.173576	9	AAAAAAAATTA	AAAAAATTAGGTAAA	+
Shared_response_case_1	Spenn	15-AAAAAAAATTA	Sopen02g029860__MP00268__ZF-HD	0	0.0013814	0.440667	0.284794	11	AAAAAAAATTA	AAATGTAATTAATTA	+
Shared_response_case_1	Spenn	15-AAAAAAAATTA	Sopen06g032440__MP00407__Dof	8	0.00256738	0.818994	0.284794	11	AAAAAAAATTA	AAAAAAAAAAAAAAAAGTAAA	-
Shared_response_case_1	Spenn	15-AAAAAAAATTA	Sopen11g025790__MP00407__Dof	8	0.00256738	0.818994	0.284794	11	AAAAAAAATTA	AAAAAAAAAAAAAAAAGTAAA	-
Shared_response_case_1	Spenn	16-CTCTCGCTTTATACA	Sopen04g034790__MP00540__BBR-BPC	8	0.0022254	0.709904	0.859917	13	CTCTCGCTTTATACA	CTCTCTCTCTCTCTCTCTCTC	+
Shared_response_case_1	Spenn	16-CTCTCGCTTTATACA	Sopen04g003530__MP00253__BBR-BPC	11	0.00269566	0.859917	0.859917	13	CTCTCGCTTTATACA	TCTCTCTCTCTCTCTCTCTCTCTC	-
Shared_response_case_1	Spenn	17-CTAATTAATTAG	Sopen06g029270__MP00330__WOX	-2	1.47504e-05	0.00470539	0.00466974	10	CTAATTAATTAG	AGTTAATTAAT	+
Shared_response_case_1	Spenn	17-CTAATTAATTAG	Sopen02g029860__MP00268__ZF-HD	4	0.00010951	0.0349338	0.0136422	11	CTAATTAATTAG	AAATGTAATTAATTA	+
Shared_response_case_1	Spenn	17-CTAATTAATTAG	Sopen02g016460__MP00387__ZF-HD	4	0.000129276	0.041239	0.0136422	11	CTAATTAATTAG	TTTAATCATTAATTA	+
Shared_response_case_1	Spenn	18-AAATTAAAATTTTA	Sopen09g031360__MP00624__CPP	-1	8.15029e-05	0.0259994	0.0517009	13	AAATTAAAATTTTA	TTTTAAAATTTTT	-
Shared_response_case_1	Spenn	18-AAATTAAAATTTTA	Sopen12g003170__MP00045__CPP	-1	0.000170805	0.0544867	0.0541744	10	AAATTAAAATTTTA	AATTCAAATT	-
Shared_response_case_1	Spenn	18-AAATTAAAATTTTA	Sopen02g016460__MP00387__ZF-HD	0	0.00220652	0.703878	0.466563	14	AAATTAAAATTTTA	TAATTAATGATTAAA	-
Shared_response_case_1	Spenn	20-AACCAAACA	Sopen02g033980__MP00388__MYB	3	0.00313305	0.999442	0.696956	9	AACCAAACA	TTATACCTAACTTT	-
Shared_response_case_2	Solyc	1-AGAAGAAGAAGRR	Solyc10g077110.1__MP00229__C2H2	5	0.000165479	0.052788	0.104942	13	AGAAGAAGAAGAA	GAGGAGGAGGAGGAGGAGG	-
Shared_response_case_2	Solyc	1-AGAAGAAGAAGRR	Solyc11g008560.1__MP00610__AP2	2	0.00134751	0.429856	0.191384	13	AGAAGAAGAAGAA	AAAAAAAAAAAAAAGAGAAA	+
Shared_response_case_2	Solyc	1-AGAAGAAGAAGRR	Solyc11g011260.1__MP00611__GRAS	7	0.00144353	0.460487	0.191384	13	AGAAGAAGAAGAA	AAGAAAAAGACAAAAAAAAA	+
Shared_response_case_2	Solyc	1-AGAAGAAGAAGRR	Solyc02g090220.2__MP00402__Dof	4	0.00157995	0.504005	0.191384	13	AGAAGAAGAAGAA	AAAAAGTAAAAAAAAAAAAAA	-
Shared_response_case_2	Solyc	1-AGAAGAAGAAGRR	Solyc06g059970.2__MP00080__MIKC_MADS	2	0.00164407	0.524457	0.191384	12	AGAAGAAGAAGAA	CCAAAAAAGGAAAA	+
Shared_response_case_2	Solyc	1-AGAAGAAGAAGRR	Solyc06g062520.1__MP00199__Dof	7	0.00181072	0.577619	0.191384	13	AGAAGAAGAAGAA	AAAAAGAAAAAGTAAAAAAAA	+
Shared_response_case_2	Solyc	1-AGAAGAAGAAGRR	Solyc06g074170.2__MP00280__NAC	7	0.00291952	0.931327	0.264496	12	AGAAGAAGAAGAA	TACTTGAAGATGAAGAAAC	-
Shared_response_case_2	Solyc	2-AAAAAGAAAAARAAA	Solyc11g008560.1__MP00610__AP2	1	2.1095e-07	6.7293e-05	9.41332e-05	15	AAAAAGAAAAAAAAA	AAAAAAAAAAAAAAGAGAAA	+
Shared_response_case_2	Solyc	2-AAAAAGAAAAARAAA	Solyc11g011260.1__MP00611__GRAS	3	3.0509e-07	9.73236e-05	9.41332e-05	15	AAAAAGAAAAAAAAA	AAGAAAAAGACAAAAAAAAA	+
Shared_response_case_2	Solyc	2-AAAAAGAAAAARAAA	Solyc02g090220.2__MP00402__Dof	0	1.32285e-06	0.000421988	0.000272103	15	AAAAAGAAAAAAAAA	AAAAAGTAAAAAAAAAAAAAA	-
Shared_response_case_2	Solyc	2-AAAAAGAAAAARAAA	Solyc06g062520.1__MP00199__Dof	6	1.8543e-06	0.000591521	0.000286065	15	AAAAAGAAAAAAAAA	AAAAAGAAAAAGTAAAAAAAA	+
Shared_response_case_2	Solyc	2-AAAAAGAAAAARAAA	Solyc00g024680.1__MP00295__Dof	1	6.02997e-06	0.00192356	0.000744202	14	AAAAAGAAAAAAAAA	CAAAAAGTAAAAAAA	-
Shared_response_case_2	Solyc	2-AAAAAGAAAAARAAA	Solyc06g076030.2__MP00407__Dof	0	1.57083e-05	0.00501093	0.00126735	15	AAAAAGAAAAAAAAA	AAAAAAAAAAAAAAAAGTAAA	-
Shared_response_case_2	Solyc	2-AAAAAGAAAAARAAA	Solyc10g084180.1__MP00485__C2H2	3	1.59288e-05	0.0050813	0.00126735	15	AAAAAGAAAAAAAAA	CAGAAAACGACAAAAAAAAA	-
Shared_response_case_2	Solyc	2-AAAAAGAAAAARAAA	Solyc03g121660.2__MP00206__C2H2	3	1.64302e-05	0.00524123	0.00126735	15	AAAAAGAAAAAAAAA	CACAAAACGACAAAAAAA	+
Shared_response_case_2	Solyc	2-AAAAAGAAAAARAAA	Solyc07g053570.2__MP00125__C2H2	3	2.3037e-05	0.0073488	0.00156695	15	AAAAAGAAAAAAAAA	CAGAAAACGACAAAAAAAAA	+
Shared_response_case_2	Solyc	2-AAAAAGAAAAARAAA	Solyc04g008500.2__MP00256__C2H2	3	2.53927e-05	0.00810028	0.00156695	14	AAAAAGAAAAAAAAA	CACAAAACGACAAAAAA	+
Shared_response_case_2	Solyc	2-AAAAAGAAAAARAAA	Solyc02g085580.2__MP00592__C2H2	3	4.48343e-05	0.0143021	0.00232094	14	AAAAAGAAAAAAAAA	AAGAAAACGACAAAAAA	+
Shared_response_case_2	Solyc	2-AAAAAGAAAAARAAA	Solyc01g005060.2__MP00254__C2H2	2	4.51335e-05	0.0143976	0.00232094	13	AAAAAGAAAAAAAAA	AAAAAAAGACAAAAA	+
Shared_response_case_2	Solyc	2-AAAAAGAAAAARAAA	Solyc01g093960.2__MP00315__MIKC_MADS	7	0.000192676	0.0614636	0.00914595	12	AAAAAGAAAAAAAAA	TTTCCAAAAAAGGAAAAAA	+
Shared_response_case_2	Solyc	2-AAAAAGAAAAARAAA	Solyc03g112930.2__MP00580__Dof	9	0.000236411	0.075415	0.00972571	12	AAAAAGAAAAAAAAA	AAAAAAAAGAAAAAGTAAAAA	+
Shared_response_case_2	Solyc	2-AAAAAGAAAAARAAA	Solyc06g071480.2__MP00580__Dof	9	0.000236411	0.075415	0.00972571	12	AAAAAGAAAAAAAAA	AAAAAAAAGAAAAAGTAAAAA	+
Shared_response_case_2	Solyc	2-AAAAAGAAAAARAAA	Solyc06g059970.2__MP00080__MIKC_MADS	4	0.000255532	0.0815147	0.00985532	10	AAAAAGAAAAAAAAA	CCAAAAAAGGAAAA	+
Shared_response_case_2	Solyc	2-AAAAAGAAAAARAAA	Solyc03g115940.2__MP00394__Dof	7	0.000910357	0.290404	0.0330452	12	AAAAAGAAAAAAAAA	AAAAAAGAAAAAGTGAAAA	+
Shared_response_case_2	Solyc	2-AAAAAGAAAAARAAA	Solyc02g071730.2__MP00609__MIKC_MADS	7	0.00102471	0.326881	0.0351295	12	AAAAAGAAAAAAAAA	TTACCAAAAATGGAAAAAA	-
Shared_response_case_2	Solyc	2-AAAAAGAAAAARAAA	Solyc11g010570.1__MP00272__MIKC_MADS	3	0.00147863	0.471684	0.0480233	12	AAAAAGAAAAAAAAA	CCAAAAAAGGAAAGT	-
Shared_response_case_2	Solyc	2-AAAAAGAAAAARAAA	Solyc08g062490.2__MP00531__WRKY	1	0.00202553	0.646144	0.0624962	12	AAAAAGAAAAAAAAA	AAAAAAGTCAAAG	-
Shared_response_case_2	Solyc	2-AAAAAGAAAAARAAA	Solyc01g087990.2__MP00508__MIKC_MADS	9	0.00286356	0.913477	0.0841459	10	AAAAAGAAAAAAAAA	ACTTTCCAAAAAAGGAAAG	-
Shared_response_case_2	Solyc	3-TTTTTTTTAAAAAAAA	Solyc04g015570.2__MP00306__C2H2	-5	0.000277098	0.0883943	0.0883943	7	TTTTTTTTAAAAAAAA	TTGAAAA	+
Shared_response_case_2	Solyc	4-CCCCCACCCCCMCCC	Solyc06g050520.1__MP00302__ERF	4	6.09907e-07	0.00019456	0.000372687	15	CCCCCACCCCCACCC	TCCACCGCCACCACCACCGCC	-
Shared_response_case_2	Solyc	4-CCCCCACCCCCMCCC	Solyc11g042580.1__MP00227__ERF	2	5.68934e-06	0.0018149	0.00141555	15	CCCCCACCCCCACCC	CACCGCCGCCGCCACCGCCA	+
Shared_response_case_2	Solyc	4-CCCCCACCCCCMCCC	Solyc06g065820.2__MP00526__ERF	1	8.26103e-06	0.00263527	0.00141555	15	CCCCCACCCCCACCC	TCCTCCGCCGCCACCTCCG	-
Shared_response_case_2	Solyc	4-CCCCCACCCCCMCCC	Solyc06g051840.1__MP00456__ERF	6	9.26627e-06	0.00295594	0.00141555	15	CCCCCACCCCCACCC	CCTCCGCCGCCGCCGCCGCCG	+
Shared_response_case_2	Solyc	4-CCCCCACCCCCMCCC	Solyc10g080310.1__MP00411__ERF	0	2.30155e-05	0.00734196	0.00281275	11	CCCCCACCCCCACCC	CCGCCACCGCC	+
Shared_response_case_2	Solyc	4-CCCCCACCCCCMCCC	Solyc03g112430.1__MP00581__LBD	1	4.18448e-05	0.0133485	0.00422159	15	CCCCCACCCCCACCC	TCCGCCGCCGCCTCCGCCGCC	+
Shared_response_case_2	Solyc	4-CCCCCACCCCCMCCC	Solyc08g078190.1__MP00549__ERF	0	5.31821e-05	0.0169651	0.00422159	15	CCCCCACCCCCACCC	CCACCGCCGCCGCCA	+
Shared_response_case_2	Solyc	4-CCCCCACCCCCMCCC	Solyc10g077110.1__MP00229__C2H2	3	5.52695e-05	0.017631	0.00422159	15	CCCCCACCCCCACCC	CCTCCTCCTCCTCCTCCTC	+
Shared_response_case_2	Solyc	4-CCCCCACCCCCMCCC	Solyc04g080910.1__MP00240__ERF	3	6.72695e-05	0.021459	0.00456727	12	CCCCCACCCCCACCC	CCACCTCCACCGCCA	+
Shared_response_case_2	Solyc	4-CCCCCACCCCCMCCC	Solyc11g045680.1__MP00509__ERF	1	0.000168143	0.0536375	0.0095574	15	CCCCCACCCCCACCC	TCCGCCGCCGCCACCGCCGCC	+
Shared_response_case_2	Solyc	4-CCCCCACCCCCMCCC	Solyc07g054220.1__MP00458__ERF	0	0.000172049	0.0548836	0.0095574	15	CCCCCACCCCCACCC	CCACCACCGCCTCCACCGCC	-
Shared_response_case_2	Solyc	4-CCCCCACCCCCMCCC	Solyc05g009450.1__MP00217__ERF	0	0.000399484	0.127435	0.0203422	15	CCCCCACCCCCACCC	CCGCCGCCGCCGCCA	+
Shared_response_case_2	Solyc	4-CCCCCACCCCCMCCC	Solyc11g012980.1__MP00156__ERF	0	0.000503817	0.160718	0.0231528	15	CCCCCACCCCCACCC	CCACCACCACCTCCACCGAC	+
Shared_response_case_2	Solyc	4-CCCCCACCCCCMCCC	Solyc03g123500.2__MP00204__ERF	6	0.000530459	0.169216	0.0231528	15	CCCCCACCCCCACCC	CCTCCGCCGCCATTTCCGCCG	-
Shared_response_case_2	Solyc	4-CCCCCACCCCCMCCC	Solyc11g065840.1__MP00336__MYB	0	0.00084473	0.269469	0.0344118	11	CCCCCACCCCCACCC	CCACCAACCAC	-
Shared_response_case_2	Solyc	4-CCCCCACCCCCMCCC	Solyc10g009110.1__MP00358__ERF	0	0.00097881	0.31224	0.035532	15	CCCCCACCCCCACCC	CCTCCGCCGCCATTT	+
Shared_response_case_2	Solyc	4-CCCCCACCCCCMCCC	Solyc07g064890.1__MP00194__ERF	0	0.00104667	0.333889	0.035532	15	CCCCCACCCCCACCC	CCACCGCCGCCGCCA	-
Shared_response_case_2	Solyc	4-CCCCCACCCCCMCCC	Solyc10g006130.1__MP00194__ERF	0	0.00104667	0.333889	0.035532	15	CCCCCACCCCCACCC	CCACCGCCGCCGCCA	-
Shared_response_case_2	Solyc	4-CCCCCACCCCCMCCC	Solyc11g008830.1__MP00211__LBD	3	0.00119509	0.381233	0.0365378	15	CCCCCACCCCCACCC	TCTCCGCCGCCTTCTCCGCCG	+
Shared_response_case_2	Solyc	4-CCCCCACCCCCMCCC	Solyc03g093550.1__MP00556__ERF	2	0.00119589	0.381489	0.0365378	13	CCCCCACCCCCACCC	CTCCGCCGCCGCCAC	-
Shared_response_case_2	Solyc	4-CCCCCACCCCCMCCC	Solyc03g116100.2__MP00579__MYB	3	0.0012678	0.404429	0.0368904	15	CCCCCACCCCCACCC	CAACTACCAACTACCTTA	-
Shared_response_case_2	Solyc	4-CCCCCACCCCCMCCC	Solyc04g077210.2__MP00675__TALE	1	0.00157388	0.502069	0.043715	15	CCCCCACCCCCACCC	CTCTCTCTCCCTGCCCCTGC	+
Shared_response_case_2	Solyc	4-CCCCCACCCCCMCCC	Solyc03g005520.1__MP00374__ERF	9	0.00186292	0.594273	0.0494935	15	CCCCCACCCCCACCC	CCGCCTCCGCCGCCACCACCGCCGCCGC	+
Shared_response_case_2	Solyc	4-CCCCCACCCCCMCCC	Solyc01g067540.1__MP00520__ERF	0	0.00260265	0.830246	0.0662652	15	CCCCCACCCCCACCC	CCGCCGCCGCCGCCA	+
Shared_response_case_2	Solyc	4-CCCCCACCCCCMCCC	Solyc05g053500.2__MP00377__GATA	-1	0.00295214	0.941734	0.0709531	14	CCCCCACCCCCACCC	CATCATCATCACCAT	-
Shared_response_case_2	Solyc	4-CCCCCACCCCCMCCC	Solyc04g077260.2__MP00089__MYB	1	0.00301901	0.963063	0.0709531	12	CCCCCACCCCCACCC	CCACCTACCCCCC	-
Shared_response_case_2	Solyc	6-CTCYCTCCST	Solyc04g008380.2__MP00253__BBR-BPC	13	7.06073e-05	0.0225237	0.0450475	10	CTCCCTCCCT	TCTCTCTCTCTCTCTCTCTCTCTC	-
Shared_response_case_2	Solyc	6-CTCYCTCCST	Solyc04g081170.2__MP00540__BBR-BPC	8	0.000230555	0.0735469	0.0735469	10	CTCCCTCCCT	CTCTCTCTCTCTCTCTCTCTC	+
Shared_response_case_2	Solyc	6-CTCYCTCCST	Solyc04g077210.2__MP00675__TALE	2	0.00120708	0.385058	0.256705	10	CTCCCTCCCT	CTCTCTCTCCCTGCCCCTGC	+
Shared_response_case_2	Solyc	7-AATAATAATAATTAA	Solyc01g091010.2__MP00620__YABBY	-2	3.83646e-05	0.0122383	0.0239875	10	AATAATAATAATTAA	CAATCATAAT	+
Shared_response_case_2	Solyc	7-AATAATAATAATTAA	Solyc05g051460.2__MP00051__HD-ZIP	-5	0.00016021	0.051107	0.0394438	8	AATAATAATAATTAA	TAATAATT	+
Shared_response_case_2	Solyc	7-AATAATAATAATTAA	Solyc03g120910.2__MP00200__HD-ZIP	0	0.000189254	0.060372	0.0394438	15	AATAATAATAATTAA	AAAAGTAATGATTAC	+
Shared_response_case_2	Solyc	7-AATAATAATAATTAA	Solyc02g086930.2__MP00323__HD-ZIP	-4	0.000384967	0.122805	0.0513449	11	AATAATAATAATTAA	TCAATAATTGA	+
Shared_response_case_2	Solyc	7-AATAATAATAATTAA	Solyc05g007180.2__MP00225__HD-ZIP	-4	0.000410593	0.130979	0.0513449	11	AATAATAATAATTAA	TCAATAATTAA	+
Shared_response_case_2	Solyc	7-AATAATAATAATTAA	Solyc09g008810.2__MP00486__HD-ZIP	-3	0.000738805	0.235679	0.0769899	12	AATAATAATAATTAA	ACCAATAATTGAA	-
Shared_response_case_2	Solyc	7-AATAATAATAATTAA	Solyc02g085160.1__MP00268__ZF-HD	-3	0.00200791	0.640524	0.140418	12	AATAATAATAATTAA	AAATGTAATTAATTA	+
Shared_response_case_2	Solyc	10-AGMGAGAGAAAA	Solyc04g008380.2__MP00253__BBR-BPC	5	1.91316e-05	0.00610297	0.00725448	12	AGCGAGAGAAAA	GAGAGAGAGAGAGAGAGAGAGAGA	+
Shared_response_case_2	Solyc	10-AGMGAGAGAAAA	Solyc04g081170.2__MP00540__BBR-BPC	5	2.27704e-05	0.00726375	0.00725448	12	AGCGAGAGAAAA	GAGAGAGAGAGAGAGAGAGAG	-
Shared_response_case_2	Solyc	10-AGMGAGAGAAAA	Solyc11g011260.1__MP00611__GRAS	3	0.000620552	0.197956	0.131802	12	AGCGAGAGAAAA	AAGAAAAAGACAAAAAAAAA	+
Shared_response_case_2	Solyc	13-TCGATTCAAYTGTAT	Solyc12g007180.1__MP00045__CPP	-2	0.00278767	0.889267	1	10	TCGATTCAATTGTAT	AATTCAAATT	-
Shared_response_case_2	Solyc	14-CATCAACA	Solyc06g082010.2__MP00566__C3H	-2	2.13223e-05	0.00680182	0.0135006	6	CATCAACA	TCAACA	+
Shared_response_case_2	Solyc	14-CATCAACA	Solyc10g047640.1__MP00198__GATA	0	0.00016116	0.0514101	0.0510206	8	CATCAACA	CATCATCATCATCATCATC	+
Shared_response_case_2	Solyc	14-CATCAACA	Solyc05g054400.2__MP00335__GATA	6	0.000413641	0.131951	0.0873011	8	CATCAACA	CATCATCATCATCATCATC	+
Shared_response_case_2	Solyc	14-CATCAACA	Solyc05g053500.2__MP00377__GATA	0	0.000573413	0.182919	0.0907665	8	CATCAACA	CATCATCATCACCAT	-
Shared_response_case_2	Solyc	14-CATCAACA	Solyc12g099370.1__MP00554__GATA	0	0.00094517	0.301509	0.100085	8	CATCAACA	CATCATCATCATCATCATCATCATCAT	+
Shared_response_case_2	Solyc	14-CATCAACA	Solyc03g006830.2__MP00576__MIKC_MADS	0	0.000948429	0.302549	0.100085	7	CATCAACA	CATCATC	+
Shared_response_case_2	Solyc	14-CATCAACA	Solyc11g065840.1__MP00336__MYB	1	0.00141772	0.452251	0.128236	8	CATCAACA	CCACCAACCAC	-
Shared_response_case_2	Solyc	15-AAAWAAATTAAA	Solyc06g072890.1__MP00330__WOX	-1	0.00103317	0.329581	0.438553	11	AAATAAATTAAA	AGTTAATTAAT	+
Shared_response_case_2	Solyc	15-AAAWAAATTAAA	Solyc06g076030.2__MP00407__Dof	2	0.00208067	0.663735	0.438553	12	AAATAAATTAAA	AAAAAAAAAAAAAAAAGTAAA	-
Shared_response_case_2	Solyc	17-TACTACTACTT	Solyc01g090840.2__MP00416__C2H2	-2	0.00238651	0.761297	1	8	TACTACTACTT	CTACTACA	-
Shared_response_case_2	Solyc	19-AACTTATTTTA	Solyc03g098320.2__MP00146__MYB_related	1	0.00231642	0.738937	0.720974	11	AACTTATTTTA	TAAGATATTTTT	-
Shared_response_case_2	Solyc	20-AAAATTAAAATAA	Solyc00g024680.1__MP00295__Dof	2	0.000280054	0.0893373	0.172652	13	AAAATTAAAATAA	CAAAAAGTAAAAAAA	-
Shared_response_case_2	Solyc	20-AAAATTAAAATAA	Solyc06g062520.1__MP00199__Dof	7	0.00065613	0.209305	0.196567	13	AAAATTAAAATAA	AAAAAGAAAAAGTAAAAAAAA	+
Shared_response_case_2	Solyc	20-AAAATTAAAATAA	Solyc06g076030.2__MP00407__Dof	6	0.00149118	0.475686	0.196567	13	AAAATTAAAATAA	AAAAAAAAAAAAAAAAGTAAA	-
Shared_response_case_2	Solyc	20-AAAATTAAAATAA	Solyc02g090220.2__MP00402__Dof	1	0.00176828	0.56408	0.196567	13	AAAATTAAAATAA	AAAAAGTAAAAAAAAAAAAAA	-
Shared_response_case_2	Solyc	20-AAAATTAAAATAA	Solyc12g007180.1__MP00045__CPP	-2	0.00200724	0.640309	0.196567	10	AAAATTAAAATAA	AATTCAAATT	-
Shared_response_case_2	Solyc	20-AAAATTAAAATAA	Solyc01g093960.2__MP00315__MIKC_MADS	6	0.00215273	0.686722	0.196567	13	AAAATTAAAATAA	TTTCCAAAAAAGGAAAAAA	+
Shared_response_case_2	Solyc	20-AAAATTAAAATAA	Solyc04g008500.2__MP00256__C2H2	3	0.00223192	0.711983	0.196567	13	AAAATTAAAATAA	CACAAAACGACAAAAAA	+
Shared_response_case_2	Solyc	21-CCTTTTCCCTT	Solyc06g076030.2__MP00407__Dof	4	0.00154596	0.493163	0.233007	11	CCTTTTCCCTT	TTTACTTTTTTTTTTTTTTTT	+
Shared_response_case_2	Solyc	21-CCTTTTCCCTT	Solyc11g010570.1__MP00272__MIKC_MADS	-1	0.00233374	0.744462	0.233007	10	CCTTTTCCCTT	ACTTTCCTTTTTTGG	+
Shared_response_case_2	Solyc	21-CCTTTTCCCTT	Solyc03g112930.2__MP00580__Dof	5	0.00278748	0.889207	0.233007	11	CCTTTTCCCTT	TTTTTACTTTTTCTTTTTTTT	-
Shared_response_case_2	Solyc	21-CCTTTTCCCTT	Solyc06g071480.2__MP00580__Dof	5	0.00278748	0.889207	0.233007	11	CCTTTTCCCTT	TTTTTACTTTTTCTTTTTTTT	-
Shared_response_case_2	Solyc	21-CCTTTTCCCTT	Solyc01g093960.2__MP00315__MIKC_MADS	0	0.00299922	0.956753	0.233007	11	CCTTTTCCCTT	TTTTTTCCTTTTTTGGAAA	-
Shared_response_case_2	Solyc	21-CCTTTTCCCTT	Solyc03g115940.2__MP00394__Dof	6	0.00299922	0.956753	0.233007	11	CCTTTTCCCTT	TTTTCACTTTTTCTTTTTT	-
Shared_response_case_2	Solyc	23-GTATATACACATGC	Solyc06g083980.1__MP00099__bHLH	-6	0.00171671	0.54763	0.271606	8	GTATATACACATGC	GCACGTGC	+
Shared_response_case_2	Solyc	23-GTATATACACATGC	Solyc01g096050.2__MP00100__bHLH	-6	0.00222255	0.708994	0.271606	8	GTATATACACATGC	GCACGTGC	+
Shared_response_case_2	Solyc	23-GTATATACACATGC	Solyc08g076930.1__MP00084__bHLH	-6	0.0023687	0.755616	0.271606	8	GTATATACACATGC	GCACGTGC	+
Shared_response_case_2	Solyc	23-GTATATACACATGC	Solyc01g108080.2__MP00038__bZIP	-6	0.00304582	0.971617	0.271606	8	GTATATACACATGC	ACACGTGT	+
Shared_response_case_2	Solyc	24-ATTTATGTATGT	Solyc02g094460.1__MP00382__B3	3	0.00200596	0.639903	0.971205	12	ATTTATGTATGT	TGCATGCATGTATAT	-
Shared_response_case_2	Solyc	24-ATTTATGTATGT	Solyc02g089190.1__MP00388__MYB	2	0.00304453	0.971205	0.971205	12	ATTTATGTATGT	AAAGTTAGGTATAA	+
Shared_response_case_2	Solyc	25-ACACTTATAATW	Solyc01g108080.2__MP00038__bZIP	0	0.00107107	0.341672	0.341672	8	ACACTTATAATA	ACACGTGT	+
Shared_response_case_2	Solyc	28-GCCAGCKRM	Solyc01g005630.1__MP00521__ERF	1	0.000406784	0.129764	0.105915	9	GCCAGCTGA	CGCCGGCGGCGGCGG	-
Shared_response_case_2	Solyc	28-GCCAGCKRM	Solyc06g048630.2__MP00303__bZIP	1	0.000408083	0.130178	0.105915	9	GCCAGCTGA	TGACAGCTGGT	-
Shared_response_case_2	Solyc	28-GCCAGCKRM	Solyc04g071160.2__MP00184__bZIP	2	0.000665944	0.212436	0.105915	9	GCCAGCTGA	TTGACAGCTGTA	+
Shared_response_case_2	Solyc	28-GCCAGCKRM	Solyc06g060490.2__MP00184__bZIP	2	0.000665944	0.212436	0.105915	9	GCCAGCTGA	TTGACAGCTGTA	+
Shared_response_case_2	Solyc	28-GCCAGCKRM	Solyc06g053350.2__MP00126__bZIP	1	0.00235723	0.751955	0.299924	9	GCCAGCTGA	TGCCAGCTGTA	-
Shared_response_case_2	Solyc	29-AAAAAAAAAAAAG	Solyc06g076030.2__MP00407__Dof	4	5.52275e-06	0.00176176	0.00345241	13	AAAAAAAAAAAAG	AAAAAAAAAAAAAAAAGTAAA	-
Shared_response_case_2	Solyc	29-AAAAAAAAAAAAG	Solyc03g112930.2__MP00580__Dof	2	4.03387e-05	0.012868	0.00555265	13	AAAAAAAAAAAAG	AAAAAAAAGAAAAAGTAAAAA	+
Shared_response_case_2	Solyc	29-AAAAAAAAAAAAG	Solyc06g071480.2__MP00580__Dof	2	4.03387e-05	0.012868	0.00555265	13	AAAAAAAAAAAAG	AAAAAAAAGAAAAAGTAAAAA	+
Shared_response_case_2	Solyc	29-AAAAAAAAAAAAG	Solyc03g115940.2__MP00394__Dof	0	4.22268e-05	0.0134703	0.00555265	13	AAAAAAAAAAAAG	AAAAAAGAAAAAGTGAAAA	+
Shared_response_case_2	Solyc	29-AAAAAAAAAAAAG	Solyc11g008560.1__MP00610__AP2	4	4.44122e-05	0.0141675	0.00555265	13	AAAAAAAAAAAAG	AAAAAAAAAAAAAAGAGAAA	+
Shared_response_case_2	Solyc	29-AAAAAAAAAAAAG	Solyc06g062520.1__MP00199__Dof	-1	0.000215332	0.0686908	0.0224349	12	AAAAAAAAAAAAG	AAAAAGAAAAAGTAAAAAAAA	+
Shared_response_case_2	Solyc	29-AAAAAAAAAAAAG	Solyc11g011260.1__MP00611__GRAS	3	0.000451665	0.144081	0.0403354	13	AAAAAAAAAAAAG	AAGAAAAAGACAAAAAAAAA	+
Shared_response_case_2	Solyc	29-AAAAAAAAAAAAG	Solyc01g005060.2__MP00254__C2H2	2	0.000546423	0.174309	0.0426979	13	AAAAAAAAAAAAG	AAAAAAAGACAAAAA	+
Shared_response_case_2	Solyc	29-AAAAAAAAAAAAG	Solyc02g085580.2__MP00592__C2H2	3	0.00103021	0.328637	0.0715567	13	AAAAAAAAAAAAG	AAGAAAACGACAAAAAA	+
Shared_response_case_2	Solyc	29-AAAAAAAAAAAAG	Solyc04g008500.2__MP00256__C2H2	3	0.00121551	0.387748	0.0759847	13	AAAAAAAAAAAAG	CACAAAACGACAAAAAA	+
Shared_response_case_2	Solyc	29-AAAAAAAAAAAAG	Solyc10g084180.1__MP00485__C2H2	3	0.00148656	0.474214	0.0790903	13	AAAAAAAAAAAAG	CAGAAAACGACAAAAAAAAA	-
Shared_response_case_2	Solyc	29-AAAAAAAAAAAAG	Solyc07g053570.2__MP00125__C2H2	3	0.00157004	0.500844	0.0790903	13	AAAAAAAAAAAAG	CAGAAAACGACAAAAAAAAA	+
Shared_response_case_2	Solyc	29-AAAAAAAAAAAAG	Solyc06g059970.2__MP00080__MIKC_MADS	1	0.00164475	0.524675	0.0790903	13	AAAAAAAAAAAAG	CCAAAAAAGGAAAA	+
Shared_response_case_2	Solyc	29-AAAAAAAAAAAAG	Solyc03g121660.2__MP00206__C2H2	3	0.00192748	0.614867	0.0860656	13	AAAAAAAAAAAAG	CACAAAACGACAAAAAAA	+
Shared_response_case_2	Solyc	29-AAAAAAAAAAAAG	Solyc03g111590.2__MP00608__C2H2	-3	0.00241393	0.770042	0.1006	10	AAAAAAAAAAAAG	AAAAACAGAGCA	+
Shared_response_case_2	Solyc	29-AAAAAAAAAAAAG	Solyc00g024680.1__MP00295__Dof	0	0.00311248	0.99288	0.121606	13	AAAAAAAAAAAAG	CAAAAAGTAAAAAAA	-
Shared_response_case_2	Solyc	30-AAATAAATAAATAA	Solyc02g086930.2__MP00323__HD-ZIP	-3	0.00151343	0.482784	0.363144	11	AAATAAATAAATAA	TCAATAATTGA	+
Shared_response_case_2	Solyc	30-AAATAAATAAATAA	Solyc05g007180.2__MP00225__HD-ZIP	-3	0.00259875	829	0.363144	11	AAATAAATAAATAA	TCAATAATTAA	+
Shared_response_case_2	Solyc	30-AAATAAATAAATAA	Solyc06g072890.1__MP00330__WOX	-1	0.00259875	829	0.363144	11	AAATAAATAAATAA	ATTAATTAACT	-
Shared_response_case_2	Solyc	30-AAATAAATAAATAA	Solyc09g008810.2__MP00486__HD-ZIP	-2	0.00288448	0.920148	0.363144	12	AAATAAATAAATAA	ACCAATAATTGAA	-
Shared_response_case_2	Spenn	2-RAAGARRRAGARA	Sopen01g037760__MP00076__MIKC_MADS	2	2.89618e-07	9.23882e-05	0.000181084	13	AAAGAAAAAGAAA	AAAAAAAAAAAAAAAAAAAAA	-
Shared_response_case_2	Spenn	2-RAAGARRRAGARA	Sopen11g006040__MP00611__GRAS	-1	1.2355e-05	0.00394123	0.00386248	12	AAAGAAAAAGAAA	AAGAAAAAGACAAAAAAAAA	+
Shared_response_case_2	Spenn	2-RAAGARRRAGARA	Sopen02g034910__MP00402__Dof	2	4.09892e-05	0.0130755	0.00854286	13	AAAGAAAAAGAAA	AAAAAGTAAAAAAAAAAAAAA	-
Shared_response_case_2	Spenn	2-RAAGARRRAGARA	Sopen03g040210__MP00199__Dof	8	0.000113975	0.036358	0.0142526	13	AAAGAAAAAGAAA	AAAAAGAAAAAGTAAAAAAAA	+
Shared_response_case_2	Spenn	2-RAAGARRRAGARA	Sopen06g022000__MP00199__Dof	8	0.000113975	0.036358	0.0142526	13	AAAGAAAAAGAAA	AAAAAGAAAAAGTAAAAAAAA	+
Shared_response_case_2	Spenn	2-RAAGARRRAGARA	Sopen06g032440__MP00407__Dof	0	0.000413734	0.131981	0.0369555	13	AAAGAAAAAGAAA	AAAAAAAAAAAAAAAAGTAAA	-
Shared_response_case_2	Spenn	2-RAAGARRRAGARA	Sopen11g025790__MP00407__Dof	0	0.000413734	0.131981	0.0369555	13	AAAGAAAAAGAAA	AAAAAAAAAAAAAAAAGTAAA	-
Shared_response_case_2	Spenn	2-RAAGARRRAGARA	Sopen04g003530__MP00253__BBR-BPC	7	0.000484169	0.15445	0.037841	13	AAAGAAAAAGAAA	GAGAGAGAGAGAGAGAGAGAGAGA	+
Shared_response_case_2	Spenn	2-RAAGARRRAGARA	Sopen10g028790__MP00229__C2H2	6	0.00120165	0.383326	0.0834815	13	AAAGAAAAAGAAA	GAGGAGGAGGAGGAGGAGG	-
Shared_response_case_2	Spenn	2-RAAGARRRAGARA	Sopen04g034790__MP00540__BBR-BPC	5	0.00134954	0.430502	0.0843802	13	AAAGAAAAAGAAA	GAGAGAGAGAGAGAGAGAGAG	-
Shared_response_case_2	Spenn	2-RAAGARRRAGARA	Sopen06g020070__MP00080__MIKC_MADS	0	0.00163532	0.521668	0.0880373	13	AAAGAAAAAGAAA	CCAAAAAAGGAAAA	+
Shared_response_case_2	Spenn	2-RAAGARRRAGARA	Sopen03g032010__MP00580__Dof	5	0.00168963	0.538993	0.0880373	13	AAAGAAAAAGAAA	AAAAAAAAGAAAAAGTAAAAA	+
Shared_response_case_2	Spenn	2-RAAGARRRAGARA	Sopen10g035820__MP00295__Dof	3	0.00281408	0.897691	0.135347	12	AAAGAAAAAGAAA	CAAAAAGTAAAAAAA	-
Shared_response_case_2	Spenn	3-AAAAATAAAATAAAA	Sopen06g032440__MP00407__Dof	0	0.000140217	0.0447293	0.0430667	15	AAAAATAAAATAAAA	AAAAAAAAAAAAAAAAGTAAA	-
Shared_response_case_2	Spenn	3-AAAAATAAAATAAAA	Sopen11g025790__MP00407__Dof	0	0.000140217	0.0447293	0.0430667	15	AAAAATAAAATAAAA	AAAAAAAAAAAAAAAAGTAAA	-
Shared_response_case_2	Spenn	3-AAAAATAAAATAAAA	Sopen01g037760__MP00076__MIKC_MADS	6	0.000520539	0.166052	0.0563031	15	AAAAATAAAATAAAA	AAAAAAAAAAAAAAAAAAAAA	-
Shared_response_case_2	Spenn	3-AAAAATAAAATAAAA	Sopen03g040210__MP00199__Dof	2	0.000549937	0.17543	0.0563031	15	AAAAATAAAATAAAA	AAAAAGAAAAAGTAAAAAAAA	+
Shared_response_case_2	Spenn	3-AAAAATAAAATAAAA	Sopen06g022000__MP00199__Dof	2	0.000549937	0.17543	0.0563031	15	AAAAATAAAATAAAA	AAAAAGAAAAAGTAAAAAAAA	+
Shared_response_case_2	Spenn	3-AAAAATAAAATAAAA	Sopen02g034910__MP00402__Dof	1	0.000549937	0.17543	0.0563031	15	AAAAATAAAATAAAA	AAAAAGTAAAAAAAAAAAAAA	-
Shared_response_case_2	Spenn	3-AAAAATAAAATAAAA	Sopen03g032010__MP00580__Dof	5	0.000848322	0.270615	0.0665713	15	AAAAATAAAATAAAA	AAAAAAAAGAAAAAGTAAAAA	+
Shared_response_case_2	Spenn	3-AAAAATAAAATAAAA	Sopen10g035820__MP00295__Dof	2	0.000866975	0.276565	0.0665713	13	AAAAATAAAATAAAA	CAAAAAGTAAAAAAA	-
Shared_response_case_2	Spenn	3-AAAAATAAAATAAAA	Sopen03g028770__MP00254__C2H2	-1	0.00107358	0.34247	0.0732758	14	AAAAATAAAATAAAA	AAAAAAAGACAAAAA	+
Shared_response_case_2	Spenn	3-AAAAATAAAATAAAA	Sopen10g033630__MP00485__C2H2	5	0.00127667	0.407258	0.0784241	15	AAAAATAAAATAAAA	CAGAAAACGACAAAAAAAAA	-
Shared_response_case_2	Spenn	3-AAAAATAAAATAAAA	Sopen07g027520__MP00125__C2H2	5	0.00157055	0.501005	0.0877059	15	AAAAATAAAATAAAA	CAGAAAACGACAAAAAAAAA	+
Shared_response_case_2	Spenn	3-AAAAATAAAATAAAA	Sopen04g003650__MP00256__C2H2	3	0.00260502	0.831002	0.119533	14	AAAAATAAAATAAAA	CACAAAACGACAAAAAA	+
Shared_response_case_2	Spenn	3-AAAAATAAAATAAAA	Sopen08g017970__MP00531__WRKY	2	0.00262809	0.83836	0.119533	11	AAAAATAAAATAAAA	AAAAAAGTCAAAG	-
Shared_response_case_2	Spenn	3-AAAAATAAAATAAAA	Sopen11g006040__MP00611__GRAS	5	0.00302619	0.965355	0.119533	15	AAAAATAAAATAAAA	AAGAAAAAGACAAAAAAAAA	+
Shared_response_case_2	Spenn	4-CCACCYCCHCC	Sopen06g016040__MP00302__ERF	4	3.2363e-06	0.00103238	0.00109857	11	CCACCCCCACC	TCCACCGCCACCACCACCGCC	-
Shared_response_case_2	Spenn	4-CCACCYCCHCC	Sopen06g018310__MP00527__ERF	4	3.62528e-06	0.00115647	0.00109857	11	CCACCCCCACC	TCCGCCGCCGCCGCCGCCGCC	+
Shared_response_case_2	Spenn	4-CCACCYCCHCC	Sopen11g018710__MP00227__ERF	5	1.62349e-05	0.00517893	0.00327978	11	CCACCCCCACC	CACCGCCGCCGCCACCGCCA	+
Shared_response_case_2	Spenn	4-CCACCYCCHCC	Sopen06g017870__MP00456__ERF	9	3.21406e-05	0.0102528	0.00486978	11	CCACCCCCACC	CCTCCGCCGCCGCCGCCGCCG	+
Shared_response_case_2	Spenn	4-CCACCYCCHCC	Sopen03g031510__MP00581__LBD	1	8.12541e-05	0.02592	0.00984898	11	CCACCCCCACC	TCCGCCGCCGCCTCCGCCGCC	+
Shared_response_case_2	Spenn	4-CCACCYCCHCC	Sopen06g024300__MP00526__ERF	4	0.000146231	0.0466477	0.0147708	11	CCACCCCCACC	TCCTCCGCCGCCACCTCCG	-
Shared_response_case_2	Spenn	4-CCACCYCCHCC	Sopen04g034520__MP00240__ERF	0	0.000260544	0.0831136	0.022558	11	CCACCCCCACC	CCACCTCCACCGCCA	+
Shared_response_case_2	Spenn	4-CCACCYCCHCC	Sopen11g007720__MP00156__ERF	3	0.000433151	0.138175	0.0309824	11	CCACCCCCACC	CCACCACCACCTCCACCGAC	+
Shared_response_case_2	Spenn	4-CCACCYCCHCC	Sopen08g026680__MP00549__ERF	0	0.000521619	0.166397	0.0309824	11	CCACCCCCACC	CCACCGCCGCCGCCA	+
Shared_response_case_2	Spenn	4-CCACCYCCHCC	Sopen07g028150__MP00458__ERF	3	0.000548005	0.174814	0.0309824	11	CCACCCCCACC	CCACCACCGCCTCCACCGCC	-
Shared_response_case_2	Spenn	4-CCACCYCCHCC	Sopen01g044790__MP00134__MYB	5	0.00056233	0.179383	0.0309824	10	CCACCCCCACC	TCCACCTACCACCAC	+
Shared_response_case_2	Spenn	4-CCACCYCCHCC	Sopen10g030870__MP00411__ERF	0	0.000631216	0.201358	0.0318796	11	CCACCCCCACC	CCGCCACCGCC	+
Shared_response_case_2	Spenn	4-CCACCYCCHCC	Sopen10g028790__MP00229__C2H2	3	0.00105531	0.336643	0.0491984	11	CCACCCCCACC	CCTCCTCCTCCTCCTCCTC	+
Shared_response_case_2	Spenn	4-CCACCYCCHCC	Sopen11g025590__MP00336__MYB	0	0.00131344	0.418986	0.0518813	11	CCACCCCCACC	CCACCAACCAC	-
Shared_response_case_2	Spenn	4-CCACCYCCHCC	Sopen02g038930__MP00384__TCP	7	0.00148145	0.472582	0.0518813	11	CCACCCCCACC	GTGGGTCCCACATGCTTTTTT	-
Shared_response_case_2	Spenn	4-CCACCYCCHCC	Sopen04g032240__MP00595__ERF	0	0.00166162	0.530057	0.0518813	11	CCACCCCCACC	CCACCGCCACCGACA	+
Shared_response_case_2	Spenn	4-CCACCYCCHCC	Sopen11g009090__MP00196__C2H2	-2	0.00166162	0.530057	0.0518813	9	CCACCCCCACC	ACCTTCCCCAGATAA	+
Shared_response_case_2	Spenn	4-CCACCYCCHCC	Sopen02g034520__MP00215__TCP	8	0.00170396	0.543564	0.0518813	11	CCACCCCCACC	AGTGGGCCCCACCTCCTCTCTTGGGCCTAT	+
Shared_response_case_2	Spenn	4-CCACCYCCHCC	Sopen11g017570__MP00509__ERF	10	0.00171208	0.546154	0.0518813	11	CCACCCCCACC	TCCGCCGCCGCCACCGCCGCC	+
Shared_response_case_2	Spenn	4-CCACCYCCHCC	Sopen03g041270__MP00204__ERF	9	0.00171208	0.546154	0.0518813	11	CCACCCCCACC	CCTCCGCCGCCATTTCCGCCG	-
Shared_response_case_2	Spenn	4-CCACCYCCHCC	Sopen05g005260__MP00217__ERF	0	0.00204441	0.652167	0.0563199	11	CCACCCCCACC	CCGCCGCCGCCGCCA	+
Shared_response_case_2	Spenn	4-CCACCYCCHCC	Sopen05g032000__MP00377__GATA	2	0.00204441	0.652167	0.0563199	11	CCACCCCCACC	CATCATCATCACCAT	-
Shared_response_case_2	Spenn	4-CCACCYCCHCC	Sopen04g030840__MP00089__MYB	4	0.00228091	0.72761	0.0591804	9	CCACCCCCACC	CCACCTACCCCCC	-
Shared_response_case_2	Spenn	4-CCACCYCCHCC	Sopen03g024410__MP00556__ERF	5	0.00234355	0.747591	0.0591804	10	CCACCCCCACC	CTCCGCCGCCGCCAC	-
Shared_response_case_2	Spenn	4-CCACCYCCHCC	Sopen07g033090__MP00194__ERF	0	0.00250792	0.800025	0.060798	11	CCACCCCCACC	CCACCGCCGCCGCCA	-
Shared_response_case_2	Spenn	4-CCACCYCCHCC	Sopen02g022260__MP00441__ERF	1	0.00277298	0.884582	0.0630144	11	CCACCCCCACC	GCCGCCGCCGCCGCCGC	-
Shared_response_case_2	Spenn	4-CCACCYCCHCC	Sopen11g004610__MP00211__LBD	3	0.00280729	0.895525	0.0630144	11	CCACCCCCACC	TCTCCGCCGCCTTCTCCGCCG	+
Shared_response_case_2	Spenn	5-WTTTTTTTAAAAAAAW	Sopen04g007640__MP00306__C2H2	-6	0.00083266	0.265619	0.265619	7	TTTTTTTTAAAAAAAA	TTGAAAA	+
Shared_response_case_2	Spenn	7-AAAAGAAAAAA	Sopen03g028770__MP00254__C2H2	3	1.91405e-05	0.00610581	0.00350003	11	AAAAGAAAAAA	AAAAAAAGACAAAAA	+
Shared_response_case_2	Spenn	7-AAAAGAAAAAA	Sopen10g035820__MP00295__Dof	2	2.06658e-05	0.0065924	0.00350003	11	AAAAGAAAAAA	CAAAAAGTAAAAAAA	-
Shared_response_case_2	Spenn	7-AAAAGAAAAAA	Sopen04g003650__MP00256__C2H2	4	3.03396e-05	0.00967835	0.00350003	11	AAAAGAAAAAA	CACAAAACGACAAAAAA	+
Shared_response_case_2	Spenn	7-AAAAGAAAAAA	Sopen03g032010__MP00580__Dof	10	3.69681e-05	0.0117928	0.00350003	11	AAAAGAAAAAA	AAAAAAAAGAAAAAGTAAAAA	+
Shared_response_case_2	Spenn	7-AAAAGAAAAAA	Sopen03g040210__MP00199__Dof	7	3.98934e-05	0.012726	0.00350003	11	AAAAGAAAAAA	AAAAAGAAAAAGTAAAAAAAA	+
Shared_response_case_2	Spenn	7-AAAAGAAAAAA	Sopen06g022000__MP00199__Dof	7	3.98934e-05	0.012726	0.00350003	11	AAAAGAAAAAA	AAAAAGAAAAAGTAAAAAAAA	+
Shared_response_case_2	Spenn	7-AAAAGAAAAAA	Sopen02g034910__MP00402__Dof	1	3.98934e-05	0.012726	0.00350003	11	AAAAGAAAAAA	AAAAAGTAAAAAAAAAAAAAA	-
Shared_response_case_2	Spenn	7-AAAAGAAAAAA	Sopen02g030250__MP00592__C2H2	4	5.50101e-05	0.0175482	0.004223	11	AAAAGAAAAAA	AAGAAAACGACAAAAAA	+
Shared_response_case_2	Spenn	7-AAAAGAAAAAA	Sopen07g027520__MP00125__C2H2	4	7.12579e-05	0.0227313	0.00437624	11	AAAAGAAAAAA	CAGAAAACGACAAAAAAAAA	+
Shared_response_case_2	Spenn	7-AAAAGAAAAAA	Sopen10g033630__MP00485__C2H2	4	7.12579e-05	0.0227313	0.00437624	11	AAAAGAAAAAA	CAGAAAACGACAAAAAAAAA	-
Shared_response_case_2	Spenn	7-AAAAGAAAAAA	Sopen03g040470__MP00206__C2H2	4	8.30888e-05	0.0265053	0.00463893	11	AAAAGAAAAAA	CACAAAACGACAAAAAAA	+
Shared_response_case_2	Spenn	7-AAAAGAAAAAA	Sopen03g034940__MP00394__Dof	8	0.000141596	0.0451691	0.00724666	11	AAAAGAAAAAA	AAAAAAGAAAAAGTGAAAA	+
Shared_response_case_2	Spenn	7-AAAAGAAAAAA	Sopen06g026650__MP00570__Dof	2	0.000192943	0.0615488	0.00911494	11	AAAAGAAAAAA	CAAAAAGTTAAAAA	+
Shared_response_case_2	Spenn	7-AAAAGAAAAAA	Sopen11g006040__MP00611__GRAS	4	0.000220391	0.0703048	0.00966795	11	AAAAGAAAAAA	AAGAAAAAGACAAAAAAAAA	+
Shared_response_case_2	Spenn	7-AAAAGAAAAAA	Sopen06g032440__MP00407__Dof	12	0.000337341	0.107612	0.0129484	9	AAAAGAAAAAA	AAAAAAAAAAAAAAAAGTAAA	-
Shared_response_case_2	Spenn	7-AAAAGAAAAAA	Sopen11g025790__MP00407__Dof	12	0.000337341	0.107612	0.0129484	9	AAAAGAAAAAA	AAAAAAAAAAAAAAAAGTAAA	-
Shared_response_case_2	Spenn	7-AAAAGAAAAAA	Sopen01g037770__MP00315__MIKC_MADS	7	0.000390305	0.124507	0.0141002	11	AAAAGAAAAAA	TTTCCAAAAAAGGAAAAAA	+
Shared_response_case_2	Spenn	7-AAAAGAAAAAA	Sopen01g037760__MP00076__MIKC_MADS	3	0.000570138	0.181874	0.0194525	11	AAAAGAAAAAA	AAAAAAAAAAAAAAAAAAAAA	-
Shared_response_case_2	Spenn	7-AAAAGAAAAAA	Sopen06g020070__MP00080__MIKC_MADS	2	0.000654339	0.208734	0.0211504	11	AAAAGAAAAAA	CCAAAAAAGGAAAA	+
Shared_response_case_2	Spenn	7-AAAAGAAAAAA	Sopen11g005370__MP00272__MIKC_MADS	4	0.00106061	0.338333	0.0325681	11	AAAAGAAAAAA	CCAAAAAAGGAAAGT	-
Shared_response_case_2	Spenn	7-AAAAGAAAAAA	Sopen02g034860__MP00468__B3	10	0.00154882	0.494074	0.045295	11	AAAAGAAAAAA	TTTTCCCGCCAAAAACGTAAA	-
Shared_response_case_2	Spenn	7-AAAAGAAAAAA	Sopen08g017970__MP00531__WRKY	2	0.00165695	0.528568	0.0462547	11	AAAAGAAAAAA	AAAAAAGTCAAAG	-
Shared_response_case_2	Spenn	9-TTAATTAATTAAT	Sopen06g029270__MP00330__WOX	2	7.59097e-06	0.00242152	0.00475495	9	TTAATTAATTAAT	AGTTAATTAAT	+
Shared_response_case_2	Spenn	9-TTAATTAATTAAT	Sopen02g016460__MP00387__ZF-HD	-1	3.63083e-05	0.0115824	0.00758113	12	TTAATTAATTAAT	TAATTAATGATTAAA	-
Shared_response_case_2	Spenn	9-TTAATTAATTAAT	Sopen02g029860__MP00268__ZF-HD	4	0.000145713	0.0464824	0.0228185	11	TTAATTAATTAAT	AAATGTAATTAATTA	+
Shared_response_case_2	Spenn	9-TTAATTAATTAAT	Sopen01g037400__MP00421__HD-ZIP	-1	0.00113165	0.360998	0.118144	11	TTAATTAATTAAT	GCATTAATTAC	+
Shared_response_case_2	Spenn	9-TTAATTAATTAAT	Sopen02g031700__MP00323__HD-ZIP	0	0.00163538	0.521686	0.146342	11	TTAATTAATTAAT	TCAATTATTGT	-
Shared_response_case_2	Spenn	9-TTAATTAATTAAT	Sopen02g027410__MP00669__WOX	0	0.00188642	0.601769	0.147706	8	TTAATTAATTAAT	TTGATTGA	-
Shared_response_case_2	Spenn	10-ACCAAACACA	Sopen10g001530__MP00144__MYB	5	0.000175647	0.0560314	0.0860805	10	ACCAAACACA	GTTTCACCAACCACA	-
Shared_response_case_2	Spenn	10-ACCAAACACA	Sopen10g001230__MP00350__MYB	3	0.000273643	0.087292	0.0860805	10	ACCAAACACA	TCCACCTAACATTACCACTAC	-
Shared_response_case_2	Spenn	10-ACCAAACACA	Sopen10g025190__MP00479__MYB	3	0.000690291	0.220203	0.0964129	10	ACCAAACACA	TTTACCAAACTTATT	-
Shared_response_case_2	Spenn	10-ACCAAACACA	Sopen02g033980__MP00388__MYB	4	0.000799557	0.255059	0.0964129	10	ACCAAACACA	TTATACCTAACTTT	-
Shared_response_case_2	Spenn	10-ACCAAACACA	Sopen05g031840__MP00334__MYB	0	0.000856338	0.273172	0.0964129	10	ACCAAACACA	ACCTAACTTTACCAA	-
Shared_response_case_2	Spenn	10-ACCAAACACA	Sopen01g044790__MP00134__MYB	3	0.000919464	0.293309	0.0964129	10	ACCAAACACA	TCCACCTACCACCAC	+
Shared_response_case_2	Spenn	10-ACCAAACACA	Sopen11g025590__MP00336__MYB	2	0.00166731	0.531871	0.131908	9	ACCAAACACA	CCACCAACCAC	-
Shared_response_case_2	Spenn	10-ACCAAACACA	Sopen05g009380__MP00510__MYB	3	0.00167729	0.535057	0.131908	10	ACCAAACACA	TTTACCTACCTTT	+
Shared_response_case_2	Spenn	10-ACCAAACACA	Sopen05g028160__MP00114__MYB	3	0.00256084	0.816906	0.166636	10	ACCAAACACA	CTCACCTACCAACTT	-
Shared_response_case_2	Spenn	10-ACCAAACACA	Sopen09g033040__MP00375__MYB	13	0.00264861	0.844907	0.166636	8	ACCAAACACA	CTCCAAAATCTCCACCAACCA	+
Shared_response_case_2	Spenn	11-AAATAAATAAATA	Sopen06g029270__MP00330__WOX	-1	0.00140723	0.448907	0.566806	11	AAATAAATAAATA	ATTAATTAACT	-
Shared_response_case_2	Spenn	13-CCACCAACV	Sopen03g035070__MP00579__MYB	3	6.1186e-05	0.0195183	0.0383104	9	CCACCAACC	CAACTACCAACTACCTTA	-
Shared_response_case_2	Spenn	13-CCACCAACV	Sopen11g025590__MP00336__MYB	0	0.000124099	0.0395874	0.0388509	9	CCACCAACC	CCACCAACCAC	-
Shared_response_case_2	Spenn	13-CCACCAACV	Sopen00g003270__MP00026__ERF	-1	0.000299883	0.0956627	0.0625886	8	CCACCAACC	CACCGACCAT	+
Shared_response_case_2	Spenn	13-CCACCAACV	Sopen04g032240__MP00595__ERF	6	0.000764235	0.243791	0.105996	9	CCACCAACC	CCACCGCCACCGACA	+
Shared_response_case_2	Spenn	13-CCACCAACV	Sopen06g016040__MP00302__ERF	1	0.000846434	0.270012	0.105996	9	CCACCAACC	TCCACCGCCACCACCACCGCC	-
Shared_response_case_2	Spenn	13-CCACCAACV	Sopen12g004190__MP00151__ERF	3	0.00137095	0.437332	0.137019	9	CCACCAACC	CCTCCACCGTCCAT	-
Shared_response_case_2	Spenn	13-CCACCAACV	Sopen09g033040__MP00375__MYB	11	0.00162505	0.518392	0.137019	9	CCACCAACC	CTCCAAAATCTCCACCAACCA	+
[truncated: 1,055 more rows]
