# Supplementary material for: Desert-adapted tomato Solanum pennellii exhibit unique regulatory elements and stress-ready transcriptome patterns to drought
Source: PLoS One. 2025 May 20;20(5):e0324724. doi: 10.1371/journal.pone.0324724 (PMC12091751; doi:10.1371/journal.pone.0324724)
Supplement: S7 Table — (XLSX) [file pone.0324724.s015.xlsx]

## Sheet: enriched motif in random sly
	opposite-response_1_1	opposite-response_1_2	opposite-response_1_3	opposite-response_2_1	opposite-response_2_2	opposite-response_2_3	shared-response_1_1	shared-response_1_2	shared-response_1_3	shared-response_2_1	shared-response_2_2	shared-response_2_3	stress-ready_1_1	stress-ready_1_2	stress-ready_1_3	stress-ready_2_1	stress-ready_2_2	stress-ready_2_3	stress-ready_3_1	stress-ready_3_2	stress-ready_3_3	stress-ready_4_1	stress-ready_4_2	stress-ready_4_3	unique-response_1_1	unique-response_1_2	unique-response_1_3	unique-response_2_1	unique-response_2_2	unique-response_2_3	unique-response_3_1	unique-response_3_2	unique-response_3_3	unique-response_4_1	unique-response_4_2	unique-response_4_3
Solyc09g090130 (MYB)	-	-	0.0056241310432116	-	-	-	-	-	-	-	-	-	-	-	-	-	-	-	0.0384824794955504	-	-	-	-	-	-	-	-	-	-	-	-	-	-	-	-	-
Solyc06g062520 (Dof)	-	-	-	-	0.0267842319747871	-	-	-	-	-	-	-	-	-	-	-	-	-	-	-	-	0.0378754716423003	-	-	-	-	-	-	-	-	-	-	-	-	0.0417483393542783	-
Solyc06g071480 (Dof)	-	-	-	-	-	-	-	-	-	-	-	-	-	-	-	-	-	-	-	-	-	-	-	-	-	-	-	-	0.0252568988789332	-	-	-	-	-	-	-
Solyc03g112930 (Dof)	-	-	-	-	-	-	-	-	-	-	-	-	-	-	-	-	-	-	-	-	-	-	-	-	-	-	-	-	0.0343795150278361	-	-	-	-	-	-	-
Solyc04g009180 (TCP)	-	-	-	-	-	-	-	-	-	-	-	-	-	-	-	-	-	-	-	-	-	-	-	-	-	-	-	-	-	0.0190271271767091	-	-	-	-	-	-
Solyc07g052300 (MYB)	-	-	-	-	-	-	-	-	-	-	-	-	-	-	-	-	-	-	-	-	-	-	-	-	-	-	-	-	-	-	-	-	-	-	-	-
Solyc06g059970 (MIKC_MADS)	-	-	-	-	-	-	-	-	-	-	-	-	-	-	-	-	-	-	-	-	-	-	-	-	-	-	-	-	-	-	-	-	-	-	-	-
Solyc03g123500 (ERF)	-	-	-	-	-	0.0090628232786781	0.0297965875881705	-	-	-	-	-	-	0.0447999882232193	-	0.0283541315866718	-	-	-	-	-	-	-	-	-	-	-	-	-	-	-	-	-	-	-	-
Solyc06g051840 (ERF)	-	-	-	-	-	0.008842085688681	-	-	-	-	-	-	-	-	-	-	0.0221818628933885	-	-	-	-	-	-	-	-	-	0.0326538357585255	-	-	-	-	-	-	-	-	-
Solyc11g045680 (ERF)	-	-	-	-	-	-	-	-	-	-	-	-	-	-	-	-	-	-	-	-	0.0162674036882711	-	-	-	-	-	-	-	-	-	0.0357811295631943	-	-	-	-	-
Solyc10g006130 (ERF)	-	-	-	-	-	0.0452492964311797	-	-	-	-	-	-	-	0.031918248587366	-	-	-	-	-	-	-	-	-	-	-	-	-	-	-	-	-	-	-	-	-	-
Solyc07g064890 (ERF)	-	-	-	-	-	0.0452492964311797	-	-	-	-	-	-	-	0.031918248587366	-	-	-	-	-	-	-	-	-	-	-	-	-	-	-	-	-	-	-	-	-	-
Solyc05g009450 (ERF)	-	-	-	-	-	0.0474843322655607	-	-	-	-	-	-	-	-	-	-	-	-	-	-	-	-	-	-	-	-	-	-	-	-	-	-	-	-	-	-
Solyc01g067540 (ERF)	-	-	-	-	-	0.0365563693542204	-	-	-	-	-	-	-	0.0224255389387007	-	-	-	-	-	-	-	-	-	-	-	-	-	0.0336242010778937	-	-	-	-	-	-	-	-
Solyc06g082430 (LBD)	-	-	-	-	-	-	-	-	-	-	-	-	-	-	-	-	-	-	-	-	-	-	-	-	-	-	-	-	-	-	-	-	-	-	-	-
Solyc04g078640 (ERF)	-	-	-	-	-	-	-	-	-	-	-	-	-	-	-	-	-	-	-	-	0.0120803710481255	-	-	-	-	-	0.0120220620454778	0.006484892182024	-	-	-	-	-	-	-	-
Solyc12g009240 (ERF)	-	-	-	-	-	-	-	-	-	-	-	-	-	-	-	-	-	-	0.0356227622049605	-	-	-	-	-	-	-	-	0.0282709861333418	-	0.0488605926511716	-	-	-	-	-	0.0235249613536425
Solyc02g082040 (MYB)	-	-	-	-	-	-	-	-	-	-	0.0087489363291731	-	-	-	-	-	-	-	-	-	-	0.0137297673922958	-	-	-	-	-	-	-	-	-	-	-	-	-	-
Solyc08g060840 (FAR1)	-	-	-	-	-	-	-	-	-	-	-	-	-	-	-	-	-	0.0241324708653801	-	-	-	-	-	-	-	-	-	-	-	-	-	-	-	-	-	-
Solyc06g076030 (Dof)	-	-	-	-	0.0007410959660748	-	-	-	-	-	-	-	0.0012667077593981	-	0.0255917941952532	-	-	-	-	-	-	-	-	-	0.0017231658998058	-	-	-	-	-	-	0.0135345486606255	-	-	-	-
Solyc04g077260 (MYB)	-	-	-	-	-	-	-	-	-	-	-	-	-	-	-	-	-	-	-	-	-	-	-	-	-	-	-	-	-	-	-	-	-	-	-	-
Solyc06g070900 (TCP)	-	-	-	-	-	-	-	-	-	-	-	-	-	-	-	-	-	-	0.0380316073587956	-	0.0347455023629423	-	-	-	-	-	-	-	-	-	-	-	0.0489634526577984	-	-	-
Solyc02g071730 (MIKC_MADS)	-	-	-	-	-	-	-	-	-	0.0460109038066511	-	-	-	-	-	-	-	0.0407863946353609	-	-	-	-	-	-	-	-	-	-	-	-	-	-	-	-	-	-
Solyc01g087990 (MIKC_MADS)	-	-	-	-	-	-	-	-	-	-	0.0376244135480456	-	-	-	-	-	-	-	-	-	-	-	-	-	-	-	-	-	-	-	-	-	-	-	-	-
Solyc02g092050 (AP2)	-	-	-	-	-	-	-	-	-	-	-	-	-	-	-	-	-	-	-	-	-	-	-	-	-	-	-	-	-	0.0291805893918904	-	-	-	-	-	-
Solyc11g008560 (AP2)	-	-	-	-	-	-	-	-	-	-	-	-	-	-	-	-	-	-	0.0304941601520502	-	-	-	-	-	-	-	-	-	-	-	-	-	-	-	-	-
Solyc02g090220 (Dof)	-	-	-	-	-	-	-	-	-	-	-	-	-	-	-	-	-	-	0.0009335817045199	-	-	-	-	-	-	-	0.0189310567068665	-	-	-	-	-	-	-	-	-
Solyc11g011260 (GRAS)	-	-	-	-	-	-	-	-	-	-	-	-	-	-	-	-	-	0.0043912718153371	-	-	-	-	-	-	-	-	-	-	-	0.0249009175655394	0.0061344021635501	-	-	-	-	-
Solyc04g081170 (BBR-BPC)	-	-	-	-	-	-	-	-	-	-	-	-	-	-	-	-	-	-	-	-	-	-	-	-	-	0.0152239238805179	-	-	-	-	0.0114261919415024	-	-	-	-	-
Solyc03g116100 (MYB)	-	-	-	-	-	-	-	-	-	-	-	-	-	-	-	-	-	-	-	-	-	-	-	-	-	-	-	-	-	-	-	-	-	-	-	-
Solyc02g084860 (bZIP)	-	-	-	-	-	-	-	-	-	-	-	-	-	-	-	-	-	-	-	-	-	-	-	0.033345482099689	-	-	-	-	-	-	-	-	-	-	-	-
Solyc01g079480 (bZIP)	-	-	-	-	-	-	-	-	-	-	-	-	-	-	-	-	-	-	-	-	-	-	-	0.038930105770543	-	-	-	-	-	-	-	-	-	-	-	-
Solyc02g089420 (bZIP)	-	-	-	-	-	-	-	-	-	-	-	-	-	-	-	-	-	-	-	-	-	-	-	0.0316018536229472	-	-	-	-	-	-	-	-	-	-	-	-
Solyc09g009490 (bZIP)	-	-	-	-	-	-	-	-	-	-	-	-	-	-	-	-	-	-	-	-	-	-	-	-	-	-	-	-	-	-	-	-	-	-	-	-
Solyc01g095460 (bZIP)	-	-	-	-	-	-	-	-	-	-	-	-	-	-	-	-	-	-	-	-	-	-	-	-	-	-	-	-	-	-	-	-	-	-	-	-
Solyc05g006650 (bHLH)	-	-	-	-	-	-	-	-	-	-	-	-	-	-	-	-	-	-	-	-	-	0.0100694724692256	-	-	-	-	-	-	-	-	-	-	-	-	0.0364005596130612	-
Solyc06g034340 (NAC)	-	-	-	-	-	-	-	-	0.0299704340708219	-	-	-	-	-	-	-	-	-	-	-	-	-	-	-	-	-	-	-	-	-	-	-	-	-	-	-
Solyc06g050520 (ERF)	-	-	-	-	-	0.0139581958741158	-	-	-	-	-	-	-	-	-	-	-	-	-	-	-	-	-	-	-	-	0.0480065166374186	-	-	-	0.044331872603555	-	-	-	-	-
Solyc10g009110 (ERF)	0.0251367061357537	-	-	-	-	0.0160622763081608	-	-	-	0.0362526318580223	-	-	-	-	-	-	-	-	-	-	-	-	-	-	-	-	-	0.0035557997667612	-	-	-	-	-	-	-	-
Solyc08g061130 (bZIP)	-	-	-	-	-	-	0.0038819117310073	-	-	-	-	-	-	-	-	-	-	-	-	-	-	-	-	0.0429512831869314	-	-	0.0167960485797242	-	-	-	-	-	-	-	-	-
Solyc10g044680 (MYB)	-	-	0.0315345135098275	-	-	-	-	-	-	-	-	-	-	-	-	-	-	-	-	-	-	0.0383072947458283	-	-	-	-	-	-	-	-	0.0417442419458133	-	0.0121270183353669	-	-	-
Solyc10g005550 (MYB)	-	-	0.0030496294816298	-	-	-	0.016306623170345	-	-	-	-	-	-	-	-	-	-	-	-	-	-	0.015373927591748	-	-	0.0008929446989391	-	-	-	-	-	-	-	-	-	-	-
Solyc01g094360 (MYB)	-	-	0.0258316686728694	-	-	-	-	-	-	-	-	-	-	-	-	-	-	-	-	-	-	-	-	-	-	-	-	-	-	-	-	-	-	-	-	-
Solyc05g014290 (MYB)	-	-	0.0072977163599058	-	-	-	-	-	-	-	-	-	-	-	-	-	-	-	-	-	-	-	-	-	-	-	-	-	-	-	-	-	-	-	-	-
Solyc03g005520 (ERF)	-	-	-	-	-	0.0062830119125486	-	-	-	-	-	-	-	-	-	-	-	-	-	-	-	-	-	-	-	-	-	-	-	-	-	-	-	-	-	-
Solyc11g042580 (ERF)	-	-	-	-	-	0.0325426374045993	-	-	-	-	-	-	-	-	-	-	-	-	-	-	-	-	-	-	-	-	-	-	-	-	0.0402150464394484	-	-	-	-	-
Solyc11g012980 (ERF)	-	-	-	-	-	0.0175652416045283	-	-	-	-	-	-	-	0.0317902161362359	-	-	-	-	-	-	-	-	-	-	-	-	-	-	-	-	-	-	-	-	-	-
Solyc06g065820 (ERF)	-	-	-	-	-	0.0447165895001846	-	-	-	-	-	-	-	-	-	-	-	-	-	-	-	-	-	-	-	-	-	-	-	-	-	-	-	-	0.0341091901772032	-
Solyc02g077360 (ERF)	-	-	-	-	-	0.0408107382223966	-	-	-	-	-	-	-	-	-	0.0453335399535179	-	-	-	-	-	-	-	-	-	-	-	-	-	-	-	-	-	-	-	-
Solyc08g078190 (ERF)	-	-	-	-	-	0.0104124923498318	-	-	-	-	-	-	-	-	-	-	-	-	-	-	-	-	-	-	-	-	-	-	-	-	-	-	-	-	-	-
Solyc03g093550 (ERF)	-	-	-	-	-	0.0246167935841619	0.0353342513184837	-	-	-	-	-	-	-	-	-	-	-	-	-	-	-	-	-	-	-	-	-	-	-	-	-	-	-	-	-
Solyc04g080910 (ERF)	-	-	-	-	-	0.0315432966938457	-	-	-	-	-	-	-	-	-	-	-	-	-	-	0.035345398894769	-	-	-	-	-	-	-	-	-	-	-	-	-	-	-
Solyc01g005630 (ERF)	-	-	-	-	-	0.0109617471830401	-	-	-	-	-	-	-	-	-	-	-	-	-	-	0.022778114130835	-	-	-	-	-	-	-	-	0.0101357173667084	-	-	-	-	-	-
Solyc04g078840 (bZIP)	-	-	-	-	-	0.0125776393715492	-	-	-	-	-	-	-	-	-	-	-	-	-	-	-	-	-	-	-	-	-	-	-	-	-	-	-	-	-	-
Solyc10g077110 (C2H2)	-	-	-	-	-	-	0.0461274594369292	-	-	-	-	-	-	-	-	-	-	0.0188896416437361	-	0.0140596106022394	-	-	-	-	-	-	-	-	-	-	0.0110232527390227	-	-	-	-	-
Solyc06g051120 (Trihelix)	-	-	-	-	-	-	-	0.0478885155065283	-	-	-	-	-	-	-	-	-	-	-	-	-	-	-	-	-	-	-	-	-	-	-	-	-	-	-	-
Solyc01g090560 (ERF)	-	-	-	-	-	-	-	0.0315868584699809	-	-	-	-	-	-	-	-	-	-	-	-	-	-	-	-	-	-	-	-	-	-	-	-	-	-	-	-
Solyc03g112430 (LBD)	-	-	-	-	-	-	-	-	0.0498579872416646	-	-	-	-	-	-	-	-	-	-	-	0.0456098119838499	-	-	-	-	-	-	-	-	-	0.0069675785579903	-	-	-	-	-
Solyc07g053590 (NAC)	-	-	-	-	-	-	-	-	0.0499817012599989	-	-	-	0.0102995765148742	-	-	-	-	-	-	-	-	-	-	-	-	-	-	-	-	-	-	-	-	-	-	-
Solyc12g010890 (Trihelix)	-	-	-	-	-	-	-	-	-	0.0230197215445361	-	-	-	-	-	-	-	-	-	-	-	-	-	-	-	-	-	-	-	-	-	-	-	-	-	-
Solyc01g093960 (MIKC_MADS)	-	-	-	-	-	-	-	-	-	-	0.0495798565695254	-	-	-	-	-	-	-	-	-	-	-	-	-	-	-	-	-	-	-	-	-	-	-	-	-
Solyc04g074170 (MYB)	-	-	-	-	-	-	-	-	-	-	-	-	-	-	-	-	-	-	-	-	-	0.0179652969377201	-	-	-	-	-	-	-	-	-	0.0283472177218274	-	-	-	-
Solyc01g109880 (bZIP)	-	-	-	-	-	-	-	-	-	-	-	-	-	-	-	-	-	-	-	-	-	-	-	0.0472132286970858	-	-	0.0476013542689436	-	-	-	-	-	-	-	-	-
Solyc12g099370 (GATA)	-	-	-	-	-	-	-	-	-	-	-	-	-	-	-	0.0241494876167827	-	-	-	-	-	-	-	-	-	-	-	-	-	-	-	-	-	-	-	-
Solyc04g008380 (BBR-BPC)	-	-	-	-	-	-	-	-	-	-	-	-	-	-	-	-	-	0.0409625718289847	-	-	-	-	-	-	-	-	-	-	-	-	-	-	-	-	-	-
Solyc10g081490 (MYB)	-	-	-	-	-	-	-	-	-	-	-	-	-	-	-	-	-	-	-	-	-	-	-	-	-	-	-	-	-	-	-	-	-	-	-	-
Solyc04g005280 (bHLH)	-	-	-	-	-	-	-	-	-	-	-	-	-	-	-	-	-	-	-	-	-	-	-	-	-	-	-	-	-	-	-	-	-	-	0.0198587196497912	-
Solyc10g047640 (GATA)	-	-	-	-	-	-	-	-	-	-	-	-	-	-	-	-	-	-	-	0.0032404012950846	-	-	-	-	-	-	-	-	-	-	0.0314512544717614	-	-	-	-	-
Solyc11g008830 (LBD)	-	-	-	-	-	-	-	-	-	-	-	-	-	-	-	-	-	-	-	-	0.0374739113047682	-	-	-	-	-	-	-	-	0.0051558098537936	-	-	-	-	-	-
Solyc10g080310 (ERF)	-	-	-	-	-	-	-	-	-	-	-	-	-	-	-	-	-	-	-	-	0.0203241681146298	-	-	-	-	-	-	-	-	-	-	-	-	-	-	-
Solyc10g081350 (bZIP)	-	-	-	-	-	-	-	-	-	-	-	-	-	-	-	-	-	-	-	-	-	-	-	-	-	-	-	-	-	-	-	-	-	-	-	-
Solyc06g060230 (NAC)	-	-	-	-	-	-	-	-	-	-	-	-	-	-	-	-	-	-	-	-	-	-	-	0.0255659538871751	-	-	-	-	-	-	-	-	-	-	-	-
Solyc02g087920 (NAC)	-	-	-	-	-	-	-	-	-	-	-	-	-	-	-	-	-	-	-	-	-	-	-	-	-	0.0207154662767306	-	-	-	-	-	-	-	-	-	-
Solyc01g006650 (EIL)	-	-	-	-	-	-	-	-	-	-	-	-	-	-	-	-	-	-	-	-	-	-	-	-	-	0.010179961325251	-	-	-	-	-	-	-	-	-	-
Solyc04g077480 (bHLH)	-	-	-	-	-	-	-	-	-	-	-	-	-	-	-	-	-	-	-	-	-	-	-	-	-	-	-	0.0179130371963258	-	0.0173631640780379	-	-	-	-	-	-
Solyc05g053500 (GATA)	-	-	-	-	-	-	-	-	-	-	-	-	-	-	-	-	-	-	-	-	-	-	-	-	-	-	-	-	0.0443860809570799	-	-	-	-	-	-	-
Solyc03g115940 (Dof)	-	-	-	-	-	-	-	-	-	-	-	-	-	-	-	-	-	-	-	-	-	-	-	-	-	-	-	-	0.0436719561225482	-	-	-	-	-	-	-
Solyc08g080150 (TCP)	-	-	-	-	-	-	-	-	-	-	-	-	-	-	-	-	-	-	-	-	-	-	-	-	-	-	-	-	-	0.0185834466211522	-	-	-	-	-	-
Solyc07g054220 (ERF)	-	-	-	-	-	-	-	-	-	-	-	-	-	-	-	-	-	-	-	-	-	-	-	-	-	-	-	-	-	-	0.0097794474592878	-	-	-	-	-
Solyc04g082480 (Nin-like)	-	-	-	-	-	-	-	-	-	-	-	-	-	-	-	-	-	-	-	-	-	-	-	-	-	-	-	-	-	-	0.0333227850436623	-	-	-	-	-
Solyc06g035700 (ERF)	-	-	-	-	-	-	-	-	-	-	-	-	-	-	-	-	-	-	-	-	-	-	-	-	-	-	-	-	-	-	0.0207559993726146	0.021383384744079	-	-	-	-
Solyc03g114720 (bHLH)	-	-	-	-	-	-	-	-	-	-	-	-	-	-	-	-	-	-	-	-	-	-	-	-	-	-	-	-	-	-	0.0410822499346282	-	-	-	-	-
Solyc05g053330 (MYB)	-	-	-	-	-	-	-	-	-	-	-	-	-	-	-	-	-	-	-	-	-	-	-	-	-	-	-	-	-	-	-	-	-	-	0.0168871229152506	-
Solyc03g026280 (ERF)	-	-	-	-	-	-	-	-	-	-	-	-	-	-	-	-	-	-	-	-	-	-	-	-	-	-	-	-	-	-	-	-	-	-	-	0.0347231582775103
Solyc01g102740 (NAC)	-	-	-	-	-	-	-	-	-	-	-	-	-	-	-	-	-	-	-	-	-	-	-	-	-	-	-	-	-	-	-	-	-	-	-	0.0347231582775103

## Sheet: enriched motif in random spe
	opposite-response_1_1	opposite-response_1_2	opposite-response_1_3	opposite-response_2_1	opposite-response_2_2	opposite-response_2_3	shared-response_1_1	shared-response_1_2	shared-response_1_3	shared-response_2_1	shared-response_2_2	shared-response_2_3	stress-ready_1_1	stress-ready_1_2	stress-ready_1_3	stress-ready_2_1	stress-ready_2_2	stress-ready_2_3	stress-ready_3_1	stress-ready_3_2	stress-ready_3_3	stress-ready_4_1	stress-ready_4_2	stress-ready_4_3	unique-response_1_1	unique-response_1_2	unique-response_1_3	unique-response_2_1	unique-response_2_2	unique-response_2_3	unique-response_3_1	unique-response_3_2	unique-response_3_3	unique-response_4_1	unique-response_4_2	unique-response_4_3
Sopen03g032010 (Dof)	-	-	-	-	-	-	-	-	-	-	-	-	-	-	-	-	-	-	-	-	-	-	-	-	-	-	-	-	-	0.0026041105804792	-	-	-	0.0437437115101484	-	-
Sopen11g006040 (GRAS)	-	-	-	0.0206874354315765	-	-	-	-	-	0.0023824404359269	-	-	-	-	0.0447223281696984	-	-	-	-	-	-	-	-	-	-	-	-	-	-	0.0066035936208891	-	-	0.0324737999424418	-	-	-
Sopen01g048410 (GATA)	-	-	-	-	-	-	-	-	-	-	-	-	-	-	-	-	-	-	-	-	-	-	-	-	-	-	-	-	-	-	-	-	-	-	-	-
Sopen10g032000 (MYB)	-	-	-	-	-	-	-	-	-	-	-	-	-	-	-	-	-	-	-	-	-	-	-	-	-	-	-	-	-	-	-	-	-	-	-	-
Sopen08g015980 (FAR1)	0.0488752050527815	-	-	-	-	-	-	-	-	-	-	-	-	-	-	-	-	-	-	-	-	-	-	-	-	-	-	-	-	-	-	-	-	-	-	-
Sopen09g005550 (MYB)	-	-	-	-	-	-	-	-	-	-	0.0141675975934863	-	-	-	-	-	-	-	-	-	-	-	-	-	-	-	-	-	-	-	-	-	-	-	-	-
Sopen03g037080 (LFY)	-	-	-	-	-	-	-	-	-	-	-	-	-	-	-	-	-	-	-	-	-	0.025508502834278	-	-	-	-	-	-	-	-	-	-	0.0212848727353562	-	-	0.017616983438924
Sopen07g028150 (ERF)	-	-	-	-	-	-	-	-	-	0.0249182926995655	-	-	-	0.0253919208869525	-	-	-	-	-	-	-	0.0349841364598384	-	0.0145491159557014	-	0.0162272725951048	-	-	-	-	-	-	-	-	-	0.0144421972064833
Sopen11g018710 (ERF)	-	-	-	-	-	0.0013832166230927	-	-	-	-	-	-	-	-	-	-	-	-	-	-	-	0.0484782686355867	-	-	-	-	-	-	-	-	0.0204652221111956	-	-	-	-	-
Sopen05g032000 (GATA)	-	-	-	-	-	-	-	-	-	-	-	-	-	-	-	-	-	-	-	0.0481146437242763	-	0.0257940282315489	-	-	-	-	-	-	-	-	-	-	-	-	-	-
Sopen11g025790 (Dof)	-	-	-	-	-	-	-	-	-	-	-	-	0.0082122043470624	0.0218033605766056	-	-	0.0011283224391646	-	-	-	-	-	-	-	-	-	-	-	-	0.0035014782940636	-	0.0058776057110899	-	-	-	-
Sopen06g032440 (Dof)	-	-	-	-	-	-	-	-	-	-	-	-	0.0051342064656331	0.0297034309556041	-	-	0.0006515359878403	-	-	-	-	-	-	-	-	-	-	-	-	0.0027825744316082	-	0.0098873272512874	-	-	-	-
Sopen08g016230 (bZIP)	-	-	-	-	-	-	-	-	-	-	-	-	-	-	-	-	-	-	-	0.0224631989188864	-	-	-	-	-	-	-	-	-	-	-	-	-	-	-	-
Sopen04g034520 (ERF)	-	-	-	-	-	-	-	-	-	-	-	-	-	-	-	-	-	-	-	-	-	-	-	-	-	-	-	0.0083033966768182	-	-	-	-	-	-	-	-
Sopen09g033040 (MYB)	-	-	0.0380729648059285	-	-	-	-	-	-	-	-	-	-	-	-	-	-	-	-	-	-	-	-	-	-	-	-	0.0216630074438838	-	-	-	-	-	-	-	-
Sopen11g007720 (ERF)	0.01227815504544	-	-	-	-	0.0032557521333859	-	-	-	-	-	-	-	0.0379974984215092	-	-	-	-	-	-	-	-	-	-	-	-	0.0064751798586673	-	-	-	-	-	-	-	-	0.0289575630353042
Sopen03g031510 (LBD)	-	-	-	-	-	-	0.0041403293335622	-	-	0.0103589208804522	-	-	-	-	-	-	-	-	-	-	-	-	-	-	-	-	0.0315014841119502	-	-	-	-	-	-	-	-	-
Sopen11g004610 (LBD)	-	-	-	-	-	-	0.0308154325154126	-	-	0.0010842252264806	-	-	-	-	-	-	-	-	-	-	-	-	-	-	-	-	-	-	-	-	-	-	-	-	0.0295001575844245	0.0025050532295712
Sopen10g028790 (C2H2)	-	-	-	-	-	-	0.0043953716207712	-	-	-	-	-	-	-	-	-	-	-	-	-	-	-	-	-	-	-	-	-	-	-	-	-	-	-	-	-
Sopen04g036100 (Nin-like)	-	-	-	-	-	-	0.0094614055825037	-	-	-	-	-	-	-	-	-	-	-	-	-	-	-	-	-	-	-	-	-	-	-	0.0190377903443897	-	-	-	-	-
Sopen12g004190 (ERF)	-	-	-	-	-	-	0.0363695655652162	-	-	-	-	-	-	-	-	-	-	-	-	-	-	-	-	-	-	-	-	-	-	-	-	-	-	-	-	-
Sopen01g037770 (MIKC_MADS)	-	-	-	-	-	-	0.0445567933070464	-	-	-	-	-	-	-	-	-	-	-	-	-	-	-	-	-	-	-	-	-	-	-	-	-	-	-	-	-
Sopen06g018310 (ERF)	-	-	-	-	-	0.0143889978475617	-	-	-	0.0229448979465478	-	-	-	-	-	-	-	-	-	-	-	-	-	-	-	0.0337267904450782	-	-	-	-	-	-	-	-	-	-
Sopen03g041270 (ERF)	-	-	-	-	-	-	-	-	-	0.0397284115381597	0.019947190709309	-	-	-	-	-	-	-	-	-	-	-	-	0.0444020566484675	-	0.0180230778046346	-	-	-	-	-	-	-	-	-	-
Sopen04g032240 (ERF)	-	-	-	-	-	-	-	-	-	0.0408621453281186	-	-	-	-	-	-	-	-	-	-	-	-	-	-	-	-	0.004650581444046	-	-	-	-	-	-	-	0.0361611551522552	-
Sopen07g033090 (ERF)	-	-	-	-	-	-	-	-	-	0.0397708894137312	-	-	-	-	-	-	-	-	-	-	-	-	-	-	-	0.0158580655894761	-	-	-	-	0.0407019159223832	-	-	-	-	-
Sopen05g005260 (ERF)	-	-	-	-	-	-	-	-	-	0.0396220079321338	-	-	-	-	-	-	-	-	-	-	-	-	-	-	-	-	-	-	-	-	-	-	-	-	-	-
Sopen01g044790 (MYB)	-	-	-	-	-	-	-	-	-	0.0083129189726811	-	-	-	-	-	-	-	-	-	-	-	-	-	-	-	-	-	-	-	-	-	-	-	-	-	-
Sopen01g001650 (ERF)	-	-	-	-	-	-	-	-	-	-	-	-	-	-	-	-	-	-	-	-	-	-	-	0.0034989513340207	-	0.0351132969072886	-	-	-	-	-	-	-	-	-	0.0244123888961102
Sopen10g030870 (ERF)	-	-	-	-	-	-	-	-	-	-	-	-	-	-	-	-	-	-	-	-	-	-	-	0.0016575238269996	-	0.0398835919802194	-	-	-	-	-	-	-	-	-	-
Sopen02g034910 (Dof)	-	-	-	-	-	-	-	-	-	-	0.0181239178948228	-	-	-	-	-	-	-	-	-	0.0021298962304666	-	-	-	-	0.0108768360892196	-	-	-	0.0023622103795713	-	-	-	-	-	-
Sopen01g037760 (MIKC_MADS)	-	-	-	-	-	-	-	-	-	-	-	-	-	-	-	-	-	-	-	-	-	-	-	-	0.0123362248677353	-	-	-	-	-	-	-	-	-	-	-
Sopen06g022000 (Dof)	-	-	-	-	-	-	-	-	-	-	-	-	-	-	-	-	-	-	-	-	0.0240356963578337	-	-	-	-	-	-	-	-	-	-	-	-	-	-	-
Sopen03g040210 (Dof)	-	-	-	-	-	-	-	-	-	-	-	-	-	-	-	-	-	-	-	-	0.0293300159234491	-	-	-	-	-	-	-	-	-	-	-	-	-	-	-
Sopen02g039120 (B3)	-	-	-	-	-	-	-	-	-	-	-	-	-	-	-	-	-	-	-	-	-	-	-	-	-	-	-	-	-	-	-	-	-	-	-	0.0279253630200264
Sopen08g028510 (TCP)	-	-	-	-	-	-	-	-	-	-	-	-	-	-	-	-	-	-	-	-	-	-	-	-	-	-	-	-	-	-	-	-	-	-	-	-
Sopen04g034330 (bZIP)	-	-	-	-	-	-	-	-	-	-	-	-	-	-	-	-	-	-	-	0.0224631989188864	-	-	-	-	-	-	-	-	-	-	-	-	-	-	-	-
Sopen02g034180 (bZIP)	-	-	-	-	-	-	-	-	-	-	-	-	-	-	-	-	-	-	-	0.0035602233538407	-	-	-	-	-	-	-	-	-	-	-	-	-	-	-	-
Sopen02g025760 (TALE)	-	-	-	-	-	-	-	-	0.0488351826139984	-	-	-	-	-	-	-	-	-	-	-	-	-	-	-	0.0025739217049663	-	-	-	-	-	-	-	-	-	-	-
Sopen07g027540 (NAC)	-	-	-	-	-	-	-	-	0.0497388018228298	-	-	-	0.0103923530065577	-	-	-	-	-	-	-	-	-	-	-	-	-	-	-	-	-	-	-	-	-	-	-
Sopen02g034520 (TCP)	-	-	-	-	0.0222823297905663	-	-	-	-	-	-	-	-	-	-	-	-	-	-	-	0.0089863316893347	-	-	-	-	-	-	-	-	-	-	-	-	-	-	-
Sopen06g027180 (TCP)	-	-	-	-	-	-	-	-	-	-	-	-	-	-	-	-	-	-	-	-	0.0197903834017588	-	-	-	-	-	-	-	-	-	-	-	-	-	-	-
Sopen02g038930 (TCP)	-	-	-	-	0.0123531621922423	-	-	-	-	-	-	-	-	-	-	0.0378333094128405	-	-	-	-	0.0061593483180654	-	-	-	-	-	-	-	-	-	-	-	-	-	-	-
Sopen06g016040 (ERF)	-	-	-	-	-	0.0075313598872284	-	-	-	-	-	-	-	-	-	-	-	-	-	-	-	-	-	-	-	-	0.0184226337176665	-	-	-	0.0350022969841478	-	-	-	-	-
Sopen06g024300 (ERF)	-	-	-	-	-	0.0024383421157147	-	-	-	-	-	-	-	-	-	-	-	-	-	-	-	-	-	-	0.0301557682433643	-	-	-	-	-	0.0391815798982279	-	-	-	-	-
Sopen01g050460 (ERF)	-	-	-	-	-	-	-	-	-	-	-	-	-	-	-	-	-	-	-	-	-	-	-	0.0111387836270875	-	-	-	-	-	-	-	-	-	-	0.0227433078897433	-
Sopen04g003530 (BBR-BPC)	-	-	-	-	-	-	-	-	-	-	-	-	-	-	-	-	-	-	-	-	-	-	-	-	-	-	-	-	0.0397045314162458	-	-	-	-	-	-	-
Sopen04g034790 (BBR-BPC)	-	-	-	-	-	-	-	-	-	-	-	-	-	-	-	-	-	-	-	-	-	-	-	-	-	-	-	-	0.0166562360214352	-	-	-	-	-	-	-
Sopen02g020720 (MIKC_MADS)	-	-	-	-	-	-	-	-	-	-	-	-	0.0159633842821813	-	-	-	-	-	-	-	-	-	-	-	-	-	-	-	0.0294055171286281	-	-	-	-	-	-	-
Sopen06g020070 (MIKC_MADS)	-	-	-	-	-	-	-	-	-	-	-	-	-	-	-	-	-	-	-	-	-	-	-	-	-	-	-	-	0.0061628069465027	-	-	-	-	-	-	-
Sopen01g034890 (MIKC_MADS)	-	-	-	-	-	-	-	-	-	-	-	-	-	-	-	-	-	-	-	-	-	-	-	-	-	-	-	-	0.0155257689297293	-	-	-	-	-	-	-
Sopen01g031250 (bZIP)	-	-	-	-	-	-	-	-	-	-	-	-	-	-	-	-	-	-	-	0.0263191801675175	-	-	-	-	-	-	-	-	-	-	-	-	-	-	-	-
Sopen04g032440 (bZIP)	-	-	-	-	-	-	-	0.0354671060150314	-	-	-	-	-	-	-	-	-	-	-	-	-	-	-	-	-	-	-	-	-	-	-	-	-	-	-	-
Sopen07g025920 (MYB)	-	-	-	-	-	-	-	-	-	-	-	-	-	-	-	-	-	-	-	-	-	-	-	-	-	-	-	-	-	0.044705892680008	-	-	-	-	-	-
Sopen09g004230 (bZIP)	-	-	-	-	-	-	-	-	-	-	-	-	-	-	-	-	-	-	-	-	-	-	-	-	-	-	-	-	-	-	-	-	-	-	-	-
Sopen12g006250 (Trihelix)	-	-	-	-	-	-	-	-	-	-	-	-	-	-	-	-	-	-	-	-	-	-	-	-	-	-	-	-	-	-	-	-	-	-	-	-
Sopen08g026680 (ERF)	-	-	-	-	-	-	-	-	-	-	-	-	-	-	-	-	-	-	-	-	-	-	-	0.0174271863120842	-	-	-	-	-	-	-	-	-	-	-	0.0228124302304176
Sopen02g022260 (ERF)	-	-	-	-	-	-	-	-	-	-	-	-	-	-	-	-	-	-	-	-	-	-	-	0.0494892387184051	-	-	-	-	-	-	-	-	-	-	-	0.0405342015301644
Sopen06g016930 (Trihelix)	-	-	-	-	-	-	-	-	-	-	-	-	-	-	-	-	-	-	-	-	-	-	-	-	-	-	-	-	-	-	-	-	-	-	-	0.0244827510738558
Sopen04g031090 (AP2)	-	-	-	-	-	-	-	-	-	-	-	-	-	-	-	-	-	-	-	-	-	-	-	-	-	-	-	-	-	-	-	-	-	-	-	-
Sopen02g036630 (AP2)	-	-	-	-	-	-	-	-	-	-	-	-	-	-	-	-	-	-	-	-	-	-	-	-	-	-	-	-	-	-	-	-	-	-	-	-
Sopen03g035070 (MYB)	-	-	-	-	-	-	-	-	-	-	-	-	-	-	-	-	-	-	-	-	-	-	-	-	-	-	-	-	-	-	-	-	-	-	-	-
Sopen01g039210 (bZIP)	-	-	-	-	-	-	-	-	-	-	-	-	-	-	-	-	-	-	-	-	-	-	-	-	-	-	-	-	-	-	-	-	-	-	-	-
Sopen03g001540 (ERF)	-	-	-	-	-	-	-	-	-	-	-	-	-	-	-	-	-	-	-	-	-	-	-	0.0037639013545906	-	-	-	-	-	-	-	-	-	-	-	-
Sopen04g031080 (bHLH)	-	-	-	-	-	-	-	-	-	-	-	-	-	-	-	-	-	-	-	-	-	-	-	-	-	-	-	-	-	-	-	-	-	-	-	-
Sopen10g004900 (ERF)	-	-	-	-	-	-	-	-	-	-	-	-	-	-	-	-	-	-	-	-	-	-	-	0.0394749384746649	-	-	-	-	-	-	-	-	-	-	-	-
Sopen10g004890 (ERF)	-	-	-	-	-	-	-	-	-	-	-	-	-	-	-	-	-	-	-	-	-	-	-	0.0394749384746649	-	-	-	-	-	-	-	-	-	-	-	-
Sopen01g002640 (EIL)	-	-	-	-	-	-	-	-	-	-	-	-	-	-	-	-	-	-	-	-	-	-	-	-	-	-	0.0106294639232643	-	-	-	-	-	-	-	-	-
Sopen04g004310 (TCP)	-	-	-	-	-	-	-	-	-	-	-	-	-	-	-	-	-	-	-	-	-	-	-	-	-	-	-	-	-	-	-	-	-	-	-	-
Sopen04g001260 (bHLH)	-	-	-	-	-	-	-	-	-	-	-	-	-	-	-	-	-	0.0435690594109609	-	-	-	-	-	-	-	-	-	-	-	-	-	-	-	-	-	-
